# Supplementary material for: Genetic polymorphisms lead to major, locus-specific, variation in piRNA production in mouse
Source: EMBO J. 2025 Jun 5;44(14):4104–19. doi: 10.1038/s44318-025-00475-4 (PMC12264111; doi:10.1038/s44318-025-00475-4)
Supplement: Supplementary file 2 — Table EV1 [file 44318_2025_475_MOESM2_ESM.xlsx]

## Sheet: Legend_TableEV1
Table EV1. Significance of association between differential piRNA cluster expression and transposable element polymorphism, according to the fisher's exact test.

## Sheet: TableEV1
		LINEs	SINEs	ERVs	IAPs
	BL6 vs NOD	1	1	0.0783	0.2547
	BL6 vs C3H	0.0716	0.7163	0.0001	0.1779
	BL6 vs 129	0.1204	0.2427	0.0264	0.1028
	NOD vs C3H	0.1326	0.1994	0.0015	0.0067
	NOD vs 129	0.0034	1	0.0144	0.0066
	C3H vs 129	0.4292	1	0	0.0008
	BL6 vs CAST	0.1909	0.2264	0	0
