# Supplementary material for: Genetic polymorphisms lead to major, locus-specific, variation in piRNA production in mouse
Source: EMBO J. 2025 Jun 5;44(14):4104–19. doi: 10.1038/s44318-025-00475-4 (PMC12264111; doi:10.1038/s44318-025-00475-4)
Supplement: Supplementary file 3 — Table EV2 [file 44318_2025_475_MOESM3_ESM.xlsx]

## Sheet: Legend_TableEV2
Table EV2. Significance of association between differential piRNA cluster expression and transposable element polymorphism, considering only transposable elements on the sense strand, according to the fisher's exact test.

## Sheet: TableEV2
		LINEs	SINEs	ERVs	IAPs
	BL6 vs NOD	1	1	0.3205	0.5108
	BL6 vs C3H	1	0.55	0.0002	0.0993
	BL6 vs 129	1	0.6218	0.0149	0.1441
	NOD vs C3H	0.3627	0.3773	0.0028	0.0296
	NOD vs 129	0.0791	1	0.2865	0.1926
	C3H vs 129	0.2199	0.6186	0.0006	0.0036
	BL6 vs CAST	0.0687	0.316	0.0006	0.0001
