# Supplementary material for: Genetic polymorphisms lead to major, locus-specific, variation in piRNA production in mouse
Source: EMBO J. 2025 Jun 5;44(14):4104–19. doi: 10.1038/s44318-025-00475-4 (PMC12264111; doi:10.1038/s44318-025-00475-4)
Supplement: Supplementary file 4 — Table EV3 [file 44318_2025_475_MOESM4_ESM.xlsx]

## Sheet: Legend_TableEV3
Table EV3. Significance of association between differential piRNA cluster expression and transposable element polymorphism, considering only transposable elements on the antisense strand, according to the fisher's exact test.

## Sheet: TableEV3
		LINEs	SINEs	ERVs	IAPs
	BL6 vs NOD	1	1	0.3783	1
	BL6 vs C3H	0.1303	0.6202	0.1141	1
	BL6 vs 129	0.346	0.3943	1	1
	NOD vs C3H	0.0721	0.3228	1	1
	NOD vs 129	0.0791	0.6251	1	1
	C3H vs 129	1	1	0.0555	0.3114
	BL6 vs CAST	0.3435	0.14	0.1531	0.2023
