# Supplementary material for: Genetic polymorphisms lead to major, locus-specific, variation in piRNA production in mouse
Source: EMBO J. 2025 Jun 5;44(14):4104–19. doi: 10.1038/s44318-025-00475-4 (PMC12264111; doi:10.1038/s44318-025-00475-4)
Supplement: Supplementary file 6 — Dataset EV1 [file 44318_2025_475_MOESM6_ESM.xlsx]

## Sheet: Dataset_EV1_Legend
Dataset EV1. Small RNA sequencing summary.

## Sheet: Dataset_EV1
SampleID	Strain	Tissue	MouseID	MetabolicState	Batch	AncestorOverfed	Index	Sequenced Reads	Trimmed reads	Trimmed rate	Aligned reads	Mapping rate	Reads mapped to piRNA clusters	Mapping to piRNA clusters rate
sample01	ICR	testis	20.3	1	1	FALSE	TAGCTT	15759379	13992330	0.887873	13302150	0.950674	10318038	0.775667
sample02	ICR	testis	25.4	1	1	FALSE	AGTTCC	12203278	10891699	0.892522	10341221	0.949459	8134311	0.786591
sample03	ICR	testis	20.3.1	0	1	FALSE	GGCTAC	15012716	13360488	0.889945	12707852	0.951152	9900264	0.779067
sample04	ICR	testis	25.4.1	NA	1	FALSE	ATGTCA	12710426	11312120	0.889987	10762727	0.951433	8465889	0.786593
sample05	ICR	testis	20.3.2.2	0	1	FALSE	AGTCAA	13407960	11922612	0.889219	11349807	0.951956	8547659	0.753111
sample06	ICR	testis	25.4.3.6	0	1	FALSE	CCGTCC	15688867	13888663	0.885256	13200381	0.950443	10332299	0.782727
sample07	ICR	testis	21.2	5	1	TRUE	GTAGAG	14577375	12954700	0.888685	12325254	0.951412	9660179	0.783771
sample08	ICR	testis	23.3	5	1	TRUE	CAAAAG	14910945	13251741	0.888726	12605746	0.951252	9770208	0.77506
sample09	ICR	testis	22.2.1	4	1	TRUE	ATGAGC	12567336	11151937	0.887375	10603881	0.950856	8326584	0.785239
sample10	ICR	testis	21.3.2.5	4	1	TRUE	GGTAGC	14577375	12955952	0.888771	12319582	0.950882	9648215	0.783161
sample11	ICR	testis	23.3.1.1	1	1	TRUE	CACCGG	13370810	11844320	0.885834	11266453	0.951211	8799865	0.781068
sample12	ICR	testis	22.2	5	1	TRUE	ACTGAT	14840475	13226257	0.891229	12553529	0.949137	9905944	0.789096
sample13	ICR	testis	21.3.4	1	1	TRUE	GTCCGC	14826839	13061855	0.88096	12443843	0.952686	9321258	0.749066
sample14	ICR	testis	23.3.3	3	1	TRUE	CAACTA	16758590	14874236	0.887559	14150960	0.951374	11116234	0.785546
sample15	ICR	testis	22.2.3.2	4	1	TRUE	ATTCCT	11992020	10690848	0.891497	10176530	0.951892	8059890	0.792008
sample16	ICR	testis	5.5	0	2	FALSE	ACAGTG	20176689	17769646	0.880702	16956489	0.954239	13588723	0.801388
sample17	ICR	testis	5.5.1	0	2	FALSE	AGTCAA	21677616	19005911	0.876753	18115058	0.953128	14383660	0.794017
sample18	ICR	testis	5.5.2	0	2	FALSE	AGTTCC	22009667	19315352	0.877585	18427316	0.954024	14744907	0.800166
sample19	ICR	testis	5.1	1	2	FALSE	ATCACG	19042244	16718050	0.877945	15928808	0.952791	12716452	0.79833
sample20	ICR	testis	5.4.3	NA	2	FALSE	ATGTCA	21879523	19197880	0.877436	18267033	0.951513	14393628	0.787957
sample21	ICR	testis	25.4.4	NA	2	FALSE	CCGTCC	19913191	17338644	0.870711	16483161	0.95066	13128539	0.796482
sample22	ICR	testis	5.2	0	2	FALSE	CGATGT	20497217	18022033	0.879243	17176513	0.953084	13674487	0.796115
sample23	ICR	testis	20.4	2	2	FALSE	GCCAAT	20004520	17534583	0.876531	16742664	0.954837	13343890	0.796999
sample24	ICR	testis	20.3.2.1	0	2	FALSE	GTGGCC	20871798	18225813	0.873227	17384876	0.95386	13836418	0.795888
sample25	ICR	testis	20.3.5.5	1	2	FALSE	GTTTCG	20706098	18126221	0.875405	17303028	0.954586	13588599	0.785331
sample26	ICR	testis	5.4	1	2	FALSE	TGACCA	20292521	17840092	0.879146	17002435	0.953046	13561229	0.797605
sample27	ICR	testis	5.3	0	2	FALSE	TTAGGC	20374120	17875316	0.877354	17054981	0.954108	13583264	0.79644
sample28	ICR	testis	21.1	2	2	TRUE	CAGATC	19740445	17365417	0.879687	16584855	0.955051	13207581	0.796364
sample29	ICR	testis	21.3	NA	2	TRUE	ACTTGA	20212199	17783974	0.879863	16967517	0.95409	13612366	0.80226
sample30	ICR	testis	23.2	4	2	TRUE	GATCAG	19429902	17092479	0.8797	16286504	0.952846	12913011	0.792866
sample31	ICR	testis	23.4	4	2	TRUE	TAGCTT	19493766	17094681	0.876931	16307742	0.953966	12939782	0.793475
sample32	ICR	testis	24.1	4	2	TRUE	GGCTAC	20946480	18350206	0.876052	17492162	0.953241	13908627	0.795135
sample33	ICR	testis	24.4	4	2	TRUE	CTTGTA	20834517	18253348	0.876111	17399681	0.953232	13692296	0.786928
sample34	ICR	testis	21.3.3	1	2	TRUE	GTAGAG	20850438	18252296	0.875391	17417186	0.954246	13585563	0.780009
sample35	ICR	testis	22.2.4	3	2	TRUE	GTCCGC	20876699	18158715	0.869808	17286766	0.951982	13801239	0.79837
sample36	ICR	testis	24.1.1	NA	2	TRUE	GTGAAA	22769258	19875673	0.872917	18968510	0.954358	14897326	0.785371
sample37	ICR	testis	25.4.3.2	0	2	FALSE	CGTACG	21049444	18402585	0.874255	17534760	0.952842	13922502	0.793994
sample38	ICR	testis	22.2.3.5	0	2	TRUE	GAGTGG	20233951	17787055	0.87907	16942189	0.952501	13588140	0.80203
sample39	ICR	testis	24.1.5.3	1	2	TRUE	GGTAGC	18080527	15805100	0.87415	15111253	0.9561	11827667	0.782706
sample40	BL6	spermatogonia	1	0	3	FALSE	ATCACG	24114338	13576153	0.562991	10812614	0.796442	1536296	0.142084
sample41	BL6	spermatogonia	2	0	3	FALSE	CGATGT	20032617	10291266	0.513725	8014645	0.778781	1443508	0.180109
sample42	BL6	spermatogonia	3	0	3	FALSE	TTAGGC	34430770	19248275	0.559043	15845376	0.82321	2483122	0.15671
sample43	BL6	spermatogonia	4	0	3	FALSE	TGACCA	17139618	10580100	0.617289	8717650	0.823967	2308825	0.264845
sample44	CAST	spermatogonia	1	0	3	FALSE	ACAGTG	24253158	14774724	0.609188	12001688	0.812312	2699734	0.224946
sample45	CAST	spermatogonia	2	0	3	FALSE	GCCAAT	23882026	14988306	0.627598	11726719	0.782391	2919634	0.248973
sample46	CAST	spermatogonia	3	0	3	FALSE	CAGATC	28247022	17672036	0.625625	14112582	0.798583	4112453	0.291403
sample47	CAST	spermatogonia	4	0	3	FALSE	ACTTGA	22446609	12365339	0.550878	8703884	0.703894	1499329	0.17226
sample48	129	testis	1	0	3	FALSE	GATCAG	36004669	29544412	0.820572	27898685	0.944297	21043344	0.754277
sample49	129	testis	2	0	3	FALSE	TAGCTT	36897427	29946946	0.811627	28137435	0.939576	20328957	0.722488
sample50	129	testis	3	0	3	FALSE	GGCTAC	34721105	28403783	0.818055	26846917	0.945188	20323658	0.75702
sample51	C3H	testis	1	0	3	FALSE	CTTGTA	32071404	25983186	0.810167	24470675	0.941789	18156778	0.741981
sample52	C3H	testis	2	0	3	FALSE	AGTCAA	39850943	32544579	0.816658	30734933	0.944395	22869914	0.744102
sample53	C3H	testis	3	0	3	FALSE	AGTTCC	35368300	28838540	0.815378	27170701	0.942166	19962680	0.734713
sample54	NOD	testis	1	0	3	FALSE	ATGTCA	38109071	31298613	0.82129	29878563	0.954629	22200710	0.743031
sample55	NOD	testis	2	5	3	FALSE	CCGTCC	34119743	27769585	0.813886	26535771	0.95557	20158988	0.759691
sample56	BL6	testis	6.3.1	0	3	FALSE	GTAGAG	39168625	31966332	0.816121	30235916	0.945868	22696021	0.750631
sample57	BL6	testis	6.3.2	0	3	FALSE	GTCCGC	36024342	29116163	0.808236	27400823	0.941086	20214197	0.737722
