# Supplementary material for: Genetic polymorphisms lead to major, locus-specific, variation in piRNA production in mouse
Source: EMBO J. 2025 Jun 5;44(14):4104–19. doi: 10.1038/s44318-025-00475-4 (PMC12264111; doi:10.1038/s44318-025-00475-4)
Supplement: Supplementary file 7 — Dataset EV2 [file 44318_2025_475_MOESM7_ESM.xlsx]

## Sheet: Dataset_EV2_Legend
Dataset EV2. Raw small RNA counts in testis samples from inbred mouse strains for 214 previously described piRNA clusters.

## Sheet: Dataset_EV2
piCID	Chromosome	Start	End	Strand	ClusterName	sample40	sample41	sample42	sample43	sample44	sample45	sample46	sample47	sample48	sample49	sample50	sample51	sample52	sample53	sample54	sample55	sample56	sample57
piC1	1	34813227	34843022	-	pi-Fam168b	2567	1905	4421	2026	6094	5034	5833	3665	488	480	485	514	667	566	554	543	453	381
piC2	1	57348976	57377520	-	1-qC1.3-637	1403	802	1869	2058	793	851	1146	570	20494	17732	20445	18706	23490	21127	15155	12528	9259	7958
piC3	1	88258856	88277518	-	pi-Hjurp	7080	4158	10519	4533	26	15	14	19	1005	866	925	460	546	472	1196	1071	770	716
piC4	1	91403056	91406029	-	1-qD-2017	4269	3704	5926	8106	6920	7225	10182	4998	74656	64159	74702	28858	36469	31622	53160	49760	51372	46138
piC5	1	91540016	91559583	+	pi-Asb1	2937	2350	4921	4111	3314	3334	4991	1839	22063	19880	21622	31723	40108	35411	37612	33360	37028	33112
piC6	1	92992345	92997067	-	1-qD-4525	6938	4891	9646	11680	7713	8248	10537	6144	142174	127449	137735	124018	154242	135676	169239	144788	147614	130851
piC7	1	93803500	93822102	+	pi-Ing5	1825	1382	2960	1342	7073	5188	6160	4238	450	358	411	370	440	336	385	383	389	327
piC8	1	118459145	118459266	-	1-qE2.3-2	2660	3226	4562	1380	2628	2443	2902	2893	173	173	177	127	177	161	195	144	204	207
piC9	1	118627945	118685162	+	pi-Tfcp2l1	3559	2322	6050	2582	5600	5057	6028	3412	552	568	491	623	768	673	597	486	593	480
piC10	1	125174892	125177979	+	1-qE3-706	1248	771	1531	2015	1565	1536	1980	1306	28746	24677	27829	20044	27270	23032	46115	39722	28320	24574
piC11	1	132007618	132031584	+	pi-Elk4	6589	3977	11147	5122	16019	12758	15371	9122	1123	1034	1002	1157	1417	1233	1273	1156	1077	942
piC12	1	133131138	133139782	+	pi-Ppp1r15b	1683	1064	2374	1340	4132	3515	3892	2398	360	395	402	463	546	465	402	361	446	409
piC13	1	134754665	134955950	-	pi-Ppp1r12b	1146	835	1842	825	1533	1253	1421	983	257	279	263	250	309	283	231	245	259	220
piC14	1	156558073	156649619	+	pi-Abl2	8267	4985	13600	5903	17863	15829	18942	10554	1521	1421	1507	2207	2779	2313	1980	1816	2644	2300
piC15	1	160906384	160974973	+	pi-Rc3h1	794	514	1231	769	834	785	1026	539	2579	2168	2658	3885	4772	4274	3902	3230	2992	2498
piC16	1	161002922	161034827	-	pi-Zbtb37	2626	1937	4122	2257	5221	4531	5335	3211	1578	1412	1542	1637	2043	1715	2484	2297	579	523
piC17	1	170193431	170215410	-	pi-Uhmk1	2295	1734	4275	1768	3889	3397	4332	2349	1017	942	1017	1347	1599	1493	1368	1299	881	719
piC18	2	28822302	28840341	-	pi-Gtf3c4	1580	1073	2659	1326	3240	3074	3713	1949	919	879	906	1215	1429	1245	1205	1119	1668	1403
piC19	2	37569877	37703370	-	pi-Strbp	1451	1275	2687	1462	2380	2364	3562	1220	4426	4219	4058	5127	6341	5488	4814	4435	4886	4199
piC20	2	92541142	92609144	+	2-qE1-35981	66799	68411	109945	115421	98634	111565	158520	56207	1095190	1034378	1058575	1018968	1286417	1117287	1324716	1218689	1270883	1158968
piC21	2	120692589	120715137	+	2-qE5-4	2303	1403	3210	1490	3688	2926	3621	2178	193	199	172	76	82	76	98	95	80	67
piC22	2	127691854	127703711	+	2-qF1-2536	3795	2529	4821	6150	4332	5121	6987	2860	73591	65639	70678	77934	98752	84506	72167	62101	57999	48543
piC23	2	151127448	151158594	+	2-qG3-1029	NA	NA	NA	NA	NA	NA	NA	NA	NA	NA	NA	NA	NA	NA	NA	NA	NA	NA
piC24	2	154436484	154539356	+	pi-Cbfa2t2	1728	1134	2767	1336	3137	2588	3077	1643	1293	1182	1237	1381	1768	1433	1292	1185	1131	895
piC25	2	156196658	156309951	+	pi-Phf20	1757	1035	2801	1394	375	297	295	201	42	39	22	25	22	25	19	22	29	23
piC26	3	20402672	20506199	-	3-qA2-617	654	370	926	1118	NA	NA	NA	NA	NA	NA	NA	NA	NA	NA	NA	NA	9964	8636
piC27	3	32334794	32365665	-	pi-Zmat3	433	291	674	563	821	627	770	454	3592	3082	3720	2814	3542	3187	3203	2863	3614	3115
piC28	3	34826631	34879283	+	3-qA3-2052	3191	2196	4977	5268	3888	4353	5786	2815	62150	54938	59937	63350	78339	69155	83520	74474	67987	60464
piC29	3	51224933	51251625	+	pi-Ccrn4l(pi-Noct)	1616	1135	2900	1225	51	25	43	32	13	11	6	7	14	6	221	162	130	104
piC30	3	95181762	95217980	-	pi-Gabpb2	5837	3405	9110	4264	12848	11485	13217	7555	836	724	857	794	1002	810	1096	1055	855	727
piC31	3	124398083	124425991	-	pi-1700006A11Rik	3038	2593	4699	4781	3601	3817	5660	2494	40926	38713	39364	36638	46009	39621	62532	54758	46401	43338
piC32	4	45395925	45408922	-	pi-Mcart1	1175	767	2038	976	210	180	230	90	96	83	105	147	156	131	335	365	161	134
piC33	4	56802349	56809597	+	pi-BC026590	1598	1095	2591	1293	1946	1730	2168	1195	5466	5066	5288	4523	5664	4817	5911	4811	5853	5147
piC34	4	56867026	56947483	-	pi-D730040F13Rik	5668	3640	9422	4101	3936	3390	4199	2328	588	592	632	884	1043	829	502	376	766	570
piC35	4	57356531	57364266	-	4-qB3-3994	3939	2973	5915	6642	5480	5958	7579	4194	105306	94935	102545	95743	120980	106509	115721	101052	88905	78604
piC36	4	59805650	59904740	+	pi-Snx30	1793	978	2375	1320	3295	2801	3078	1810	119	86	89	103	124	85	93	91	90	88
piC37	4	62220598	62230936	-	4-qB3-639	1981	2394	3674	2918	2204	2627	3828	968	230659	217405	225127	144775	187464	160907	207407	185161	25853	22613
piC38	4	62231006	62239341	+	4-qB3-277	371	425	635	520	15877	17406	25225	9099	4029	4035	3978	20732	26870	22477	3146	2619	5555	4633
piC39	4	94280152	94331623	-	4-qC5-17839	20619	13128	31063	34603	12533	13094	16536	10707	424737	375643	406248	331759	418919	363321	431097	369321	326545	299262
piC40	4	108175242	108217922	-	pi-Zyg11a	3629	2446	6243	2692	8203	6781	7706	4732	238	176	227	131	200	137	186	235	211	181
piC41	4	108227755	108301090	-	pi-Zyg11b	2414	1549	3874	1943	4932	4311	5022	3078	734	709	785	959	1260	1016	1006	896	856	722
piC42	4	123833625	123841966	-	4-qD2.2-2182	3667	2330	5234	6220	1965	2054	2271	1705	67186	58509	66745	39901	49455	43229	80029	68225	62243	57650
piC43	4	123892083	123896600	-	4-qD2.2-349	540	342	812	849	298	266	346	261	8011	7085	7762	7076	9065	8088	10099	8088	10411	9104
piC44	4	132639088	132724761	+	pi-Eya3	1178	819	1758	970	1929	1662	2071	1198	158	157	197	116	136	100	119	127	135	127
piC45	4	135412308	135433791	-	pi-Rcan3	2587	1715	4208	1763	4747	3778	4423	2854	184	157	167	142	182	116	168	196	201	169
piC46	4	135626796	135630198	+	4-qD3-2082	5803	5609	9012	9383	6228	7030	10067	3789	93106	85920	90734	89156	112884	96844	95845	84680	86494	73749
piC47	4	136469764	136554782	+	pi-Luzp1	1929	1260	3176	1390	2467	2050	2489	1576	225	292	249	242	294	250	166	162	180	161
piC48	5	38200252	38220389	-	pi-Zbtb49	1611	1021	2397	1249	1384	1166	1342	862	226	259	244	236	285	201	248	241	254	242
piC49	5	67392150	67428120	-	pi-Bend4	3699	2215	6141	2604	7504	6744	7757	4427	312	301	310	197	258	168	219	238	260	221
piC50	5	101832960	102069932	-	pi-Wdfy3	1095	622	1391	1271	949	942	1217	769	26568	23083	26214	16860	21131	18270	26536	22172	16996	14319
piC51	5	113320455	113340095	-	5-qF-14508	29623	27614	42814	48349	42294	48698	69744	25927	504374	498171	490702	467627	591599	520535	591933	555278	509836	466368
piC52	5	113340138	113376874	+	5-qF-14224	26294	23618	37906	41821	39270	44367	62748	25690	567123	538569	553461	425505	544685	471713	570027	491488	549426	479958
piC53	5	113937100	113993758	-	pi-Ssh1	511	320	751	425	2217	1544	1868	1350	74	54	76	48	69	32	85	89	54	35
piC54	5	114828520	114853587	-	5-qF-4633	10174	8058	13716	17607	24015	27402	38315	16311	135899	128845	131501	139987	173915	155132	163155	150384	200435	188263
piC55	5	115142982	115158216	-	pi-Mlec	1969	1661	3437	1786	3235	2865	3494	1897	1761	1802	1718	2593	3273	2795	1919	1755	2051	1731
piC56	5	130144922	130155114	+	pi-Kctd7	554	457	915	708	545	561	796	292	6065	5207	5936	6340	7831	6790	7961	6745	7082	6144
piC57	5	135149165	135163872	+	pi-Tbl2	3453	2420	4749	4539	3020	3054	3718	1929	32469	28638	32193	29965	36604	32191	39847	34964	37052	34018
piC58	5	136919146	136937112	+	5-qG2-950	1152	861	1733	1598	1558	1439	1777	1119	15707	13832	15491	11531	14377	12685	16801	13907	11159	10037
piC59	5	142866946	142895212	-	pi-Fbxl18	2031	1368	3160	1574	6296	5130	5799	3833	347	327	330	265	334	252	317	299	324	289
piC60	5	143758379	143768596	+	5-qG2-2301	4856	4885	7796	7978	7272	8265	11543	4389	76985	70030	73643	60485	76147	66325	86738	77911	76746	69577
piC61	5	149790072	149831589	-	5-qG3-23659	37963	34153	57063	61214	57845	67595	98201	34068	709959	697391	679858	717715	898282	792502	772687	707073	703203	627177
piC62	6	81893818	81911839	-	6-qC3-6258	8549	6183	12325	13643	11750	13697	20773	6737	161129	155201	155473	146397	181315	160783	185547	168632	201960	180177
piC63	6	83362374	83455516	-	pi-Tet3	2047	1292	2996	1243	2956	2391	2711	1856	155	135	152	114	106	72	108	116	125	99
piC64	6	83575941	83590341	+	6-qC3-100	110	81	187	164	112	110	165	101	1920	1485	1782	1780	2213	1857	4520	4023	2317	2097
piC65	6	85111416	85126094	-	pi-Gm5878.1	6343	3814	9058	10491	4384	4532	5487	3763	95166	82584	91873	80698	98792	87998	112645	100910	115988	109064
piC66	6	85469578	85502886	-	pi-Fbxo41	1242	784	1687	932	4586	3104	3493	2358	103	102	79	91	87	77	85	121	119	107
piC67	6	85985215	86003606	-	6-qC3-2394.2	3119	2279	4389	5310	1854	1902	2225	1508	41766	34208	40342	51586	64067	55134	44810	39835	61658	55068
piC68	6	87962456	87994167	-	6-qD1-2831	6475	7931	10401	10383	8990	10454	15178	5088	80901	79222	78093	78055	98026	86573	79751	70903	93124	80058
piC69	6	88724470	88828357	+	pi-Mgll	396	288	579	415	900	741	816	519	2572	1977	2388	2701	3160	2646	2143	2002	2004	1698
piC70	6	92091402	92173057	+	pi-Nr2c2	2341	1759	4177	2744	5063	4584	6523	2675	8825	7891	8398	18106	21964	18942	19998	19231	9734	8894
piC71	6	116338022	116409533	+	pi-March08	2630	1682	3634	1714	3706	3137	3850	2320	685	745	651	277	374	292	636	585	723	553
piC72	6	120836212	120892841	+	pi-Bcl2l13	1086	925	1750	1002	1990	1749	2088	1299	1981	1955	1786	2036	2455	2147	1785	1605	2233	1794
piC73	6	127776076	127796372	-	6-qF3-8009	11985	11026	17501	18980	18746	21534	31290	11845	241692	237086	233313	208216	262474	229765	251383	227099	237157	208510
piC74	6	127796431	127841890	+	6-qF3-28913	45835	37652	66305	74808	50857	59604	85480	35677	915068	856148	878067	785092	985489	861418	1006227	905806	958079	861629
piC75	6	128169705	128200582	-	6-qF3-3040	6427	5779	11470	9041	8972	9268	13602	5255	95736	92185	91105	96023	120155	106278	31696	29195	116037	101532
piC76	6	128438800	128506907	+	6-qF3-1063	2516	2040	3951	3945	8278	8827	12022	4984	55909	51928	54957	32260	41113	36202	67379	58352	46418	40149
piC77	7	30121924	30140747	+	pi-Zfp382	64	25	85	34	62	54	104	21	109	128	107	138	170	132	142	120	155	139
piC78	7	52887607	52913867	+	7-qB5-6255	6079	4083	10872	9907	10705	11025	16245	7182	102061	92306	98871	NA	NA	NA	139122	120427	120795	108608
piC79	7	63886351	63938875	-	pi-Klf13	2252	1253	2609	1735	5613	4555	4748	3161	161	159	184	136	171	142	143	181	233	224
piC80	7	69874210	69909583	-	7-qD1-9417	11649	7766	16637	19624	8388	8873	11951	7204	226113	206806	218100	231860	290422	255356	285033	255008	204100	187489
piC81	7	69909764	69966359	+	7-qD1-16444	23422	19156	34815	39754	32597	38313	55275	21663	437283	419271	418190	385532	479490	421276	451543	420352	462895	419413
piC82	7	73097826	73105273	-	7-qD1-654	1047	782	1610	1806	915	970	1373	661	32398	30572	31699	21180	26399	23546	33478	30798	27414	25108
piC83	7	73105312	73146779	+	7-qD1-19431	26730	20307	40008	45471	32565	36643	51549	25260	538958	508093	520824	539649	673345	589656	582799	531633	587683	526166
piC84	7	73773917	73816469	-	7-qD2-24830	43608	41086	68503	74551	45918	54735	82098	29430	870057	861618	834980	810320	1027755	890459	987001	892875	942599	838247
piC85	7	73816595	73838894	+	7-qD2-11976	19575	17348	29476	33034	22025	25825	38285	14229	354892	338556	337996	296674	375793	324161	393629	347691	350267	306585
piC86	7	75769042	75782107	-	7-qD2-40	9188	6079	14875	6928	15321	12506	14136	9243	707	655	639	641	900	667	865	963	877	652
piC87	7	99920257	99980458	-	pi-Rnf169	1813	1420	2857	1439	2129	1883	2453	1389	1129	1062	1063	1283	1692	1488	1397	1436	1262	1135
piC88	7	125316893	125349772	-	7-qF3-3125	4455	3016	6630	7270	3435	3564	4444	2719	102870	89202	99960	94455	118886	102464	117828	99271	108842	96536
piC89	7	125349871	125364820	+	7-qF3-246	293	236	514	581	264	204	297	320	6899	6312	6617	5303	6551	6045	6814	4922	6814	6142
piC90	7	132712088	132852628	-	pi-Fam53b	1872	1318	2736	1503	3357	3032	3277	2207	2609	2314	2490	2844	3539	3130	2400	2232	2806	2402
piC91	8	25154553	25203880	-	pi-Tacc1	505	414	960	599	1330	1157	1550	658	3596	3439	3681	3282	3972	3560	3882	3172	4100	3571
piC92	8	27293077	27296288	-	8-qA2-343	1124	994	1727	2299	1973	2502	3344	1643	13	16	11	965	1205	1004	29203	27185	24146	22942
piC93	8	37088935	37094955	-	8-qA4-332	1181	563	1432	2037	380	353	502	252	1702	1329	1553	11377	13726	11914	13953	13021	13347	12035
piC94	8	37103898	37105508	-	8-qA4-155	296	160	382	556	0	0	0	0	NA	NA	NA	253	312	306	NA	NA	10899	9683
piC95	8	66511738	66519199	+	pi-Tktl2	701	868	1545	1013	836	924	1608	392	1919	1925	1780	2643	3453	2908	2129	1728	1713	1396
piC96	8	69761326	69774895	-	pi-Zfp866	NA	NA	NA	NA	NA	NA	NA	NA	NA	NA	NA	NA	NA	NA	NA	NA	NA	NA
piC97	8	92189460	92194416	+	8-qC5-8200	12633	12921	19567	21509	12342	14114	18978	7878	205254	185637	196676	181790	226106	198518	207309	188283	181001	156433
piC98	8	93409942	93427377	-	8-qC5-2209	4247	3671	6916	6499	NA	NA	NA	NA	63290	59078	59777	62994	78897	69035	87663	76479	65364	58032
piC99	8	104348211	104395808	-	pi-Cmtm4	2422	1496	3956	1919	6208	5397	6284	3430	472	472	486	728	846	726	394	414	501	443
piC100	8	109726650	109737749	-	pi-Atxn1l	2505	1529	3885	1819	5599	4454	5268	3093	770	714	839	926	1155	1038	1268	1141	963	868
piC101	8	110117666	110132456	+	8-qE1-3748	4893	3154	7088	8274	7844	8724	11788	6384	170824	155172	170798	132289	165559	146778	161288	138335	162398	151031
piC102	8	111003187	111031723	-	pi-Ddx19b	2969	3236	5592	3474	5604	4942	6881	2963	11634	10855	10807	12787	15709	13437	11318	10681	5571	4742
piC103	8	117158265	117215995	+	pi-Gan	5310	3879	8823	5082	16513	13687	16843	9316	13539	12728	13298	13428	16755	15223	16838	15247	18346	17190
piC104	8	122883089	123042254	-	pi-Ankrd11	1564	1189	2305	1092	4330	3431	3888	2739	190	176	163	147	159	140	161	139	140	130
piC105	8	124890300	124897776	-	pi-Exoc8	635	473	1112	591	831	734	981	428	1181	1056	1100	716	880	770	1039	905	821	629
piC106	9	3181784	3199792	-	9-qA1-178	443	293	611	605	NA	NA	NA	NA	NA	NA	NA	NA	NA	NA	NA	NA	4929	4487
piC107	9	27299245	27357729	+	pi-Igsf9b	2595	1600	3918	1785	3070	2867	3178	1894	373	338	405	283	438	328	212	246	554	426
piC108	9	44142979	44233996	-	pi-Cbl	NA	NA	NA	NA	NA	NA	NA	NA	NA	NA	NA	NA	NA	NA	NA	NA	NA	NA
piC109	9	44292439	44305634	-	pi-Hinfp	NA	NA	NA	NA	NA	NA	NA	NA	NA	NA	NA	NA	NA	NA	NA	NA	NA	NA
piC110	9	51765299	51853665	+	pi-Arhgap20	894	551	1241	1363	808	709	861	638	12755	10691	12555	10185	12863	11275	15296	11963	12558	10581
piC111	9	54207174	54249823	-	9-qA5.3-24188	35976	22560	50826	60816	25749	28208	35852	22123	637263	582632	610596	620106	765527	677696	770970	702633	648443	605504
piC112	9	54249946	54277638	+	9-qA5.3-1495	2475	1734	3624	4430	1313	1539	2109	1287	49709	46023	48076	51233	63164	55347	60123	53840	53189	48676
piC113	9	61913286	61914541	-	pi-Rplp1	1475	1383	2511	1030	2006	1674	1922	1742	49	45	41	50	57	41	21	27	50	28
piC114	9	67691252	67733786	-	9-qC-31469	62659	63616	104111	107647	41719	48422	69988	22921	428961	410576	413411	422231	530959	463641	491045	440541	1144830	1027390
piC115	9	67733945	67760929	+	9-qC-10667	17518	15061	28771	30303	NA	NA	NA	NA	NA	NA	NA	NA	NA	NA	NA	NA	353580	313382
piC116	9	106688082	106789172	-	pi-Rad54l2	1734	1286	2664	1264	2927	2584	2903	1724	185	175	181	290	407	303	288	243	259	234
piC117	9	107995743	108048780	+	pi-Ip6k1	NA	NA	NA	NA	NA	NA	NA	NA	NA	NA	NA	NA	NA	NA	NA	NA	NA	NA
piC118	9	114507222	114564369	-	pi-Trim71	2167	1386	3358	1862	6506	5155	5763	3482	210	202	207	121	137	129	128	135	182	155
piC119	9	119402286	119441914	+	pi-Acvr2b	2974	1808	4456	2298	5996	5218	5897	3565	197	201	215	171	232	182	145	189	242	161
piC120	9	119444965	119465504	+	pi-Exog	693	370	945	513	1137	916	1057	597	114	98	127	106	130	116	103	103	129	112
piC121	9	122780673	122805469	-	9-qF4-150	365	300	527	499	185	243	266	108	5094	4839	4850	5340	6660	5973	5202	4996	4588	3991
piC122	10	18796806	18831930	-	10-qA3-2592	3975	2289	5535	6684	2670	2759	3666	1894	70127	60281	68495	70158	88087	78297	97244	85090	65486	58229
piC123	10	20310506	20312760	-	10-qA3-143	234	137	359	364	130	142	210	70	3791	2866	3575	2445	2974	2452	2346	2103	2538	2229
piC124	10	42181846	42276755	-	pi-Foxo3	2269	1227	3321	1507	5193	4327	5153	2697	228	199	221	158	159	150	173	162	188	138
piC125	10	61428492	61452798	-	pi-Eif4ebp2	3110	2514	5173	2755	5284	4687	5662	3597	7631	6969	7292	6889	8526	7276	6854	6148	7720	6527
piC126	10	62651693	62706331	+	10-qB4-6488	12057	11178	17951	19666	11402	12735	18324	8141	194068	189894	188943	221257	278104	245616	262231	238493	224893	200541
piC127	10	66679900	66698136	-	10-qB5.1-5404	9596	8394	14519	17189	7676	9179	13154	5495	217318	207516	209869	192356	246789	214181	248212	215330	247883	223327
piC128	10	66698293	66708692	+	10-qB5.1-221	471	410	677	797	490	626	885	273	6073	6243	5862	7948	10159	8830	10105	9404	6279	5649
piC129	10	71344913	71385881	+	pi-Ipmk	268	190	483	311	266	231	224	179	3919	3629	4087	3049	3972	3459	4386	3654	3202	2872
piC130	10	75837524	75864170	+	10-qC1-12816	26151	27980	42085	45471	30360	34730	50438	17535	400088	390539	387805	372777	465302	411254	471054	421012	415401	375381
piC131	10	76032656	76042969	+	pi-Zfp280b	774	460	1105	606	469	400	464	261	2272	1999	2037	2798	3123	2890	2028	1949	1715	1347
piC132	10	83360241	83488082	+	pi-D10Wsu102e	9154	5591	15317	7727	45479	38940	42477	26151	771	762	640	1071	1386	1005	919	950	1178	969
piC133	10	84488294	84504837	+	10-qC1-117	1154	1744	2471	1843	117	179	241	68	4733	5193	4629	5565	7403	6417	3279	3045	3577	2765
piC134	10	85748562	85781750	+	10-qC1-2617	5537	5009	7850	8721	0	0	0	0	0	0	0	37247	47107	41227	41588	38658	91066	82636
piC135	10	86548679	86591509	-	10-qC1-1527	7	3	5	5	0	0	0	0	NA	NA	NA	NA	NA	NA	NA	NA	61	45
piC136	10	86617012	86670850	+	10-qC1-875	31	15	53	39	NA	NA	NA	NA	NA	NA	NA	NA	NA	NA	NA	NA	475	371
piC137	10	94673713	94688442	-	10-qC2-545	1571	1123	2562	2397	1160	1097	1592	716	18462	14865	17597	17971	22135	19442	20275	18670	17114	14907
piC138	10	126978698	126999960	+	pi-Ctdsp2	1238	975	2023	1066	8129	5849	6450	4692	300	309	279	580	769	605	186	151	263	181
piC139	10	127667200	127701048	+	pi-Tmem194	7486	4976	11324	11708	7622	7768	10481	5047	127147	114536	128701	109403	139331	126065	170062	145418	147761	138929
piC140	11	5528890	5542201	-	pi-Ccdc117	341	308	689	373	525	489	623	326	5757	4941	5492	3473	4246	3775	3170	2783	3532	3109
piC141	11	50939596	50943725	-	11-qB1.3-590	561	472	847	1021	113	106	177	110	12788	10591	12260	11124	13822	12211	13637	12326	13183	11479
piC142	11	60777538	60788285	+	pi-Smcr8	1794	1215	2730	1504	3741	2982	3616	2126	724	755	697	1204	1487	1286	748	698	876	698
piC143	11	69395817	69396674	+	pi-Lsmd1	1142	720	1784	754	1222	1174	1359	1128	107	89	96	107	139	135	123	110	105	99
piC144	11	75531717	75577567	+	pi-Slc43a2	1080	741	1686	1006	1966	1666	1914	1071	2842	2450	2721	2534	3084	2705	2744	2234	2614	2319
piC145	11	79591212	79698022	+	pi-Rab11fip4	6486	4034	9458	4617	13545	11438	12977	8167	872	783	883	714	1006	857	773	741	1431	1226
piC146	11	95712632	95772350	+	pi-Zfp652	1736	1201	2996	1541	3763	3171	4083	2091	7671	6776	7493	9026	11506	9996	9134	8082	9525	8243
piC147	11	95957166	96007888	-	pi-Igf2bp1	1278	959	2118	985	2324	1966	2227	1361	109	83	123	97	105	78	94	112	117	99
piC148	11	97362328	97398541	+	pi-Socs7	2947	2097	4782	2349	5422	4825	5873	2809	878	1006	818	1477	1841	1515	843	714	1054	890
piC149	11	97663217	97685443	+	pi-Mllt6	1774	1317	2873	1289	8634	7311	8112	5273	139	128	111	76	115	78	133	164	124	117
piC150	11	98863633	98905578	+	pi-Wipf2	2180	1623	3453	1645	5658	4672	5083	3718	258	258	275	243	255	235	269	246	278	223
piC151	11	100457125	100472782	-	pi-Klhl11	1760	1011	2565	1459	2063	1836	2403	1177	5081	4366	5168	6121	7524	6767	5959	5036	7650	6760
piC152	11	103424327	103453696	+	11-qE1-9443	18926	18639	27714	31068	26410	30989	41850	17049	315687	304211	303181	282121	356525	314455	328171	305896	316066	284456
piC153	11	106036879	106059322	+	pi-Dcaf7	2200	1843	3813	1883	4345	3922	4861	2769	1594	1505	1643	1889	2190	1922	2093	1959	2406	2095
piC154	11	107994012	107999715	+	11-qE1-3997	2100	1576	3015	3474	2698	3153	4171	1826	46919	43506	45167	36548	44902	39838	45045	41424	39765	36250
piC155	11	108417576	108425425	-	11-qE1-252	442	241	607	578	239	278	382	191	7666	6823	7522	7426	9410	8110	9913	8505	7477	6684
piC156	11	120625128	120633954	-	pi-Mafg	1786	1061	2509	1236	8455	6950	7645	5135	132	116	114	101	110	92	114	154	125	92
piC157	12	3806980	3914443	+	pi-Dnmt3a	1717	1296	2783	1428	3736	3224	3734	2182	169	166	165	447	604	481	239	219	360	278
piC158	12	81714960	81781170	-	pi-Map3k9	4348	2874	6818	3170	9046	7513	8667	5469	228	186	219	123	134	98	197	188	155	126
piC159	12	98378945	98420048	-	12-qE-23911	37448	26913	54899	60860	42386	47275	67535	30575	761436	714376	739537	700202	876132	770289	848079	757733	719227	654028
piC160	12	98420148	98455965	+	12-qE-7089	13730	13383	22154	22753	17891	20584	30290	10766	263133	247759	252440	232926	291566	254581	259475	236349	232830	203530
piC161	13	21503621	21506524	-	13-qA3.1-213	586	357	1013	888	447	454	616	315	16376	12452	14745	12727	15937	13120	17221	14031	12978	11110
piC162	13	23763668	23764414	+	pi-Hist1h1a	7091	4297	9709	3845	NA	NA	NA	NA	172	157	171	245	298	207	173	130	156	114
piC163	13	24905600	24935032	+	13-qA3.1-355	440	320	691	669	268	275	305	274	12242	10396	11992	8568	10849	9744	12961	9775	12502	11258
piC164	13	24987484	25020304	-	pi-Mrs2	351	244	623	420	496	470	604	295	2384	2149	2199	3613	4480	3793	112	97	1992	1693
piC165	13	49814722	49895692	+	13-qA5-156	19	11	26	7	80	70	59	39	NA	NA	NA	NA	NA	NA	NA	NA	12	19
piC166	13	50268025	50317360	+	13-qA5-208	NA	NA	NA	NA	NA	NA	NA	NA	NA	NA	NA	NA	NA	NA	NA	NA	NA	NA
piC167	13	50501554	50595487	-	13-qA5-464	NA	NA	NA	NA	NA	NA	NA	NA	NA	NA	NA	NA	NA	NA	NA	NA	NA	NA
piC168	13	50905640	50934148	-	13-qA5-703	NA	NA	NA	NA	NA	NA	NA	NA	NA	NA	NA	NA	NA	NA	NA	NA	NA	NA
piC169	13	52096735	52124158	+	13-qA5-967	1565	1291	2266	2753	2094	2319	3218	1338	31058	27743	29885	30196	37473	32762	32452	29427	32950	29394
piC170	13	53393668	53454538	+	13-qB1-1517	5802	6412	10000	8799	8787	9616	14248	4090	58980	55563	56374	47798	59480	51560	54107	51918	76292	64805
piC171	13	55105322	55135057	+	pi-Zfp346	2366	1846	4044	1850	7026	5973	7193	4583	702	812	728	859	974	829	731	625	797	728
piC172	13	55212057	55318324	+	pi-Nsd1	2219	1436	3416	1462	2668	2364	2840	1532	242	265	275	244	273	248	196	176	229	212
piC173	14	19626160	19653410	-	14-qA3-3095	NA	NA	NA	NA	NA	NA	NA	NA	NA	NA	NA	NA	NA	NA	NA	NA	NA	NA
piC174	14	24081994	24130091	+	14-qA3-19970	46901	55897	83010	79985	74782	88635	131126	38319	629209	638551	605676	663060	831927	720685	693078	653676	690466	599004
piC175	14	24337663	24369814	-	14-qA3-2286	4603	2814	6453	7660	NA	NA	NA	NA	NA	NA	NA	72351	94728	84278	115665	100423	95325	86387
piC176	14	24412817	24429825	-	14-qA3-284	779	569	1173	1380	NA	NA	NA	NA	NA	NA	NA	16761	20250	17712	83451	81763	14174	12205
piC177	14	27039033	27107286	+	pi-Il17rd	1059	606	1497	819	2843	2080	2259	1590	138	128	115	103	129	104	119	139	126	94
piC178	14	44758113	44789939	-	14-qC1-1261	NA	NA	NA	NA	NA	NA	NA	NA	NA	NA	NA	NA	NA	NA	NA	NA	NA	NA
piC179	14	44926823	44950817	+	14-qC1-1010	1760	995	2452	2566	918	976	1178	733	131048	111114	126676	20118	25214	21542	275409	261744	30657	27200
piC180	14	64811602	64949862	-	pi-Hmbox1	2152	1326	3055	1601	4729	3695	4158	2472	1076	1112	1046	1357	1575	1341	1137	1067	1296	1090
piC181	15	59247366	59275222	-	15-qD1-17920	43626	33643	64839	68070	46773	53429	77222	31433	874696	825009	838235	800178	1001509	884205	926351	853782	848541	793330
piC182	15	59275367	59312014	+	15-qD1-4001	11536	11393	17442	19496	18380	20719	30102	11435	161131	157705	153009	145199	182764	160724	162368	154415	156864	138771
piC183	15	73095849	73185186	-	pi-Eif2c2	2222	2113	4170	3017	3491	3660	5270	1826	21242	20138	20815	23300	29316	25035	28835	23825	27137	23603
piC184	15	74606029	74636770	-	pi-1700016M24Rik	1349	2671	3139	2466	835	941	1365	384	6112	6897	5889	10223	13186	11130	8754	8528	8993	6904
piC185	15	74636388	74658911	+	15-qD3-14639	43811	45933	68891	75868	63182	75155	108673	34537	693317	677820	679375	594147	747782	659134	714708	704629	652902	583055
piC186	15	78647685	78670532	-	15-qE1-8387	18078	17568	27595	29826	18920	21974	32146	11909	258011	256034	252269	273356	345017	303666	339295	303458	311568	278308
piC187	15	79928006	79963233	+	15-qE1-1119	2576	2175	3667	4138	3582	3729	5030	2301	31802	30427	30899	34381	43103	38626	50515	41995	25232	23013
piC188	15	81802718	81826859	+	pi-Tef	2460	1669	4085	2060	6127	4874	5493	3682	459	440	460	591	644	533	516	504	714	593
piC189	15	83353848	83367280	-	15-qE1-3710	22447	19112	35701	28836	26572	29261	42150	14126	180246	173813	174725	170158	210711	186941	182741	171344	191692	170457
piC190	15	88955891	88982677	-	pi-Mlc1	394	336	724	569	573	500	811	335	5602	4966	5418	5088	6299	5485	5369	4808	5025	4110
piC191	15	89499857	89560260	+	pi-Shank3	793	526	1161	667	2472	1801	2260	1602	97	61	70	62	68	67	110	150	72	56
piC192	15	100575319	100580234	-	pi-Pou6f1	560	424	830	694	1388	1316	1920	684	11922	10182	11248	5568	6803	5757	3682	3351	6783	5521
piC193	15	103191553	103240756	-	pi-Cbx5	3350	2222	5472	2455	7757	7034	8427	4607	2400	2176	2301	2809	3397	2932	2995	2752	2472	2175
piC194	16	16896457	16927358	+	pi-Ppm1f	1768	1084	2949	1123	4221	3582	4014	2706	175	146	165	121	158	105	134	145	187	146
piC195	16	17233587	17263430	+	pi-Hic2	1837	1125	2857	1359	4122	3337	3644	2428	1072	954	1054	1100	1234	1207	1241	1159	1051	989
piC196	16	17451967	17487432	+	pi-Crkl	2589	1620	3865	1784	4141	3863	4626	2638	1229	1104	1241	1404	1728	1579	1650	1416	1900	1591
piC197	16	24393446	24992575	+	pi-Lpp	2022	1347	3707	1597	3154	2904	3367	1767	393	431	377	440	522	421	491	371	533	507
piC198	16	43964766	43979755	-	pi-Zdhhc23	1511	713	2049	1041	1917	1575	1938	1059	1690	1564	1603	1672	1990	1683	1052	1181	1527	1371
piC199	17	22497402	22522100	+	17-qA3.3-352	NA	NA	NA	NA	NA	NA	NA	NA	NA	NA	NA	NA	NA	NA	NA	NA	NA	NA
piC200	17	24961292	25015587	-	pi-Cramp1l	3640	2298	5799	2452	7157	6112	7205	4619	945	881	956	1043	1273	1099	750	698	741	592
piC201	17	27288276	27325028	-	17-qA3.3-27363	94287	137483	182302	159490	561875	631096	929272	245842	1725179	1807433	1660744	1008527	1289633	1105265	1089109	997382	1532282	1297164
piC202	17	27325197	27367483	+	17-qA3.3-26735	129687	208413	278897	213249	420988	475874	712652	168719	1671556	1832874	1612329	1123929	1443646	1218796	1082226	1014993	1903738	1587752
piC203	17	27856507	27900040	+	pi-Uhrf1bp1	1211	756	1914	869	1918	1690	2019	1285	70	71	65	43	39	40	41	52	54	49
piC204	17	49112271	49113511	-	17-qC-935	1670	2369	3031	2748	2687	2998	4455	1602	28954	27119	27310	16071	20349	16980	26414	24185	18049	15392
piC205	17	50237659	50247541	+	17-qC-59	151	155	275	280	127	168	216	103	1018	936	954	1504	1920	1533	3082	2892	2007	1762
piC206	17	66206812	66231758	+	17-qE1.1-7037	14532	12668	21546	22989	16726	20391	29740	11281	229053	223251	225018	240095	302202	268008	253644	242394	242115	218503
piC207	17	79333729	79354890	-	pi-Cdc42ep3	241	160	329	317	67	69	93	56	4925	4458	4917	3444	4457	3996	5107	3999	3109	2745
piC208	17	83574024	83632446	-	pi-Kcng3	1458	863	2365	993	4992	4177	4978	2761	118	115	125	106	137	91	179	150	96	75
piC209	18	60684495	60748654	-	pi-Ndst1	2426	1657	3689	1797	6351	5294	6227	3837	171	142	149	149	197	188	189	198	175	140
piC210	18	67029447	67066460	-	18-qE1-36451	52749	35147	74852	87521	54510	61652	83774	41973	1078729	990663	1044589	899024	1136324	993804	1238613	1095605	1168743	1070623
piC211	18	67066588	67084379	+	18-qE1-1295	2537	2184	3884	4541	1862	2232	3088	1441	43460	43676	41098	40589	50490	44744	45426	43377	38958	33816
piC212	19	9982704	9985092	+	pi-Fth1	28001	19641	39532	20149	23128	23018	24446	21550	883	1000	877	1366	1772	1445	1007	777	1217	1148
piC213	19	37254674	37263866	-	19-qC2-1361	3351	1416	3135	6173	2136	2264	2656	2032	42672	37306	43159	36293	46175	40940	55503	44763	46988	41591
piC214	19	44562848	44576272	+	pi-Hif1an	2390	1598	4045	1808	5549	4819	5618	3251	402	389	368	461	636	508	495	362	530	425
