# Supplementary material for: Genetic polymorphisms lead to major, locus-specific, variation in piRNA production in mouse
Source: EMBO J. 2025 Jun 5;44(14):4104–19. doi: 10.1038/s44318-025-00475-4 (PMC12264111; doi:10.1038/s44318-025-00475-4)
Supplement: Supplementary file 8 — Dataset EV3 [file 44318_2025_475_MOESM8_ESM.xlsx]

## Sheet: Dataset_EV3_Legend
Dataset EV3. Normalized small RNA counts in testis samples from inbred mouse strains for previously described 214 piRNA clusters.

## Sheet: Dataset_EV3
piCID	Chromosome	Start	End	Strand	ClusterName	sample48	sample49	sample50	sample51	sample52	sample53	sample54	sample55	sample56	sample57
piC1	1	34813227	34843022	-	pi-Fam168b	482.99	508	499.124	542.47	570.055	563.15	515.901	548.371	432.864	420.385
piC2	1	57348976	57377520	-	1-qC1.3-637	20283.6	18766.4	21040.4	19742.1	20075.9	21020.6	14112.8	12651.9	8847.43	8780.65
piC3	1	88258856	88277518	-	pi-Hjurp	994.681	916.517	951.938	485.479	466.642	469.624	1113.75	1081.59	735.773	790.016
piC4	1	91403056	91406029	-	1-qD-2017	73889.5	67901.7	76877.5	30456.4	31168.4	31462.8	49504.2	50252.2	49088.5	50907.5
piC5	1	91540016	91559583	+	pi-Asb1	21836.5	21039.7	22251.7	33480.1	34278.5	35232.7	35025.4	33690	35382.1	36534.9
piC6	1	92992345	92997067	-	1-qD-4525	140714	134884	141746	130887	131824	134993	157600	146220	141052	144378
piC7	1	93803500	93822102	+	pi-Ing5	445.38	378.884	422.969	390.494	376.049	334.308	358.524	386.788	371.709	360.803
piC8	1	118459145	118459266	-	1-qE2.3-2	171.224	183.092	182.155	134.034	151.274	160.189	181.59	145.424	194.932	228.398
piC9	1	118627945	118685162	+	pi-Tfcp2l1	546.333	601.134	505.299	657.508	656.376	669.612	555.944	490.807	566.641	529.62
piC10	1	125174892	125177979	+	1-qE3-706	28450.9	26116.5	28639.4	21154.2	23306.5	22916	42943.7	40114.9	27061.2	27114.3
piC11	1	132007618	132031584	+	pi-Elk4	1111.47	1094.32	1031.18	1221.09	1211.05	1226.79	1185.46	1167.43	1029.13	1039.38
piC12	1	133131138	133139782	+	pi-Ppp1r15b	356.304	418.042	413.707	488.645	466.642	462.659	374.354	364.571	426.175	451.28
piC13	1	134754665	134955950	-	pi-Ppp1r12b	254.361	295.275	270.659	263.847	264.089	281.575	215.114	247.423	247.487	242.742
piC14	1	156558073	156649619	+	pi-Abl2	1505.38	1503.89	1550.89	2329.24	2375.09	2301.35	1843.84	1833.96	2526.47	2537.76
piC15	1	160906384	160974973	+	pi-Rc3h1	2552.52	2294.47	2735.41	4100.19	4078.42	4252.48	3633.66	3261.95	2859	2756.23
piC16	1	161002922	161034827	-	pi-Zbtb37	1561.8	1494.37	1586.91	1727.67	1746.06	1706.37	2313.18	2319.72	553.263	577.065
piC17	1	170193431	170215410	-	pi-Uhmk1	1006.56	996.951	1046.62	1421.61	1366.59	1485.48	1273.92	1311.85	841.839	793.326
piC18	2	28822302	28840341	-	pi-Gtf3c4	909.564	930.276	932.384	1282.3	1221.3	1238.73	1122.13	1130.07	1593.86	1548.03
piC19	2	37569877	37703370	-	pi-Strbp	4380.56	4465.11	4176.18	5410.98	5419.37	5460.37	4482.94	4478.87	4668.81	4633.07
piC20	2	92541142	92609144	+	2-qE1-35981	1.08395e+06	1.09472e+06	1.0894e+06	1.07541e+06	1.09944e+06	1.11166e+06	1.23362e+06	1.23074e+06	1.21439e+06	1.27878e+06
piC21	2	120692589	120715137	+	2-qE5-4	191.018	210.609	177.009	80.2096	70.0818	75.6174	91.2605	95.9396	76.444	73.9261
piC22	2	127691854	127703711	+	2-qF1-2536	72835.4	69468	72736.3	82250.7	84399	84080.5	67204.1	62715.2	55420.9	53561.1
piC23	2	151127448	151158594	+	2-qG3-1029	NA	NA	NA	NA	NA	NA	NA	NA	NA	NA
piC24	2	154436484	154539356	+	pi-Cbfa2t2	1279.72	1250.95	1273.02	1457.49	1511.03	1425.79	1203.15	1196.72	1080.73	987.52
piC25	2	156196658	156309951	+	pi-Phf20	41.5688	41.275	22.6407	26.3847	18.8024	24.8741	17.6934	22.2176	27.7109	25.3776
piC26	3	20402672	20506199	-	3-qA2-617	NA	NA	NA	NA	NA	NA	NA	NA	NA	NA
piC27	3	32334794	32365665	-	pi-Zmat3	3555.12	3261.79	3828.33	2969.87	3027.19	3170.95	2982.73	2891.32	3453.36	3437.01
piC28	3	34826631	34879283	+	3-qA3-2052	61511.9	58142.8	61682.5	66858.9	66952.9	68806.8	77776.3	75210.6	64964.9	66714.4
piC29	3	51224933	51251625	+	pi-Ccrn4l(pi-Noct)	12.8665	11.6417	6.17473	7.38773	11.9652	5.96979	205.802	163.602	124.221	114.751
piC30	3	95181762	95217980	-	pi-Gabpb2	827.417	766.234	881.957	837.979	856.365	805.922	1020.63	1065.43	816.995	802.153
piC31	3	124398083	124425991	-	pi-1700006A11Rik	40505.8	40971.3	40510.3	38667.4	39321.9	39421.5	58231.7	55299.6	44338.4	47818
piC32	4	45395925	45408922	-	pi-Mcart1	95.0143	87.8417	108.058	155.142	133.326	130.34	311.962	368.61	153.843	147.852
piC33	4	56802349	56809597	+	pi-BC026590	5409.88	5361.52	5442	4773.53	4840.77	4792.75	5504.5	4858.58	5592.83	5679.07
piC34	4	56867026	56947483	-	pi-D730040F13Rik	581.963	626.534	650.405	932.964	891.406	824.826	467.477	379.719	731.951	628.923
piC35	4	57356531	57364266	-	4-qB3-3994	104225	100473	105531	101046	103396	105973	107763	102051	84953.1	86729.6
piC36	4	59805650	59904740	+	pi-Snx30	117.778	91.0167	91.5918	108.705	105.977	84.572	86.6044	91.9001	85.9994	97.0969
piC37	4	62220598	62230936	-	4-qB3-639	228291	230087	231683	152794	160217	160097	193144	186992	24703.8	24950.6
piC38	4	62231006	62239341	+	4-qB3-277	3987.63	4270.38	4093.85	21880.3	22964.6	22363.8	2929.65	2644.9	5308.08	5111.93
piC39	4	94280152	94331623	-	4-qC5-17839	420376	397556	418079	350135	358032	361492	401450	372974	312030	330198
piC40	4	108175242	108217922	-	pi-Zyg11a	235.556	186.267	233.611	138.256	170.931	136.31	173.209	237.324	201.621	199.711
piC41	4	108227755	108301090	-	pi-Zyg11b	726.464	750.359	807.861	1012.12	1076.87	1010.88	936.817	904.862	817.95	796.636
piC42	4	123833625	123841966	-	4-qD2.2-2182	66496.2	61922.1	68688.7	42111.1	42267	43011.3	74525.4	68899.8	59476.3	63609.5
piC43	4	123892083	123896600	-	4-qD2.2-349	7928.75	7498.3	7988.04	7467.94	7747.45	8047.28	9404.49	8168	9948.23	10045.1
piC44	4	132639088	132724761	+	pi-Eya3	156.378	166.158	202.737	122.425	116.233	99.4965	110.816	128.256	128.999	140.128
piC45	4	135412308	135433791	-	pi-Rcan3	182.111	166.158	171.863	149.865	155.547	115.416	156.447	197.939	192.065	186.47
piC46	4	135626796	135630198	+	4-qD3-2082	92150.1	90932.1	93376.3	94094.3	96477	96356.4	89253.7	85517.6	82649.3	81372.7
piC47	4	136469764	136554782	+	pi-Luzp1	222.69	309.034	256.251	255.404	251.269	248.741	154.584	163.602	171.999	177.643
piC48	5	38200252	38220389	-	pi-Zbtb49	223.68	274.109	251.106	249.072	243.577	199.988	230.945	243.384	242.71	267.017
piC49	5	67392150	67428120	-	pi-Bend4	308.797	318.559	319.028	207.912	220.501	167.154	203.939	240.354	248.443	243.846
piC50	5	101832960	102069932	-	pi-Wdfy3	26295.2	24429.5	26977.4	17793.9	18059.7	18178	24711.1	22391.3	16240.5	15799.2
piC51	5	113320455	113340095	-	5-qF-14508	499195	527231	504992	493529	505613	517914	551226	560770	487174	514578
piC52	5	113340138	113376874	+	5-qF-14224	561300	569986	569579	449074	465518	469338	530826	496349	525004	529573
piC53	5	113937100	113993758	-	pi-Ssh1	73.2402	57.1501	78.2133	50.6587	58.9712	31.8389	79.1545	89.8803	51.5997	38.6181
piC54	5	114828520	114853587	-	5-qF-4633	134504	136361	135331	147741	148637	154351	151935	151871	191526	207724
piC55	5	115142982	115158216	-	pi-Mlec	1742.92	1907.12	1768.03	2736.63	2797.29	2780.93	1787.03	1772.36	1959.83	1909.94
piC56	5	130144922	130155114	+	pi-Kctd7	6002.73	5510.75	6108.87	6691.17	6692.81	6755.81	7413.52	6811.71	6767.2	6779.13
piC57	5	135149165	135163872	+	pi-Tbl2	32135.6	30308.6	33130.5	31624.8	31283.8	32028.9	37106.7	35309.8	35405	37534.6
piC58	5	136919146	136937112	+	5-qG2-950	15545.7	14638.9	15942.1	12169.7	12287.4	12621.1	15645.6	14044.6	10663	11074.6
piC59	5	142866946	142895212	-	pi-Fbxl18	343.437	346.075	339.61	279.678	285.455	250.731	295.2	301.957	309.598	318.875
piC60	5	143758379	143768596	+	5-qG2-2301	76194.6	74115.1	75787.6	63835.2	65079.5	65991.1	80773	78681.6	73334.6	76769.5
piC61	5	149790072	149831589	-	5-qG3-23659	702670	738073	699657	757469	767722	788512	719549	714067	671945	692011
piC62	6	81893818	81911839	-	6-qC3-6258	159475	164255	160001	154506	154962	159973	172787	170300	192983	198803
piC63	6	83362374	83455516	-	pi-Tet3	153.409	142.875	156.427	120.314	90.5935	71.6375	100.573	117.147	119.444	109.234
piC64	6	83575941	83590341	+	6-qC3-100	1900.29	1571.63	1833.89	1878.59	1891.35	1847.65	4209.16	4062.79	2214.01	2313.78
piC65	6	85111416	85126094	-	pi-Gm5878.1	94188.9	87401.5	94548.5	85167.8	84433.1	87554.9	104898	101908	110832	120338
piC66	6	85469578	85502886	-	pi-Fbxo41	101.942	107.95	81.3006	96.0405	74.355	76.6123	79.1545	122.197	113.71	118.061
piC67	6	85985215	86003606	-	6-qC3-2394.2	41337.2	36203.5	41516.8	54443.3	54755.2	54856.4	41728.4	40229	58917.3	60760.6
piC68	6	87962456	87994167	-	6-qD1-2831	80070.4	83843.4	80367.2	82378.4	83778.5	86137.1	74266.5	71604.3	88984.6	88333.9
piC69	6	88724470	88828357	+	pi-Mgll	2545.59	2092.33	2457.54	2850.61	2700.71	2632.68	1995.63	2021.8	1914.92	1873.53
piC70	6	92091402	92173057	+	pi-Nr2c2	8734.39	8351.32	8642.56	19108.9	18771.7	18846.6	18622.7	19421.2	9301.32	9813.41
piC71	6	116338022	116409533	+	pi-March08	677.967	788.459	669.958	292.343	319.641	290.53	592.262	590.786	690.862	610.166
piC72	6	120836212	120892841	+	pi-Bcl2l13	1960.66	2069.04	1838.01	2148.77	2098.18	2136.19	1662.25	1620.87	2133.74	1979.45
piC73	6	127776076	127796372	-	6-qF3-8009	239211	250916	240107	219749	224325	228608	234095	229345	226615	230065
piC74	6	127796431	127841890	+	6-qF3-28913	905673	906091	903638	828578	842254	857081	937029	914765	915492	950699
piC75	6	128169705	128200582	-	6-qF3-3040	94753.1	97562.5	93758.1	101342	102691	105743	29516.3	29483.8	110879	112028
piC76	6	128438800	128506907	+	6-qF3-1063	55335	54957.2	56557.4	34046.9	35137.5	36019.7	62745.3	58929.1	44354.7	44299.4
piC77	7	30121924	30140747	+	pi-Zfp382	107.881	135.467	110.116	145.644	145.291	131.335	132.235	121.187	148.11	153.369
piC78	7	52887607	52913867	+	7-qB5-6255	NA	NA	NA	NA	NA	NA	NA	NA	NA	NA
piC79	7	63886351	63938875	-	pi-Klf13	159.347	168.275	189.358	143.533	146.146	141.285	133.166	182.79	222.643	247.156
piC80	7	69874210	69909583	-	7-qD1-9417	223791	218870	224451	244703	248211	254070	265431	257530	195028	206870
piC81	7	69909764	69966359	+	7-qD1-16444	432793	443729	430368	406886	409799	419155	420490	424510	442319	462769
piC82	7	73097826	73105273	-	7-qD1-654	32065.4	32355.4	32622.1	22353.2	22562.1	23427.4	31175.7	31102.6	26195.4	27703.5
piC83	7	73105312	73146779	+	7-qD1-19431	533424	537732	535991	569540	575478	586687	542720	536891	561560	580558
piC84	7	73773917	73816469	-	7-qD2-24830	861124	911880	859296	855203	878377	885976	919125	901706	900700	924900
piC85	7	73816595	73838894	+	7-qD2-11976	351248	358305	347839	313107	321174	322529	366559	351130	334697	338278
piC86	7	75769042	75782107	-	7-qD2-40	699.741	693.209	657.609	676.505	769.19	663.642	805.514	972.525	838.017	719.4
piC87	7	99920257	99980458	-	pi-Rnf169	1117.41	1123.95	1093.96	1354.06	1446.08	1480.51	1300.93	1450.2	1205.9	1252.33
piC88	7	125316893	125349772	-	7-qF3-3125	101814	94405.5	102871	99686.8	101607	101948	109725	100253	104004	106515
piC89	7	125349871	125364820	+	7-qF3-246	6828.17	6680.21	6809.7	5596.73	5598.85	6014.56	6345.4	4970.68	6511.11	6776.92
piC90	7	132712088	132852628	-	pi-Fam53b	2582.21	2448.99	2562.51	3001.53	3024.63	3114.24	2234.95	2254.08	2681.27	2650.3
piC91	8	25154553	25203880	-	pi-Tacc1	3559.08	3639.61	3788.2	3463.79	3394.69	3542.08	3615.03	3203.37	3917.75	3940.15
piC92	8	27293077	27296288	-	8-qA2-343	12.8665	16.9333	11.3203	1018.45	1029.86	998.945	27194.7	27453.9	23072.7	25313.6
piC93	8	37088935	37094955	-	8-qA4-332	1684.53	1406.53	1598.23	12007.2	11731	11854	12993.5	13149.8	12753.7	13279.1
piC94	8	37103898	37105508	-	8-qA4-155	NA	NA	NA	NA	NA	NA	NA	NA	NA	NA
piC95	8	66511738	66519199	+	pi-Tktl2	1899.3	2037.29	1831.84	2789.39	2951.13	2893.36	1982.59	1745.09	1636.86	1540.31
piC96	8	69761326	69774895	-	pi-Zfp866	NA	NA	NA	NA	NA	NA	NA	NA	NA	NA
piC97	8	92189460	92194416	+	8-qC5-8200	203147	196466	202404	191859	193243	197518	193052	190145	172955	172604
piC98	8	93409942	93427377	-	8-qC5-2209	NA	NA	NA	NA	NA	NA	NA	NA	NA	NA
piC99	8	104348211	104395808	-	pi-Cmtm4	467.154	499.534	500.153	768.324	723.039	722.345	366.905	418.095	478.73	488.795
piC100	8	109726650	109737749	-	pi-Atxn1l	762.094	755.651	863.433	977.291	987.127	1032.77	1180.8	1152.29	920.194	957.729
piC101	8	110117666	110132456	+	8-qE1-3748	169070	164224	175772	139616	141496	146039	150196	139703	155179	166644
piC102	8	111003187	111031723	-	pi-Ddx19b	11514.6	11488.2	11121.7	13495.3	13425.8	13369.3	10539.7	10786.6	5323.37	5232.2
piC103	8	117158265	117215995	+	pi-Gan	13400	13470.5	13685.3	14171.8	14319.8	15146.4	15680.1	15397.8	17530.5	18967
piC104	8	122883089	123042254	-	pi-Ankrd11	188.049	186.267	167.747	155.142	135.89	139.295	149.928	140.375	133.777	143.439
piC105	8	124890300	124897776	-	pi-Exoc8	1168.87	1117.6	1132.03	755.659	752.097	766.123	967.548	913.951	784.506	694.022
piC106	9	3181784	3199792	-	9-qA1-178	NA	NA	NA	NA	NA	NA	NA	NA	NA	NA
piC107	9	27299245	27357729	+	pi-Igsf9b	369.17	357.717	416.794	298.675	374.339	326.349	197.421	248.433	529.374	470.037
piC108	9	44142979	44233996	-	pi-Cbl	NA	NA	NA	NA	NA	NA	NA	NA	NA	NA
piC109	9	44292439	44305634	-	pi-Hinfp	NA	NA	NA	NA	NA	NA	NA	NA	NA	NA
piC110	9	51765299	51853665	+	pi-Arhgap20	12624	11314.7	12920.6	10749.1	10993.4	11218.2	14244.1	12081.3	11999.8	11674.8
piC111	9	54207174	54249823	-	9-qA5.3-24188	630720	616619	628378	654453	654262	674284	717950	709583	619619	668097
piC112	9	54249946	54277638	+	9-qA5.3-1495	49198.6	48707.7	49476.1	54070.8	53983.5	55068.3	55988.3	54372.5	50824.7	53707.8
piC113	9	61913286	61914541	-	pi-Rplp1	48.4969	47.625	42.194	52.7695	48.7154	40.7936	19.5558	27.2671	47.7775	30.8945
piC114	9	67691252	67733786	-	9-qC-31469	424557	434527	425450	445618	453787	461307	457276	444898	1.09394e+06	1.1336e+06
piC115	9	67733945	67760929	+	9-qC-10667	NA	NA	NA	NA	NA	NA	NA	NA	NA	NA
piC116	9	106688082	106789172	-	pi-Rad54l2	183.101	185.208	186.271	306.063	347.845	301.474	268.194	245.403	247.487	258.19
piC117	9	107995743	108048780	+	pi-Ip6k1	NA	NA	NA	NA	NA	NA	NA	NA	NA	NA
piC118	9	114507222	114564369	-	pi-Trim71	207.844	213.784	213.028	127.702	117.088	128.351	119.197	136.335	173.91	171.023
piC119	9	119402286	119441914	+	pi-Acvr2b	194.977	212.725	221.261	180.472	198.28	181.084	135.028	190.869	231.243	177.643
piC120	9	119444965	119465504	+	pi-Exog	112.83	103.717	130.698	111.871	111.105	115.416	95.9167	104.019	123.266	123.578
piC121	9	122780673	122805469	-	9-qF4-150	5041.7	5121.28	4991.24	5635.78	5692.01	5942.93	4844.26	5045.41	4384.06	4403.57
piC122	10	18796806	18831930	-	10-qA3-2592	69407	63797.4	70489.7	74044	75284.1	77902.8	90556.5	85931.6	62575.1	64248.4
piC123	10	20310506	20312760	-	10-qA3-143	3752.08	3033.19	3679.11	2580.43	2541.75	2439.65	2184.67	2123.8	2425.18	2459.42
piC124	10	42181846	42276755	-	pi-Foxo3	225.659	210.609	227.436	166.752	135.89	149.245	161.103	163.602	179.643	152.266
piC125	10	61428492	61452798	-	pi-Eif4ebp2	7552.65	7375.53	7504.36	7270.58	7286.79	7239.37	6382.65	6208.81	7376.84	7201.72
piC126	10	62651693	62706331	+	10-qB4-6488	192075	200971	194445	233512	237683	244379	244197	240852	214896	221272
piC127	10	66679900	66698136	-	10-qB5.1-5404	215087	219621	215981	203011	210920	213103	231142	217460	236864	246413
piC128	10	66698293	66708692	+	10-qB5.1-221	6010.65	6607.18	6032.71	8388.24	8682.45	8785.54	9410.08	9497.01	5999.89	6232.96
piC129	10	71344913	71385881	+	pi-Ipmk	3878.76	3840.7	4206.02	3217.88	3394.69	3441.58	4084.37	3690.14	3059.67	3168.89
piC130	10	75837524	75864170	+	10-qC1-12816	395980	413321	399099	393425	397673	409183	438660	425176	396936	414186
piC131	10	76032656	76042969	+	pi-Zfp280b	2248.67	2115.61	2096.32	2952.98	2669.09	2875.45	1888.53	1968.28	1638.77	1486.24
piC132	10	83360241	83488082	+	pi-D10Wsu102e	763.084	806.451	658.638	1130.32	1184.55	999.94	855.8	959.396	1125.64	1069.17
piC133	10	84488294	84504837	+	10-qC1-117	4684.41	5495.93	4763.8	5873.24	6327.02	6384.69	3053.5	3075.12	3418	3050.83
piC134	10	85748562	85781750	+	10-qC1-2617	0	0	0	39310.1	40260.3	41019.4	38728	39040.4	87018.1	91178.4
piC135	10	86548679	86591509	-	10-qC1-1527	NA	NA	NA	NA	NA	NA	NA	NA	NA	NA
piC136	10	86617012	86670850	+	10-qC1-875	NA	NA	NA	NA	NA	NA	NA	NA	NA	NA
piC137	10	94673713	94688442	-	10-qC2-545	18272.4	15732.1	18109.5	18966.4	18917.8	19344.1	18880.7	18854.7	16353.3	16448
piC138	10	126978698	126999960	+	pi-Ctdsp2	296.92	327.025	287.125	612.126	657.23	601.954	173.209	152.494	251.31	199.711
piC139	10	127667200	127701048	+	pi-Tmem194	125842	121217	132449	115463	119080	125430	158367	146856	141193	153291
piC140	11	5528890	5542201	-	pi-Ccdc117	5697.89	5229.23	5651.94	3665.37	3628.87	3755.99	2952	2810.53	3375	3430.39
piC141	11	50939596	50943725	-	11-qB1.3-590	12656.7	11208.8	12617	11740.2	11813.1	12149.5	12699.2	12447.9	12597	12665.6
piC142	11	60777538	60788285	+	pi-Smcr8	716.567	799.042	717.298	1270.69	1270.87	1279.53	696.56	704.904	837.061	770.155
piC143	11	69395817	69396674	+	pi-Lsmd1	105.901	94.1917	98.7957	112.927	118.797	134.32	114.541	111.088	100.333	109.234
piC144	11	75531717	75577567	+	pi-Slc43a2	2812.82	2592.92	2800.24	2674.36	2635.76	2691.38	2555.3	2256.1	2497.81	2558.72
piC145	11	79591212	79698022	+	pi-Rab11fip4	863.047	828.676	908.714	753.548	859.784	852.685	719.841	748.329	1367.39	1352.74
piC146	11	95712632	95772350	+	pi-Zfp652	7592.24	7171.27	7711.21	9525.95	9833.67	9945.67	8505.85	8161.94	9101.61	9095.11
piC147	11	95957166	96007888	-	pi-Igf2bp1	107.881	87.8417	126.582	102.373	89.7388	77.6073	87.5356	113.108	111.799	109.234
piC148	11	97362328	97398541	+	pi-Socs7	868.985	1064.68	841.822	1558.81	1573.42	1507.37	785.027	721.062	1007.15	982.003
piC149	11	97663217	97685443	+	pi-Mllt6	137.573	135.467	114.233	80.2096	98.2854	77.6073	123.854	165.622	118.488	129.095
piC150	11	98863633	98905578	+	pi-Wipf2	255.351	273.05	283.008	256.46	217.937	233.817	250.501	248.433	265.643	246.052
piC151	11	100457125	100472782	-	pi-Klhl11	5028.83	4620.69	5318.5	6460.04	6430.43	6732.93	5549.2	5085.81	7309.95	7458.81
piC152	11	103424327	103453696	+	11-qE1-9443	312446	321957	312010	297748	304706	312872	305603	308922	302017	313861
piC153	11	106036879	106059322	+	pi-Dcaf7	1577.63	1592.79	1690.85	1993.63	1871.7	1912.32	1949.06	1978.38	2299.05	2311.57
piC154	11	107994012	107999715	+	11-qE1-3997	46437.3	46043.9	46482.3	38572.4	38375.7	39637.4	41947.3	41833.7	37997.4	39997.3
piC155	11	108417576	108425425	-	11-qE1-252	7587.29	7221.01	7741.05	7837.32	8042.31	8069.17	9231.28	8589.12	7144.64	7374.95
piC156	11	120625128	120633954	-	pi-Mafg	130.645	122.767	117.32	106.594	94.0121	91.5368	106.16	155.523	119.444	101.51
piC157	12	3806980	3914443	+	pi-Dnmt3a	167.265	175.683	169.805	471.759	516.212	478.578	222.564	221.166	343.998	306.738
piC158	12	81714960	81781170	-	pi-Map3k9	225.659	196.85	225.378	129.813	114.524	97.5066	183.452	189.859	148.11	139.025
piC159	12	98378945	98420048	-	12-qE-23911	753618	756049	761074	738986	748791	766411	789757	765228	687257	721637
piC160	12	98420148	98455965	+	12-qE-7089	260431	262212	259791	245828	249189	253299	241631	238687	222481	224570
piC161	13	21503621	21506524	-	13-qA3.1-213	16207.9	13178.4	15174.4	13431.9	13620.6	13053.9	16036.7	14169.8	12401.1	12258.5
piC162	13	23763668	23764414	+	pi-Hist1h1a	NA	NA	NA	NA	NA	NA	NA	NA	NA	NA
piC163	13	24905600	24935032	+	13-qA3.1-355	12116.3	11002.4	12341.2	9042.58	9272.16	9694.94	12069.7	9871.68	11946.3	12421.8
piC164	13	24987484	25020304	-	pi-Mrs2	2359.52	2274.36	2263.04	3813.12	3828.86	3773.9	104.298	97.9594	1903.45	1868.01
piC165	13	49814722	49895692	+	13-qA5-156	NA	NA	NA	NA	NA	NA	NA	NA	NA	NA
piC166	13	50268025	50317360	+	13-qA5-208	NA	NA	NA	NA	NA	NA	NA	NA	NA	NA
piC167	13	50501554	50595487	-	13-qA5-464	NA	NA	NA	NA	NA	NA	NA	NA	NA	NA
piC168	13	50905640	50934148	-	13-qA5-703	NA	NA	NA	NA	NA	NA	NA	NA	NA	NA
piC169	13	52096735	52124158	+	13-qA5-967	30739.1	29361.4	30755.3	31868.5	32026.5	32597	30220.3	29718.1	31485.4	32432.6
piC170	13	53393668	53454538	+	13-qB1-1517	58374.4	58804.2	58015.7	50445.5	50834.9	51300.4	50386.1	52431.5	72900.8	71504.2
piC171	13	55105322	55135057	+	pi-Zfp346	694.792	859.367	749.201	906.58	832.435	824.826	680.729	631.182	761.573	803.256
piC172	13	55212057	55318324	+	pi-Nsd1	239.515	280.459	283.008	257.515	233.321	246.751	182.521	177.741	218.821	233.915
piC173	14	19626160	19653410	-	14-qA3-3095	NA	NA	NA	NA	NA	NA	NA	NA	NA	NA
piC174	14	24081994	24130091	+	14-qA3-19970	622749	675800	623314	699787	711011	717056	645415	660141	659774	660925
piC175	14	24337663	24369814	-	14-qA3-2286	NA	NA	NA	NA	NA	NA	NA	NA	NA	NA
piC176	14	24412817	24429825	-	14-qA3-284	NA	NA	NA	NA	NA	NA	NA	NA	NA	NA
piC177	14	27039033	27107286	+	pi-Il17rd	136.583	135.467	118.349	108.705	110.251	103.476	110.816	140.375	120.399	103.717
piC178	14	44758113	44789939	-	14-qC1-1261	NA	NA	NA	NA	NA	NA	NA	NA	NA	NA
piC179	14	44926823	44950817	+	14-qC1-1010	129703	117596	130365	21232.3	21549.3	21433.5	256469	264333	29294.3	30011.8
piC180	14	64811602	64949862	-	pi-Hmbox1	1064.95	1176.87	1076.46	1432.16	1346.08	1334.25	1058.81	1077.55	1238.39	1202.68
piC181	15	59247366	59275222	-	15-qD1-17920	865715	873135	862646	844500	855945	879753	862646	862227	810823	875340
piC182	15	59275367	59312014	+	15-qD1-4001	159477	166905	157465	153242	156200	159915	151202	155942	149891	153116
piC183	15	73095849	73185186	-	pi-Eif2c2	21023.9	21312.7	21421.2	24590.6	25055.1	24909	26852	24060.6	25930.7	26042.9
piC184	15	74606029	74636770	-	pi-1700016M24Rik	6049.25	7299.33	6060.5	10789.2	11269.5	11074	8151.99	8612.35	8593.26	7617.69
piC185	15	74636388	74658911	+	15-qD3-14639	686199	717360	699160	627057	639096	655815	665558	711598	623880	643328
piC186	15	78647685	78670532	-	15-qE1-8387	255362	270970	259616	288497	294871	302137	315962	306459	297719	307078
piC187	15	79928006	79963233	+	15-qE1-1119	31475.5	32201.9	31798.8	36285.4	36838.2	38431.5	47041.1	42410.4	24110.4	25391.9
piC188	15	81802718	81826859	+	pi-Tef	454.287	465.667	473.396	623.735	550.398	530.316	480.515	508.985	682.262	654.301
piC189	15	83353848	83367280	-	15-qE1-3710	178395	183952	179813	179583	180085	186000	170174	173039	183171	188078
piC190	15	88955891	88982677	-	pi-Mlc1	5544.48	5255.69	5575.78	5369.82	5383.48	5457.38	4999.77	4855.55	4801.64	4534.87
piC191	15	89499857	89560260	+	pi-Shank3	96.0041	64.5584	72.0385	65.4342	58.1166	66.6627	102.435	151.484	68.7996	61.7889
piC192	15	100575319	100580234	-	pi-Pou6f1	11799.6	10776	11575.6	5876.41	5814.22	5728.01	3428.79	3384.14	6481.49	6091.73
piC193	15	103191553	103240756	-	pi-Cbx5	2375.36	2302.94	2368.01	2964.59	2903.27	2917.24	2789.03	2779.22	2362.12	2399.84
piC194	16	16896457	16927358	+	pi-Ppm1f	173.203	154.517	169.805	127.702	135.036	104.471	124.785	146.434	178.688	161.093
piC195	16	17233587	17263430	+	pi-Hic2	1060.99	1009.65	1084.69	1160.93	1054.65	1200.92	1155.66	1170.46	1004.28	1091.24
piC196	16	17451967	17487432	+	pi-Crkl	1216.38	1168.4	1277.14	1481.77	1476.85	1571.05	1536.53	1430.01	1815.54	1755.47
piC197	16	24393446	24992575	+	pi-Lpp	388.965	456.142	387.979	464.371	446.13	418.88	457.234	374.669	509.308	559.411
piC198	16	43964766	43979755	-	pi-Zdhhc23	1672.65	1655.23	1649.68	1764.61	1700.76	1674.53	979.654	1192.68	1459.12	1512.73
piC199	17	22497402	22522100	+	17-qA3.3-352	NA	NA	NA	NA	NA	NA	NA	NA	NA	NA
piC200	17	24961292	25015587	-	pi-Cramp1l	935.297	932.392	983.84	1100.77	1087.98	1093.47	698.422	704.904	708.062	653.197
piC201	17	27288276	27325028	-	17-qA3.3-27363	1.70747e+06	1.91287e+06	1.70911e+06	1.06439e+06	1.10219e+06	1.0997e+06	1.01421e+06	1.00725e+06	1.46417e+06	1.43126e+06
piC202	17	27325197	27367483	+	17-qA3.3-26735	1.65439e+06	1.93979e+06	1.65928e+06	1.18618e+06	1.23382e+06	1.21266e+06	1.0078e+06	1.02503e+06	1.81912e+06	1.75188e+06
piC203	17	27856507	27900040	+	pi-Uhrf1bp1	69.2813	75.1417	66.8929	45.3818	33.3316	39.7986	38.1804	52.5143	51.5997	54.0653
piC204	17	49112271	49113511	-	17-qC-935	28656.7	28701	28105.3	16961.2	17391.4	16894.5	24597.5	24424.2	17246.7	16983.1
piC205	17	50237659	50247541	+	17-qC-59	1007.55	990.601	981.782	1587.31	1640.94	1525.28	2870.05	2920.6	1917.79	1944.14
piC206	17	66206812	66231758	+	17-qE1.1-7037	226701	236274	231571	253394	258279	266659	236201	244791	231353	241091
piC207	17	79333729	79354890	-	pi-Cdc42ep3	4874.43	4718.05	5060.19	3634.76	3809.2	3975.88	4755.79	4038.55	2970.8	3028.76
piC208	17	83574024	83632446	-	pi-Kcng3	116.788	121.708	128.64	111.871	117.088	90.5418	166.69	151.484	91.7327	82.753
piC209	18	60684495	60748654	-	pi-Ndst1	169.244	150.283	153.339	157.253	168.367	187.053	176.002	199.958	167.221	154.472
piC210	18	67029447	67066460	-	18-qE1-36451	1.06765e+06	1.04845e+06	1.07501e+06	948821	971166	988800	1.15343e+06	1.10644e+06	1.11679e+06	1.1813e+06
piC211	18	67066588	67084379	+	18-qE1-1295	43013.8	46223.8	42294.8	42837.2	43151.6	44518.7	42302.1	43806	37226.3	37311.7
piC212	19	9982704	9985092	+	pi-Fth1	873.934	1058.33	902.54	1441.66	1514.45	1437.72	937.749	784.685	1162.9	1266.67
piC213	19	37254674	37263866	-	19-qC2-1361	42233.9	39482.2	44415.9	38303.3	39463.7	40733.9	51686.1	45205.7	44899.4	45890.4
piC214	19	44562848	44576272	+	pi-Hif1an	397.873	411.692	378.717	486.535	543.561	505.442	460.959	365.58	506.441	468.934
