# Supplementary material for: Genetic polymorphisms lead to major, locus-specific, variation in piRNA production in mouse
Source: EMBO J. 2025 Jun 5;44(14):4104–19. doi: 10.1038/s44318-025-00475-4 (PMC12264111; doi:10.1038/s44318-025-00475-4)
Supplement: Supplementary file 9 — Dataset EV4 [file 44318_2025_475_MOESM9_ESM.xlsx]

## Sheet: Dataset_EV4_Legend
Dataset EV4. Fraction of variation in piRNA cluster expression explained by Strain among testis samples from four different inbred strains for 214 previously described piRNA clusters. The expression values used in the linear model were scaled and VST transformed using DESeq2.

## Sheet: Dataset_EV4
piCID	Chromosome	Start	End	Strand	ClusterName	Adjusted R-squared	p-value	Adjusted p-value
piC1	1	34813227	34843022	-	pi-Fam168b	0.921051	0.000312578	0.000759683
piC2	1	57348976	57377520	-	1-qC1.3-637	0.979053	5.92566e-06	3.79242e-05
piC3	1	88258856	88277518	-	pi-Hjurp	0.988865	8.92309e-07	9.01701e-06
piC4	1	91403056	91406029	-	1-qD-2017	0.987076	1.39456e-06	1.21707e-05
piC5	1	91540016	91559583	+	pi-Asb1	0.986697	1.52089e-06	1.26961e-05
piC6	1	92992345	92997067	-	1-qD-4525	0.72933	0.0119489	0.0167459
piC7	1	93803500	93822102	+	pi-Ing5	0.264984	0.204139	0.214178
piC8	1	118459145	118459266	-	1-qE2.3-2	0.622033	0.0315035	0.0387735
piC9	1	118627945	118685162	+	pi-Tfcp2l1	0.680405	0.0193882	0.0251522
piC10	1	125174892	125177979	+	1-qE3-706	0.959278	4.33193e-05	0.00016153
piC11	1	132007618	132031584	+	pi-Elk4	0.893703	0.000757483	0.0015472
piC12	1	133131138	133139782	+	pi-Ppp1r15b	0.739841	0.0106426	0.0151362
piC13	1	134754665	134955950	-	pi-Ppp1r12b	0.477257	0.0794903	0.0897285
piC14	1	156558073	156649619	+	pi-Abl2	0.996057	3.96847e-08	5.07964e-07
piC15	1	160906384	160974973	+	pi-Rc3h1	0.925717	0.000260686	0.000667357
piC16	1	161002922	161034827	-	pi-Zbtb37	0.997826	6.66013e-09	1.1625e-07
piC17	1	170193431	170215410	-	pi-Uhmk1	0.975406	9.58268e-06	5.57538e-05
piC18	2	28822302	28840341	-	pi-Gtf3c4	0.991008	4.70221e-07	5.31073e-06
piC19	2	37569877	37703370	-	pi-Strbp	0.960114	4.0716e-05	0.000156349
piC20	2	92541142	92609144	+	2-qE1-35981	0.927157	0.000245913	0.000641015
piC21	2	120692589	120715137	+	2-qE5-4	0.973669	1.17548e-05	6.38104e-05
piC22	2	127691854	127703711	+	2-qF1-2536	0.969612	1.80493e-05	9.04198e-05
piC23	2	151127448	151158594	+	2-qG3-1029	NA	NA	NA
piC24	2	154436484	154539356	+	pi-Cbfa2t2	0.944559	0.000108907	0.000321696
piC25	2	156196658	156309951	+	pi-Phf20	0.316512	0.167544	0.178714
piC26	3	20402672	20506199	-	3-qA2-617	NA	NA	NA
piC27	3	32334794	32365665	-	pi-Zmat3	0.688014	0.0180772	0.0237728
piC28	3	34826631	34879283	+	3-qA3-2052	0.922997	0.00029018	0.000720303
piC29	3	51224933	51251625	+	pi-Ccrn4l(pi-Noct)	0.982239	3.61521e-06	2.66969e-05
piC30	3	95181762	95217980	-	pi-Gabpb2	0.823722	0.00338997	0.00561099
piC31	3	124398083	124425991	-	pi-1700006A11Rik	0.965883	2.5518e-05	0.000111351
piC32	4	45395925	45408922	-	pi-Mcart1	0.962632	3.35022e-05	0.00013686
piC33	4	56802349	56809597	+	pi-BC026590	0.726154	0.0123632	0.0172009
piC34	4	56867026	56947483	-	pi-D730040F13Rik	0.905547	0.000533101	0.00118148
piC35	4	57356531	57364266	-	4-qB3-3994	0.899893	0.000633736	0.00133711
piC36	4	59805650	59904740	+	pi-Snx30	-0.202146	0.698582	0.698582
piC37	4	62220598	62230936	-	4-qB3-639	0.999515	7.3876e-11	3.54605e-09
piC38	4	62231006	62239341	+	4-qB3-277	0.998333	2.99981e-09	7.51776e-08
piC39	4	94280152	94331623	-	4-qC5-17839	0.887361	0.000899795	0.00179959
piC40	4	108175242	108217922	-	pi-Zyg11a	0.508848	0.0666436	0.0761642
piC41	4	108227755	108301090	-	pi-Zyg11b	0.918097	0.000348732	0.000826623
piC42	4	123833625	123841966	-	4-qD2.2-2182	0.961868	3.55927e-05	0.000142371
piC43	4	123892083	123896600	-	4-qD2.2-349	0.803904	0.00464122	0.00724484
piC44	4	132639088	132724761	+	pi-Eya3	0.715576	0.013809	0.0186714
piC45	4	135412308	135433791	-	pi-Rcan3	0.44798	0.0926609	0.103435
piC46	4	135626796	135630198	+	4-qD3-2082	0.920256	0.000322054	0.000772931
piC47	4	136469764	136554782	+	pi-Luzp1	0.800833	0.0048585	0.00746161
piC48	5	38200252	38220389	-	pi-Zbtb49	-0.159115	0.644793	0.65158
piC49	5	67392150	67428120	-	pi-Bend4	0.825944	0.00326543	0.00545185
piC50	5	101832960	102069932	-	pi-Wdfy3	0.957026	5.08815e-05	0.000180912
piC51	5	113320455	113340095	-	5-qF-14508	0.64794	0.0256637	0.0319963
piC52	5	113340138	113376874	+	5-qF-14224	0.92278	0.000292623	0.000720303
piC53	5	113937100	113993758	-	pi-Ssh1	0.587398	0.0405375	0.0489509
piC54	5	114828520	114853587	-	5-qF-4633	0.964335	2.91399e-05	0.00012433
piC55	5	115142982	115158216	-	pi-Mlec	0.980642	4.67901e-06	3.20846e-05
piC56	5	130144922	130155114	+	pi-Kctd7	0.77057	0.00736391	0.0106306
piC57	5	135149165	135163872	+	pi-Tbl2	0.785712	0.00602571	0.0089685
piC58	5	136919146	136937112	+	5-qG2-950	0.913244	0.000413936	0.000957538
piC59	5	142866946	142895212	-	pi-Fbxl18	0.847783	0.00219709	0.00383491
piC60	5	143758379	143768596	+	5-qG2-2301	0.943487	0.00011532	0.000335475
piC61	5	149790072	149831589	-	5-qG3-23659	0.800619	0.00487393	0.00746161
piC62	6	81893818	81911839	-	6-qC3-6258	0.961185	3.75338e-05	0.000147071
piC63	6	83362374	83455516	-	pi-Tet3	0.611957	0.0339837	0.0415597
piC64	6	83575941	83590341	+	6-qC3-100	0.974408	1.07937e-05	6.09528e-05
piC65	6	85111416	85126094	-	pi-Gm5878.1	0.903634	0.000565864	0.00122074
piC66	6	85469578	85502886	-	pi-Fbxo41	0.186861	0.267448	0.277568
piC67	6	85985215	86003606	-	6-qC3-2394.2	0.938724	0.000146821	0.000414553
piC68	6	87962456	87994167	-	6-qD1-2831	0.898753	0.000655435	0.00135316
piC69	6	88724470	88828357	+	pi-Mgll	0.828564	0.00312243	0.00525882
piC70	6	92091402	92173057	+	pi-Nr2c2	0.996322	3.22316e-08	4.42033e-07
piC71	6	116338022	116409533	+	pi-March08	0.957513	4.91798e-05	0.000178161
piC72	6	120836212	120892841	+	pi-Bcl2l13	0.83497	0.0027902	0.00474087
piC73	6	127776076	127796372	-	6-qF3-8009	0.717809	0.0134952	0.0185076
piC74	6	127796431	127841890	+	6-qF3-28913	0.873011	0.00128442	0.00246609
piC75	6	128169705	128200582	-	6-qF3-3040	0.998863	9.51514e-10	3.19795e-08
piC76	6	128438800	128506907	+	6-qF3-1063	0.987594	1.23365e-06	1.15607e-05
piC77	7	30121924	30140747	+	pi-Zfp382	0.536952	0.0563701	0.0659943
piC78	7	52887607	52913867	+	7-qB5-6255	NA	NA	NA
piC79	7	63886351	63938875	-	pi-Klf13	0.739058	0.0107366	0.0151576
piC80	7	69874210	69909583	-	7-qD1-9417	0.947269	9.37718e-05	0.000281315
piC81	7	69909764	69966359	+	7-qD1-16444	0.77504	0.00695055	0.0101099
piC82	7	73097826	73105273	-	7-qD1-654	0.979859	5.26885e-06	3.48834e-05
piC83	7	73105312	73146779	+	7-qD1-19431	0.869306	0.00139878	0.00263299
piC84	7	73773917	73816469	-	7-qD2-24830	0.304991	0.175368	0.186026
piC85	7	73816595	73838894	+	7-qD2-11976	0.878527	0.00112589	0.00218354
piC86	7	75769042	75782107	-	7-qD2-40	0.522291	0.0615958	0.0712434
piC87	7	99920257	99980458	-	pi-Rnf169	0.85047	0.00208429	0.00367141
piC88	7	125316893	125349772	-	7-qF3-3125	0.0603905	0.389091	0.399494
piC89	7	125349871	125364820	+	7-qF3-246	0.516678	0.0636734	0.0732054
piC90	7	132712088	132852628	-	pi-Fam53b	0.969175	1.88375e-05	9.04198e-05
piC91	8	25154553	25203880	-	pi-Tacc1	0.59144	0.0394085	0.0478888
piC92	8	27293077	27296288	-	8-qA2-343	0.999717	1.46396e-11	1.21209e-09
piC93	8	37088935	37094955	-	8-qA4-332	0.998048	4.81878e-09	1.02801e-07
piC94	8	37103898	37105508	-	8-qA4-155	NA	NA	NA
piC95	8	66511738	66519199	+	pi-Tktl2	0.953353	6.50145e-05	0.000208046
piC96	8	69761326	69774895	-	pi-Zfp866	NA	NA	NA
piC97	8	92189460	92194416	+	8-qC5-8200	0.936429	0.000163847	0.000455921
piC98	8	93409942	93427377	-	8-qC5-2209	NA	NA	NA
piC99	8	104348211	104395808	-	pi-Cmtm4	0.966845	2.34259e-05	0.00010709
piC100	8	109726650	109737749	-	pi-Atxn1l	0.905413	0.00053536	0.00118148
piC101	8	110117666	110132456	+	8-qE1-3748	0.806472	0.00446444	0.007026
piC102	8	111003187	111031723	-	pi-Ddx19b	0.998309	3.1324e-09	7.51776e-08
piC103	8	117158265	117215995	+	pi-Gan	0.923713	0.000282216	0.000712968
piC104	8	122883089	123042254	-	pi-Ankrd11	0.767958	0.00761261	0.0109076
piC105	8	124890300	124897776	-	pi-Exoc8	0.959144	4.37478e-05	0.00016153
piC106	9	3181784	3199792	-	9-qA1-178	NA	NA	NA
piC107	9	27299245	27357729	+	pi-Igsf9b	0.863621	0.00158693	0.00290182
piC108	9	44142979	44233996	-	pi-Cbl	NA	NA	NA
piC109	9	44292439	44305634	-	pi-Hinfp	NA	NA	NA
piC110	9	51765299	51853665	+	pi-Arhgap20	0.430027	0.101354	0.112485
piC111	9	54207174	54249823	-	9-qA5.3-24188	0.779845	0.00652355	0.00956123
piC112	9	54249946	54277638	+	9-qA5.3-1495	0.856144	0.00185877	0.00333536
piC113	9	61913286	61914541	-	pi-Rplp1	0.66303	0.0226067	0.0287449
piC114	9	67691252	67733786	-	9-qC-31469	0.997872	6.24285e-09	1.1625e-07
piC115	9	67733945	67760929	+	9-qC-10667	NA	NA	NA
piC116	9	106688082	106789172	-	pi-Rad54l2	0.93169	0.00020304	0.000549066
piC117	9	107995743	108048780	+	pi-Ip6k1	0.928047	0.000237059	0.000632157
piC118	9	114507222	114564369	-	pi-Trim71	0.966913	2.32819e-05	0.00010709
piC119	9	119402286	119441914	+	pi-Acvr2b	0.193528	0.261681	0.273059
piC120	9	119444965	119465504	+	pi-Exog	0.384953	0.12529	0.137461
piC121	9	122780673	122805469	-	9-qF4-150	0.954468	6.0481e-05	0.000200213
piC122	10	18796806	18831930	-	10-qA3-2592	0.905842	0.000528157	0.00118148
piC123	10	20310506	20312760	-	10-qA3-143	0.865859	0.00151101	0.00278956
piC124	10	42181846	42276755	-	pi-Foxo3	0.821504	0.00351743	0.00577219
piC125	10	61428492	61452798	-	pi-Eif4ebp2	0.96334	3.164e-05	0.000132063
piC126	10	62651693	62706331	+	10-qB4-6488	0.950921	7.56763e-05	0.000238194
piC127	10	66679900	66698136	-	10-qB5.1-5404	0.796546	0.00517289	0.00782043
piC128	10	66698293	66708692	+	10-qB5.1-221	0.96925	1.87007e-05	9.04198e-05
piC129	10	71344913	71385881	+	pi-Ipmk	0.816554	0.00381306	0.0062043
piC130	10	75837524	75864170	+	10-qC1-12816	0.573992	0.044428	0.0532391
piC131	10	76032656	76042969	+	pi-Zfp280b	0.955185	5.76786e-05	0.000197755
piC132	10	83360241	83488082	+	pi-D10Wsu102e	0.806889	0.00443617	0.007026
piC133	10	84488294	84504837	+	10-qC1-117	0.953802	6.31656e-05	0.000205556
piC134	10	85748562	85781750	+	10-qC1-2617	0.999928	2.44565e-13	4.69565e-11
piC135	10	86548679	86591509	-	10-qC1-1527	NA	NA	NA
piC136	10	86617012	86670850	+	10-qC1-875	NA	NA	NA
piC137	10	94673713	94688442	-	10-qC2-545	0.573272	0.0446432	0.0532391
piC138	10	126978698	126999960	+	pi-Ctdsp2	0.977948	6.91198e-06	4.28097e-05
piC139	10	127667200	127701048	+	pi-Tmem194	0.815646	0.00386899	0.00624241
piC140	11	5528890	5542201	-	pi-Ccdc117	0.983169	3.07751e-06	2.36353e-05
piC141	11	50939596	50943725	-	11-qB1.3-590	0.0474591	0.402767	0.411336
piC142	11	60777538	60788285	+	pi-Smcr8	0.976924	7.91803e-06	4.75082e-05
piC143	11	69395817	69396674	+	pi-Lsmd1	0.558117	0.0493284	0.0581046
piC144	11	75531717	75577567	+	pi-Slc43a2	0.485552	0.0759812	0.0863219
piC145	11	79591212	79698022	+	pi-Rab11fip4	0.95669	5.2081e-05	0.00018181
piC146	11	95712632	95772350	+	pi-Zfp652	0.94081	0.0001324	0.000379416
piC147	11	95957166	96007888	-	pi-Igf2bp1	-0.00469552	0.460008	0.46731
piC148	11	97362328	97398541	+	pi-Socs7	0.934842	0.000176351	0.000483706
piC149	11	97663217	97685443	+	pi-Mllt6	0.688257	0.0180362	0.0237728
piC150	11	98863633	98905578	+	pi-Wipf2	0.360018	0.139851	0.151702
piC151	11	100457125	100472782	-	pi-Klhl11	0.913942	0.000404108	0.000946204
piC152	11	103424327	103453696	+	11-qE1-9443	0.118017	0.33085	0.341523
piC153	11	106036879	106059322	+	pi-Dcaf7	0.954881	5.88552e-05	0.000198249
piC154	11	107994012	107999715	+	11-qE1-3997	0.950036	7.98252e-05	0.000243277
piC155	11	108417576	108425425	-	11-qE1-252	0.837015	0.00268927	0.00461017
piC156	11	120625128	120633954	-	pi-Mafg	0.295729	0.181808	0.191797
piC157	12	3806980	3914443	+	pi-Dnmt3a	0.987492	1.26445e-06	1.15607e-05
piC158	12	81714960	81781170	-	pi-Map3k9	0.901579	0.000602516	0.00128537
piC159	12	98378945	98420048	-	12-qE-23911	0.723642	0.0126972	0.0175386
piC160	12	98420148	98455965	+	12-qE-7089	0.970167	1.70798e-05	8.86301e-05
piC161	13	21503621	21506524	-	13-qA3.1-213	0.476269	0.0799145	0.0897285
piC162	13	23763668	23764414	+	pi-Hist1h1a	NA	NA	NA
piC163	13	24905600	24935032	+	13-qA3.1-355	0.681588	0.0191805	0.0250521
piC164	13	24987484	25020304	-	pi-Mrs2	0.999692	1.89389e-11	1.21209e-09
piC165	13	49814722	49895692	+	13-qA5-156	NA	NA	NA
piC166	13	50268025	50317360	+	13-qA5-208	NA	NA	NA
piC167	13	50501554	50595487	-	13-qA5-464	NA	NA	NA
piC168	13	50905640	50934148	-	13-qA5-703	NA	NA	NA
piC169	13	52096735	52124158	+	13-qA5-967	0.716136	0.0137299	0.0186714
piC170	13	53393668	53454538	+	13-qB1-1517	0.989667	7.13274e-07	7.60826e-06
piC171	13	55105322	55135057	+	pi-Zfp346	0.569263	0.045854	0.0543455
piC172	13	55212057	55318324	+	pi-Nsd1	0.811479	0.00413252	0.00661203
piC173	14	19626160	19653410	-	14-qA3-3095	NA	NA	NA
piC174	14	24081994	24130091	+	14-qA3-19970	0.668532	0.0215532	0.0275882
piC175	14	24337663	24369814	-	14-qA3-2286	NA	NA	NA
piC176	14	24412817	24429825	-	14-qA3-284	NA	NA	NA
piC177	14	27039033	27107286	+	pi-Il17rd	0.317453	0.166914	0.178714
piC178	14	44758113	44789939	-	14-qC1-1261	NA	NA	NA
piC179	14	44926823	44950817	+	14-qC1-1010	0.998845	9.99359e-10	3.19795e-08
piC180	14	64811602	64949862	-	pi-Hmbox1	0.870429	0.00136343	0.00259187
piC181	15	59247366	59275222	-	15-qD1-17920	-0.178222	0.668639	0.67214
piC182	15	59275367	59312014	+	15-qD1-4001	0.416057	0.108447	0.119666
piC183	15	73095849	73185186	-	pi-Eif2c2	0.86859	0.00142161	0.00265
piC184	15	74606029	74636770	-	pi-1700016M24Rik	0.898846	0.000653639	0.00135316
piC185	15	74636388	74658911	+	15-qD3-14639	0.70763	0.0149641	0.0200917
piC186	15	78647685	78670532	-	15-qE1-8387	0.881707	0.00104064	0.0020388
piC187	15	79928006	79963233	+	15-qE1-1119	0.966568	2.40152e-05	0.000107231
piC188	15	81802718	81826859	+	pi-Tef	0.863104	0.00160482	0.00290684
piC189	15	83353848	83367280	-	15-qE1-3710	0.692156	0.0173882	0.0231843
piC190	15	88955891	88982677	-	pi-Mlc1	0.853797	0.00195002	0.00346671
piC191	15	89499857	89560260	+	pi-Shank3	0.660251	0.0231512	0.0292436
piC192	15	100575319	100580234	-	pi-Pou6f1	0.993757	1.57443e-07	1.88932e-06
piC193	15	103191553	103240756	-	pi-Cbx5	0.985959	1.78789e-06	1.43031e-05
piC194	16	16896457	16927358	+	pi-Ppm1f	0.670885	0.0211123	0.0272052
piC195	16	17233587	17263430	+	pi-Hic2	0.361472	0.138975	0.151609
piC196	16	17451967	17487432	+	pi-Crkl	0.927043	0.000247058	0.000641015
piC197	16	24393446	24992575	+	pi-Lpp	0.532687	0.0578605	0.0673286
piC198	16	43964766	43979755	-	pi-Zdhhc23	0.909277	0.000472864	0.00108083
piC199	17	22497402	22522100	+	17-qA3.3-352	NA	NA	NA
piC200	17	24961292	25015587	-	pi-Cramp1l	0.981925	3.81037e-06	2.7096e-05
piC201	17	27288276	27325028	-	17-qA3.3-27363	0.973513	1.19645e-05	6.38104e-05
piC202	17	27325197	27367483	+	17-qA3.3-26735	0.950382	7.81889e-05	0.000242133
piC203	17	27856507	27900040	+	pi-Uhrf1bp1	0.791527	0.00555741	0.00833612
piC204	17	49112271	49113511	-	17-qC-935	0.997474	1.04429e-08	1.67087e-07
piC205	17	50237659	50247541	+	17-qC-59	0.99675	2.22411e-08	3.28483e-07
piC206	17	66206812	66231758	+	17-qE1.1-7037	0.782172	0.00632295	0.00933851
piC207	17	79333729	79354890	-	pi-Cdc42ep3	0.904711	0.000547252	0.001194
piC208	17	83574024	83632446	-	pi-Kcng3	0.8394	0.00257457	0.00445331
piC209	18	60684495	60748654	-	pi-Ndst1	0.320274	0.165034	0.178014
piC210	18	67029447	67066460	-	18-qE1-36451	0.88763	0.000893412	0.00179959
piC211	18	67066588	67084379	+	18-qE1-1295	0.800303	0.00489668	0.00746161
piC212	19	9982704	9985092	+	pi-Fth1	0.886201	0.000927594	0.00183606
piC213	19	37254674	37263866	-	19-qC2-1361	0.636854	0.0280693	0.0347698
piC214	19	44562848	44576272	+	pi-Hif1an	0.652641	0.0246848	0.030977
