# Supplementary material for: Genetic polymorphisms lead to major, locus-specific, variation in piRNA production in mouse
Source: EMBO J. 2025 Jun 5;44(14):4104–19. doi: 10.1038/s44318-025-00475-4 (PMC12264111; doi:10.1038/s44318-025-00475-4)
Supplement: Supplementary file 10 — Dataset EV5 [file 44318_2025_475_MOESM10_ESM.xlsx]

## Sheet: Dataset_EV5_Legend
Dataset EV5. Differential piRNA cluster expression in testis samples from four different inbred strains for 214 previously described piRNA clusters.

## Sheet: Dataset_EV5
							NOD vs BL6						C3H vs BL6						129 vs BL6						C3H vs NOD						129 vs NOD						C3H vs 129
piCID	Chromosome	Start	End	Strand	ClusterName	baseMean	log2FoldChange	lfcSE	stat	pvalue	padj		log2FoldChange	lfcSE	stat	pvalue	padj		log2FoldChange	lfcSE	stat	pvalue	padj		log2FoldChange	lfcSE	stat	pvalue	padj		log2FoldChange	lfcSE	stat	pvalue	padj		log2FoldChange	lfcSE	stat	pvalue	padj
piC1	1	34813227	34843022	-	pi-Fam168b	508.331	0.317503	0.104139	0	1	1		0.388907	0.0952479	0	1	1		0.218428	0.0964675	0	1	1		0.0714038	0.0920086	0	1	1		-0.0990748	0.0932706	0	1	1		0.170479	0.0832261	0	1	1
piC2	1	57348976	57377520	-	1-qC1.3-637	16532.2	0.602567	0.0596915	0	1	1		1.20213	0.0544033	3.71532	0.000202949	0.00389662		1.1843	0.0544254	3.38634	0.000708315	0.0151107		0.599559	0.0539784	0	1	1		0.581736	0.0540007	0	1	1		0.0178225	0.0480907	0	1	1
piC3	1	88258856	88277518	-	pi-Hjurp	800.601	0.526457	0.0853135	0	1	1		-0.686357	0.0833439	0	1	1		0.324824	0.0792344	0	1	1		-1.21281	0.0803917	-2.64722	0.00811573	0.194778		-0.201633	0.076123	0	1	1		-1.01118	0.0739089	-0.151284	0.879751	1
piC4	1	91403056	91406029	-	1-qD-2017	51150.9	-0.00343733	0.0515831	0	1	1		-0.688191	0.0471772	0	1	1		0.543886	0.0470511	0	1	1		-0.684754	0.0471648	0	1	1		0.547323	0.0470386	0	1	1		-1.23208	0.0421605	-5.5046	3.70008e-08	1.18403e-06
piC5	1	91540016	91559583	+	pi-Asb1	30875.2	-0.0656144	0.0440479	0	1	1		-0.0667737	0.0402104	0	1	1		-0.727944	0.0403744	0	1	1		-0.00115923	0.0402055	0	1	1		-0.662329	0.0403695	0	1	1		0.66117	0.0361436	0	1	1
piC6	1	92992345	92997067	-	1-qD-4525	140430	0.0901056	0.0446611	0	1	1		-0.106396	0.0407794	0	1	1		-0.0368488	0.04078	0	1	1		-0.196501	0.0407689	0	1	1		-0.126954	0.0407695	0	1	1		-0.0695468	0.0364759	0	1	1
piC7	1	93803500	93822102	+	pi-Ing5	382.591	0.023648	0.125256	0	1	1		0.00214337	0.114577	0	1	1		0.183131	0.114071	0	1	1		-0.0215046	0.113665	0	1	1		0.159483	0.113155	0	1	1		-0.180988	0.101208	0	1	1
piC8	1	118459145	118459266	-	1-qE2.3-2	173.231	-0.367152	0.17575	0	1	1		-0.506852	0.161099	0	1	1		-0.240882	0.159461	0	1	1		-0.1397	0.164479	0	1	1		0.12627	0.162875	0	1	1		-0.26597	0.146945	0	1	1
piC9	1	118627945	118685162	+	pi-Tfcp2l1	577.927	-0.0666345	0.106916	0	1	1		0.269197	0.0962226	0	1	1		0.00566606	0.0976557	0	1	1		0.335832	0.0961064	0	1	1		0.0723005	0.0975413	0	1	1		0.263531	0.0856857	0	1	1
piC10	1	125174892	125177979	+	1-qE3-706	28781.8	0.616522	0.0560773	0	1	1		-0.270226	0.0513496	0	1	1		0.0341328	0.0513082	0	1	1		-0.886748	0.0512011	0	1	1		-0.58239	0.0511596	0	1	1		-0.304358	0.0459285	0	1	1
piC11	1	132007618	132031584	+	pi-Elk4	1131.73	0.186175	0.0744225	0	1	1		0.237887	0.067989	0	1	1		0.0614081	0.0687912	0	1	1		0.0517122	0.0666818	0	1	1		-0.124766	0.0674996	0	1	1		0.176479	0.0603323	0	1	1
piC12	1	133131138	133139782	+	pi-Ppp1r15b	422.238	-0.246515	0.117064	0	1	1		0.107893	0.104732	0	1	1		-0.147698	0.106527	0	1	1		0.354409	0.106118	0	1	1		0.0988167	0.107891	0	1	1		0.255592	0.0943666	0	1	1
piC13	1	134754665	134955950	-	pi-Ppp1r12b	258.257	-0.0859765	0.145896	0	1	1		0.137885	0.131554	0	1	1		0.156398	0.132011	0	1	1		0.223861	0.13159	0	1	1		0.242375	0.132046	0	1	1		-0.0185135	0.116005	0	1	1
piC14	1	156558073	156649619	+	pi-Abl2	2030.79	-0.461395	0.0588159	0	1	1		-0.116388	0.0527519	0	1	1		-0.736175	0.0544403	0	1	1		0.345007	0.0539367	0	1	1		-0.27478	0.0555892	0	1	1		0.619787	0.0491286	0	1	1
piC15	1	160906384	160974973	+	pi-Rc3h1	3252.43	0.29642	0.0720788	0	1	1		0.561221	0.0656582	0	1	1		-0.151702	0.0665617	0	1	1		0.264802	0.0649815	0	1	1		-0.448121	0.0658943	0	1	1		0.712923	0.0588022	0	1	1
piC16	1	161002922	161034827	-	pi-Zbtb37	1558.64	2.03637	0.0732148	14.1552	1.73538e-45	6.66387e-44		1.61271	0.0693344	8.83698	9.83418e-19	3.77632e-17		1.45479	0.0698477	6.51113	7.45865e-11	1.79008e-09		-0.42366	0.0578908	0	1	1		-0.581579	0.0585046	0	1	1		0.157919	0.0535691	0	1	1
piC17	1	170193431	170215410	-	pi-Uhmk1	1154.47	0.659702	0.0780099	0	1	1		0.799124	0.0714781	0	1	1		0.313281	0.0730614	0	1	1		0.139422	0.0677017	0	1	1		-0.346421	0.0693712	0	1	1		0.485843	0.061935	0	1	1
piC18	2	28822302	28840341	-	pi-Gtf3c4	1190.86	-0.480796	0.0709381	0	1	1		-0.333821	0.0640111	0	1	1		-0.766133	0.0658017	0	1	1		0.146974	0.0656744	0	1	1		-0.285337	0.0674208	0	1	1		0.432311	0.0600898	0	1	1
piC19	2	37569877	37703370	-	pi-Strbp	4757.63	-0.0538041	0.0490416	0	1	1		0.223412	0.0444788	0	1	1		-0.0997433	0.0449303	0	1	1		0.277216	0.0444252	0	1	1		-0.0459392	0.0448771	0	1	1		0.323155	0.0398403	0	1	1
piC20	2	92541142	92609144	+	2-qE1-35981	1.15121e+06	-0.0167642	0.0380093	0	1	1		-0.18638	0.0346987	0	1	1		-0.194502	0.0346992	0	1	1		-0.169616	0.0346981	0	1	1		-0.177738	0.0346987	0	1	1		0.00812218	0.0310368	0	1	1
piC21	2	120692589	120715137	+	2-qE5-4	114.211	0.31447	0.224025	0	1	1		-0.00222144	0.210018	0	1	1		1.35782	0.197204	1.81447	0.0696047	1		-0.316692	0.201728	0	1	1		1.04335	0.188351	0.230161	0.817967	1		-1.36004	0.171454	-2.09994	0.0357343	0.686099
piC22	2	127691854	127703711	+	2-qF1-2536	70467.1	0.253523	0.0445852	0	1	1		0.617063	0.0406803	0	1	1		0.395527	0.0407036	0	1	1		0.36354	0.0406298	0	1	1		0.142004	0.040653	0	1	1		0.221536	0.036328	0	1	1
piC23	2	151127448	151158594	+	2-qG3-1029	NA	NA	NA	NA	NA	NA		NA	NA	NA	NA	NA		NA	NA	NA	NA	NA		NA	NA	NA	NA	NA		NA	NA	NA	NA	NA		NA	NA	NA	NA	NA
piC24	2	154436484	154539356	+	pi-Cbfa2t2	1266.61	0.212916	0.0744643	0	1	1		0.501238	0.0674488	0	1	1		0.292462	0.0682125	0	1	1		0.288323	0.0660133	0	1	1		0.079547	0.0667935	0	1	1		0.208776	0.0588708	0	1	1
piC25	2	156196658	156309951	+	pi-Phf20	26.8545	-0.416553	0.45591	0	1	1		-0.194207	0.408048	0	1	1		0.404099	0.397375	0	1	1		0.222345	0.420671	0	1	1		0.820651	0.410327	0	1	1		-0.598306	0.356395	0	1	1
piC26	3	20402672	20506199	-	3-qA2-617	NA	NA	NA	NA	NA	NA		NA	NA	NA	NA	NA		NA	NA	NA	NA	NA		NA	NA	NA	NA	NA		NA	NA	NA	NA	NA		NA	NA	NA	NA	NA
piC27	3	32334794	32365665	-	pi-Zmat3	3257.77	-0.230121	0.0667488	0	1	1		-0.172944	0.060809	0	1	1		0.0427141	0.0606519	0	1	1		0.0571765	0.0610801	0	1	1		0.272835	0.0609237	0	1	1		-0.215658	0.0543509	0	1	1
piC28	3	34826631	34879283	+	3-qA3-2052	66862.2	0.216419	0.0423947	0	1	1		0.0367951	0.0387223	0	1	1		-0.123276	0.0387459	0	1	1		-0.179624	0.0386826	0	1	1		-0.339694	0.0387063	0	1	1		0.160071	0.034645	0	1	1
piC29	3	51224933	51251625	+	pi-Ccrn4l(pi-Noct)	66.4382	0.628462	0.259084	0	1	1		-3.79629	0.361162	-7.74248	9.74951e-15	2.67415e-13		-3.54491	0.349711	-7.27718	3.40858e-13	9.34925e-12		-4.42476	0.356304	-9.61188	7.12363e-22	2.27956e-20		-4.17337	0.344691	-9.20641	3.37199e-20	9.2489e-19		-0.251384	0.426762	0	1	1
piC30	3	95181762	95217980	-	pi-Gabpb2	868.108	0.364884	0.0863255	0	1	1		0.042142	0.0801699	0	1	1		0.0276037	0.0805317	0	1	1		-0.322742	0.07794	0	1	1		-0.33728	0.0783121	0	1	1		0.0145383	0.0714696	0	1	1
piC31	3	124398083	124425991	-	pi-1700006A11Rik	44508.6	0.301052	0.0442869	0	1	1		-0.235445	0.040505	0	1	1		-0.180299	0.0405091	0	1	1		-0.536497	0.0404375	0	1	1		-0.481352	0.0404417	0	1	1		-0.0551457	0.0362609	0	1	1
piC32	4	45395925	45408922	-	pi-Mcart1	169.199	1.17169	0.173643	0.988771	0.322775	1		-0.115308	0.169229	0	1	1		-0.637851	0.176539	0	1	1		-1.287	0.156604	-1.83265	0.0668543	1		-1.80954	0.164476	-4.92195	8.56858e-07	1.82796e-05		0.522543	0.159809	0	1	1
piC33	4	56802349	56809597	+	pi-BC026590	5225.54	-0.12072	0.0555518	0	1	1		-0.230721	0.0508007	0	1	1		-0.0603924	0.0507212	0	1	1		-0.110001	0.0508484	0	1	1		0.0603271	0.0507689	0	1	1		-0.170328	0.0455214	0	1	1
piC34	4	56867026	56947483	-	pi-D730040F13Rik	671.617	-0.683703	0.113019	0	1	1		0.373798	0.0984015	0	1	1		-0.137465	0.100358	0	1	1		1.0575	0.102432	0.561353	0.574557	1		0.546238	0.104313	0	1	1		0.511263	0.0882647	0	1	1
piC35	4	57356531	57364266	-	4-qB3-3994	100214	0.289399	0.043159	0	1	1		0.269513	0.0394055	0	1	1		0.268647	0.0394105	0	1	1		-0.0198865	0.0393693	0	1	1		-0.0207526	0.0393743	0	1	1		0.000866117	0.0352198	0	1	1
piC36	4	59805650	59904740	+	pi-Snx30	96.1242	-0.0347596	0.237997	0	1	1		0.12711	0.215489	0	1	1		0.133591	0.216378	0	1	1		0.161869	0.214596	0	1	1		0.16835	0.215489	0	1	1		-0.00648092	0.190337	0	1	1
piC37	4	62220598	62230936	-	4-qB3-639	159296	2.93656	0.0392927	49.2854	0	0		2.66726	0.0359669	46.3554	0	0		3.21179	0.0359507	61.523	0	0		-0.269298	0.0354371	0	1	1		0.275238	0.0354207	0	1	1		-0.544536	0.0316911	0	1	1
piC38	4	62231006	62239341	+	4-qB3-277	9555.52	-0.902038	0.055803	0	1	1		2.10414	0.0485537	22.7406	1.77586e-114	1.13655e-112		-0.340046	0.0500033	0	1	1		3.00618	0.0501408	40.011	0	0		0.561992	0.0515457	0	1	1		2.44419	0.0435942	33.128	1.17328e-240	7.50899e-239
piC39	4	94280152	94331623	-	4-qC5-17839	372232	0.270053	0.0472755	0	1	1		0.151041	0.0431595	0	1	1		0.359582	0.0431577	0	1	1		-0.119012	0.0431511	0	1	1		0.0895294	0.0431493	0	1	1		-0.208541	0.0385957	0	1	1
piC40	4	108175242	108217922	-	pi-Zyg11a	191.28	0.0298752	0.184574	0	1	1		-0.429842	0.172246	0	1	1		0.123545	0.1686	0	1	1		-0.459717	0.171074	0	1	1		0.0936699	0.167402	0	1	1		-0.553387	0.153704	0	1	1
piC41	4	108227755	108301090	-	pi-Zyg11b	884.082	0.189689	0.0851157	0	1	1		0.356634	0.0774133	0	1	1		-0.0848613	0.0792394	0	1	1		0.166944	0.0759255	0	1	1		-0.274551	0.0777866	0	1	1		0.441495	0.0692741	0	1	1
piC42	4	123833625	123841966	-	4-qD2.2-2182	59100.7	0.220699	0.05374	0	1	1		-0.53534	0.0491289	0	1	1		0.0944058	0.0490781	0	1	1		-0.756039	0.049095	0	1	1		-0.126293	0.0490442	0	1	1		-0.629746	0.043943	0	1	1
piC43	4	123892083	123896600	-	4-qD2.2-349	8424.36	-0.185916	0.0607406	0	1	1		-0.366364	0.0555265	0	1	1		-0.356954	0.0555678	0	1	1		-0.180448	0.0555966	0	1	1		-0.171037	0.0556378	0	1	1		-0.00941032	0.0498932	0	1	1
piC44	4	132639088	132724761	+	pi-Eya3	137.163	-0.170896	0.203549	0	1	1		-0.253986	0.186411	0	1	1		0.381056	0.181307	0	1	1		-0.0830899	0.187746	0	1	1		0.551952	0.182679	0	1	1		-0.635041	0.163365	0	1	1
piC45	4	135412308	135433791	-	pi-Rcan3	167.388	-0.0979622	0.182921	0	1	1		-0.430357	0.169813	0	1	1		-0.126492	0.167843	0	1	1		-0.332394	0.169983	0	1	1		-0.0285302	0.168015	0	1	1		-0.303864	0.153642	0	1	1
piC46	4	135626796	135630198	+	4-qD3-2082	90217.9	0.0915841	0.0381331	0	1	1		0.221837	0.0348044	0	1	1		0.168199	0.0348144	0	1	1		0.130252	0.0347828	0	1	1		0.0766151	0.0347928	0	1	1		0.0536374	0.0311088	0	1	1
piC47	4	136469764	136554782	+	pi-Luzp1	221.122	-0.136014	0.172418	0	1	1		0.526942	0.152202	0	1	1		0.586326	0.152366	0	1	1		0.662956	0.152954	0	1	1		0.722341	0.153117	0	1	1		-0.0593841	0.129931	0	1	1
piC48	5	38200252	38220389	-	pi-Zbtb49	242.559	-0.102647	0.155255	0	1	1		-0.140251	0.141913	0	1	1		-0.0293503	0.141742	0	1	1		-0.0376045	0.142113	0	1	1		0.0732962	0.141943	0	1	1		-0.110901	0.127212	0	1	1
piC49	5	67392150	67428120	-	pi-Bend4	247.853	-0.150151	0.15481	0	1	1		-0.307888	0.142379	0	1	1		0.35744	0.138419	0	1	1		-0.157737	0.143102	0	1	1		0.507591	0.139163	0	1	1		-0.665328	0.125187	0	1	1
piC50	5	101832960	102069932	-	pi-Wdfy3	21087.6	0.555959	0.0543329	0	1	1		0.168936	0.0497268	0	1	1		0.693096	0.049628	0	1	1		-0.387023	0.0494852	0	1	1		0.137136	0.0493859	0	1	1		-0.52416	0.0442679	0	1	1
piC51	5	113320455	113340095	-	5-qF-14508	516222	0.150632	0.0434557	0	1	1		0.013795	0.0396716	0	1	1		0.027386	0.0396725	0	1	1		-0.136837	0.0396676	0	1	1		-0.123246	0.0396684	0	1	1		-0.013591	0.0354827	0	1	1
piC52	5	113340138	113376874	+	5-qF-14224	516655	-0.0379761	0.0416423	0	1	1		-0.192851	0.0380161	0	1	1		0.104642	0.0380135	0	1	1		-0.154875	0.0380153	0	1	1		0.142619	0.0380126	0	1	1		-0.297494	0.0340015	0	1	1
piC53	5	113937100	113993758	-	pi-Ssh1	60.9325	0.898325	0.311314	0	1	1		0.0640985	0.298114	0	1	1		0.618981	0.291475	0	1	1		-0.834226	0.277912	0	1	1		-0.279344	0.270778	0	1	1		-0.554882	0.255492	0	1	1
piC54	5	114828520	114853587	-	5-qF-4633	155998	-0.394117	0.0437226	0	1	1		-0.409972	0.0399109	0	1	1		-0.56006	0.0399207	0	1	1		-0.0158549	0.039927	0	1	1		-0.165942	0.0399368	0	1	1		0.150087	0.0357234	0	1	1
piC55	5	115142982	115158216	-	pi-Mlec	2116.21	-0.120923	0.0631077	0	1	1		0.518313	0.0563934	0	1	1		-0.100217	0.0577261	0	1	1		0.639236	0.0565218	0	1	1		0.0207061	0.0578514	0	1	1		0.61853	0.0504423	0	1	1
piC56	5	130144922	130155114	+	pi-Kctd7	6553.37	0.070786	0.0558475	0	1	1		-0.0128178	0.0510604	0	1	1		-0.205307	0.0512669	0	1	1		-0.0836038	0.0509022	0	1	1		-0.276093	0.0511093	0	1	1		0.192489	0.04583	0	1	1
piC57	5	135149165	135163872	+	pi-Tbl2	33586.8	-0.0102751	0.0489891	0	1	1		-0.204633	0.0447529	0	1	1		-0.194938	0.0447653	0	1	1		-0.194358	0.0447363	0	1	1		-0.184663	0.0447488	0	1	1		-0.00969485	0.0400667	0	1	1
piC58	5	136919146	136937112	+	5-qG2-950	13463.3	0.45006	0.0555325	0	1	1		0.185547	0.0508326	0	1	1		0.500615	0.0507533	0	1	1		-0.264513	0.0505315	0	1	1		0.0505551	0.0504517	0	1	1		-0.315068	0.0452269	0	1	1
piC59	5	142866946	142895212	-	pi-Fbxl18	307.062	-0.0733863	0.129452	0	1	1		-0.206677	0.119057	0	1	1		0.127113	0.117424	0	1	1		-0.133291	0.118963	0	1	1		0.2005	0.117328	0	1	1		-0.33379	0.105749	0	1	1
piC60	5	143758379	143768596	+	5-qG2-2301	73056.2	0.0872385	0.0396568	0	1	1		-0.208093	0.0362314	0	1	1		0.00606938	0.036219	0	1	1		-0.295331	0.0362093	0	1	1		-0.0811691	0.0361969	0	1	1		-0.214162	0.0324078	0	1	1
piC61	5	149790072	149831589	-	5-qG3-23659	725167	0.0718646	0.0406433	0	1	1		0.177447	0.0371015	0	1	1		0.0651218	0.0371032	0	1	1		0.105582	0.0370994	0	1	1		-0.00674285	0.0371011	0	1	1		0.112325	0.0331833	0	1	1
piC62	6	81893818	81911839	-	6-qC3-6258	168804	-0.191475	0.0379172	0	1	1		-0.324072	0.0346178	0	1	1		-0.280817	0.0346195	0	1	1		-0.132598	0.0346238	0	1	1		-0.0893424	0.0346256	0	1	1		-0.0432553	0.0309776	0	1	1
piC63	6	83362374	83455516	-	pi-Tet3	118.165	-0.0741619	0.225676	0	1	1		-0.285765	0.208314	0	1	1		0.398928	0.202425	0	1	1		-0.211604	0.208175	0	1	1		0.47309	0.202282	0	1	1		-0.684693	0.18271	0	1	1
piC64	6	83575941	83590341	+	6-qC3-100	2372.31	0.869925	0.0718924	0	1	1		-0.273294	0.0673845	0	1	1		-0.355177	0.0677096	0	1	1		-1.14322	0.065665	-2.18105	0.0291794	0.622494		-1.2251	0.0659986	-3.41071	0.000647946	0.0113096		0.0818829	0.0610571	0	1	1
piC65	6	85111416	85126094	-	pi-Gm5878.1	97127.2	-0.160639	0.0499738	0	1	1		-0.431254	0.0456332	0	1	1		-0.328485	0.0456321	0	1	1		-0.270615	0.0456387	0	1	1		-0.167846	0.0456376	0	1	1		-0.102769	0.0408387	0	1	1
piC66	6	85469578	85502886	-	pi-Fbxo41	97.1324	-0.206544	0.244106	0	1	1		-0.496957	0.225779	0	1	1		-0.255281	0.223933	0	1	1		-0.290413	0.227593	0	1	1		-0.0487369	0.225762	0	1	1		-0.241676	0.205808	0	1	1
piC67	6	85985215	86003606	-	6-qC3-2394.2	48474.8	-0.546175	0.0559509	0	1	1		-0.129919	0.0510244	0	1	1		-0.592408	0.0510797	0	1	1		0.416256	0.0510904	0	1	1		-0.0462334	0.0511456	0	1	1		0.46249	0.045704	0	1	1
piC68	6	87962456	87994167	-	6-qD1-2831	81976.4	-0.28164	0.0410325	0	1	1		-0.0761999	0.0374369	0	1	1		-0.122781	0.0374469	0	1	1		0.20544	0.0374604	0	1	1		0.158859	0.0374705	0	1	1		0.0465809	0.0334946	0	1	1
piC69	6	88724470	88828357	+	pi-Mgll	2308.53	0.0843934	0.0781434	0	1	1		0.525768	0.0707811	0	1	1		0.320573	0.0711663	0	1	1		0.441375	0.07034	0	1	1		0.236179	0.0707276	0	1	1		0.205195	0.0624977	0	1	1
piC70	6	92091402	92173057	+	pi-Nr2c2	13961.4	0.993217	0.0447632	0	1	1		0.984649	0.0409845	0	1	1		-0.155907	0.0415594	0	1	1		-0.00856762	0.0402588	0	1	1		-1.14912	0.0408439	-3.65108	0.000261138	0.00501386		1.14056	0.0366635	3.8337	0.00012623	0.00302952
piC71	6	116338022	116409533	+	pi-March08	552.297	-0.138912	0.108899	0	1	1		-1.11204	0.104671	-1.07038	0.284449	1		0.128155	0.0986586	0	1	1		-0.973125	0.104977	0	1	1		0.267067	0.0989834	0	1	1		-1.24019	0.0943118	-2.54679	0.010872	0.231937
piC72	6	120836212	120892841	+	pi-Bcl2l13	1964.72	-0.325883	0.0684389	0	1	1		0.0478953	0.0615852	0	1	1		-0.0734782	0.0619779	0	1	1		0.373779	0.0623514	0	1	1		0.252405	0.0627392	0	1	1		0.121374	0.0551822	0	1	1
piC73	6	127776076	127796372	-	6-qF3-8009	232304	0.0212096	0.0395561	0	1	1		-0.0262122	0.0361116	0	1	1		0.0922145	0.0361106	0	1	1		-0.0474218	0.036107	0	1	1		0.0710049	0.036106	0	1	1		-0.118427	0.0322957	0	1	1
piC74	6	127796431	127841890	+	6-qF3-28913	896130	-0.0111686	0.0370311	0	1	1		-0.147108	0.0338058	0	1	1		-0.0438903	0.0338056	0	1	1		-0.13594	0.0338049	0	1	1		-0.0327217	0.0338047	0	1	1		-0.103218	0.0302372	0	1	1
piC75	6	128169705	128200582	-	6-qF3-3040	87775.6	-1.91764	0.0386222	-23.7595	8.75524e-125	4.20251e-123		-0.11017	0.0349662	0	1	1		-0.225016	0.0349799	0	1	1		1.80747	0.0353166	22.8639	1.06294e-115	4.08168e-114		1.69263	0.0353301	19.6045	1.41592e-85	6.79643e-84		0.114846	0.0312919	0	1	1
piC76	6	128438800	128506907	+	6-qF3-1063	48238.2	0.456799	0.0433349	0	1	1		-0.338002	0.0396772	0	1	1		0.327327	0.039597	0	1	1		-0.794801	0.0395817	0	1	1		-0.129472	0.0395013	0	1	1		-0.665329	0.0354502	0	1	1
piC77	7	30121924	30140747	+	pi-Zfp382	133.064	-0.248772	0.194319	0	1	1		-0.0976427	0.175422	0	1	1		-0.356362	0.179055	0	1	1		0.151129	0.177866	0	1	1		-0.10759	0.18145	0	1	1		0.258719	0.16105	0	1	1
piC78	7	52887607	52913867	+	7-qB5-6255	NA	NA	NA	NA	NA	NA		NA	NA	NA	NA	NA		NA	NA	NA	NA	NA		NA	NA	NA	NA	NA		NA	NA	NA	NA	NA		NA	NA	NA	NA	NA
piC79	7	63886351	63938875	-	pi-Klf13	173.37	-0.574168	0.178597	0	1	1		-0.707283	0.16329	0	1	1		-0.445658	0.161656	0	1	1		-0.133115	0.168848	0	1	1		0.128509	0.167269	0	1	1		-0.261624	0.150816	0	1	1
piC80	7	69874210	69909583	-	7-qD1-9417	233896	0.379898	0.0412354	0	1	1		0.309305	0.0376475	0	1	1		0.146159	0.0376542	0	1	1		-0.0705929	0.037628	0	1	1		-0.233739	0.0376347	0	1	1		0.163146	0.0336652	0	1	1
piC81	7	69909764	69966359	+	7-qD1-16444	429282	-0.0991008	0.0383975	0	1	1		-0.135593	0.0350524	0	1	1		-0.0549485	0.0350525	0	1	1		-0.0364925	0.0350528	0	1	1		0.0441523	0.0350528	0	1	1		-0.0806448	0.0313529	0	1	1
piC82	7	73097826	73105273	-	7-qD1-654	28156.3	0.208607	0.0418882	0	1	1		-0.242308	0.038357	0	1	1		0.263528	0.0382594	0	1	1		-0.450915	0.0382616	0	1	1		0.0549209	0.0381637	0	1	1		-0.505836	0.0342506	0	1	1
piC83	7	73105312	73146779	+	7-qD1-19431	556058	-0.0811939	0.035718	0	1	1		0.0155248	0.0326047	0	1	1		-0.0921668	0.0326072	0	1	1		0.0967187	0.0326046	0	1	1		-0.0109729	0.0326071	0	1	1		0.107692	0.0291636	0	1	1
piC84	7	73773917	73816469	-	7-qD2-24830	889829	-0.00377082	0.0415188	0	1	1		-0.0640077	0.0379018	0	1	1		-0.0570086	0.0379024	0	1	1		-0.0602369	0.037901	0	1	1		-0.0532378	0.0379015	0	1	1		-0.00699909	0.0339008	0	1	1
piC85	7	73816595	73838894	+	7-qD2-11976	340487	0.0928126	0.0381103	0	1	1		-0.077278	0.0347939	0	1	1		0.0669244	0.0347927	0	1	1		-0.170091	0.0347886	0	1	1		-0.0258882	0.0347874	0	1	1		-0.144202	0.0311189	0	1	1
piC86	7	75769042	75782107	-	7-qD2-40	749.535	0.188148	0.106712	0	1	1		-0.147292	0.0986079	0	1	1		-0.189899	0.0990552	0	1	1		-0.33544	0.0974053	0	1	1		-0.378047	0.0978582	0	1	1		0.0426071	0.0889512	0	1	1
piC87	7	99920257	99980458	-	pi-Rnf169	1282.53	0.162158	0.0766212	0	1	1		0.216422	0.0699658	0	1	1		-0.14421	0.0711718	0	1	1		0.0542635	0.0689849	0	1	1		-0.306368	0.0702078	0	1	1		0.360631	0.0628771	0	1	1
piC88	7	125316893	125349772	-	7-qF3-3125	102283	-0.00368544	0.0507675	0	1	1		-0.0584313	0.0463477	0	1	1		-0.078314	0.046353	0	1	1		-0.0547459	0.0463417	0	1	1		-0.0746286	0.046347	0	1	1		0.0198827	0.0414586	0	1	1
piC89	7	125349871	125364820	+	7-qF3-246	6213.23	-0.231213	0.0769122	0	1	1		-0.211775	0.0701769	0	1	1		0.0278044	0.0700914	0	1	1		0.0194381	0.0702996	0	1	1		0.259017	0.0702142	0	1	1		-0.239579	0.0627642	0	1	1
piC90	7	132712088	132852628	-	pi-Fam53b	2655.47	-0.248381	0.0566019	0	1	1		0.192561	0.0508132	0	1	1		-0.0746572	0.0514091	0	1	1		0.440942	0.0512883	0	1	1		0.173724	0.0518787	0	1	1		0.267218	0.0454929	0	1	1
piC91	8	25154553	25203880	-	pi-Tacc1	3606.38	-0.204099	0.060564	0	1	1		-0.180702	0.0552171	0	1	1		-0.101421	0.0552236	0	1	1		0.0233969	0.0554304	0	1	1		0.102678	0.0554369	0	1	1		-0.0792808	0.0495397	0	1	1
piC92	8	27293077	27296288	-	8-qA2-343	10612.3	0.175736	0.0517159	0	1	1		-4.57342	0.0535199	-66.7681	0	0		-10.7896	0.23289	-42.0351	0	0		-4.74915	0.0534515	-70.1413	0	0		-10.9653	0.232874	-42.7926	0	0		6.21614	0.233281	22.3599	9.68242e-111	4.64756e-109
piC93	8	37088935	37094955	-	8-qA4-332	9245.75	0.0061997	0.0556261	0	1	1		-0.133685	0.0508379	0	1	1		-3.05686	0.0546148	-37.6612	0	0		-0.139885	0.0507884	0	1	1		-3.06305	0.0545687	-37.8065	0	0		2.92317	0.0496786	38.7122	0	0
piC94	8	37103898	37105508	-	8-qA4-155	NA	NA	NA	NA	NA	NA		NA	NA	NA	NA	NA		NA	NA	NA	NA	NA		NA	NA	NA	NA	NA		NA	NA	NA	NA	NA		NA	NA	NA	NA	NA
piC95	8	66511738	66519199	+	pi-Tktl2	2130.72	0.230536	0.0736335	0	1	1		0.856928	0.0664256	0	1	1		0.274495	0.0674488	0	1	1		0.626392	0.0654263	0	1	1		0.0439586	0.0664649	0	1	1		0.582433	0.0583785	0	1	1
piC96	8	69761326	69774895	-	pi-Zfp866	NA	NA	NA	NA	NA	NA		NA	NA	NA	NA	NA		NA	NA	NA	NA	NA		NA	NA	NA	NA	NA		NA	NA	NA	NA	NA		NA	NA	NA	NA	NA
piC97	8	92189460	92194416	+	8-qC5-8200	191339	0.149157	0.0363641	0	1	1		0.168659	0.0331972	0	1	1		0.215909	0.0331985	0	1	1		0.0195021	0.0331832	0	1	1		0.0667517	0.0331846	0	1	1		-0.0472496	0.0296803	0	1	1
piC98	8	93409942	93427377	-	8-qC5-2209	NA	NA	NA	NA	NA	NA		NA	NA	NA	NA	NA		NA	NA	NA	NA	NA		NA	NA	NA	NA	NA		NA	NA	NA	NA	NA		NA	NA	NA	NA	NA
piC99	8	104348211	104395808	-	pi-Cmtm4	543.307	-0.302826	0.107663	0	1	1		0.608801	0.0937622	0	1	1		0.0153639	0.0966327	0	1	1		0.911627	0.0956821	0	1	1		0.31819	0.0984967	0	1	1		0.593437	0.0830767	0	1	1
piC100	8	109726650	109737749	-	pi-Atxn1l	958.938	0.313939	0.0834678	0	1	1		0.0900996	0.0771073	0	1	1		-0.241806	0.0785551	0	1	1		-0.223839	0.0753077	0	1	1		-0.555744	0.0767894	0	1	1		0.331905	0.0698231	0	1	1
piC101	8	110117666	110132456	+	8-qE1-3748	154794	-0.150683	0.050065	0	1	1		-0.176462	0.0457032	0	1	1		0.076644	0.0456974	0	1	1		-0.0257787	0.0457066	0	1	1		0.227327	0.0457008	0	1	1		-0.253106	0.0408758	0	1	1
piC102	8	111003187	111031723	-	pi-Ddx19b	10629.7	1.01437	0.0425532	0.337592	0.735671	1		1.34727	0.0389081	8.92529	4.44547e-19	2.13383e-17		1.10766	0.0390692	2.75567	0.00585716	0.112457		0.3329	0.0374941	0	1	1		0.0932964	0.0376613	0	1	1		0.239604	0.0334878	0	1	1
piC103	8	117158265	117215995	+	pi-Gan	15176.9	-0.231678	0.0484906	0	1	1		-0.326994	0.0442859	0	1	1		-0.432658	0.0443589	0	1	1		-0.0953165	0.0443569	0	1	1		-0.20098	0.0444298	0	1	1		0.105664	0.0397983	0	1	1
piC104	8	122883089	123042254	-	pi-Ankrd11	153.991	0.0689963	0.18307	0	1	1		0.0484667	0.167633	0	1	1		0.384251	0.165412	0	1	1		-0.0205296	0.16532	0	1	1		0.315255	0.163067	0	1	1		-0.335785	0.145523	0	1	1
piC105	8	124890300	124897776	-	pi-Exoc8	905.242	0.345847	0.0853898	0	1	1		0.0334734	0.0794162	0	1	1		0.622062	0.0777637	0	1	1		-0.312374	0.0770433	0	1	1		0.276215	0.0753388	0	1	1		-0.588588	0.0684942	0	1	1
piC106	9	3181784	3199792	-	9-qA1-178	NA	NA	NA	NA	NA	NA		NA	NA	NA	NA	NA		NA	NA	NA	NA	NA		NA	NA	NA	NA	NA		NA	NA	NA	NA	NA		NA	NA	NA	NA	NA
piC107	9	27299245	27357729	+	pi-Igsf9b	358.831	-1.16861	0.143341	-1.17626	0.239491	1		-0.582894	0.125322	0	1	1		-0.391807	0.124759	0	1	1		0.585713	0.134546	0	1	1		0.776799	0.134022	0	1	1		-0.191087	0.114546	0	1	1
piC108	9	44142979	44233996	-	pi-Cbl	NA	NA	NA	NA	NA	NA		NA	NA	NA	NA	NA		NA	NA	NA	NA	NA		NA	NA	NA	NA	NA		NA	NA	NA	NA	NA		NA	NA	NA	NA	NA
piC109	9	44292439	44305634	-	pi-Hinfp	NA	NA	NA	NA	NA	NA		NA	NA	NA	NA	NA		NA	NA	NA	NA	NA		NA	NA	NA	NA	NA		NA	NA	NA	NA	NA		NA	NA	NA	NA	NA
piC110	9	51765299	51853665	+	pi-Arhgap20	11982	0.15322	0.0684253	0	1	1		-0.107578	0.0625616	0	1	1		0.0537315	0.0625359	0	1	1		-0.260798	0.0624515	0	1	1		-0.0994885	0.0624258	0	1	1		-0.16131	0.0559367	0	1	1
piC111	9	54207174	54249823	-	9-qA5.3-24188	657397	0.148717	0.0421489	0	1	1		0.0379131	0.038478	0	1	1		-0.0423275	0.0384796	0	1	1		-0.110804	0.0384748	0	1	1		-0.191044	0.0384764	0	1	1		0.0802406	0.0344159	0	1	1
piC112	9	54249946	54277638	+	9-qA5.3-1495	52539.8	0.07837	0.0398055	0	1	1		0.0571078	0.0363444	0	1	1		-0.0892727	0.0363737	0	1	1		-0.0212622	0.0363142	0	1	1		-0.167643	0.0363435	0	1	1		0.146381	0.032516	0	1	1
piC113	9	61913286	61914541	-	pi-Rplp1	40.6089	-0.76319	0.379887	0	1	1		0.260011	0.32069	0	1	1		0.21993	0.322707	0	1	1		1.0232	0.345112	0.0672278	0.9464	1		0.98312	0.346987	0	1	1		0.0400808	0.280941	0	1	1
piC114	9	67691252	67733786	-	9-qC-31469	577496	-1.30397	0.0380153	-7.99589	1.28638e-15	4.11643e-14		-1.29605	0.0346999	-8.53162	1.44317e-17	4.61816e-16		-1.37917	0.0347025	-10.9262	8.63971e-28	2.76471e-26		0.00792066	0.0347183	0	1	1		-0.0751993	0.0347209	0	1	1		0.08312	0.0310557	0	1	1
piC115	9	67733945	67760929	+	9-qC-10667	NA	NA	NA	NA	NA	NA		NA	NA	NA	NA	NA		NA	NA	NA	NA	NA		NA	NA	NA	NA	NA		NA	NA	NA	NA	NA		NA	NA	NA	NA	NA
piC116	9	106688082	106789172	-	pi-Rad54l2	252.924	0.0243019	0.144071	0	1	1		0.336368	0.129728	0	1	1		-0.450997	0.136299	0	1	1		0.312066	0.128555	0	1	1		-0.475299	0.135183	0	1	1		0.787365	0.11978	0	1	1
piC117	9	107995743	108048780	+	pi-Ip6k1	NA	NA	NA	NA	NA	NA		NA	NA	NA	NA	NA		NA	NA	NA	NA	NA		NA	NA	NA	NA	NA		NA	NA	NA	NA	NA		NA	NA	NA	NA	NA
piC118	9	114507222	114564369	-	pi-Trim71	160.826	-0.43503	0.177828	0	1	1		-0.474337	0.161816	0	1	1		0.294164	0.155427	0	1	1		-0.0393066	0.167023	0	1	1		0.729194	0.160841	0	1	1		-0.768501	0.142938	0	1	1
piC119	9	119402286	119441914	+	pi-Acvr2b	192.358	-0.335165	0.183999	0	1	1		-0.134204	0.165813	0	1	1		0.0315364	0.165232	0	1	1		0.200961	0.168784	0	1	1		0.366701	0.168214	0	1	1		-0.16574	0.148102	0	1	1
piC120	9	119444965	119465504	+	pi-Exog	113.242	-0.305066	0.209674	0	1	1		-0.130163	0.188675	0	1	1		-0.092161	0.18922	0	1	1		0.174903	0.192457	0	1	1		0.212905	0.192991	0	1	1		-0.0380015	0.169944	0	1	1
piC121	9	122780673	122805469	-	9-qF4-150	5110.22	0.170292	0.0493505	0	1	1		0.389839	0.0449058	0	1	1		0.201218	0.0451755	0	1	1		0.219547	0.0444654	0	1	1		0.0309258	0.0447378	0	1	1		0.188621	0.039781	0	1	1
piC122	10	18796806	18831930	-	10-qA3-2592	73423.7	0.476781	0.0505733	0	1	1		0.256395	0.0461901	0	1	1		0.0986534	0.0462076	0	1	1		-0.220386	0.0461311	0	1	1		-0.378128	0.0461486	0	1	1		0.157742	0.0412984	0	1	1
piC123	10	20310506	20312760	-	10-qA3-143	2721.93	-0.180847	0.0800188	0	1	1		0.0456166	0.0726951	0	1	1		0.514628	0.0722652	0	1	1		0.226464	0.0729035	0	1	1		0.695476	0.0724748	0	1	1		-0.469012	0.0642975	0	1	1
piC124	10	42181846	42276755	-	pi-Foxo3	177.22	-0.0354238	0.174501	0	1	1		-0.147734	0.160387	0	1	1		0.411567	0.156461	0	1	1		-0.11231	0.159737	0	1	1		0.446991	0.155795	0	1	1		-0.559301	0.139805	0	1	1
piC125	10	61428492	61452798	-	pi-Eif4ebp2	7139.93	-0.211462	0.0434951	0	1	1		-0.00486564	0.0394932	0	1	1		0.036644	0.0395285	0	1	1		0.206596	0.0396642	0	1	1		0.248106	0.0396994	0	1	1		-0.0415096	0.0352693	0	1	1
piC126	10	62651693	62706331	+	10-qB4-6488	222428	0.153258	0.0399035	0	1	1		0.129267	0.036429	0	1	1		-0.155273	0.0364403	0	1	1		-0.0239911	0.0364188	0	1	1		-0.308531	0.03643	0	1	1		0.28454	0.0325872	0	1	1
piC127	10	66679900	66698136	-	10-qB5.1-5404	220960	-0.107397	0.0430248	0	1	1		-0.209256	0.0392786	0	1	1		-0.155839	0.0392795	0	1	1		-0.101859	0.0392795	0	1	1		-0.048442	0.0392803	0	1	1		-0.0534173	0.0351372	0	1	1
piC128	10	66698293	66708692	+	10-qB5.1-221	7564.67	0.628387	0.0528718	0	1	1		0.495141	0.0484517	0	1	1		0.0235584	0.0488278	0	1	1		-0.133245	0.0477423	0	1	1		-0.604828	0.0481239	0	1	1		0.471583	0.0432209	0	1	1
piC129	10	71344913	71385881	+	pi-Ipmk	3598.27	0.320537	0.0640103	0	1	1		0.106465	0.0587835	0	1	1		0.352415	0.058603	0	1	1		-0.214072	0.0580639	0	1	1		0.0318777	0.0578811	0	1	1		-0.24595	0.0520424	0	1	1
piC130	10	75837524	75864170	+	10-qC1-12816	408364	0.0908479	0.0410936	0	1	1		-0.0195732	0.0375155	0	1	1		-0.00985062	0.0375166	0	1	1		-0.110421	0.0375114	0	1	1		-0.100698	0.0375126	0	1	1		-0.00972257	0.0335547	0	1	1
piC131	10	76032656	76042969	+	pi-Zfp280b	2193.99	0.301964	0.0711623	0	1	1		0.856062	0.0643017	0	1	1		0.461737	0.0650233	0	1	1		0.554098	0.063042	0	1	1		0.159773	0.0637778	0	1	1		0.394325	0.0560201	0	1	1
piC132	10	83360241	83488082	+	pi-D10Wsu102e	955.299	-0.275221	0.10028	0	1	1		0.0101727	0.0906741	0	1	1		-0.563893	0.0925907	0	1	1		0.285394	0.0914326	0	1	1		-0.288672	0.0933337	0	1	1		0.574066	0.0829273	0	1	1
piC133	10	84488294	84504837	+	10-qC1-117	4612.65	-0.0786746	0.0741482	0	1	1		0.93708	0.066862	0	1	1		0.622128	0.0671194	0	1	1		1.01575	0.0668522	0.23566	0.813697	1		0.700803	0.0671097	0	1	1		0.314951	0.05896	0	1	1
piC134	10	85748562	85781750	+	10-qC1-2617	37655.5	-1.19619	0.0431101	-4.55087	5.34236e-06	0.000146533		-1.14827	0.0393167	-3.7712	0.000162462	0.003614		-18.8496	1.1786	-15.1447	8.20712e-52	3.15153e-50		0.0479174	0.0394937	0	1	1		-17.6535	1.17861	-14.1298	2.49013e-45	7.96841e-44		17.7014	1.17848	14.172	1.36546e-45	5.24335e-44
piC135	10	86548679	86591509	-	10-qC1-1527	NA	NA	NA	NA	NA	NA		NA	NA	NA	NA	NA		NA	NA	NA	NA	NA		NA	NA	NA	NA	NA		NA	NA	NA	NA	NA		NA	NA	NA	NA	NA
piC136	10	86617012	86670850	+	10-qC1-875	NA	NA	NA	NA	NA	NA		NA	NA	NA	NA	NA		NA	NA	NA	NA	NA		NA	NA	NA	NA	NA		NA	NA	NA	NA	NA		NA	NA	NA	NA	NA
piC137	10	94673713	94688442	-	10-qC2-545	17987.9	0.202178	0.0581283	0	1	1		0.218014	0.0530776	0	1	1		0.0830513	0.0531318	0	1	1		0.0158361	0.0529665	0	1	1		-0.119127	0.0530208	0	1	1		0.134963	0.0474293	0	1	1
piC138	10	126978698	126999960	+	pi-Ctdsp2	355.91	-0.473093	0.14891	0	1	1		1.46339	0.123218	3.76075	0.000169406	0.003614		0.423447	0.128264	0	1	1		1.93649	0.129033	7.25774	3.93608e-13	1.07961e-11		0.89654	0.13386	0	1	1		1.03994	0.104533	0.382129	0.702366	1
piC139	10	127667200	127701048	+	pi-Tmem194	133919	0.0517059	0.0563219	0	1	1		-0.295238	0.0514273	0	1	1		-0.218998	0.0514275	0	1	1		-0.346944	0.0514209	0	1	1		-0.270703	0.0514211	0	1	1		-0.0762402	0.046008	0	1	1
piC140	11	5528890	5542201	-	pi-Ccdc117	4019.72	-0.239509	0.0572297	0	1	1		0.114371	0.0516914	0	1	1		0.699982	0.051172	0	1	1		0.35388	0.0520364	0	1	1		0.939491	0.0515205	0	1	1		-0.585611	0.0452893	0	1	1
piC141	11	50939596	50943725	-	11-qB1.3-590	12259.5	-0.00656585	0.0545764	0	1	1		-0.0859241	0.0498575	0	1	1		-0.0546379	0.0498784	0	1	1		-0.0793582	0.0498127	0	1	1		-0.0480721	0.0498336	0	1	1		-0.0312862	0.0446159	0	1	1
piC142	11	60777538	60788285	+	pi-Smcr8	906.267	-0.199291	0.0871975	0	1	1		0.662904	0.0767049	0	1	1		-0.112765	0.0794571	0	1	1		0.862194	0.0774274	0	1	1		0.0865262	0.0801548	0	1	1		0.775668	0.0685932	0	1	1
piC143	11	69395817	69396674	+	pi-Lsmd1	110.013	0.10887	0.211521	0	1	1		0.221693	0.19241	0	1	1		-0.0699332	0.196644	0	1	1		0.112823	0.189082	0	1	1		-0.178804	0.193387	0	1	1		0.291626	0.172277	0	1	1
piC144	11	75531717	75577567	+	pi-Slc43a2	2607.54	-0.0707546	0.0661547	0	1	1		0.0772401	0.0601629	0	1	1		0.11403	0.0602336	0	1	1		0.147995	0.0601307	0	1	1		0.184785	0.0602015	0	1	1		-0.03679	0.0535476	0	1	1
piC145	11	79591212	79698022	+	pi-Rab11fip4	925.475	-0.890176	0.0860005	0	1	1		-0.724767	0.0772175	0	1	1		-0.649847	0.077259	0	1	1		0.165409	0.0809405	0	1	1		0.240329	0.0809801	0	1	1		-0.0749199	0.0715837	0	1	1
piC146	11	95712632	95772350	+	pi-Zfp652	8664.45	-0.126494	0.048283	0	1	1		0.102625	0.0439326	0	1	1		-0.280242	0.0442303	0	1	1		0.229118	0.0439721	0	1	1		-0.153748	0.0442696	0	1	1		0.382866	0.0394794	0	1	1
piC147	11	95957166	96007888	-	pi-Igf2bp1	101.37	-0.142743	0.235603	0	1	1		-0.299777	0.216627	0	1	1		-0.0403157	0.214678	0	1	1		-0.157035	0.217566	0	1	1		0.102427	0.215625	0	1	1		-0.259462	0.194712	0	1	1
piC148	11	97362328	97398541	+	pi-Socs7	1091.03	-0.400965	0.096739	0	1	1		0.636733	0.0854114	0	1	1		-0.105476	0.0873542	0	1	1		1.0377	0.0869454	0.43358	0.664593	1		0.295489	0.0888546	0	1	1		0.742209	0.0763664	0	1	1
piC149	11	97663217	97685443	+	pi-Mllt6	118.043	0.224474	0.213761	0	1	1		-0.528971	0.203739	0	1	1		0.0622959	0.198007	0	1	1		-0.753444	0.199623	0	1	1		-0.162178	0.19377	0	1	1		-0.591267	0.182654	0	1	1
piC150	11	98863633	98905578	+	pi-Wipf2	253.025	-0.0379227	0.144266	0	1	1		-0.120893	0.13233	0	1	1		0.0781492	0.131526	0	1	1		-0.0829704	0.131845	0	1	1		0.116072	0.131038	0	1	1		-0.199042	0.117769	0	1	1
piC151	11	100457125	100472782	-	pi-Klhl11	5999.52	-0.473397	0.0618403	0	1	1		-0.174923	0.0561733	0	1	1		-0.565422	0.0565278	0	1	1		0.298475	0.0565711	0	1	1		-0.0920243	0.0569232	0	1	1		0.390499	0.0507096	0	1	1
piC152	11	103424327	103453696	+	11-qE1-9443	309214	-0.00316733	0.039811	0	1	1		-0.013311	0.0363429	0	1	1		0.0348693	0.0363437	0	1	1		-0.0101436	0.0363403	0	1	1		0.0380366	0.036341	0	1	1		-0.0481803	0.0325048	0	1	1
piC153	11	106036879	106059322	+	pi-Dcaf7	1917.7	-0.231417	0.0627783	0	1	1		-0.260165	0.0572842	0	1	1		-0.508602	0.058071	0	1	1		-0.0287482	0.057719	0	1	1		-0.277185	0.0584999	0	1	1		0.248437	0.0525605	0	1	1
piC154	11	107994012	107999715	+	11-qE1-3997	41732.5	0.103343	0.0392757	0	1	1		-0.00494951	0.0358783	0	1	1		0.248393	0.0358515	0	1	1		-0.108292	0.0358315	0	1	1		0.14505	0.0358047	0	1	1		-0.253343	0.0320413	0	1	1
piC155	11	108417576	108425425	-	11-qE1-252	7883.82	0.295901	0.05089	0	1	1		0.137279	0.046609	0	1	1		0.0503849	0.0467223	0	1	1		-0.158622	0.0462409	0	1	1		-0.245516	0.0463551	0	1	1		0.0868937	0.04161	0	1	1
piC156	11	120625128	120633954	-	pi-Mafg	114.551	0.237205	0.220523	0	1	1		-0.187323	0.206341	0	1	1		0.158865	0.203579	0	1	1		-0.424529	0.201631	0	1	1		-0.0783405	0.198803	0	1	1		-0.346188	0.182945	0	1	1
piC157	12	3806980	3914443	+	pi-Dnmt3a	307.377	-0.554589	0.135292	0	1	1		0.586449	0.11567	0	1	1		-0.931477	0.127172	0	1	1		1.14104	0.121026	1.16536	0.243875	1		-0.376887	0.132062	0	1	1		1.51793	0.111875	4.62952	3.66516e-06	0.00010053
piC158	12	81714960	81781170	-	pi-Map3k9	165.018	0.376881	0.180262	0	1	1		-0.33647	0.172313	0	1	1		0.588317	0.164631	0	1	1		-0.71335	0.166322	0	1	1		0.211436	0.158349	0	1	1		-0.924786	0.149238	0	1	1
piC159	12	98378945	98420048	-	12-qE-23911	748881	0.142343	0.0391711	0	1	1		0.0930872	0.035759	0	1	1		0.103642	0.0357597	0	1	1		-0.0492558	0.0357559	0	1	1		-0.0387013	0.0357566	0	1	1		-0.0105544	0.0319823	0	1	1
piC160	12	98420148	98455965	+	12-qE-7089	245812	0.103558	0.0343618	0	1	1		0.158253	0.0313677	0	1	1		0.222574	0.0313682	0	1	1		0.0546954	0.0313583	0	1	1		0.119016	0.0313589	0	1	1		-0.0643206	0.028046	0	1	1
piC161	13	21503621	21506524	-	13-qA3.1-213	13953.3	0.292781	0.0726115	0	1	1		0.116739	0.0663527	0	1	1		0.268726	0.0663351	0	1	1		-0.176042	0.0662018	0	1	1		-0.0240548	0.0661842	0	1	1		-0.151987	0.0592503	0	1	1
piC162	13	23763668	23764414	+	pi-Hist1h1a	NA	NA	NA	NA	NA	NA		NA	NA	NA	NA	NA		NA	NA	NA	NA	NA		NA	NA	NA	NA	NA		NA	NA	NA	NA	NA		NA	NA	NA	NA	NA
piC163	13	24905600	24935032	+	13-qA3.1-355	10977.9	-0.151071	0.0730922	0	1	1		-0.383944	0.0667977	0	1	1		-0.0436481	0.0667098	0	1	1		-0.232873	0.0668286	0	1	1		0.107423	0.0667408	0	1	1		-0.340296	0.0597813	0	1	1
piC164	13	24987484	25020304	-	pi-Mrs2	2228.65	-4.21954	0.114245	-28.1809	1.00213e-174	6.41362e-173		1.01265	0.0533467	0.237049	0.812618	1		0.285733	0.0545803	0	1	1		5.23219	0.110638	38.2526	0	0		4.50527	0.111238	31.5115	6.04231e-218	3.86708e-216		0.726912	0.0465588	0	1	1
piC165	13	49814722	49895692	+	13-qA5-156	NA	NA	NA	NA	NA	NA		NA	NA	NA	NA	NA		NA	NA	NA	NA	NA		NA	NA	NA	NA	NA		NA	NA	NA	NA	NA		NA	NA	NA	NA	NA
piC166	13	50268025	50317360	+	13-qA5-208	NA	NA	NA	NA	NA	NA		NA	NA	NA	NA	NA		NA	NA	NA	NA	NA		NA	NA	NA	NA	NA		NA	NA	NA	NA	NA		NA	NA	NA	NA	NA
piC167	13	50501554	50595487	-	13-qA5-464	NA	NA	NA	NA	NA	NA		NA	NA	NA	NA	NA		NA	NA	NA	NA	NA		NA	NA	NA	NA	NA		NA	NA	NA	NA	NA		NA	NA	NA	NA	NA
piC168	13	50905640	50934148	-	13-qA5-703	NA	NA	NA	NA	NA	NA		NA	NA	NA	NA	NA		NA	NA	NA	NA	NA		NA	NA	NA	NA	NA		NA	NA	NA	NA	NA		NA	NA	NA	NA	NA
piC169	13	52096735	52124158	+	13-qA5-967	31120.4	-0.0926582	0.0403452	0	1	1		0.00929009	0.036808	0	1	1		-0.0775114	0.0368436	0	1	1		0.101948	0.0368105	0	1	1		0.0151468	0.036846	0	1	1		0.0868015	0.0329352	0	1	1
piC170	13	53393668	53454538	+	13-qB1-1517	57499.8	-0.490088	0.0369505	0	1	1		-0.505524	0.0337208	0	1	1		-0.306151	0.0337057	0	1	1		-0.0154361	0.033792	0	1	1		0.183938	0.0337769	0	1	1		-0.199374	0.0302098	0	1	1
piC171	13	55105322	55135057	+	pi-Zfp346	774.394	-0.252947	0.101739	0	1	1		0.127209	0.0914156	0	1	1		-0.0274072	0.0921897	0	1	1		0.380157	0.0923424	0	1	1		0.22554	0.0931088	0	1	1		0.154617	0.0817025	0	1	1
piC172	13	55212057	55318324	+	pi-Nsd1	235.357	-0.32786	0.154893	0	1	1		0.118705	0.137263	0	1	1		0.242187	0.137014	0	1	1		0.446565	0.140412	0	1	1		0.570047	0.140168	0	1	1		-0.123483	0.120401	0	1	1
piC173	14	19626160	19653410	-	14-qA3-3095	NA	NA	NA	NA	NA	NA		NA	NA	NA	NA	NA		NA	NA	NA	NA	NA		NA	NA	NA	NA	NA		NA	NA	NA	NA	NA		NA	NA	NA	NA	NA
piC174	14	24081994	24130091	+	14-qA3-19970	667597	-0.0166387	0.0444034	0	1	1		0.103135	0.0405337	0	1	1		-0.0437612	0.0405357	0	1	1		0.119774	0.0405328	0	1	1		-0.0271225	0.0405348	0	1	1		0.146896	0.0362545	0	1	1
piC175	14	24337663	24369814	-	14-qA3-2286	NA	NA	NA	NA	NA	NA		NA	NA	NA	NA	NA		NA	NA	NA	NA	NA		NA	NA	NA	NA	NA		NA	NA	NA	NA	NA		NA	NA	NA	NA	NA
piC176	14	24412817	24429825	-	14-qA3-284	NA	NA	NA	NA	NA	NA		NA	NA	NA	NA	NA		NA	NA	NA	NA	NA		NA	NA	NA	NA	NA		NA	NA	NA	NA	NA		NA	NA	NA	NA	NA
piC177	14	27039033	27107286	+	pi-Il17rd	118.814	0.158646	0.208763	0	1	1		-0.0628285	0.19345	0	1	1		0.212624	0.191472	0	1	1		-0.221474	0.189622	0	1	1		0.0539788	0.187603	0	1	1		-0.275453	0.170399	0	1	1
piC178	14	44758113	44789939	-	14-qC1-1261	NA	NA	NA	NA	NA	NA		NA	NA	NA	NA	NA		NA	NA	NA	NA	NA		NA	NA	NA	NA	NA		NA	NA	NA	NA	NA		NA	NA	NA	NA	NA
piC179	14	44926823	44950817	+	14-qC1-1010	102199	3.13452	0.0490562	43.5117	0	0		-0.470164	0.0451618	0	1	1		2.08593	0.0448761	24.1985	2.30686e-129	1.10729e-127		-3.60468	0.0448034	-58.1358	0	0		-1.04858	0.0445154	-1.09139	0.275101	1		-2.5561	0.0401833	-38.725	0	0
piC180	14	64811602	64949862	-	pi-Hmbox1	1200.82	-0.192968	0.077263	0	1	1		0.166409	0.0694431	0	1	1		-0.142986	0.070544	0	1	1		0.359378	0.0699384	0	1	1		0.0499826	0.0710317	0	1	1		0.309395	0.0624361	0	1	1
piC181	15	59247366	59275222	-	15-qD1-17920	859273	0.0327517	0.0422881	0	1	1		0.0287816	0.0386038	0	1	1		0.0406411	0.0386043	0	1	1		-0.00397005	0.0386025	0	1	1		0.00788941	0.038603	0	1	1		-0.0118595	0.0345277	0	1	1
piC182	15	59275367	59312014	+	15-qD1-4001	156335	0.0195644	0.0417571	0	1	1		0.0463805	0.0381188	0	1	1		0.0902355	0.0381203	0	1	1		0.0268161	0.0381123	0	1	1		0.0706711	0.0381138	0	1	1		-0.043855	0.0340888	0	1	1
piC183	15	73095849	73185186	-	pi-Eif2c2	24119.9	-0.0296389	0.0481489	0	1	1		-0.0644071	0.0439633	0	1	1		-0.290144	0.0440367	0	1	1		-0.0347681	0.0439457	0	1	1		-0.260505	0.0440191	0	1	1		0.225737	0.0393971	0	1	1
piC184	15	74606029	74636770	-	pi-1700016M24Rik	8551.71	0.0480664	0.0750926	0	1	1		0.446102	0.0684214	0	1	1		-0.325662	0.06878	0	1	1		0.398036	0.0683365	0	1	1		-0.373728	0.0686955	0	1	1		0.771764	0.0613324	0	1	1
piC185	15	74636388	74658911	+	15-qD3-14639	666905	0.120039	0.0438879	0	1	1		0.0159723	0.0400654	0	1	1		0.145642	0.0400649	0	1	1		-0.104066	0.0400626	0	1	1		0.0256031	0.0400622	0	1	1		-0.129669	0.0358338	0	1	1
piC186	15	78647685	78670532	-	15-qE1-8387	289867	0.0414509	0.0424128	0	1	1		-0.0349032	0.0387195	0	1	1		-0.206978	0.0387252	0	1	1		-0.0763541	0.0387157	0	1	1		-0.248429	0.0387214	0	1	1		0.172075	0.0346367	0	1	1
piC187	15	79928006	79963233	+	15-qE1-1119	34598.5	0.853748	0.0511654	0	1	1		0.587314	0.0467765	0	1	1		0.362761	0.0468224	0	1	1		-0.266434	0.0465548	0	1	1		-0.490987	0.0466009	0	1	1		0.224554	0.0417347	0	1	1
piC188	15	81802718	81826859	+	pi-Tef	542.386	-0.435021	0.104629	0	1	1		-0.236503	0.0941765	0	1	1		-0.525764	0.0960224	0	1	1		0.198518	0.096491	0	1	1		-0.0907438	0.0982934	0	1	1		0.289262	0.0870839	0	1	1
piC189	15	83353848	83367280	-	15-qE1-3710	180229	-0.113277	0.0377609	0	1	1		-0.0293172	0.0344672	0	1	1		-0.0386214	0.0344707	0	1	1		0.0839603	0.0344689	0	1	1		0.074656	0.0344724	0	1	1		0.00930422	0.0308294	0	1	1
piC190	15	88955891	88982677	-	pi-Mlc1	5177.85	0.0776429	0.0511487	0	1	1		0.210503	0.0466026	0	1	1		0.225269	0.0466685	0	1	1		0.13286	0.0463411	0	1	1		0.147626	0.0464074	0	1	1		-0.0147667	0.0413431	0	1	1
piC191	15	89499857	89560260	+	pi-Shank3	80.7322	0.954224	0.267798	0	1	1		-0.0474343	0.257742	0	1	1		0.248058	0.254966	0	1	1		-1.00166	0.240939	-0.00688287	0.994508	1		-0.706166	0.237967	0	1	1		-0.295493	0.226592	0	1	1
piC192	15	100575319	100580234	-	pi-Pou6f1	7095.59	-0.884318	0.0544369	0	1	1		-0.115101	0.0486463	0	1	1		0.856329	0.0480975	0	1	1		0.769217	0.0499259	0	1	1		1.74065	0.0493913	14.9955	7.8583e-51	3.01759e-49		-0.97143	0.0429254	0	1	1
piC193	15	103191553	103240756	-	pi-Cbx5	2616.16	0.225936	0.0547112	0	1	1		0.298547	0.0499616	0	1	1		-0.0192709	0.0506953	0	1	1		0.0726115	0.049086	0	1	1		-0.245207	0.0498326	0	1	1		0.317818	0.0445661	0	1	1
piC194	16	16896457	16927358	+	pi-Ppm1f	147.573	-0.32896	0.189612	0	1	1		-0.472253	0.173949	0	1	1		-0.0360922	0.170545	0	1	1		-0.143293	0.177272	0	1	1		0.292867	0.173933	0	1	1		-0.436161	0.15671	0	1	1
piC195	16	17233587	17263430	+	pi-Hic2	1099.35	0.151782	0.0825949	0	1	1		0.119965	0.0756384	0	1	1		0.00699166	0.0762113	0	1	1		-0.0318173	0.0746153	0	1	1		-0.14479	0.075196	0	1	1		0.112973	0.067481	0	1	1
piC196	16	17451967	17487432	+	pi-Crkl	1472.91	-0.267419	0.0712421	0	1	1		-0.242576	0.0648578	0	1	1		-0.54895	0.065918	0	1	1		0.024843	0.0654815	0	1	1		-0.281532	0.0665318	0	1	1		0.306375	0.0596454	0	1	1
piC197	16	24393446	24992575	+	pi-Lpp	446.309	-0.358256	0.122923	0	1	1		-0.269032	0.111439	0	1	1		-0.378058	0.112417	0	1	1		0.0892247	0.113308	0	1	1		-0.0198022	0.11427	0	1	1		0.109027	0.101815	0	1	1
piC198	16	43964766	43979755	-	pi-Zdhhc23	1526.17	-0.453293	0.0800677	0	1	1		0.205575	0.0712642	0	1	1		0.15959	0.0715249	0	1	1		0.658868	0.0727239	0	1	1		0.612883	0.0729794	0	1	1		0.0459849	0.0631961	0	1	1
piC199	17	22497402	22522100	+	17-qA3.3-352	NA	NA	NA	NA	NA	NA		NA	NA	NA	NA	NA		NA	NA	NA	NA	NA		NA	NA	NA	NA	NA		NA	NA	NA	NA	NA		NA	NA	NA	NA	NA
piC200	17	24961292	25015587	-	pi-Cramp1l	889.833	0.0420513	0.0857989	0	1	1		0.682844	0.0762223	0	1	1		0.480068	0.0771078	0	1	1		0.640793	0.0753642	0	1	1		0.438017	0.0762597	0	1	1		0.202776	0.0652988	0	1	1
piC201	17	27288276	27325028	-	17-qA3.3-27363	1.35126e+06	-0.518381	0.0513797	0	1	1		-0.41109	0.046902	0	1	1		0.295244	0.0468997	0	1	1		0.107291	0.0469048	0	1	1		0.813625	0.0469025	0	1	1		-0.706334	0.0419496	0	1	1
piC202	17	27325197	27367483	+	17-qA3.3-26735	1.449e+06	-0.812837	0.0609615	0	1	1		-0.560263	0.0556484	0	1	1		-0.0280214	0.0556471	0	1	1		0.252574	0.0556519	0	1	1		0.784816	0.0556506	0	1	1		-0.532241	0.0497738	0	1	1
piC203	17	27856507	27900040	+	pi-Uhrf1bp1	52.6188	-0.223533	0.312043	0	1	1		-0.425953	0.288007	0	1	1		0.41554	0.275716	0	1	1		-0.20242	0.291584	0	1	1		0.639073	0.27945	0	1	1		-0.841493	0.252329	0	1	1
piC204	17	49112271	49113511	-	17-qC-935	21996.2	0.51811	0.0379915	0	1	1		-0.00269618	0.0349025	0	1	1		0.735015	0.0346967	0	1	1		-0.520806	0.0345951	0	1	1		0.216905	0.0343875	0	1	1		-0.737711	0.0309408	0	1	1
piC205	17	50237659	50247541	+	17-qC-59	1738.6	0.584499	0.0621232	0	1	1		-0.284343	0.0586565	0	1	1		-0.958685	0.0611059	0	1	1		-0.868842	0.0568792	0	1	1		-1.54318	0.0594019	-9.14423	6.0057e-20	1.44137e-18		0.674342	0.0557663	0	1	1
piC206	17	66206812	66231758	+	17-qE1.1-7037	242631	0.0258786	0.0420118	0	1	1		0.135293	0.0383493	0	1	1		-0.0290254	0.0383557	0	1	1		0.109414	0.038345	0	1	1		-0.054904	0.0383513	0	1	1		0.164318	0.0343002	0	1	1
piC207	17	79333729	79354890	-	pi-Cdc42ep3	4086.64	0.55233	0.0694059	0	1	1		0.343949	0.0637086	0	1	1		0.703457	0.0634678	0	1	1		-0.20838	0.0627015	0	1	1		0.151127	0.0624567	0	1	1		-0.359508	0.0560576	0	1	1
piC208	17	83574024	83632446	-	pi-Kcng3	117.93	0.86503	0.210481	0	1	1		0.287585	0.199872	0	1	1		0.485333	0.198711	0	1	1		-0.577445	0.184562	0	1	1		-0.379696	0.183305	0	1	1		-0.197748	0.171018	0	1	1
piC209	18	60684495	60748654	-	pi-Ndst1	168.319	0.221806	0.174581	0	1	1		0.0861491	0.161072	0	1	1		-0.0300839	0.162901	0	1	1		-0.135657	0.157102	0	1	1		-0.25189	0.158976	0	1	1		0.116233	0.144011	0	1	1
piC210	18	67029447	67066460	-	18-qE1-36451	1.06579e+06	-0.0241875	0.0417832	0	1	1		-0.244976	0.0381441	0	1	1		-0.111333	0.0381437	0	1	1		-0.220788	0.0381436	0	1	1		-0.0871457	0.0381432	0	1	1		-0.133643	0.034118	0	1	1
piC211	18	67066588	67084379	+	18-qE1-1295	42268.6	0.208154	0.0468243	0	1	1		0.223123	0.0427525	0	1	1		0.234387	0.0427617	0	1	1		0.0149692	0.0426906	0	1	1		0.0262331	0.0426999	0	1	1		-0.0112639	0.0381909	0	1	1
piC212	19	9982704	9985092	+	pi-Fth1	1138.07	-0.494136	0.0967873	0	1	1		0.271128	0.0862283	0	1	1		-0.362271	0.0879242	0	1	1		0.765264	0.0878925	0	1	1		0.131865	0.0895568	0	1	1		0.633399	0.0780254	0	1	1
piC213	19	37254674	37263866	-	19-qC2-1361	43231.4	0.0939026	0.0611301	0	1	1		-0.200641	0.0558358	0	1	1		-0.110604	0.0558351	0	1	1		-0.294544	0.0558112	0	1	1		-0.204506	0.0558104	0	1	1		-0.0900373	0.0499556	0	1	1
piC214	19	44562848	44576272	+	pi-Hif1an	452.573	-0.237877	0.120943	0	1	1		0.0701924	0.108768	0	1	1		-0.301487	0.110989	0	1	1		0.30807	0.109899	0	1	1		-0.06361	0.112098	0	1	1		0.37168	0.0988389	0	1	1
