# Supplementary material for: Genetic polymorphisms lead to major, locus-specific, variation in piRNA production in mouse
Source: EMBO J. 2025 Jun 5;44(14):4104–19. doi: 10.1038/s44318-025-00475-4 (PMC12264111; doi:10.1038/s44318-025-00475-4)
Supplement: Supplementary file 12 — Dataset EV7 [file 44318_2025_475_MOESM12_ESM.xlsx]

## Sheet: Dataset_EV7_Legend
Dataset EV7. Normalized small RNA counts in testis samples from ICR mice for 214 previously described piRNA clusters (see Table S1 for details on the samples).

## Sheet: Dataset_EV7
					Noct IAP genotyping result:	Noct IAP-	Noct IAP-	Noct IAP+	Noct IAP-	Noct IAP+	Noct IAP-	Noct IAP+	Noct IAP+	Noct IAP+	Noct IAP+	Noct IAP+	NA	Noct IAP-	Noct IAP+	Noct IAP+	Noct IAP+	Noct IAP+	Noct IAP+	Noct IAP+	Noct IAP+	Noct IAP-	Noct IAP+	Noct IAP-	Noct IAP-	Noct IAP-	Noct IAP-	Noct IAP+	Noct IAP-	Noct IAP-	Noct IAP+	Noct IAP+	Noct IAP+	Noct IAP+	Noct IAP-	Noct IAP+	Noct IAP+	Noct IAP+	Noct IAP-	Noct IAP+
piCID	Chromosome	Start	End	Strand	ClusterName	sample01	sample02	sample03	sample04	sample05	sample06	sample07	sample08	sample09	sample10	sample11	sample12	sample13	sample14	sample15	sample16	sample17	sample18	sample19	sample20	sample21	sample22	sample23	sample24	sample25	sample26	sample27	sample28	sample29	sample30	sample31	sample32	sample33	sample34	sample35	sample36	sample37	sample38	sample39	Dispersion(all samples)	Dispersion (Batch=1, AncestorOverfed=FALSE)	Dispersion (Batch=2, AncestorOverfed=FALSE)
piC1	1	34813227	34843022	-	pi-Fam168b	279.189	240.07	275.329	268.181	275.563	269.529	263.729	233.119	365.675	313.061	248.686	311.775	302.071	261.189	259.625	290.35	299.242	287.257	264.716	293.336	281.734	302.268	257.564	273.389	311.033	296.052	308.58	269.194	313.091	240.45	260.816	354.454	295.354	319.611	283.181	317.514	298.577	286.454	302.375	0.00673009	0.00671254	0.00322102
piC2	1	57348976	57377520	-	1-qC1.3-637	7204.2	7121.14	7623.76	8413.68	9381.35	4806.42	8714.01	7439.66	6938.31	5131.47	8747.88	6774.13	6587.97	7549.56	8898.57	8165.11	8016.05	8810.82	8336.24	5958.74	4719.93	8459.25	6907.14	6669.3	6425.02	7898.5	8291.22	8194.76	7992.1	7212.55	6395.27	7915.02	8447.84	6334.27	8009.02	7481.1	6290.41	8313.29	7955.7	0.023044	0.0372299	0.0236109
piC3	1	88258856	88277518	-	pi-Hjurp	668.938	598.045	630.171	728.492	590.492	610.106	685.453	604.85	773.491	637.258	732.758	716.618	671.138	627.504	593.428	673.366	689.162	683.141	762.787	702.277	656.19	713.523	768.25	686.956	690.188	694.852	715.624	671.643	698.567	678.143	678.505	744.602	706.397	721.043	708.785	763.565	755.323	634.042	771.106	0.00449006	0.00648719	0.00218627
piC4	1	91403056	91406029	-	1-qD-2017	31254.7	32177.9	33082.2	30960.9	31620.5	32991.9	33118.1	33095.4	29975.8	32315.8	28952.6	24683.8	27219.3	36388.7	30742.7	39880.4	37633.5	42274.2	37772.2	40835.1	44931.2	36577	42175.6	43641.3	40788.3	37378.3	36508.2	37965.3	36819.1	37189.9	37952	33994.3	33089.3	38871.5	35909	34363.5	37439.7	35030.4	37028.8	0.0153731	0.00154339	0.00457725
piC5	1	91540016	91559583	+	pi-Asb1	11169.8	14020.7	11031	13263.6	10552.8	10866.9	11289.3	11284.2	13498.7	10988.1	14052.7	15441	13628.5	11101.1	13745.8	11719.9	11790.8	11775.9	11190	11665.8	12568.4	10823.8	12510.5	11888.1	12008.4	11303.1	11694.4	15947.7	16441.2	11929.5	12416.2	14990	15433.8	12083.9	14293.1	15017.3	15535.3	14069.4	15073.8	0.0161008	0.00914296	0.00183591
piC6	1	92992345	92997067	-	1-qD-4525	70267.5	68046.4	69321.2	67292.1	65631.5	66484.6	69590.5	71561.3	64029.8	72242.8	68870	66702.4	64062.6	72546.6	69326.9	65081.7	64791.2	66329.8	62791.1	65329	62065.2	65135.8	67661	64956.9	67167	66061.4	65520	69681	65424.6	66092.7	68660.9	65813	67170.8	62875.6	63614.9	62530.4	60860.6	64489.8	62297.2	0.0020543	0.00146045	0.000862485
piC7	1	93803500	93822102	+	pi-Ing5	108.325	133.53	116.303	114.744	111.311	125.179	97.2274	134.831	110.11	129.926	132.987	104.701	116.362	127.885	94.1496	124.436	105.518	102.189	96.8472	106.954	116.795	101.324	126.117	108.833	164.928	114.938	101.102	103.742	100.294	103.318	124.152	100.442	111.306	133.811	126.599	116.294	116.724	81.2203	106.663	0.0109302	0.0161815	0.0166425
piC8	1	118459145	118459266	-	1-qE2.3-2	70.3557	58.2419	49.844	52.0351	73.3024	59.7701	59.5518	78.1265	53.0161	50.7332	74.4727	46.5336	71.6978	66.1101	75.605	39.7136	34.623	31.381	33.2048	33.0298	30.3131	31.504	40.8549	37.4386	41.232	38.3126	30.7701	31.3016	37.5011	36.631	31.7598	34.8643	28.9219	37.5011	36.6469	33.6642	28.7581	25.3267	21.5283	0.0883863	0.0291711	0.0156655
piC9	1	118627945	118685162	+	pi-Tfcp2l1	170.864	159.1	189.882	193.464	218.55	192.843	149.487	185.235	207.986	169.523	194.161	214.055	256.231	171.236	176.887	172.975	201.143	186.677	170.636	192.674	176.529	179.658	186.512	167.168	183.751	190.692	189.895	153.825	182.273	174.702	174.198	189.263	162.138	208.813	196.561	166.026	190.311	148.467	171.248	0.00736476	0.0156078	0.00357919
piC10	1	125174892	125177979	+	1-qE3-706	20814.1	18204.1	20834.8	17997.5	18269.9	17134.8	20201.4	18493.3	17319.9	17150.3	18771.1	17251.2	17727	18950.8	18732.9	19909.7	18329.6	19838.4	19572.4	20318.1	19954.9	19465.2	22315.7	20360.5	19988.6	18807.1	19722.7	20961.3	20284.6	19872.8	20571.7	18287.2	19986.8	18678.9	18993.9	18036.3	17757.3	20083.2	19247.3	0.00421096	0.00524484	0.00240355
piC11	1	132007618	132031584	+	pi-Elk4	454.52	579.578	494.88	552.373	507.687	568.38	499.506	501.522	632.115	539.504	530.618	595.63	695.821	472.525	566.324	538.34	564.685	542.328	576.471	539.487	528.696	567.072	457.397	513.693	526.156	559.887	509.904	490.988	488.387	516.591	453.299	617.596	523.224	597.46	590.515	652.626	565.858	534.482	562.673	0.00779158	0.00777164	0.00340271
piC12	1	133131138	133139782	+	pi-Ppp1r15b	199.9	188.931	217.178	208.14	229.409	160.139	199.316	148.692	235.174	174.473	190.171	201.258	217.444	157.147	208.27	172.092	194.548	201.965	204.763	242.219	149.782	205.202	209.603	205.477	182.855	175.89	170.554	177.078	163.086	176.58	166.498	228.278	168.273	220.745	232.375	226.468	214.84	199.121	229.962	0.0128157	0.0129279	0.0118672
piC13	1	134754665	134955950	-	pi-Ppp1r12b	107.209	75.2883	102.062	84.0567	84.162	81.1971	93.5814	93.2477	111.47	111.365	121.018	105.864	117.537	107.293	106.988	98.8427	120.356	85.292	98.6919	81.7881	82.9153	90.2547	82.598	79.2306	89.6348	115.809	80.8813	70.6522	89.8283	75.1405	100.092	102.103	80.6309	93.7526	85.7872	95.6369	82.0452	106.547	105.685	0.0125081	0.0215433	0.0157466
piC14	1	156558073	156649619	+	pi-Abl2	1193.81	1147.79	1202.19	1111.42	1311.3	1146.91	1107.18	1079.91	1336.28	1156.96	1026.66	1108.66	1248.25	1121.7	1213.96	1269.95	1197.79	1100.75	1216.59	1191.43	1102.86	1117.12	1310.91	1379.14	1170.63	1101.49	1045.3	1074.09	1073.58	1092.36	1152.02	1291.64	1173.53	1327.88	1265.15	1234.86	1292.42	1398.21	1115.56	0.00587567	0.00400775	0.00596678
piC15	1	160906384	160974973	+	pi-Rc3h1	1914.12	2035.63	1952.22	1827.9	2219.43	2208.11	1956.7	2171.16	2102.97	2162.96	2178.33	2120.77	1928.79	1924.78	2365.15	1796.82	1670.97	1903.78	2082.68	1879.55	1919.53	1930.26	1968.14	2085.25	1804.35	1763.25	1707.3	1869.15	1695.4	2024.1	2028.78	1778.08	1794.04	1698.63	1785.71	1694.69	1925.1	1975.49	1718.35	0.00737903	0.00494608	0.00461276
piC16	1	161002922	161034827	-	pi-Zbtb37	1221.73	1446.1	1267.46	1135.43	1113.11	1365.69	1277.32	1052.19	1245.2	1270.8	1013.36	1478.61	1296.44	1220.33	1088.43	1284.96	1332.99	1035.57	1297.75	1288.16	1477.32	1308.69	1327.78	1198.04	1260.27	1091.04	1313.44	1295.89	1307.31	1158.1	1000.92	1423.63	1322.52	1265.66	1326.79	1251.7	1295.81	1251.49	1155.68	0.00849835	0.00723217	0.00741706
piC17	1	170193431	170215410	-	pi-Uhmk1	701.324	747.201	681.202	736.497	826.688	779.266	707.329	607.37	808.835	753.573	656.956	895.772	713.452	607.996	770.315	704.254	731.205	789.353	784.923	684.189	719.491	720.335	716.737	681.732	681.225	616.485	649.688	657.334	644.496	636.816	534.143	723.019	643.294	694.622	729.607	674.814	725.719	723.122	635.086	0.00796706	0.00522923	0.00405929
piC18	2	28822302	28840341	-	pi-Gtf3c4	484.673	532.7	566.086	596.403	510.402	508.609	500.721	527.984	587.255	523.418	497.371	628.204	492.482	505.038	626.238	549.813	551.495	565.663	552.49	599.255	567.925	487.886	534.666	548.52	582.626	565.111	545.07	569.689	520.655	541.012	557.241	536.246	535.494	575.3	600.51	594.479	600.537	597.362	582.244	0.00355855	0.00657154	0.0022478
piC19	2	37569877	37703370	-	pi-Strbp	2318.39	2626.57	2372.34	2629.78	2622.6	2538.54	2372.35	2521.47	2597.79	2827.45	2533.4	2548.88	2448.3	2487.26	2524.92	2274.26	2576.94	2283.57	2370.45	2302.65	2335.89	2273.4	2223.04	2453.54	2496.33	2368.42	2391.27	2155.34	2181.17	2161.23	2358.89	2510.23	2276.95	2211.71	2211.31	2398.57	2424.14	2264.56	2188.06	0.00410125	0.0038263	0.00201629
piC20	2	92541142	92609144	+	2-qE1-35981	505959	463155	519207	503144	510103	485530	506529	478981	458351	515811	523633	490806	480380	522982	454609	522599	506320	528062	532351	499482	467500	544577	546430	548384	511528	507251	501518	511713	522863	539386	488434	545092	505185	507758	503326	522827	484453	492464	523765	0.00251886	0.00214924	0.002484
piC21	2	120692589	120715137	+	2-qE5-4	40.2033	31.2518	17.8014	52.0351	48.8683	40.5985	35.2449	36.543	61.1724	39.5966	42.5558	53.5137	52.8918	49.8535	58.4869	63.5417	57.705	48.2785	24.9036	52.6904	54.3853	63.8595	39.0786	43.5333	31.3722	53.1152	58.9027	55.4486	46.2223	59.1732	44.2713	47.3158	32.4276	57.9562	43.31	68.8585	40.5997	62.0069	59.6922	0.0430874	0.0795297	0.049808
piC22	2	127691854	127703711	+	2-qF1-2536	31679.1	28111	29510	26955.5	27639.1	25783.5	31225.8	29800.2	26495.8	25998.9	27469.8	30008.4	28261.9	26815.8	29828.3	20008.6	21075.5	22302.2	24188.7	22634.9	23363.4	20208.5	23268.6	21109.3	21851.2	21357.6	21932.9	24685.3	22446.6	23189.3	21968.2	20589.9	22809.8	21477	21452.6	16738	22024.5	23279.6	18724.8	0.0210079	0.00493027	0.0032234
piC23	2	151127448	151158594	+	2-qG3-1029	18664.4	22693	20127.5	19589.2	19349.1	21593.9	17686.9	20840.9	23434.5	23055.1	19239.2	19551.1	19050.5	19423.4	19770	18467.7	17315.6	17689.2	19991.1	20294.5	21079.2	18832.6	17869.6	18367.6	18270.3	19502	18439.2	16070.2	17183.4	19987.4	21222.3	18731.3	18116.5	22566.3	23628.9	19847.3	19188.4	20170.6	19045.7	0.00779056	0.00628412	0.00368532
piC24	2	154436484	154539356	+	pi-Cbfa2t2	486.906	529.859	491.32	521.685	484.61	471.394	529.889	522.943	497.536	498.67	569.184	540.953	582.985	528.881	504.984	553.343	637.228	557.616	635.502	703.85	617.853	585.804	526.673	639.94	665.09	631.288	583.752	586.682	566.877	577.643	639.046	621.747	591.585	610.244	599.677	624.317	608.995	562.428	580.287	0.00808129	0.00465842	0.00594515
piC25	2	156196658	156309951	+	pi-Phf20	8.93406	8.52321	11.8676	8.0054	14.932	57.5146	6.07671	12.601	8.15632	7.42436	43.8857	8.14338	9.40299	5.41886	4.27953	4.41262	14.8384	8.85106	7.37883	3.93212	4.45781	18.7321	8.8815	5.224	6.27444	0.870742	4.39572	3.57733	9.59331	3.75703	3.84968	6.64082	4.38211	7.67067	3.33154	9.18114	7.61244	9.6067	54.7994	0.522947	0.423941	0.298432
piC26	3	20402672	20506199	-	3-qA2-617	6410.19	6592.7	5606.27	6020.06	6901.29	6573.58	6870.33	7565.67	6395.92	7343.93	6790.31	7434.91	6323.51	7291.62	7218.14	7294.94	6842.99	7442.93	7689.67	7310.6	7504.28	8277.04	7737.56	7604.4	6808.66	6805.72	7255.58	6970.42	6782.47	8218.49	7154.62	6990.29	7159.5	7671.52	6010.93	5654.05	6692.18	7060.05	6692.38	0.00762184	0.00479317	0.00355282
piC27	3	32334794	32365665	-	pi-Zmat3	2080.52	1366.55	1947.48	1288.87	1846.13	1458.16	1797.49	1912.84	1579.61	1493.53	1920.33	1299.45	1342.28	1805.56	1757.46	1745.63	2030.39	1928.73	1770	1470.61	1457.7	1429.6	1994.78	1618.57	1823.17	1829.43	1452.35	2099	1964.88	1711.33	1484.05	1665.18	1645.05	1794.08	1523.35	1642.66	1592.69	1952.78	1519.71	0.0169234	0.0193184	0.0131737
piC28	3	34826631	34879283	+	3-qA3-2052	36610.7	36928.2	37366.4	36032.3	37439.9	36808.2	37240.5	36814	34608.6	38445.8	36409.2	35989.1	35980.5	36867.8	35304.7	35060	36170.3	35302	37023.3	35579.4	35645.6	37377.4	35772.9	36661.1	38120.8	36338.7	36314	34709.9	35349.6	35237.1	35674.9	35776.6	35149.8	33472.3	33990	34785.8	35530.6	34619.9	36148.1	0.00106808	0.00085336	0.000944114
piC29	3	51224933	51251625	+	pi-Ccrn4l(pi-Noct)	4.46703	1.42053	33.2294	6.67117	38.0087	4.51095	31.5989	25.2021	21.7502	32.1722	31.9169	47.697	1.17537	31.4294	34.2362	23.8282	27.2038	35.4042	23.9812	23.5927	2.67469	25.5438	2.66445	4.35333	5.37809	5.22445	27.2535	4.47166	3.48848	20.6636	30.7974	19.9225	29.7984	1.70459	28.3181	19.8925	2.53748	4.36668	30.3354	0.708376	0.60041	0.487608
piC30	3	95181762	95217980	-	pi-Gabpb2	305.992	410.534	364.336	370.917	333.933	343.96	326.927	301.165	403.738	393.491	324.488	386.229	409.03	327.299	318.112	355.657	403.935	376.572	351.417	405.795	354.842	352.504	363.253	355.232	355.85	344.814	378.032	354.155	293.032	337.193	315.673	422.522	348.816	346.032	319.828	402.44	345.943	353.701	348.368	0.00622442	0.00938988	0.00282542
piC31	3	124398083	124425991	-	pi-1700006A11Rik	31170.9	28919.2	29850.6	27046.3	29596.5	28864.4	30437	34626.4	27628.2	29947.4	29700	29253.4	28944.7	30555.9	28707.1	26928.5	27849.3	28263.8	28441.7	26825.7	28133.2	28288.9	28900.4	26477.8	29978.4	26496.7	28166	28494.3	28284.6	30244.1	29059.3	26853	28593.3	27917.8	24440.2	24910.7	27559.6	26897	27023.9	0.00404272	0.0024283	0.00153724
piC32	4	45395925	45408922	-	pi-Mcart1	195.433	205.977	194.629	216.146	209.048	213.142	168.933	133.571	172.642	175.71	178.203	186.134	183.358	198.33	192.579	162.384	170.642	177.826	163.257	190.315	189.011	186.47	166.084	187.193	179.27	204.624	167.917	175.289	169.191	156.856	148.213	179.302	145.486	183.244	205.723	185.918	209.765	186.894	172.227	0.0067781	0.0104992	0.00487902
piC33	4	56802349	56809597	+	pi-BC026590	115.026	95.1758	98.5013	113.41	105.881	104.88	127.611	141.132	106.032	131.164	113.039	111.681	130.466	107.293	109.841	97.0776	78.3139	86.9013	96.8472	63.7004	102.53	88.5518	91.4795	74.8773	103.08	85.3327	94.0685	96.5878	101.166	100.5	94.3171	85.5005	93.7772	108.242	99.9462	97.167	94.7326	76.8536	75.3492	0.0174117	0.0163758	0.0136838
piC34	4	56867026	56947483	-	pi-D730040F13Rik	202.133	223.024	186.322	206.806	211.763	209.759	232.13	183.975	197.111	179.422	196.821	166.358	262.108	148.477	186.873	148.264	120.356	151.273	127.285	147.848	121.252	170.292	127.894	135.824	111.147	200.271	153.85	118.946	157.854	139.01	132.814	169.341	152.498	184.948	128.264	153.784	137.024	145.847	143.849	0.0353891	0.00897329	0.0214895
piC35	4	57356531	57364266	-	4-qB3-3994	48953.1	47141.8	50514.5	47877.6	47576	46070.3	51000.6	47881.5	48254.2	49524.2	51129.5	48634.6	46680	44831.3	45634	50256.2	51117.6	48043.5	53223.5	51484.8	48523.3	45952.4	49578.3	51590.4	52091.3	55517.6	47942.4	54190.2	51558.8	53694.5	51270	46076.5	53494.2	46957.3	54325.8	50351.7	47249.6	53119.8	47106	0.0033292	0.00199901	0.00293365
piC36	4	59805650	59904740	+	pi-Snx30	49.1373	71.0267	36.7896	49.3667	66.5152	60.8978	47.3984	59.2249	58.4536	53.2079	55.8545	54.677	116.362	46.6022	59.9134	52.9514	42.8666	53.911	37.8165	62.1275	62.4094	77.4828	48.8483	41.792	49.2991	47.0201	58.0236	54.5542	53.1993	54.4769	47.1585	58.9373	44.6975	83.5251	54.9704	71.1538	49.058	59.3869	56.7566	0.0339336	0.0445987	0.029238
piC37	4	62220598	62230936	-	4-qB3-639	13001.3	11402.6	12147.7	11228.9	12624.3	11516.5	12639.6	12751	11333.2	11367.9	12221.5	12104.6	11321.2	12238	11832.9	10455.3	11059.6	10817.6	10961.3	10871.5	10978.7	10616.9	11864.8	10979.1	11489.4	10377.5	10862.7	12122.7	11404.7	12056.3	12067.8	11047	11945.6	10900	10490.2	10232.4	10920.5	11087	11041.1	0.00392972	0.00335607	0.00149277
piC38	4	62231006	62239341	+	4-qB3-277	2777.38	2569.75	2680.9	2639.11	2614.45	2497.94	2920.47	2689.06	2790.82	2681.43	2823.31	2752.46	2503.55	2637.9	2676.13	2321.92	2326.34	2465.42	2461.76	2422.19	2458.93	2257.22	2433.53	2551.05	2369.05	2296.15	2295.45	2659.74	2540.48	2415.77	2469.57	2338.4	2564.41	2291.83	2357.9	2244.79	2405.53	2406.04	2294.73	0.00470677	0.00316124	0.00143363
piC39	4	94280152	94331623	-	4-qC5-17839	214754	201830	221523	180040	225853	232402	218629	203574	218705	202118	193980	229899	212079	200098	225347	222171	188596	224411	222525	182581	197181	227602	212220	220341	190947	215826	215952	212594	213096	206168	218773	209277	215740	214807	220518	200561	210863	230117	206075	0.00414753	0.00564882	0.00564683
piC40	4	108175242	108217922	-	pi-Zyg11a	74.8228	99.4374	61.7117	90.7279	47.5108	89.0912	47.3984	55.4446	66.61	70.5315	89.1013	65.1471	106.959	70.4452	59.9134	64.4243	66.7729	53.911	53.4965	71.5646	59.7347	83.4431	54.1772	51.3693	54.6772	67.9179	61.5401	50.9769	63.6647	64.8087	46.1961	75.5393	55.2146	73.2975	68.2966	77.2746	48.2121	47.1602	74.3707	0.0308599	0.0600061	0.0172446
piC41	4	108227755	108301090	-	pi-Zyg11b	394.215	306.835	332.294	357.575	358.367	394.708	408.355	404.494	454.035	415.764	380.343	429.273	431.362	359.812	406.555	376.838	362.717	353.238	399.379	395.571	343.251	366.979	348.155	348.266	370.192	348.297	378.032	362.204	333.15	373.824	342.621	397.619	338.299	362.226	373.965	406.265	323.106	407.848	375.768	0.00511878	0.0094835	0.00261874
piC42	4	123833625	123841966	-	4-qD2.2-2182	26529.7	25015.6	27168.6	24852.8	26984.8	25256.8	26880.9	27896.2	23211.5	25480.4	25921.8	23159.8	23527.5	26576.3	27289.1	26014.2	25080.2	26904	25381.3	25517.9	26210.1	25568.5	27514	27014.2	27475.8	25549.3	24829.7	28303.8	28354.3	28108.2	28346.1	25280.8	27536.3	25676.3	24509.3	25655.9	25924.6	26440.3	25893.7	0.00290251	0.00201027	0.00141796
piC43	4	123892083	123896600	-	4-qD2.2-349	4838.91	4226.09	4576.16	4647.14	4770.09	4408.32	4727.68	5560.84	4688.53	4836.97	5272.93	4481.19	4549.87	5175.01	5761.67	4257.3	4748.3	4684.62	4561.96	4919.08	4382.03	4379.06	4809.33	4666.77	4721.96	4350.23	4093.3	5222	4666.71	5498.41	5344.31	4788.86	4946.53	4348.42	4433.45	4503.35	4316.25	5018.19	4809.63	0.00627978	0.00283857	0.00294972
piC44	4	132639088	132724761	+	pi-Eya3	46.9038	79.5499	49.844	57.3721	65.1577	56.3869	63.1978	37.8031	73.4069	61.8697	46.5454	72.1271	84.6269	40.0996	47.0748	61.7767	65.1242	64.3713	49.8071	52.6904	62.4094	63.008	60.3942	54.852	58.2626	45.2786	45.7155	70.6522	56.6877	64.8087	35.6095	72.2189	42.0683	79.2636	70.7952	74.2142	71.0494	68.9936	59.6922	0.026867	0.0343586	0.0131359
piC45	4	135412308	135433791	-	pi-Rcan3	75.9395	73.8678	46.2837	60.0405	70.5875	95.8577	57.1211	69.3058	57.0942	70.5315	78.4623	76.7805	124.59	60.6912	59.9134	65.3068	54.4076	64.3713	57.186	58.9818	53.4937	79.1858	62.1705	46.1453	64.5371	66.1764	59.7819	50.9769	69.7695	65.748	44.2713	76.3694	49.0797	82.6728	51.6389	69.6236	70.2036	69.8669	61.6494	0.0289516	0.0441092	0.014277
piC46	4	135626796	135630198	+	4-qD3-2082	28606.9	26890.7	27969.6	27786.8	26880.3	25530.8	29525.5	27539.6	27106.2	26601.5	27298.2	27266.4	27172.3	27918	27185	29496.6	28512.9	29076.5	29514.4	30071.3	29500.9	29423.9	31785.1	29681	30031.2	28120.6	29607.8	32339	31239.3	29305.7	28909.1	28595.4	29559.1	28475.2	27546.8	26474.6	28248.1	29864.6	28632.7	0.00283472	0.00272159	0.0011296
piC47	4	136469764	136554782	+	pi-Luzp1	78.173	93.7553	90.194	101.402	126.243	96.9854	69.2745	69.3058	108.751	89.0924	83.7818	84.9238	122.239	95.372	62.7664	84.7223	91.5036	76.4409	94.0801	95.1573	103.421	83.4431	85.2624	95.7733	80.6713	88.8157	94.0685	67.9692	88.084	83.5938	76.9935	103.763	66.6081	112.503	95.7818	101.758	98.9617	69.8669	86.1134	0.0152759	0.0305925	0.00739494
piC48	5	38200252	38220389	-	pi-Zbtb49	131.777	115.063	100.875	134.758	130.315	131.945	102.089	119.71	114.188	117.552	146.286	111.681	145.746	114.88	132.665	107.668	109.639	113.454	108.838	121.109	142.65	103.027	120.788	112.316	107.562	135.836	131.872	131.467	121.225	119.286	122.227	97.9521	113.935	130.401	121.601	130.831	125.182	110.04	152.656	0.00687866	0.0182694	0.00872984
piC49	5	67392150	67428120	-	pi-Bend4	147.412	144.894	98.5013	133.423	122.171	154.5	117.888	109.629	157.689	108.891	119.688	133.784	164.552	120.299	132.665	148.264	138.492	123.11	96.8472	119.536	102.53	151.56	98.5847	100.997	110.251	114.067	116.926	88.5388	95.9331	96.7434	75.0687	117.875	87.6423	150.004	104.111	153.784	111.649	124.014	124.277	0.0253091	0.0216641	0.0180635
piC50	5	101832960	102069932	-	pi-Wdfy3	13171	13264.9	12086	11475.7	11858.7	10756.4	13888.9	13345.8	11628.2	12992.6	13822.7	12720	12077	12607.5	13372.1	9695.41	11970.5	12596.7	12436.1	11970.9	13443	10378.4	12437.7	11094	10373.4	11640.9	11351.5	12756.7	12088.4	12193.4	11204.5	11159.9	12177	12771.7	12629.9	9344.1	13341.2	12932.4	10773	0.00849093	0.00629684	0.00751411
piC51	5	113320455	113340095	-	5-qF-14508	169984	170934	179310	182046	179234	186506	193626	193287	179140	185854	176248	168139	183785	193321	153977	188481	179245	186851	192901	170008	185075	194294	177208	189103	201946	187903	192124	188110	207011	207112	204710	177288	199346	188235	170460	190581	189838	184119	186624	0.0039634	0.00266732	0.00238263
piC52	5	113340138	113376874	+	5-qF-14224	107695	109277	110713	106333	104149	108395	111235	110504	101348	103754	104407	100554	101625	110984	102415	114921	115725	114379	110059	110894	120355	114141	115773	116700	118665	112959	116123	120302	125566	118411	121361	111872	121864	119208	113724	113115	116495	120175	116795	0.00345269	0.00132792	0.000871452
piC53	5	113937100	113993758	-	pi-Ssh1	22.3352	24.1491	22.5485	22.682	20.3618	22.5547	21.8762	16.3814	23.1096	19.7983	23.9377	30.2469	37.612	22.7592	21.3976	20.2981	18.9602	25.7485	12.913	18.0878	24.0722	26.3953	17.763	13.9307	17.927	23.51	18.462	15.2036	22.6751	22.5422	17.3235	23.2429	15.7756	30.6827	23.3208	25.2481	19.454	18.3401	25.4426	0.0238049	0.0573979	0.0377218
piC54	5	114828520	114853587	-	5-qF-4633	78488	81750.3	76050.1	77463	77076.1	79980.2	77780.7	80847	76972.6	71152.6	74714.7	75762.5	75055.8	77047.5	78202.7	83906.9	78869.5	81441	83819.9	78769.8	86546.6	83302.6	85106.1	89069.1	87341.1	76088	78981.5	85697.5	92504.8	85205.6	90858.1	79928.9	84350.4	85314.1	84335.4	81598.1	85311.8	88038.4	86220.1	0.0038212	0.00153904	0.00247577
piC55	5	115142982	115158216	-	pi-Mlec	880.005	796.92	893.632	983.33	833.476	806.332	1009.95	785.045	905.352	847.615	920.27	905.079	849.795	756.473	904.407	860.461	913.388	914.073	980.463	942.136	925.442	816.55	900.584	916.811	825.537	907.313	883.541	1012.38	931.423	810.578	828.643	900.661	941.278	912.81	1003.63	929.59	921.951	925.736	891.469	0.00411792	0.00744522	0.00247492
piC56	5	130144922	130155114	+	pi-Kctd7	3686.42	3642.25	3729.99	3575.75	3488.65	3495.99	3823.47	3765.19	3494.98	3641.65	3681.08	3597.05	3713	3762.86	3407.93	3065.89	3139.15	3412.48	3374.89	3367.47	3315.72	3181.05	3161.81	3210.15	3454.53	3549.14	3285.36	3318.87	3471.03	3314.64	3625.43	3080.51	3310.25	3224.24	3196.61	2941.79	3026.37	3210.38	3292.86	0.00458571	0.00204472	0.002016
piC57	5	135149165	135163872	+	pi-Tbl2	14928.8	13546.2	15111	14053.5	14118.9	14279.4	14821.1	14813.8	13434.8	13071.8	14058.1	13060.8	14165.6	14752.3	14202.3	13920.9	14177.3	14290.4	14409.9	14471	14544.9	14700.5	15215.8	14833.5	15148.3	15064.7	14565.7	15274.3	15303.9	15607.6	15969.4	14177.3	14918.5	14576.8	14171.5	14383.8	14802.8	14566.4	15319.4	0.00210564	0.00220603	0.00106977
piC58	5	136919146	136937112	+	5-qG2-950	4370.99	4389.45	3711.01	3997.36	3758.78	3979.78	4181.99	4508.65	3928.63	4307.37	4431.13	4011.2	3732.99	4473.81	3915.77	4253.77	4132.5	3905.73	4159.82	4290.73	4690.51	4090.41	4370.59	3872.72	4363.42	4469.52	4533.75	4873.21	4622.23	4563.85	4876.58	4403.69	4987.72	3897.55	4646.67	3917.29	4223.21	4112.54	4301.76	0.00575642	0.0045115	0.00333598
piC59	5	142866946	142895212	-	pi-Fbxl18	99.3914	88.0731	96.1278	96.0648	89.5918	98.1131	86.2893	66.7855	82.9226	68.0567	82.4519	74.4538	116.362	79.1154	88.4436	93.5476	108.815	90.9245	86.7013	97.5166	82.0237	85.9974	71.052	74.0066	88.7385	99.2646	100.223	91.2218	87.2119	80.7761	76.9935	108.743	87.6423	107.389	90.7845	108.643	90.5035	92.5736	94.9204	0.00929583	0.0157945	0.0114464
piC60	5	143758379	143768596	+	5-qG2-2301	16196.3	14976.7	14699.2	14762	16384.4	15435.3	16306.3	17369.3	14442.1	15346.2	15461.1	15555	15483.2	16417	15637.4	16568.5	16220	16988.4	17545.9	15904.6	16409.2	16459.6	18715.1	17986.2	16971.5	15602.8	16428.6	18941.9	17472.9	17943.6	18896.1	16309	18338.3	16434	15546.6	15468.7	17066.2	16427.5	16657.1	0.00491842	0.00265907	0.00279564
piC61	5	149790072	149831589	-	5-qG3-23659	309929	311039	332788	308372	336123	318540	325892	325156	323694	316582	321476	332344	289858	309776	325721	356004	346229	359441	348355	332933	320173	341387	340267	356565	329937	346019	345820	334597	335018	339384	336962	325785	351191	318871	343790	334592	331675	345381	337832	0.00231824	0.00181893	0.00149387
piC62	6	81893818	81911839	-	6-qC3-6258	78233.3	76697.5	79625.8	77361.5	80381.5	78678.8	80413.1	77531.7	72748.9	77967	75367.7	72400.5	76378.1	77950.3	75824.7	67744.3	66487.7	70638.7	67855.8	65826.1	71027.2	65877.4	69619.4	68412.6	70047.8	67573	66260.3	70065.5	69057.9	69424.2	72885.9	65059.3	71204.9	66266.1	64343.7	64599.3	72694.6	69535.9	70064	0.00483934	0.00100199	0.000867164
piC63	6	83362374	83455516	-	pi-Tet3	37.9698	51.1392	41.5367	33.3558	32.5789	64.281	41.3216	32.7627	50.2973	54.4453	39.8961	47.697	54.0672	42.2671	32.8097	44.1262	36.2717	49.8878	34.1271	44.8262	52.6022	62.1566	43.5194	33.956	37.6466	40.0541	33.4075	30.4073	31.3963	56.3554	27.9102	48.1459	34.1805	76.7067	40.8114	67.3283	37.2164	48.9068	62.6279	0.0435717	0.0561837	0.0285221
piC64	6	83575941	83590341	+	6-qC3-100	1316.66	1191.83	1174.89	1171.46	1341.16	1279.98	1344.17	1358.39	1359.39	1180.47	1224.81	1342.49	1216.51	1170.47	1245.34	1183.46	1147.5	1419.39	1446.25	1285.8	1224.12	1278.89	1360.65	1260.72	1300.6	1232.1	1196.52	1341.5	1347.42	1249.21	1533.13	1232.7	1306.75	1233.27	1354.27	1057.36	1333.02	1275.07	1257.45	0.00469699	0.00410283	0.0044119
piC65	6	85111416	85126094	-	pi-Gm5878.1	53697.1	50554	52399.1	52853	56723.9	52942.7	56648.3	57046.2	50758.1	54613.6	55870.5	50185.3	52152.5	58881.3	51782.3	53975.2	55114.9	58245.6	56380.7	55394.1	52876.8	57671.9	58131.2	58682	58279.7	53613.3	55085.5	58364.1	60647.2	59454	58347.6	55875	56771.1	53644.4	54969.6	54796.9	54300.4	55065.6	59295.9	0.00258632	0.00224333	0.00156541
piC66	6	85469578	85502886	-	pi-Fbxo41	51.3709	61.083	39.1632	41.3613	43.4385	86.8358	36.4603	50.4042	65.2506	51.9705	65.1636	43.0436	48.1903	50.9373	38.5158	57.3641	34.623	45.0599	29.5153	47.1854	54.3853	60.4536	28.4208	33.956	38.543	40.0541	51.8695	36.6676	46.2223	31.9347	37.5343	48.976	33.3041	71.5929	58.3019	51.2614	49.9038	43.6668	56.7566	0.0424754	0.0738302	0.0445385
piC67	6	85985215	86003606	-	6-qC3-2394.2	11829.8	13458.1	13912.4	14174.9	13083.1	12840.4	14286.4	14077.9	11754.6	12558.3	14507.5	13577.3	13284.1	12528.4	14966.9	13972.1	15983.5	14407.9	16334.9	17265.2	17038.6	16124.9	17514.3	18015.8	16791.3	16445.7	13663.7	18093.2	14667.3	17217.5	17725.8	12825.9	13575.8	16050.5	13931.7	15446.5	17265	15511.3	17516.2	0.01461	0.00431681	0.00713738
piC68	6	87962456	87994167	-	6-qD1-2831	33773	29385.2	33394.3	32876.9	30083.9	29197.1	32889.6	31260.7	32644.3	28317.8	33893.1	32674.7	30236.5	32193.5	32768.4	31801.8	31304.1	31232.2	31568.5	32931.5	28765.4	33274.2	32522.3	33794	31456.4	31398.1	32004.4	33113.5	30186.7	31368.3	32552.9	34198.5	31792.2	27891.4	33150.5	31632.8	30418.5	33630.4	33357.2	0.00287318	0.00412765	0.00207229
piC69	6	88724470	88828357	+	pi-Mgll	1111.17	1008.58	1076.39	1003.34	728.952	861.591	1019.67	758.583	783.007	778.321	844.467	816.665	816.885	831.253	861.612	1065.21	999.945	1085.46	1010.9	1211.09	1083.25	932.348	1021.37	1029.13	999.428	1052.73	1095.41	997.18	1043.05	933.621	993.216	1032.65	899.209	878.718	1072.76	847.725	1081.81	1014.82	1019.66	0.013223	0.0137158	0.00373256
piC70	6	92091402	92173057	+	pi-Nr2c2	6007.04	6354.05	6142.68	6628.47	6177.76	6405.55	6210.4	6860.01	7019.87	7006.12	7050.97	7305.78	6041.42	6341.15	6751.67	7708.85	7964.94	7389.02	8038.32	7723.47	7211.85	7550.75	7481.78	7787.24	7825.12	8252.02	7992.31	7101.89	7579.59	7804.28	8268.14	7982.26	7590.7	7210.43	8110.63	7722.87	8039.58	7814.61	7875.46	0.00897128	0.00222939	0.00188072
piC71	6	116338022	116409533	+	pi-March08	336.144	346.61	365.523	332.224	304.069	314.639	360.957	380.552	358.878	290.788	357.735	403.679	351.437	267.692	298.141	353.01	328.094	304.154	370.786	341.308	387.83	331.218	359.701	338.689	353.161	387.48	326.163	322.854	351.464	287.412	351.283	317.929	359.333	353.703	393.955	293.796	336.639	384.268	260.297	0.00800978	0.00676859	0.00458629
piC72	6	120836212	120892841	+	pi-Bcl2l13	792.898	730.155	892.445	831.228	760.173	839.036	817.925	657.775	784.366	692.941	775.314	798.052	713.452	705.536	757.477	690.134	659.486	759.581	782.156	727.442	731.081	716.929	845.519	776.634	735.902	704.43	703.316	775.386	711.649	752.344	735.288	757.053	765.993	744.055	747.931	777.336	783.236	669.849	698.693	0.00388878	0.00509926	0.00377638
piC73	6	127776076	127796372	-	6-qF3-8009	96921.2	96596.3	99298.8	97641.9	93612.6	92491.4	96337.8	97438.8	93775.9	97227	97991.4	93580.3	88898.2	99856.6	98711.6	98865.6	100315	97645.6	92220.7	94801.9	94987	88528	97070.4	95203.9	99703.5	98659.4	97422.4	96587.8	96245.3	98997.6	100920	92245.1	98482.7	94828.2	93067.4	92902.4	98705.4	96700.1	94681.7	0.00113618	0.00151656	0.00144752
piC74	6	127796431	127841890	+	6-qF3-28913	315695	315128	321152	304934	306427	314226	312706	329045	306655	313292	316944	315729	290481	331833	308842	332397	330134	333017	306277	303851	312269	306792	321260	323822	331064	321651	326244	322086	322677	328810	337020	309602	331373	318250	316169	317638	308216	305629	317395	0.00125318	0.00111125	0.00135554
piC75	6	128169705	128200582	-	6-qF3-3040	41144.7	44644.6	43384.5	44479.4	42663.4	44210.7	44044	45148.3	43810.3	46336.7	44935	43855.6	40392.9	45618.1	45696.8	43562.3	44399.9	45005.2	41924.7	43079.5	44239.3	39066.7	42828.4	41980	42712.8	44792.7	42144.4	45370.3	43857.1	41925.6	45361.7	42272.1	44113	40742.3	42208.9	41172.8	44311.2	42751.6	42332.6	0.00164592	0.00180817	0.00162428
piC76	6	128438800	128506907	+	6-qF3-1063	25143.8	23656.2	24511.4	22096.2	24743.6	21107.9	26495.7	27084.7	26668.5	21785.6	26705.1	25955.3	25438.6	28264.8	24778.5	16978.9	20802.6	22114	25518.8	25160.1	23032.6	16164.1	22614.1	24938.5	21961.4	20432	20572.9	27947	22246	26294.5	24496.5	21344.4	22515.3	25242.5	26116.8	16683.7	26054.8	24975.7	21223	0.0161835	0.00491899	0.0150991
piC77	7	30121924	30140747	+	pi-Zfp382	12141.4	12874.3	12466.9	12838	11843.8	12282.2	12598.2	11231.3	10741.9	11857.9	11326.5	11144.8	11395.2	12245.5	11385	9357.4	9741.43	9670.18	9315.78	9002.2	10314.5	9509.1	9477.45	9229.93	9831.15	9643.46	9877.19	9833.18	9517.44	9469.58	9258.47	9480.6	9543.36	9263.61	9598.17	8721.32	9737.16	9004.97	8838.37	0.0139733	0.00195286	0.00149004
piC78	7	52887607	52913867	+	7-qB5-6255	30598	34698	34022.1	30321.8	35392.8	34105	33968.8	34732.3	32231.1	34555.5	33237.4	35229.4	31666.9	31783.8	36507.2	28114.6	31212.6	27958.1	31756.7	26660.6	29020.4	28282.1	29623.4	31274.3	31539.8	29310	31588.6	28649	27381.9	29095.3	26983.3	30874	30236.6	27688.6	31500.5	31652	32761.4	25128.5	30893.2	0.00779357	0.00361254	0.00352893
piC79	7	63886351	63938875	-	pi-Klf13	99.3914	95.1758	61.7117	100.068	80.0897	91.3467	66.8438	60.485	76.1257	76.7184	67.8233	76.7805	138.694	74.7803	104.135	137.674	88.2062	108.627	69.1766	110.099	137.301	127.719	87.9269	80.9719	79.775	121.904	97.5851	89.4332	101.166	97.6827	76.0311	133.646	89.3951	176.425	116.604	155.314	125.182	106.547	151.677	0.0578981	0.0321983	0.0370869
piC80	7	69874210	69909583	-	7-qD1-9417	109718	122612	119560	115829	118155	121524	114072	118407	118564	122138	119495	118405	112070	114665	121579	123944	116104	121488	116350	111413	119142	120984	113299	122096	112182	124437	123142	107228	113261	117633	113478	112463	115329	119230	114603	115719	119352	115933	114417	0.00146918	0.00232821	0.00201384
piC81	7	69909764	69966359	+	7-qD1-16444	221880	235905	229171	220612	239691	239891	225100	235306	221017	241069	228035	230142	215379	234594	232246	238676	228566	236335	223575	212244	234989	227172	226569	232369	232525	226042	232121	223590	221825	234057	228509	221611	231853	224258	220136	216826	238384	230397	219727	0.0012098	0.00200544	0.00120971
piC82	7	73097826	73105273	-	7-qD1-654	14462	14046.2	13466.2	14277.6	14857.3	14401.2	15072.7	14898.2	13890.2	14956.4	13847.9	13575	14217.3	14986.4	13390.6	13537	14126.2	13453.6	13901.7	12827.4	12586.2	13859.2	13389.7	13387.4	15125.9	13690.7	13640.8	13662.7	14260	13409.8	15306.3	13480	15365.4	14929.7	11926.9	13965.3	13788.7	12529.8	14069.8	0.00342882	0.00204861	0.00238328
piC83	7	73105312	73146779	+	7-qD1-19431	213618	222505	229230	224876	217391	214479	218340	228626	223615	226874	225478	225317	203715	227061	236276	239077	220758	237162	232038	220215	223016	225782	227934	227084	223629	232519	233113	224059	219856	231482	235207	217029	228104	218293	225694	227769	226583	232800	226005	0.00118034	0.00161479	0.00104492
piC84	7	73773917	73816469	-	7-qD2-24830	416143	428882	427907	422848	424177	422892	428321	435492	414937	417431	406638	419196	392819	431960	423073	449752	427505	439134	426178	397038	423928	428296	434220	439874	428275	425073	448054	421007	440936	426066	442081	405478	443854	417092	408623	410653	430105	430785	412042	0.00111495	0.000844803	0.00135747
piC85	7	73816595	73838894	+	7-qD2-11976	176550	169750	174235	171107	174316	173333	178802	175381	167865	167940	169521	169541	165923	170157	166100	159382	158410	157757	156205	147905	155020	154618	156586	158931	157022	152477	164263	151868	160338	162038	160426	154798	166170	157914	145261	150476	154099	153210	149794	0.00318365	0.000987611	0.000912644
piC86	7	75769042	75782107	-	7-qD2-40	274.722	285.527	239.726	265.513	219.907	277.423	218.762	209.177	241.971	237.58	223.418	244.301	336.157	216.754	238.227	193.273	201.143	207.597	245.346	215.48	247.854	264.804	198.057	203.736	186.44	227.264	254.073	234.315	206.692	204.758	167.461	258.162	236.634	265.917	211.553	253.246	241.906	247.154	211.369	0.0137922	0.0121873	0.0110867
piC87	7	99920257	99980458	-	pi-Rnf169	694.623	688.959	621.864	747.171	735.739	689.047	723.129	768.664	830.585	738.724	702.171	752.681	716.978	686.028	757.477	679.544	683.392	687.968	811.672	726.656	654.407	756.096	704.303	710.464	729.627	725.328	740.24	690.424	705.544	706.321	692.942	708.077	691.497	689.508	679.634	765.86	718.953	719.629	663.465	0.00227696	0.00483324	0.00307691
piC88	7	125316893	125349772	-	7-qF3-3125	48805.7	48333.7	47817	48758.2	47548.8	49542.6	47280.5	47826	47059.3	46871.2	46993.6	47268.8	47365.2	47189.6	47418.6	46606.1	47929.8	48316.3	47213.5	45350.7	53175.5	46213.8	48424.6	48298.5	48358.9	48712.8	45494.9	47667.9	51145.4	48732.4	47905.4	43540.5	46516.1	47241.1	49791.5	44100.8	53366.6	49024.7	47344.8	0.00176126	0.00130709	0.00197243
piC89	7	125349871	125364820	+	7-qF3-246	1158.08	654.866	1177.27	835.23	1035.74	685.664	1206.84	1214.74	1042.65	1118.6	1058.58	857.382	1004.94	1265.85	1035.65	1136.69	1215.93	1231.1	993.375	1305.46	688.286	1303.58	1082.65	1180.62	1156.29	1023.12	1168.38	1096.45	1191.31	1160.92	1170.3	1088.26	1153.37	843.774	1070.26	1028.29	743.482	824.429	1100.88	0.0265239	0.0617859	0.0201693
piC90	7	132712088	132852628	-	pi-Fam53b	1149.14	1018.52	1172.52	1028.69	883.701	916.85	1142.42	883.333	970.602	769.659	981.444	983.023	927.37	925.541	1065.6	889.584	860.629	987.295	950.025	1091.56	1111.78	920.428	1104.86	1188.46	915.171	985.68	953.872	1172.47	1070.09	914.836	1024.98	1021.03	1025.41	911.105	1014.45	898.221	1012.45	935.343	975.626	0.00853752	0.00937393	0.00866505
piC91	8	25154553	25203880	-	pi-Tacc1	1364.68	1313.99	1439.54	1331.57	1387.32	1360.05	1346.6	1588.99	1317.25	1473.74	1541.32	1305.27	1363.43	1554.13	1423.66	1181.7	1309.9	1293.06	1366.01	1366.02	1345.37	1312.95	1291.37	1199.78	1365.14	1461.1	1294.1	1218.08	1253.24	1352.53	1515.81	1333.97	1285.71	1304.01	1365.1	1276.94	1286.5	1218.3	1343.56	0.00429471	0.00238806	0.00316525
piC92	8	27293077	27296288	-	8-qA2-343	13943.8	19428.6	15616.6	19433.1	21158.6	20403	14098	18344.6	16584.5	17708.3	17425.3	12639.7	16516.3	14545.3	13325	20114.5	17487.9	16983.6	20811.1	25052.3	21484.9	17936.9	17535.6	25327.7	18005.8	19773.7	20237	18170.1	17657.8	22158.9	22364.7	24693.9	22234.8	21016.8	19368.7	20657.6	21705.6	20375.8	17543.6	0.0247881	0.0179733	0.0146523
piC93	8	37088935	37094955	-	8-qA4-332	6598.92	5915.1	5967.04	5789.24	6686.81	6039.03	6571.36	6997.36	6338.82	6579.22	6185.22	6045.88	6223.6	6400.76	6385.06	7534.99	7548.64	7803.41	7389.9	7682.58	7702.21	6707.8	8553.77	7539.1	7624.34	7099.16	7587.02	8480.05	8163.91	7731.96	7657.97	7356.37	8054.32	7039.12	6795.51	6950.89	7490.64	7490.6	6973.23	0.0104629	0.00355803	0.00302101
piC94	8	37103898	37105508	-	8-qA4-155	5094.65	4920.73	4915.57	4829.93	5203.11	5072.56	5586.93	5732.22	5093.62	5454.43	5123.99	4827.86	4958.9	5280.14	5714.6	4836.23	5319.58	5814.34	5578.4	5721.24	6542.28	4552.76	5711.69	6031.1	6188.39	5267.12	4582.98	6051.05	6357.75	6159.64	6883.22	4968.16	5565.28	5908.97	5730.25	5329.65	6073.88	6292.39	6409.58	0.0104111	0.00273082	0.0104109
piC95	8	66511738	66519199	+	pi-Tktl2	821.934	913.404	900.753	879.26	946.144	867.23	975.92	761.103	993.712	1001.05	942.877	912.059	870.952	758.641	971.453	959.304	943.064	1084.66	1081	1065.6	967.345	968.11	968.972	872.407	786.994	1019.64	1018.05	863.03	784.035	710.078	693.904	968.729	923.749	920.48	902.847	859.201	1014.99	877.703	801.442	0.0105152	0.00404619	0.00692312
piC96	8	69761326	69774895	-	pi-Zfp866	18.9849	25.5696	18.9882	28.0189	16.2894	46.2372	19.4455	17.6415	28.5471	27.2227	11.9688	25.5935	17.6306	21.6754	15.6916	21.1806	14.8384	23.3346	17.5247	16.5149	15.1566	17.8807	12.4341	14.8013	8.06713	13.9319	25.4952	7.15465	10.4654	15.9674	11.549	8.30102	21.0341	8.52297	19.1564	9.94623	22.8373	13.1	16.6355	0.0988063	0.116601	0.0584914
piC97	8	92189460	92194416	+	8-qC5-8200	87801.7	86479.3	83816.3	83868.6	89522.6	88650.3	93898.6	87811.6	80649.7	84121.8	84647.5	83360.3	85412	91106.2	84576.3	81185.2	86411.6	86783.8	85464.4	86375.3	93997.4	83116.1	91192.6	93438.1	89903.7	81356.9	80204.4	95202.5	90576.6	90954.8	90781.1	90210.5	93252.2	91196.6	87123.9	86234.6	92177.4	87745.8	88741.8	0.00230699	0.00207025	0.00291656
piC98	8	93409942	93427377	-	8-qC5-2209	37470.6	37047.5	34212	31584	33962.1	38631.8	37042.4	41313.8	31879	32002.7	35902.5	32166.4	34393.8	37085.6	32394.6	33159.1	33006.4	36536.4	33417.8	34910.9	35688.3	29758.5	32495.6	30040.6	33123.6	31935.3	30865	31662	33362.9	35571.5	34805.9	33297.1	32439.9	33254.9	27842.5	31811.9	33580.2	31430.5	30303.1	0.00627421	0.00456664	0.00367009
piC99	8	104348211	104395808	-	pi-Cmtm4	264.672	230.127	258.714	274.852	261.988	311.255	201.747	306.205	425.488	267.277	316.509	322.245	398.452	255.77	350.921	370.66	361.893	337.145	423.361	339.735	209.517	357.613	310.853	324.758	285.935	326.528	350.779	330.008	307.858	288.352	253.116	305.478	263.803	316.202	370.634	336.642	280.814	369.421	341.518	0.0238505	0.015463	0.0203484
piC100	8	109726650	109737749	-	pi-Atxn1l	557.262	632.138	556.592	571.052	597.279	577.401	554.196	525.464	542.395	549.403	563.865	460.683	594.739	549.473	537.794	561.285	575.401	565.663	608.754	555.215	596.455	557.706	634.139	574.64	542.291	567.724	581.115	560.746	585.192	551.344	537.03	592.693	550.393	565.073	531.381	578.412	570.087	558.935	623.344	0.00205519	0.00436434	0.00197788
piC101	8	110117666	110132456	+	8-qE1-3748	27551.5	30922.2	28330.4	28308.4	27773.5	28704.3	25307.1	31561.8	28853	27152.1	30101.6	26785.9	27058.3	30615.5	28232.1	30134.7	30535.8	26783.3	28272.9	26537.9	29849.5	29437.5	29046.1	27443.4	30020.5	30084.1	29816.2	27173.4	28909.9	32945.4	33846.4	27799.3	30603.8	26850.8	29636.5	29582.4	28782.6	27318	29073.1	0.00392363	0.00400601	0.00271504
piC102	8	111003187	111031723	-	pi-Ddx19b	4563.07	4629.52	4805.2	4567.08	4643.84	4397.05	4891.75	4377.6	4517.24	4541.24	4622.63	4580.07	4268.96	4232.13	4516.33	4477.93	5070.62	5022.57	4941.05	5296.57	5475.08	4419.08	5116.63	4878.34	5007	5018.08	5047.17	4986.79	5050.44	4708.49	4907.37	4881.83	5159.5	4922.87	4932.34	4520.18	5645.05	4716.02	4910.42	0.00440435	0.00199443	0.00333718
piC103	8	117158265	117215995	+	pi-Gan	6200.24	6322.8	6269.67	6197.52	6310.79	6163.08	6294.26	6204.75	6272.21	6216.67	6217.14	5687.57	5835.73	6330.31	6121.15	6068.24	6467.08	6167.58	6319.05	5971.32	6090.26	6031.74	6148.66	6421.16	6551.41	6216.22	5926.32	6521.47	6474.61	6225.39	6523.28	6232.41	6306.74	6370.92	5980.95	6463.52	6099.26	6217.28	6432.08	0.00103636	0.00107404	0.00125519
piC104	8	122883089	123042254	-	pi-Ankrd11	71.4725	42.616	71.2058	50.7009	61.0853	69.9197	66.8438	54.1845	82.9226	64.3445	61.174	87.2505	74.0485	70.4452	69.899	63.5417	61.0024	54.7156	61.7977	66.0596	54.3853	52.7905	65.7231	56.5933	60.0553	58.3397	63.2984	63.4976	50.5829	62.9302	55.8203	78.8597	56.9675	75.0021	59.1348	71.9189	50.7496	66.3735	64.585	0.0105895	0.03468	0.00866436
piC105	8	124890300	124897776	-	pi-Exoc8	418.784	413.375	409.433	438.963	456.104	309	452.107	347.789	353.441	402.153	413.589	372.269	380.821	392.326	400.849	388.311	449.275	463.473	415.982	535.555	358.408	388.266	412.102	396.153	407.838	492.84	386.824	422.125	408.152	372.885	349.358	371.056	470.639	375.863	294.841	386.373	374.701	362.435	447.203	0.0114489	0.0124108	0.0109516
piC106	9	3181784	3199792	-	9-qA1-178	2093.92	2181.94	2093.45	2004.02	2243.87	2331.03	2185.19	2336.23	2338.15	2093.67	2348.55	2221.98	2099.22	2175.13	2363.73	2391.64	2234.01	2479.1	2399.04	2234.23	2359.07	2229.12	2365.14	2301.17	2310.79	2264.8	2393.91	2235.83	2463.74	2479.64	2467.64	2373.26	2383.87	2244.1	2264.61	2390.16	2396.23	2289.89	2329.95	0.00251615	0.00314116	0.0012344
piC107	9	27299245	27357729	+	pi-Igsf9b	99.3914	85.2321	117.489	100.068	139.818	103.752	117.888	109.629	108.751	122.502	148.945	134.947	141.045	119.215	116.974	157.972	138.492	168.975	134.664	106.954	128.385	128.57	149.209	126.247	123.696	105.36	156.488	125.206	97.6773	102.379	123.19	152.739	148.992	135.515	107.442	179.797	108.266	126.634	154.613	0.0210402	0.0224139	0.015566
piC108	9	44142979	44233996	-	pi-Cbl	15378.9	16616	15660.5	15401.1	15135.6	16237.2	15338.8	15722.3	15310.8	15794.1	15067.4	15771.4	14676.9	15534.8	14947	13984.5	14055.3	13777.1	13256.1	13067.2	14051.9	13694	14007	13699.9	13495.4	13483.4	13912.5	13861.2	13339.9	13621.1	13951.2	13518.2	14147.2	12850.9	13235.4	12951.5	13556.1	13387.4	12575.5	0.00543493	0.00214056	0.000819746
piC109	9	44292439	44305634	-	pi-Hinfp	79.2898	82.391	79.5131	85.391	85.5195	83.4525	76.5666	52.9244	65.2506	61.8697	78.4623	84.9238	66.9963	81.2829	79.8845	88.2524	73.3678	81.2688	83.9342	84.9338	82.9153	88.5518	73.7165	70.524	94.1166	87.9449	79.123	79.5955	79.3628	69.505	75.0687	78.8597	74.4959	102.276	71.6281	97.167	80.3535	75.9802	77.3063	0.00719007	0.0170912	0.00773987
piC110	9	51765299	51853665	+	pi-Arhgap20	7569.38	7368.31	7832.63	6812.6	7616.66	7755.45	7272.61	8615.34	6654.2	8015.84	7552.33	6833.46	7395.45	8373.22	6928.56	6811.32	6687.18	6231.95	6771	6528.11	6860.57	7144.6	7007.5	6513.45	7330.34	7044.3	7162.39	6690.5	6809.51	7297.08	7541.52	6648.29	6448.72	6370.07	6205.83	6351.05	6568.69	6694.12	6347.93	0.00650164	0.00272216	0.00251999
piC111	9	54207174	54249823	-	9-qA5.3-24188	324136	341420	341344	323269	333677	336790	333653	346243	336984	331963	344488	332506	312447	335164	358221	376149	364039	373106	351765	328451	349631	356747	361513	338022	339161	354386	364159	359704	357621	366574	341529	344340	358026	338583	329102	348996	346121	369484	355131	0.00206046	0.00125314	0.00192929
piC112	9	54249946	54277638	+	9-qA5.3-1495	14817.1	15583.3	16030.8	16073.5	15874	15579.7	15272	16019.7	16335.8	17000.6	15723	16535.7	15482	16816.9	16497.6	16514.7	15025.6	15441.9	16223.3	15664.8	14964.9	15855.9	14576.3	16479.1	17278	16060	15854.5	14066	15336.2	15302.4	16572.9	15644.1	14660.8	15718.1	16281.2	16908.6	15546.3	16045.8	15791	0.00216812	0.00184514	0.00255862
piC113	9	61913286	61914541	-	pi-Rplp1	15.6346	18.4669	13.0544	17.345	14.932	12.4051	13.3688	17.6415	21.7502	14.8487	18.6182	13.9601	14.1045	14.089	8.55906	19.4155	15.6628	8.04641	11.9906	10.2235	8.91562	13.6234	8.8815	14.8013	12.5489	12.1904	10.5497	8.94332	6.97695	6.5748	12.5114	16.602	13.1463	12.7845	4.99731	10.7113	15.2249	12.2267	14.6784	0.042169	0.0908552	0.0576964
piC114	9	67691252	67733786	-	9-qC-31469	467499	460513	482576	451318	471222	466509	479118	490063	463869	468712	477519	467008	446631	466044	477135	490696	492397	482514	477998	457196	480505	470977	484002	490839	477054	474811	480912	483711	481592	500030	493427	472046	489136	473122	472423	467913	491842	503218	476477	0.000849332	0.00114901	0.000660801
piC115	9	67733945	67760929	+	9-qC-10667	121500	131421	126603	124312	129785	130445	126318	130621	132263	132842	129882	127588	124889	130968	126573	136071	135161	132611	129366	124670	131646	132422	131353	135735	133872	129592	134128	127712	129054	135282	132159	131597	131320	132349	129904	130980	137246	138831	130623	0.000971518	0.00161551	0.00089821
piC116	9	106688082	106789172	-	pi-Rad54l2	159.696	116.484	170.894	169.448	147.962	161.266	148.272	146.172	194.392	173.235	163.574	164.031	188.06	161.482	159.769	171.21	173.939	145.64	180.781	183.237	138.192	166.035	165.196	139.307	172.995	180.244	184.62	159.191	159.598	155.917	150.137	184.283	155.127	213.074	170.741	208.871	142.945	193.881	187.884	0.00939897	0.015806	0.0082123
piC117	9	107995743	108048780	+	pi-Ip6k1	1132.39	856.582	1057.41	1028.69	849.765	769.117	1025.75	778.745	788.444	732.537	918.94	979.533	914.441	847.51	987.145	876.346	874.643	1041.21	1108.67	1156.83	1084.14	965.555	1132.39	1158.86	953.714	971.748	958.268	1185.88	1138.12	941.135	1019.2	1006.08	942.154	950.311	1031.11	877.564	976.084	942.33	1061.74	0.0128122	0.0134993	0.0084773
piC118	9	114507222	114564369	-	pi-Trim71	101.625	112.222	62.8984	96.0648	109.954	94.7299	75.3512	71.826	104.673	90.3298	66.4935	68.6371	144.571	79.1154	64.1929	94.4301	101.396	102.189	81.1672	84.9338	82.0237	151.56	89.7032	67.0413	64.5371	87.9449	88.7936	69.7579	66.2811	76.0798	69.2942	87.1607	63.9788	105.685	102.445	115.529	86.2743	112.66	112.535	0.0389025	0.0327467	0.0375931
piC119	9	119402286	119441914	+	pi-Acvr2b	101.625	107.961	121.05	98.7333	105.881	121.796	105.735	81.9068	119.626	134.876	132.987	127.967	143.396	98.6233	105.562	138.556	160.75	112.65	106.071	142.343	124.819	130.273	109.242	117.54	129.97	141.931	127.476	124.312	115.992	97.6827	100.092	136.967	111.306	163.641	143.256	138.482	141.253	133.62	136.999	0.0151819	0.015189	0.0115224
piC120	9	119444965	119465504	+	pi-Exog	78.173	45.4571	65.2719	53.3694	51.5832	60.8978	49.829	52.9244	62.5318	63.1071	39.8961	75.6171	71.6978	47.686	42.7953	45.8913	56.0563	46.6692	52.5742	39.3212	41.0119	39.1671	38.1905	53.1106	50.1955	53.1152	50.9904	52.7656	55.8156	47.9021	33.6847	36.5245	37.6862	44.3194	41.6442	49.7312	46.5205	41.0468	41.0996	0.0248425	0.0375767	0.0156427
piC121	9	122780673	122805469	-	9-qF4-150	2234.63	1659.18	2040.04	1747.85	2033.46	1788.59	2163.31	1838.49	1990.14	2150.59	2218.22	2068.42	1878.25	1870.59	2122.65	2294.56	1974.33	2110.57	2201.66	2197.27	2001.56	2214.65	2294.09	2302.04	2093.87	1948.72	2131.93	2368.19	2352.11	2157.47	2211.64	2347.53	2350.57	2239.84	2314.59	2250.91	1903.96	2147.53	2051.06	0.00721201	0.00897781	0.00337532
piC122	10	18796806	18831930	-	10-qA3-2592	40051.4	46745.5	39736.4	41158.4	44433.5	47075.1	45188.9	44494.3	43011	43531.5	40429.4	44490.8	42516.8	44424.9	45290.3	37472.9	36811.7	38699.2	38214.1	34335.3	39720.9	41065.1	38091	34589.8	38386.1	36833.2	38693.8	36381.4	38165.7	40884	40016.4	39587.6	39351.4	38567.3	38215.3	36170.6	37942.9	41632.8	37431.9	0.0066154	0.00472727	0.00282435
piC123	10	20310506	20312760	-	10-qA3-143	1433.92	1203.19	1279.33	1302.21	1274.65	1298.03	1418.3	1546.15	1340.36	1364.85	1504.08	1579.82	1371.66	1450.09	1534.92	1134.93	1094.75	1197.31	1209.21	1270.86	1157.25	1276.34	1392.62	1231.99	1322.11	1139.8	1245.75	1426.46	1256.72	1367.56	1317.55	1337.29	1308.5	1208.56	1149.38	1101.74	1126.64	1246.25	1155.68	0.00861826	0.00425051	0.00432458
piC124	10	42181846	42276755	-	pi-Foxo3	74.8228	113.643	47.4705	89.3937	78.7322	91.3467	57.1211	66.7855	81.5632	71.7689	65.1636	44.2069	132.817	84.5342	69.899	93.5476	95.6254	77.2456	70.0989	77.0696	87.3731	97.9179	67.4994	52.24	53.7809	104.489	72.0899	57.2372	84.5956	65.748	52.933	130.326	59.5967	95.4572	79.957	117.825	88.8118	68.1202	102.749	0.053585	0.0555365	0.0347984
piC125	10	61428492	61452798	-	pi-Eif4ebp2	3188.34	3227.45	3299.2	3312.9	2941.6	3016.7	3021.34	2697.88	2837.04	2810.12	3004.18	2878.1	2678.68	2747.36	2947.17	2702.29	2711.31	2775.21	2812.26	2986.05	3073.22	2715.31	2828.76	3324.2	2724	2550.4	2672.6	3163.25	2791.65	2663.73	2625.48	2801.59	2730.06	2565.41	2676.06	2916.54	2673.66	2577.21	2557.96	0.00561539	0.00325964	0.00482294
piC126	10	62651693	62706331	+	10-qB4-6488	92333.5	87818.8	100719	97744.6	90919.4	85873.8	94714.1	91429.4	93230.8	93010	96939.5	88444.1	83136.5	87330.4	93979.9	105913	101657	97682.7	101264	107960	94767.7	100768	99069.6	112521	104341	106136	105838	105841	104993	100404	103654	101122	104641	97581.2	101510	110592	96606.9	103475	102187	0.00530366	0.00357849	0.00263606
piC127	10	66679900	66698136	-	10-qB5.1-5404	115494	104922	108876	105120	112105	110396	119066	121022	105425	106975	108318	107026	104553	113821	103425	96694.6	96896.6	98269.2	97859.9	94376.4	92010.1	97762.1	98119.3	102170	100811	94081.9	96573.2	98313	98114.3	103524	110163	91904.8	101627	97384.3	95691	91259.7	92064	94778.8	96858	0.00563763	0.00252077	0.0010974
piC128	10	66698293	66708692	+	10-qB5.1-221	1428.33	1336.72	1373.08	1463.65	1402.25	1419.82	1573.87	1285.31	1499.4	1401.97	1668.99	1391.36	1425.73	1180.23	1258.18	1446.46	1349.47	1316.39	1502.51	1558.69	1308.81	1428.75	1421.93	1407.87	1369.62	1468.94	1507.73	1338.81	1355.27	1370.38	1382.03	1347.26	1464.5	1483.85	1195.19	1458.27	1399.84	1274.2	1354.33	0.00442764	0.00351344	0.00312071
piC129	10	71344913	71385881	+	pi-Ipmk	2820.93	2593.9	2537.3	2487.01	2528.93	2415.61	2716.29	3054.49	2570.6	2476.03	2597.24	2675.68	2525.88	2771.21	2470.71	2269.85	2324.69	2019.65	2340.93	2088.74	2337.68	2281.06	2486.82	2266.34	2431.79	2315.3	2371.93	2215.26	2309.37	2505.94	2424.33	2109.29	2375.11	2512.57	1939.79	2175.93	2208.45	2200.81	2200.78	0.00826702	0.00333245	0.00338867
piC130	10	75837524	75864170	+	10-qC1-12816	204895	199173	202477	195444	200706	205425	210113	203827	191218	197111	205229	194506	193676	198042	190833	219475	229062	222201	223853	215978	228833	218655	221844	227357	223366	224058	220523	225793	236229	238166	237425	217506	236987	233325	226063	219278	225681	227025	236125	0.00487561	0.00122281	0.000547861
piC131	10	76032656	76042969	+	pi-Zfp280b	1066.5	845.218	1052.66	1120.76	876.914	1011.58	1191.04	724.56	1215.29	893.398	1095.81	1277.35	975.56	922.29	968.6	1234.65	1329.69	1396.05	1121.58	1429.72	1397.97	1301.03	1445.91	1608.12	1197.52	1263.45	1243.99	1633.94	1352.66	1234.18	938.359	1596.29	1423.31	1491.52	1704.92	1455.21	1494.58	1443.62	1495.24	0.0357379	0.0109142	0.00811499
piC132	10	83360241	83488082	+	pi-D10Wsu102e	198.783	221.603	188.695	178.787	245.699	195.099	200.532	195.316	236.533	200.458	191.501	200.095	305.597	188.576	146.931	196.803	222.576	161.733	196.461	202.111	235.372	212.013	136.775	172.392	152.379	170.665	194.291	164.557	170.063	233.875	177.085	230.768	173.532	189.21	183.235	200.455	244.444	192.134	242.683	0.019568	0.0118416	0.0188761
piC133	10	84488294	84504837	+	10-qC1-117	671.171	694.641	427.235	569.718	621.713	651.832	557.842	567.047	880.883	464.023	898.992	985.349	632.351	658.934	556.339	458.913	976.039	565.663	543.267	752.608	666.889	514.282	393.45	956.862	375.57	590.363	504.629	499.037	959.331	719.47	590.925	518.814	631.901	545.47	1040.27	564.64	382.314	816.569	869.941	0.0773128	0.0168912	0.0950385
piC134	10	85748562	85781750	+	10-qC1-2617	48293.1	39353.1	41003.8	38942.3	47235.3	45335	42465.3	49945.5	44805.4	40418.2	48237	43578.7	44811.1	41058.7	39298.9	38865.5	45261.3	37287.9	37927.2	42786.2	37587.4	39390.2	38456.9	44887.2	40466.5	37504.6	40436.3	39320.2	45858.6	47048.3	47905.4	37221.8	39948.2	39256.8	40325.8	37384.1	36685.2	38646.9	43219.1	0.0078591	0.00599856	0.00464679
piC135	10	86548679	86591509	-	10-qC1-1527	22850	25450.3	24369	23870.8	21480.3	22437.5	23802.5	21722.9	19363.1	22703.7	20829.7	21041.3	19672.2	25118.6	23223.6	26804	21711.1	22723.1	24261.6	19315.4	24241.6	25139.3	24595.5	21849.4	26334.7	25814	26474.6	25662	21001.5	21364.3	22143.3	23641.3	25530.2	24361.2	19116.4	23683.5	22930.4	23381.8	19147.5	0.00879941	0.00361257	0.00839535
piC136	10	86617012	86670850	+	10-qC1-875	28239.5	27372.3	25984.2	27177	25267.6	28900.5	26379	28285.6	24667.4	24848.1	24913.8	27909.7	24383.1	28406.8	23431.8	29373	27678.6	25128.1	28936.1	25522.6	26249.4	32774.4	26598.3	30595.2	30062.6	29472.9	28718.1	28502.4	27938.3	28389	31018.8	25210.2	28262.9	28796.6	25602.1	25445.5	22833.1	24459.5	26856.6	0.00660427	0.0030732	0.00623797
piC137	10	94673713	94688442	-	10-qC2-545	6545.32	6236.15	6032.31	6337.61	5564.2	6150.68	6187.31	5913.67	5952.76	5955.58	6181.23	6548.44	5855.71	6216.52	5852.97	5035.68	5408.61	5677.55	5341.35	5182.54	5451.01	5366.75	5598.01	4904.46	5407.67	5144.34	5513.12	5236.31	5057.42	5525.65	5067.14	5299.37	5424.18	5262.93	5320.47	5102.42	5316.87	5166.66	4965.22	0.00659615	0.00331711	0.00187269
piC138	10	126978698	126999960	+	pi-Ctdsp2	77.0563	119.325	83.0734	104.07	96.3791	99.2409	83.8586	66.7855	81.5632	71.7689	111.709	77.9438	112.836	104.042	94.1496	75.8971	78.3139	85.292	67.3319	77.856	97.1803	70.6712	87.9269	60.076	69.0188	74.8838	68.5733	88.5388	78.4907	77.9583	69.2942	87.1607	77.1252	95.4572	62.4664	91.8114	83.7368	68.1202	78.2849	0.0172842	0.0242005	0.0128389
piC139	10	127667200	127701048	+	pi-Tmem194	75569.9	74373.5	74640.2	67074.6	72925	77000.8	74524.8	83896.5	70257.2	73357.7	74055.1	68113.6	70135.7	78880.2	76529.4	69438.8	73574.7	74480.8	75209.7	70392.8	80966.3	71651.2	78370.4	76400.1	77931.2	72169.7	69941.3	76311.5	76849.4	79370	84701.5	68789.7	76212.8	73878.8	73577.1	71018.4	80771.4	77094.6	79889.7	0.00329892	0.00243317	0.00249259
piC140	11	5528890	5542201	-	pi-Ccdc117	2675.75	2449	2571.71	2533.71	2852.01	2519.36	2773.41	2493.75	2368.05	2869.52	2669.05	2640.78	2749.2	2593.47	2437.91	2291.03	2365.9	2322.2	2539.24	2436.34	2573.05	2337.26	2318.07	2206.27	2652.29	2595.68	2230.39	2270.71	2243.09	2214.77	2564.85	2314.32	2650.3	2429.05	2299.6	2337.36	2480.81	2406.04	2510.01	0.0048948	0.0032905	0.00364789
piC141	11	50939596	50943725	-	11-qB1.3-590	4421.24	2973.18	2970.47	3084.75	2928.02	2781	2847.55	5468.85	2934.92	3086.06	2776.77	2553.53	3073.6	4682.98	3203.94	2594.62	2234.01	2507.26	4335.99	4896.28	2800.4	4367.14	2695.54	2746.08	2629.89	5185.27	3947.36	2424.53	2651.24	5504.04	4378.04	2916.15	2786.15	3029.91	2352.07	2954.8	2704.11	2762.36	2541.32	0.0668461	0.016583	0.0967981
piC142	11	60777538	60788285	+	pi-Smcr8	311.575	295.471	328.733	361.577	363.797	307.872	298.974	292.344	364.316	313.061	329.808	308.285	381.996	294.786	358.054	349.48	339.635	333.926	361.563	401.076	320.071	331.218	352.596	367.421	352.265	314.338	326.163	348.789	316.579	294.927	335.884	346.153	313.759	356.26	339.817	334.346	362.86	360.688	384.575	0.00450075	0.00853239	0.00399762
piC143	11	69395817	69396674	+	pi-Lsmd1	55.8379	45.4571	56.9646	50.7009	61.0853	50.7482	51.0444	56.7047	53.0161	55.6827	42.5558	52.3503	56.4179	49.8535	61.3399	62.6592	64.2998	57.9342	65.4871	55.0497	50.8191	51.939	66.6113	66.1706	55.5736	60.9519	52.7487	53.6599	64.5368	55.4161	65.4445	52.2964	56.091	80.1159	64.965	50.4963	54.1329	60.2602	62.6279	0.00815332	0.027547	0.0102806
piC144	11	75531717	75577567	+	pi-Slc43a2	1044.17	1207.45	1218.81	1195.47	1009.94	1168.34	1129.05	1134.09	1063.04	1135.93	954.846	963.246	1064.89	1248.51	1052.76	1314.96	1299.19	1267.31	1215.66	1215.81	1241.95	1289.96	1122.62	1078.76	1144.64	1408.86	1449.71	1185.88	1363.99	1214.46	1332.95	1084.94	1196.32	1083.27	1058.6	1089.5	1179.08	1081.19	1049.02	0.00903873	0.00559122	0.00677403
piC145	11	79591212	79698022	+	pi-Rab11fip4	302.641	357.975	211.244	397.602	354.295	339.449	226.054	272.183	368.394	351.42	388.322	367.616	352.612	352.226	332.377	451.852	352.825	410.367	306.222	182.45	325.42	302.268	324.175	276.872	395.29	198.529	356.054	282.609	262.508	319.347	310.861	406.75	255.039	364.783	385.626	492.721	410.226	376.408	454.052	0.0392692	0.0333071	0.0469779
piC146	11	95712632	95772350	+	pi-Zfp652	4573.12	4245.98	4879.97	4394.97	4941.13	4463.58	4976.83	5185.33	4980.79	4840.69	4767.58	4602.17	4256.03	4719.83	5573.37	4676.5	4406.19	4553.47	5092.32	4403.19	4105.64	4864.39	4571.31	4456.94	4235.24	4498.25	4484.52	4808.82	4518.45	4687.83	4753.39	3905.63	4727.42	4270.01	4370.15	4159.82	4160.62	4772.78	3880	0.00571463	0.00374314	0.00346497
piC147	11	95957166	96007888	-	pi-Igf2bp1	49.1373	52.5598	60.5249	62.709	61.0853	53.0036	36.4603	55.4446	78.8444	40.834	58.5143	39.5536	104.608	54.1886	54.2074	53.834	61.8268	65.9806	45.1954	51.1176	49.0359	66.4139	46.1838	66.1706	40.3357	41.7956	48.353	63.4976	53.1993	56.3554	50.0458	43.9954	49.0797	85.2297	55.8033	78.0397	62.5912	51.5268	41.0996	0.0349315	0.0370663	0.0236079
piC148	11	97362328	97398541	+	pi-Socs7	417.667	340.928	422.487	420.284	357.01	337.193	414.432	340.228	381.988	341.521	377.683	430.436	384.347	331.634	376.599	375.073	422.071	422.437	413.215	408.154	402.095	343.138	305.524	417.92	351.368	407.507	370.999	363.099	352.336	358.796	357.057	410.07	368.974	429.558	438.93	403.97	385.697	386.888	361.089	0.00605685	0.00977894	0.00774935
piC149	11	97663217	97685443	+	pi-Mllt6	36.853	71.0267	29.6691	45.364	59.7279	32.7044	40.1063	37.8031	35.3441	39.5966	19.948	29.0835	66.9963	39.0158	19.9711	36.1835	26.3794	42.646	41.5059	37.7484	39.2287	47.6817	18.6512	26.12	29.5795	64.4349	41.3198	40.2449	51.455	40.388	29.835	45.6556	29.7984	47.7286	47.4744	52.0264	27.9123	19.2134	38.1639	0.0703221	0.0739214	0.0701914
piC150	11	98863633	98905578	+	pi-Wipf2	107.209	120.745	105.622	100.068	119.456	119.54	99.6581	113.409	130.501	102.704	117.029	105.864	114.011	117.047	128.386	120.906	117.883	104.603	85.7789	101.449	104.313	110.69	88.815	84.4546	98.5983	89.6864	122.201	99.2708	95.061	111.772	86.6177	117.044	104.294	138.924	94.116	129.301	100.653	107.42	103.727	0.00920372	0.0150916	0.0126378
piC151	11	100457125	100472782	-	pi-Klhl11	3078.9	3147.9	3217.31	3071.41	3111.28	2838.51	3195.14	3493.01	3072.21	3457.28	3127.85	3230.6	2724.52	3131.02	3706.07	3686.3	3690.65	3704.57	3658.98	3582.16	3439.65	3632.33	3826.15	3457.42	3833.68	3611.84	3672.19	3663.18	3562.61	3492.16	3666.82	3263.96	3388.25	3646.13	3417.33	3178.97	3561.78	3729.15	3203.81	0.00669276	0.00248279	0.00123385
piC152	11	103424327	103453696	+	11-qE1-9443	133048	130614	127064	126309	121368	125780	132339	139131	126038	127914	134140	125777	119608	136340	122111	172979	168072	160642	154653	159987	159761	162694	163357	166304	166403	169532	168897	167938	173259	172425	179250	148118	168029	158055	151601	149036	154531	161726	165156	0.0149599	0.00187111	0.00140394
piC153	11	106036879	106059322	+	pi-Dcaf7	838.685	835.274	960.091	1055.38	905.421	930.383	826.433	776.224	1037.21	961.455	872.394	980.696	901.511	867.018	1049.91	1001.66	1092.27	1006.61	1109.59	949.214	978.935	1056.66	961.866	966.439	1002.12	970.877	950.356	934.577	1000.32	891.354	948.945	1058.38	957.93	1011.68	1105.24	1031.35	937.176	1047.13	1009.88	0.00590956	0.00756748	0.0027445
piC154	11	107994012	107999715	+	11-qE1-3997	13560.8	13919.8	13137.5	13343.7	13954.6	14294.1	13684.8	13785.5	12639.6	13373.8	13471.6	12779.3	13339.3	14525.8	12763	12418.9	13273.8	13150.3	12543.1	12508.1	13717.6	12473.9	12841.8	13004.3	13898.8	12525.6	12513.7	13204.8	13020.7	13577	13863.6	12663.2	13348.8	12936.2	13030.5	12602.6	13300.6	12872.1	12673.3	0.00184499	0.00170379	0.00159713
piC155	11	108417576	108425425	-	11-qE1-252	2416.66	2180.52	2442.36	2194.81	3147.93	2341.18	2423.39	2433.26	2716.05	2923.96	2315.3	2881.59	2629.31	2096.02	3668.98	2307.8	2468.95	2900.73	2552.15	2707.66	2217.32	2906.88	2469.95	2827.92	2624.51	2723.68	2341.16	2408.44	2758.51	2843.13	2306.92	2334.25	2524.1	3218.27	3050.02	2296.81	2322.64	2313.47	2222.31	0.0148008	0.0103988	0.00722815
piC156	11	120625128	120633954	-	pi-Mafg	71.4725	63.924	56.9646	64.0432	63.8002	73.3029	53.4751	51.6643	63.8912	77.9558	59.8441	63.9837	115.187	65.0263	65.6194	73.2495	59.3537	86.9013	65.4871	74.7103	66.8672	101.324	55.9535	54.852	57.3663	96.6523	70.3316	56.3429	88.9562	63.8694	56.7827	76.3694	70.1138	92.048	69.9623	98.6972	73.5869	82.9669	88.0705	0.0279548	0.0257459	0.0326064
piC157	12	3806980	3914443	+	pi-Dnmt3a	109.442	154.838	125.797	136.092	131.673	145.478	85.074	94.5078	131.861	112.603	107.719	117.497	133.993	89.9531	124.106	129.731	175.588	126.329	138.353	176.159	148.891	125.165	131.446	151.496	159.55	129.741	116.926	138.621	131.69	116.468	129.927	165.19	117.441	169.607	133.262	140.777	173.394	139.734	123.299	0.0200702	0.028685	0.0138788
piC158	12	81714960	81781170	-	pi-Map3k9	97.1579	76.7088	71.2058	96.0648	88.2344	112.774	75.3512	78.1265	112.829	92.8045	103.73	87.2505	130.466	87.7856	105.562	104.138	102.22	78.8549	81.1672	73.9239	95.3972	97.9179	99.4728	39.18	74.3969	84.4619	90.5519	90.3275	87.2119	71.3835	56.7827	101.272	90.2715	111.651	80.7898	118.59	81.1994	111.787	89.0491	0.0291836	0.0279105	0.0394341
piC159	12	98378945	98420048	-	12-qE-23911	289671	314317	304661	290503	301972	318927	293815	308456	300650	312694	296967	302438	285385	302352	309182	315186	309237	318014	306401	287635	314913	309481	304389	311721	305043	308468	308541	295688	303456	324944	316690	300525	305557	309357	306525	301014	317182	322306	306743	0.00110713	0.0022477	0.000922523
piC160	12	98420148	98455965	+	12-qE-7089	110823	118863	119300	112399	115808	118473	111881	118347	119754	123701	116466	121826	110725	119316	120974	120353	120565	122458	114772	114072	118983	115064	121241	121108	117809	115318	118110	115560	111943	121241	115515	121466	116354	112649	121726	116335	125873	127275	117220	0.00133578	0.00185985	0.000781277
piC161	13	21503621	21506524	-	13-qA3.1-213	9238.94	7378.25	8193.41	7499.73	8212.59	8160.31	9178.27	9816.21	7371.95	8833.76	8386.16	8285.31	8474.44	8981.22	9352.2	6669.23	6870.19	7229.7	7448.01	7066.81	6928.33	7839.39	8528.9	6825.15	7857.39	6854.48	7816.48	7776.21	7459.24	7430.46	7729.19	7700.86	7812.43	6991.39	6293.28	6503.31	6396.14	7467.9	5747.09	0.0133351	0.00598031	0.00540132
piC162	13	23763668	23764414	+	pi-Hist1h1a	91.5741	73.8678	55.7778	69.3802	80.0897	89.0912	76.5666	63.0052	70.6881	76.7184	69.1532	66.3104	81.1008	73.6965	62.7664	52.9514	61.8268	84.4873	67.3319	75.4967	82.9153	84.2945	71.9402	69.6533	68.1225	60.9519	67.6942	72.4409	73.258	72.3227	56.7827	86.3306	62.226	70.7406	86.62	58.1472	69.3578	80.3469	87.092	0.0106652	0.0284837	0.0144081
piC163	13	24905600	24935032	+	13-qA3.1-355	5244.29	4228.93	4812.32	4182.82	4994.07	4504.18	5625.82	4852.66	4216.82	4320.98	4831.42	4478.86	4534.59	5254.13	4553.42	3761.32	4154.76	4563.93	4217.93	4344.21	4401.64	3613.6	4369.7	3876.21	4384.04	4075.07	3942.96	4637.11	4766.13	4173.12	4598.44	4059.2	4808.93	3746.7	4411.79	4087.14	3319.02	4169.31	3880.97	0.0108219	0.00832048	0.00436009
piC164	13	24987484	25020304	-	pi-Mrs2	586.298	643.502	620.677	579.058	1096.82	657.471	1143.64	594.769	671.537	1233.68	1103.79	1225	588.862	1079.44	746.065	536.575	1004.89	1128.11	612.443	1061.67	1145.66	499.807	35.526	26.12	590.693	594.717	548.586	531.233	531.121	36.631	29.835	1123.96	1056.97	40.9102	599.677	1060.42	39.7539	563.302	35.2282	0.760682	0.0872056	0.780674
piC165	13	49814722	49895692	+	13-qA5-156	1931.99	2011.48	1793.2	1761.19	1924.87	1852.87	1974.93	1931.74	1893.63	1788.03	1847.19	1982.33	1765.41	1854.33	1736.06	1570.01	1662.73	1692.16	1678.68	1512.29	1701.1	1657.79	1659.95	1680.39	1549.79	1622.19	1690.6	1599.96	1585.51	1656.85	1692.9	1600.44	1674.84	1623.63	1711.58	1433.79	1575.78	1412.18	1627.35	0.0069365	0.00303356	0.00163573
piC166	13	50268025	50317360	+	13-qA5-208	1749.96	1853.8	1660.28	1871.93	1574.64	1595.75	1781.69	2076.65	1756.33	1656.87	1919	1727.56	1600.86	1805.56	1646.19	1767.7	1798.75	1676.87	1777.38	1867.76	1906.16	1868.95	2009.88	1711.73	1887.71	1717.97	1889.28	1963.06	1883.78	2129.29	1954.67	1796.34	1892.2	1835.85	1541.67	1563.85	1667.12	1721.35	1637.13	0.00584823	0.00500003	0.00280804
piC167	13	50501554	50595487	-	13-qA5-464	7578.32	8119.77	7718.7	7654.5	6999.02	8248.27	7730.79	8563.67	7059.3	7282.06	7646.75	7095.21	7378.99	8195.49	8021.26	6770.72	6572.6	6976.24	7046.79	6550.13	7586.3	6450.66	7457.8	7276.16	7676.33	6853.61	6639.3	7310.27	7692.96	7978.98	8189.22	6965.39	7411.03	7258.16	6862.97	6652.5	7487.26	7315.06	7174.81	0.00511522	0.00345365	0.00343108
piC168	13	50905640	50934148	-	13-qA5-703	10030.7	11468	11396.5	10924.7	9105.79	10969.5	11365.9	10708.4	9313.16	10838.3	10426.2	9621.99	9964.82	10333.8	11206.7	10154.3	9894.76	10440.2	10450.3	11027.2	12089.6	11647.1	11468.7	10690	11119.2	10209.4	10207.8	11502.9	11419.5	11773.6	10940.8	10793	11589.8	10499.4	9438.25	9774.85	11670.7	11783.9	9874.66	0.00528974	0.00606032	0.00390165
piC169	13	52096735	52124158	+	13-qA5-967	9151.83	12384.2	11606.5	12593.8	12758.7	11872.8	9330.18	12548.1	12254.9	10427.5	11314.5	12083.6	10376.2	12769	9429.23	11081	11409.9	11018	10200.3	12644.9	13551.7	11027.3	10950.9	11447.5	11272.5	11170.7	10199.8	9709.76	9358.71	13083.8	11501.9	12152.7	12663.4	11476.2	13263.7	11653.2	12849	10830.2	12357.3	0.0104403	0.012491	0.00582873
piC170	13	53393668	53454538	+	13-qB1-1517	26709.5	26910.6	28042	29682.7	29007.4	27305.9	28028.2	30228.6	31211.5	28676.6	28332.9	28248.2	28911.8	32101.3	27098	28267.2	28313.4	27725.5	30665.5	32486.4	30078.6	28300.8	31045.3	33234.2	34733.5	30126.8	28255.7	31341	33001.9	31388.1	36562.3	29277.7	30351.4	30935.8	32282.6	28827.2	33040.5	32472.4	31265	0.00568088	0.00238357	0.00509307
piC171	13	55105322	55135057	+	pi-Zfp346	285.89	227.285	287.197	260.176	286.422	243.591	275.883	223.039	248.768	245.004	279.273	291.998	248.004	212.419	219.683	257.697	282.754	248.634	268.405	250.083	245.18	242.666	252.235	272.518	252.77	277.767	283.085	264.722	262.508	264.87	255.041	270.613	259.421	258.246	274.852	263.958	263.052	239.294	284.761	0.00323035	0.00914995	0.00332384
piC172	13	55212057	55318324	+	pi-Nsd1	106.092	99.4374	96.1278	106.739	120.813	130.818	108.165	120.97	146.814	105.178	97.0805	122.151	144.571	98.6233	118.4	117.376	126.127	107.822	104.226	123.469	120.361	117.501	106.578	126.247	110.251	113.196	106.377	103.742	123.841	111.772	112.603	113.724	100.789	159.379	110.774	146.898	119.262	124.887	129.17	0.00891666	0.0173356	0.00552233
piC173	14	19626160	19653410	-	14-qA3-3095	39233.9	47029.6	44316.1	43442.7	48706.7	43026.6	50864.5	41045.4	47703.6	45662.3	44512.1	43688.1	39499.6	42520.7	44497.1	45448.2	43903.6	41065.7	46616.7	48568.8	44816.2	46772.4	45010.6	46669.4	44124.5	44831.9	45781.5	46266.5	46245	41422.2	48999.6	45184.1	52642.3	47748.2	46982.2	49610.3	43543.2	48959.2	47400.5	0.00440811	0.00584734	0.00219289
piC174	14	24081994	24130091	+	14-qA3-19970	291501	312018	310684	306482	304819	305318	304244	286121	297397	293624	303733	307909	271418	287668	307526	313791	308249	310819	305718	289265	312699	302907	307673	319645	284176	298828	308863	304786	287464	296577	292620	308605	305005	293101	306936	297643	318746	315354	296247	0.00141678	0.00137512	0.00146582
piC175	14	24337663	24369814	-	14-qA3-2286	40232.3	43695.6	42020.9	44574.1	41721.3	43391.9	44452.4	45739.3	43864.7	46875	47076.1	42023.3	41669.3	45967.1	43361.6	42169.6	43363.6	43292.9	41932.1	41893.6	41953.4	42274.1	44525.6	41871.2	43033.7	41059	40508.4	42716	44097.8	44424	44648.5	42851.5	44218.1	44847	43867.2	43001.4	43134.6	44854.5	42635.9	0.0015301	0.00230405	0.000826299
piC176	14	24412817	24429825	-	14-qA3-284	7861.97	8359.84	8407.03	9681.2	9348.77	8433.22	9788.37	8667	10357.2	9584.85	8779.8	10219.9	9975.39	9079.84	9269.46	8549.89	8881.62	9269.47	11489.8	9648.64	8935.24	11275.9	8303.31	9992.63	9128.41	9114.05	8720.24	8868.19	9273.24	9184.05	9679.05	10145.5	9619.61	10726.2	9596.5	9840.65	8993.68	9604.08	10133	0.00685538	0.00600906	0.00938703
piC177	14	27039033	27107286	+	pi-Il17rd	34.6195	36.9339	33.2294	34.6901	42.081	40.5985	38.891	21.4218	40.7816	34.647	31.9169	27.9202	39.9627	26.0105	24.2507	30.8883	32.9743	35.4042	21.2141	35.3891	23.1806	40.8701	20.4275	35.6973	34.0612	42.6663	29.8909	32.1959	34.0126	30.0562	27.9102	27.3934	22.787	41.7625	32.4825	28.3085	18.6082	41.0468	31.314	0.0242139	0.0370893	0.0372787
piC178	14	44758113	44789939	-	14-qC1-1261	27975.9	48853.6	28917.8	38823.5	31765.7	38656.6	25579.3	25238.6	33110.6	34369.9	32403.6	29215	28538.1	61357.8	54649.6	35132.4	36654.2	39290.6	26748.3	35717.8	52365.9	26237.7	33779	36097.8	37420.7	25803.6	36770.2	27718	34495.8	64994.7	34257.3	34720.7	27984.2	32933.6	34164.9	26562.6	47479.6	85549.4	32922.7	0.112285	0.0582278	0.0403849
piC179	14	44926823	44950817	+	14-qC1-1010	31581.9	28194.8	30790.6	29275.8	28957.2	29938	29373.6	30803.3	27054.5	32089.3	31016.5	23871.7	26765.6	28529.2	19844.2	31013.7	28176.5	29231	28957.3	30368.6	31449	31823.3	29313.4	28614.4	29303.4	29149.8	30911.6	32405.2	27140.3	29344.3	29186.3	29467	30347	24990.2	20568.9	26467.7	28298	22301.5	23612.7	0.0120537	0.00228771	0.00195469
piC180	14	64811602	64949862	-	pi-Hmbox1	563.963	606.568	598.128	664.448	606.781	611.234	567.565	495.221	570.942	567.964	549.236	571.2	611.194	580.902	604.84	661.011	674.324	638.885	643.803	606.333	615.178	638.595	595.061	653.87	609.517	652.186	704.195	561.64	609.611	543.83	537.03	670.723	617.878	591.494	619.666	631.968	686.811	613.082	675.207	0.00449899	0.00493734	0.00239662
piC181	15	59247366	59275222	-	15-qD1-17920	360796	341741	349218	329011	346860	358520	347972	394224	342760	364623	359715	356320	337979	357525	366798	372841	371884	369269	365604	345315	360653	337055	369713	364098	363185	361163	370462	359021	361325	377402	376868	351701	367017	359692	341178	340544	361144	369472	350178	0.00158116	0.00166672	0.00112576
piC182	15	59275367	59312014	+	15-qD1-4001	62698.1	67128.8	67645.5	66853.1	64572.6	64511.1	64297.7	74399.1	65294.1	70425	71589.5	65165.7	62270.1	69470.9	64726.5	75125.7	79839.8	66728.9	71926.1	70923.7	72069.4	68194.3	67780.1	71644.5	73295.3	76574.8	77729.6	69551.3	68496.2	75829	78371.7	68520.8	69650.2	67874.4	65867.9	70357.4	69284.2	70949	66441.4	0.00409237	0.00177366	0.00335795
piC183	15	73095849	73185186	-	pi-Eif2c2	12652.9	12858.7	12481.2	12224.3	12390.8	12903.6	13173.1	12326.3	12135.2	12022.5	12526	12374.5	11831.3	12567.4	12932.7	10607.1	10527	11115.3	10679	10263.6	11393.3	10717.3	11005.1	10682.2	10533	10511.6	10078.5	11213.1	11236.4	10940.5	10962	10301.6	11359.3	10473.9	10926.6	10363.2	11257.1	10919.3	10041	0.00663891	0.00146735	0.00130292
piC184	15	74606029	74636770	-	pi-1700016M24Rik	4257.08	4665.03	4305.57	5322.26	3609.47	4019.26	4902.69	3527.03	4480.54	4319.74	4729.02	4696.41	3524.95	4009.96	3634.75	5085.99	5852.11	4892.22	4969.64	4760.23	4421.26	5107.91	4605.95	5204.84	4416.31	5519.63	5249.37	4734.59	4745.2	4104.55	3984.41	5325.94	5418.92	4580.24	5043.12	4970.06	4701.1	3912.55	5245.09	0.0152031	0.0113893	0.00677689
piC185	15	74636388	74658911	+	15-qD3-14639	241919	248403	244316	238288	237245	246252	242417	238509	233532	238544	241588	240237	225336	240996	235037	250538	252149	245440	244780	240886	267311	248754	251209	257542	252223	242096	252929	256893	253024	252172	252193	248523	252170	248796	244575	236730	259094	245619	247393	0.00124499	0.00112197	0.00107416
piC186	15	78647685	78670532	-	15-qE1-8387	86098.7	86176.7	89982.7	89744.6	83275.6	84968.2	89567.1	82667.9	82982.4	85018.9	90733	85321.7	83685.4	90220.8	87109.8	89220.5	90863.9	91200.5	85133.3	89494.3	86918.4	85676.4	87405.5	95585.2	90242.5	90581.5	88568.6	93986.2	95487.5	89494.2	91655	88500.5	90358.3	86653	95345.3	88945.3	92474.2	86668.1	94464.4	0.00175644	0.00185409	0.001272
piC187	15	79928006	79963233	+	15-qE1-1119	9272.44	7338.48	8685.92	8800.61	9054.21	8048.66	10002.3	7990.32	7932.02	7806.72	8766.5	7726.91	8043.08	8196.57	8556.21	8513.71	8813.2	9562.36	8406.34	9241.27	6750.02	8237.02	8849.53	10235.6	8040.24	8420.07	7719.77	9598.86	10067.7	8169.65	8371.12	9208.32	9666.06	7989.43	9026.81	8652.46	8247.66	7335.15	9471.49	0.00842512	0.00725216	0.00938552
piC188	15	81802718	81826859	+	pi-Tef	305.992	250.014	288.383	313.545	317.644	288.701	279.529	215.478	278.674	253.666	299.221	261.752	315	257.938	273.89	303.588	309.958	321.857	324.669	360.969	314.721	284.388	277.103	303.862	305.655	291.698	323.525	321.065	282.567	291.17	286.801	293.856	302.366	328.134	313.165	299.917	261.36	289.948	313.14	0.00564068	0.00820949	0.00408585
piC189	15	83353848	83367280	-	15-qE1-3710	87553.8	80980.4	86412.9	85309.6	87491.9	83626.2	90453.1	92976.8	83167.3	85435.9	89264.8	89193.3	82336.1	90889.5	88563.4	88364.5	87491.5	92176.5	92914.3	92592	92858	85261.8	96448.7	96375.8	91008	91723.1	85256.8	97525.1	95136	91328.6	101093	88742.1	95358.3	86314.6	91984.6	83881.9	98075.3	93301.1	92399.7	0.00297933	0.001885	0.0018962
piC190	15	88955891	88982677	-	pi-Mlc1	1392.6	1272.8	1299.5	1380.93	1334.38	1201.04	1321.08	1199.62	1252	1284.41	1313.91	1365.76	1115.43	1265.85	1198.27	1137.57	1097.22	1229.49	1258.09	1214.24	1194.69	1105.19	1127.06	1190.2	1267.44	1212.07	1249.26	1219.87	1126.78	1011.58	1221.31	1216.1	1147.24	1077.3	1156.88	1175.95	1118.18	1095.16	1179.17	0.00476869	0.00358413	0.00233284
piC191	15	89499857	89560260	+	pi-Shank3	67.0055	58.2419	39.1632	57.3721	43.4385	43.9817	24.3068	31.5026	42.141	24.7479	35.9065	47.697	70.5224	46.6022	29.9567	39.7136	35.4473	38.6228	37.8165	47.1854	56.1684	47.6817	35.526	30.4733	43.9211	53.986	40.4407	40.2449	31.3963	35.6917	27.9102	42.3352	27.1691	55.3993	44.1429	52.7915	38.0622	34.9334	48.9281	0.0401513	0.0728131	0.0241367
piC192	15	100575319	100580234	-	pi-Pou6f1	1336.76	1564.01	1401.57	1563.72	1616.73	1645.37	1260.31	1239.94	1457.26	1470.02	1391.04	1593.78	1619.66	1479.35	1116.96	1164.93	1131.84	1286.62	1237.8	1410.06	1535.27	1385.33	1390.84	1269.43	1683.34	1191.17	1314.32	1321.82	1390.16	992.794	1126.03	1042.61	1096.4	1200.89	1372.59	1045.12	1470.89	1237.52	1449.25	0.0171108	0.00854768	0.0108222
piC193	15	103191553	103240756	-	pi-Cbx5	1121.22	1299.79	1259.16	1210.15	1266.5	1263.07	1157.01	1281.53	1328.12	1273.28	1239.44	1222.67	1210.63	1141.21	1295.27	1255.83	1299.19	1226.27	1371.54	1243.34	1257.1	1278.89	1281.6	1260.72	1375.89	1296.53	1368.83	1198.4	1312.54	1329.05	1321.4	1362.2	1253.28	1229.86	1256.82	1322.08	1425.22	1244.5	1221.24	0.00225467	0.00387095	0.00172258
piC194	16	16896457	16927358	+	pi-Ppm1f	97.1579	55.4008	70.019	86.7252	77.3748	65.4088	70.4899	78.1265	114.188	80.4306	65.1636	83.7605	116.362	83.4505	67.046	87.3699	86.5575	81.2688	77.4778	94.3709	88.2647	74.077	71.052	60.076	79.775	94.9108	84.3979	51.8712	83.7234	76.0798	72.1814	92.9714	67.4845	88.6389	69.1295	103.288	81.1994	96.9403	90.0276	0.0188257	0.0322198	0.0118716
piC195	16	17233587	17263430	+	pi-Hic2	648.836	728.734	524.549	625.756	500.9	579.657	590.656	693.058	632.115	579.1	577.163	629.367	587.687	589.572	590.575	596.586	564.685	543.938	651.182	581.954	682.045	558.558	556.87	551.132	613.102	519.833	538.037	673.432	669.788	742.013	649.633	603.484	631.901	559.107	553.868	566.935	625.066	477.715	561.694	0.0081787	0.0121325	0.00537442
piC196	16	17451967	17487432	+	pi-Crkl	610.866	630.717	664.587	676.457	676.011	698.069	681.807	623.752	717.756	663.243	691.532	687.534	648.806	592.823	717.534	713.962	631.457	754.754	783.079	718.792	692.744	653.921	733.612	691.309	691.981	697.464	649.688	675.22	666.299	659.358	689.092	678.193	683.61	671.61	756.26	763.565	711.34	723.996	701.628	0.00289447	0.00409683	0.00330401
piC197	16	24393446	24992575	+	pi-Lpp	71.4725	90.9142	54.5911	80.054	55.6555	55.2591	80.2126	89.4674	95.1571	86.6176	79.7922	67.4737	101.082	70.4452	55.6339	84.7223	70.8947	69.1992	63.6424	66.0596	78.4575	82.5916	55.9535	66.1706	86.9458	62.6934	72.969	58.1316	61.0483	61.0517	51.9706	79.6898	57.8439	76.7067	77.4583	98.6972	78.6619	64.6269	59.6922	0.0203949	0.0379362	0.0135035
piC198	16	43964766	43979755	-	pi-Zdhhc23	753.811	714.529	773.769	719.152	768.318	655.215	758.374	609.891	667.459	629.834	667.594	813.175	632.351	591.74	855.906	779.269	729.556	795.79	840.265	815.522	861.249	613.051	788.677	787.953	689.292	798.47	665.513	792.378	791.884	691.293	751.649	769.505	810.691	687.803	904.513	728.37	794.231	868.969	784.806	0.00981904	0.00440545	0.00799705
piC199	17	22497402	22522100	+	17-qA3.3-352	7146.13	6734.75	7675.98	6966.04	7646.53	7299.84	7187.54	7701.76	8271.87	7806.72	7818.3	7384.88	7496.53	7683.95	7994.16	7369.08	7124.09	8065.73	7656.46	7374.3	7094.16	7062.86	7158.49	7364.96	7178.85	7908.08	7638.89	7135.87	7450.51	6989.01	7559.8	7460.96	7340.04	7309.3	8064.83	7562.96	6907.02	6890.62	7483.06	0.00245459	0.00271505	0.00212931
piC200	17	24961292	25015587	-	pi-Cramp1l	326.093	281.266	322.799	305.54	279.635	284.19	359.741	265.882	330.331	292.025	304.54	273.385	329.105	264.44	262.478	323.886	287.701	323.466	308.066	338.162	362.866	325.258	324.175	309.086	276.972	351.78	342.867	371.148	348.848	302.441	289.688	322.08	334.793	323.873	312.332	283.85	294.348	275.974	349.346	0.00642118	0.00922591	0.00502975
piC201	17	27288276	27325028	-	17-qA3.3-27363	344536	340096	350503	342158	344626	342445	354215	476914	331828	462720	348520	344657	320476	480602	339696	350138	357675	343629	338765	326580	341936	330129	348178	354705	478310	339653	350397	357367	349299	337062	469255	343819	352387	333435	336413	328003	353458	338015	336155	0.0130023	0.000882772	0.00882925
piC202	17	27325197	27367483	+	17-qA3.3-26735	454470	453264	473108	442072	475544	451691	463473	615906	450668	583987	480322	475531	422034	582142	446225	474443	501339	462069	470771	462659	466550	452282	470723	487867	617304	468914	488013	474748	446665	469655	613180	474696	476841	455197	459149	450541	503310	469202	459845	0.00913845	0.00131598	0.00625057
piC203	17	27856507	27900040	+	pi-Uhrf1bp1	25.6854	24.1491	20.175	21.3477	17.6469	21.427	18.2301	17.6415	29.9065	25.9853	17.2883	32.5735	28.209	29.2619	21.3976	25.5932	28.0281	24.1392	16.6024	15.7285	22.2891	25.5438	25.7564	21.7667	17.0306	19.1563	20.2203	20.5696	20.9309	24.4207	16.3611	26.5633	18.4049	30.6827	26.6523	23.7179	26.2206	21.8334	35.2282	0.0212963	0.0661046	0.0310459
piC204	17	49112271	49113511	-	17-qC-935	11064.8	12392.7	12853.8	12295	10785	10235.3	11461.9	11257.8	9731.85	12308.4	7876.82	10473.6	7544.72	13264.3	12179.5	9247.97	8605.46	11162	9213.4	8901.54	11443.2	8540.99	9907.31	9297.84	9360.56	8521.08	8831.01	9640	7072.01	11577.3	9898.48	8633.06	9553.88	9138.33	10571	10009.7	9151	9156.06	8718	0.0208324	0.0059871	0.00801358
piC205	17	50237659	50247541	+	17-qC-59	408.733	389.226	402.313	464.313	502.257	378.92	471.553	364.17	528.801	468.972	457.475	503.726	396.101	435.676	550.633	496.861	458.342	538.305	498.071	601.614	382.48	510.024	494.7	494.538	469.686	454.527	459.793	551.803	463.967	665.933	476.397	517.984	523.224	501.15	553.868	755.914	447.442	541.468	431.546	0.019803	0.00990629	0.00930134
piC206	17	66206812	66231758	+	17-qE1.1-7037	111891	103784	108414	102213	108659	109325	105683	115893	106946	105323	110435	106973	105305	104276	104907	114260	117576	105455	108051	113784	112522	106461	113156	122960	121486	114692	111714	113449	120714	120036	126316	107999	113744	114470	109668	110960	115079	112669	118927	0.00288939	0.0017462	0.0025012
piC207	17	79333729	79354890	-	pi-Cdc42ep3	2652.3	2339.62	2464.91	2050.72	1848.85	2254.35	2440.41	2738.21	2089.38	2421.58	2356.53	2384.85	2244.96	2443.91	2104.1	1881.54	1871.29	1841.82	1834.56	1708.9	1855.34	1908.12	1945.94	1707.38	1938.8	2095	1992.14	1827.12	1759.94	1970.56	2050.91	1733.25	1881.68	1801.76	1799.86	1705.4	1712.8	1770.25	1616.58	0.0177505	0.0100759	0.00340326
piC208	17	83574024	83632446	-	pi-Kcng3	51.3709	48.2982	35.6029	42.6955	35.2938	73.3029	31.5989	41.5835	58.4536	43.3088	49.2052	32.5735	55.2426	47.686	49.9278	38.8311	46.9883	43.4506	33.2048	33.8162	51.7106	51.0876	47.9601	23.508	33.1649	46.1493	53.6278	42.0336	46.2223	34.7525	29.835	46.4857	44.6975	57.9562	26.6523	47.4359	42.2913	53.2735	51.8637	0.0320791	0.0695597	0.0374676
piC209	18	60684495	60748654	-	pi-Ndst1	64.7719	65.3446	59.3381	89.3937	67.8726	64.281	63.1978	59.2249	73.4069	56.9201	63.8337	77.9438	90.5038	54.1886	58.4869	70.6019	66.7729	65.9806	63.6424	69.9917	53.4937	60.4536	55.0653	71.3946	63.6407	66.1764	66.815	65.2862	77.6186	69.505	53.8955	83.0102	67.4845	78.4113	73.2939	73.4491	51.5954	56.7669	67.5207	0.00982105	0.0272652	0.0090359
piC210	18	67029447	67066460	-	18-qE1-36451	485474	514194	500524	479638	483947	507778	485600	539785	481428	506502	498971	497181	469154	525367	494855	519737	522448	522829	499716	486631	514164	504325	504702	518167	514737	523144	515170	507567	509258	538789	528561	481890	508695	503534	492762	480500	495132	517278	495543	0.00132653	0.00163025	0.000751002
piC211	18	67066588	67084379	+	18-qE1-1295	18628.6	18746.8	18938.4	19661.3	18765.4	18374.2	20129.7	19704.3	19688	20009.9	20636.9	18495.9	18188.9	19165.4	19052.5	21541.5	20053.3	19400.7	20539.9	20468.3	19783.8	20769.7	19385.7	20611.3	21066	21139.9	21648.9	19642.2	20498.3	19851.2	20922	21221.6	20837.8	19630.1	19033.1	21066.1	19454	19444.8	18927.3	0.00240002	0.00189263	0.00182456
piC212	19	9982704	9985092	+	pi-Fth1	662.237	546.906	607.622	477.656	599.994	598.828	554.196	614.931	498.895	642.207	529.288	526.993	543.023	527.797	395.143	607.177	615.795	557.616	701.912	585.1	613.395	579.844	563.087	622.526	614.895	675.696	574.082	525.867	578.215	611.456	610.174	620.086	488.167	632.404	593.847	621.257	566.704	523.128	620.408	0.00877866	0.00861127	0.00440743
piC213	19	37254674	37263866	-	19-qC2-1361	12081.1	10341.5	11385.8	11916	13016.6	11319.1	12530.2	10510.5	10554.3	12826.8	11853.1	11165.7	11791.3	12882.8	10315.1	10425.3	11234.3	13271	12311.6	12297.3	11491.3	11451.3	11761.8	11436.2	12140.1	11418	10584.9	11736.3	11808.5	11252.3	11486.5	12014.1	11394.4	11056.8	12061	10957.7	10516.2	11386.6	11726.1	0.00432726	0.00489609	0.00402606
piC214	19	44562848	44576272	+	pi-Hif1an	220.001	217.342	244.473	232.157	225.337	179.31	213.9	141.132	227.018	178.185	176.873	208.238	246.828	160.398	241.08	207.393	218.455	225.3	195.539	239.859	203.276	194.133	173.189	215.055	215.124	241.195	206.599	179.761	194.483	146.524	164.574	203.375	195.442	222.449	231.542	195.864	175.932	186.021	205.498	0.0131072	0.0109165	0.00658775
