# Supplementary material for: Genetic polymorphisms lead to major, locus-specific, variation in piRNA production in mouse
Source: EMBO J. 2025 Jun 5;44(14):4104–19. doi: 10.1038/s44318-025-00475-4 (PMC12264111; doi:10.1038/s44318-025-00475-4)
Supplement: Supplementary file 13 — Dataset EV8 [file 44318_2025_475_MOESM13_ESM.xlsx]

## Sheet: Dataset_EV8_Legend
Dataset EV8. Analysis of variance in piRNA cluster expression explained by genetics using pedigrees of ICR mice. The analysis was done using the 214 previously described piRNA clusters.

## Sheet: Dataset_EV8
piCID	Chromosome	Start	End	Strand	ClusterName	% of variance explained by genetics (heritability)	p-value (from 100 permutations)	Adjusted p-value
piC1	1	34813227	34843022	-	pi-Fam168b	99.9949	0.01	0.0289189
piC2	1	57348976	57377520	-	1-qC1.3-637	99.9974	0.04	0.0744348
piC3	1	88258856	88277518	-	pi-Hjurp	99.9985	0	0
piC4	1	91403056	91406029	-	1-qD-2017	6.86069	0.08	0.120563
piC5	1	91540016	91559583	+	pi-Asb1	24.2663	0.01	0.0289189
piC6	1	92992345	92997067	-	1-qD-4525	100	0	0
piC7	1	93803500	93822102	+	pi-Ing5	71.5268	0.06	0.0972727
piC8	1	118459145	118459266	-	1-qE2.3-2	36.1973	0.22	0.264494
piC9	1	118627945	118685162	+	pi-Tfcp2l1	99.9992	0.01	0.0289189
piC10	1	125174892	125177979	+	1-qE3-706	99.9999	0	0
piC11	1	132007618	132031584	+	pi-Elk4	99.9997	0	0
piC12	1	133131138	133139782	+	pi-Ppp1r15b	59.2951	0.06	0.0972727
piC13	1	134754665	134955950	-	pi-Ppp1r12b	19.4514	0.14	0.181576
piC14	1	156558073	156649619	+	pi-Abl2	68.7959	0.15	0.187719
piC15	1	160906384	160974973	+	pi-Rc3h1	84.8479	0.02	0.0480899
piC16	1	161002922	161034827	-	pi-Zbtb37	48.7048	0.06	0.0972727
piC17	1	170193431	170215410	-	pi-Uhmk1	85.2868	0.01	0.0289189
piC18	2	28822302	28840341	-	pi-Gtf3c4	89.073	0.01	0.0289189
piC19	2	37569877	37703370	-	pi-Strbp	57.9134	0.1	0.137179
piC20	2	92541142	92609144	+	2-qE1-35981	68.7372	0.03	0.0629412
piC21	2	120692589	120715137	+	2-qE5-4	4.66163	0.24	0.286927
piC22	2	127691854	127703711	+	2-qF1-2536	99.9997	0	0
piC23	2	151127448	151158594	+	2-qG3-1029	99.9982	0.01	0.0289189
piC24	2	154436484	154539356	+	pi-Cbfa2t2	0	0.4	0.423762
piC25	2	156196658	156309951	+	pi-Phf20	99.9998	0.1	0.137179
piC26	3	20402672	20506199	-	3-qA2-617	35.9551	0.15	0.187719
piC27	3	32334794	32365665	-	pi-Zmat3	99.9998	0	0
piC28	3	34826631	34879283	+	3-qA3-2052	55.6273	0.01	0.0289189
piC29	3	51224933	51251625	+	pi-Ccrn4l(pi-Noct)	81.4407	0	0
piC30	3	95181762	95217980	-	pi-Gabpb2	21.0583	0.16	0.196782
piC31	3	124398083	124425991	-	pi-1700006A11Rik	99.9973	0.02	0.0480899
piC32	4	45395925	45408922	-	pi-Mcart1	20.7326	0.15	0.187719
piC33	4	56802349	56809597	+	pi-BC026590	29.8068	0.16	0.196782
piC34	4	56867026	56947483	-	pi-D730040F13Rik	33.2535	0.09	0.1284
piC35	4	57356531	57364266	-	4-qB3-3994	0	0.43	0.448878
piC36	4	59805650	59904740	+	pi-Snx30	7.47749	0.28	0.325652
piC37	4	62220598	62230936	-	4-qB3-639	100	0	0
piC38	4	62231006	62239341	+	4-qB3-277	99.9999	0	0
piC39	4	94280152	94331623	-	4-qC5-17839	99.9999	0.01	0.0289189
piC40	4	108175242	108217922	-	pi-Zyg11a	87.7416	0.03	0.0629412
piC41	4	108227755	108301090	-	pi-Zyg11b	8.30523	0.18	0.218864
piC42	4	123833625	123841966	-	4-qD2.2-2182	99.9999	0	0
piC43	4	123892083	123896600	-	4-qD2.2-349	99.9998	0	0
piC44	4	132639088	132724761	+	pi-Eya3	72.4688	0.02	0.0480899
piC45	4	135412308	135433791	-	pi-Rcan3	45.2669	0.12	0.159503
piC46	4	135626796	135630198	+	4-qD3-2082	99.9999	0	0
piC47	4	136469764	136554782	+	pi-Luzp1	99.9976	0.03	0.0629412
piC48	5	38200252	38220389	-	pi-Zbtb49	0	0.47	0.485894
piC49	5	67392150	67428120	-	pi-Bend4	39.2809	0.04	0.0744348
piC50	5	101832960	102069932	-	pi-Wdfy3	2.77959	0.32	0.360421
piC51	5	113320455	113340095	-	5-qF-14508	93.3894	0.08	0.120563
piC52	5	113340138	113376874	+	5-qF-14224	67.7276	0.05	0.0869919
piC53	5	113937100	113993758	-	pi-Ssh1	15.9488	0.19	0.229718
piC54	5	114828520	114853587	-	5-qF-4633	55.7215	0.08	0.120563
piC55	5	115142982	115158216	-	pi-Mlec	90.0951	0	0
piC56	5	130144922	130155114	+	pi-Kctd7	72.9441	0.01	0.0289189
piC57	5	135149165	135163872	+	pi-Tbl2	99.9999	0.01	0.0289189
piC58	5	136919146	136937112	+	5-qG2-950	83.9996	0.03	0.0629412
piC59	5	142866946	142895212	-	pi-Fbxl18	61.0138	0.04	0.0744348
piC60	5	143758379	143768596	+	5-qG2-2301	100	0.01	0.0289189
piC61	5	149790072	149831589	-	5-qG3-23659	99.9013	0	0
piC62	6	81893818	81911839	-	6-qC3-6258	99.9994	0	0
piC63	6	83362374	83455516	-	pi-Tet3	0	0.36	0.395077
piC64	6	83575941	83590341	+	6-qC3-100	11.2041	0.35	0.386082
piC65	6	85111416	85126094	-	pi-Gm5878.1	93.8905	0.01	0.0289189
piC66	6	85469578	85502886	-	pi-Fbxo41	20.8999	0.15	0.187719
piC67	6	85985215	86003606	-	6-qC3-2394.2	23.6866	0.14	0.181576
piC68	6	87962456	87994167	-	6-qD1-2831	97.0511	0.05	0.0869919
piC69	6	88724470	88828357	+	pi-Mgll	0	0.59	0.59
piC70	6	92091402	92173057	+	pi-Nr2c2	71.0304	0.01	0.0289189
piC71	6	116338022	116409533	+	pi-March08	27.0039	0.32	0.360421
piC72	6	120836212	120892841	+	pi-Bcl2l13	38.183	0.08	0.120563
piC73	6	127776076	127796372	-	6-qF3-8009	42.6392	0.02	0.0480899
piC74	6	127796431	127841890	+	6-qF3-28913	72.7331	0.03	0.0629412
piC75	6	128169705	128200582	-	6-qF3-3040	36.9257	0.08	0.120563
piC76	6	128438800	128506907	+	6-qF3-1063	20.3878	0.1	0.137179
piC77	7	30121924	30140747	+	pi-Zfp382	87.3151	0.04	0.0744348
piC78	7	52887607	52913867	+	7-qB5-6255	0	0.58	0.582723
piC79	7	63886351	63938875	-	pi-Klf13	72.6768	0.02	0.0480899
piC80	7	69874210	69909583	-	7-qD1-9417	23.9379	0.04	0.0744348
piC81	7	69909764	69966359	+	7-qD1-16444	99.9975	0.01	0.0289189
piC82	7	73097826	73105273	-	7-qD1-654	70.0078	0.12	0.159503
piC83	7	73105312	73146779	+	7-qD1-19431	64.5948	0.05	0.0869919
piC84	7	73773917	73816469	-	7-qD2-24830	2.01674	0.31	0.352872
piC85	7	73816595	73838894	+	7-qD2-11976	72.9638	0.04	0.0744348
piC86	7	75769042	75782107	-	7-qD2-40	85.0509	0.01	0.0289189
piC87	7	99920257	99980458	-	pi-Rnf169	20.6681	0.04	0.0744348
piC88	7	125316893	125349772	-	7-qF3-3125	43.7527	0.04	0.0744348
piC89	7	125349871	125364820	+	7-qF3-246	99.9999	0	0
piC90	7	132712088	132852628	-	pi-Fam53b	99.9999	0	0
piC91	8	25154553	25203880	-	pi-Tacc1	59.5476	0.04	0.0744348
piC92	8	27293077	27296288	-	8-qA2-343	99.9998	0	0
piC93	8	37088935	37094955	-	8-qA4-332	75.4508	0.01	0.0289189
piC94	8	37103898	37105508	-	8-qA4-155	75.1904	0	0
piC95	8	66511738	66519199	+	pi-Tktl2	76.2482	0.01	0.0289189
piC96	8	69761326	69774895	-	pi-Zfp866	99.994	0.01	0.0289189
piC97	8	92189460	92194416	+	8-qC5-8200	99.9993	0.03	0.0629412
piC98	8	93409942	93427377	-	8-qC5-2209	92.9888	0	0
piC99	8	104348211	104395808	-	pi-Cmtm4	87.6127	0	0
piC100	8	109726650	109737749	-	pi-Atxn1l	92.5178	0.01	0.0289189
piC101	8	110117666	110132456	+	8-qE1-3748	83.1986	0.02	0.0480899
piC102	8	111003187	111031723	-	pi-Ddx19b	3.49167	0.29	0.335459
piC103	8	117158265	117215995	+	pi-Gan	39.4359	0.09	0.1284
piC104	8	122883089	123042254	-	pi-Ankrd11	12.4718	0.06	0.0972727
piC105	8	124890300	124897776	-	pi-Exoc8	90.9017	0.02	0.0480899
piC106	9	3181784	3199792	-	9-qA1-178	4.05379	0.38	0.412792
piC107	9	27299245	27357729	+	pi-Igsf9b	52.7869	0.02	0.0480899
piC108	9	44142979	44233996	-	pi-Cbl	99.9999	0	0
piC109	9	44292439	44305634	-	pi-Hinfp	0	0.38	0.412792
piC110	9	51765299	51853665	+	pi-Arhgap20	99.9999	0	0
piC111	9	54207174	54249823	-	9-qA5.3-24188	72.3752	0.07	0.110963
piC112	9	54249946	54277638	+	9-qA5.3-1495	99.9998	0	0
piC113	9	61913286	61914541	-	pi-Rplp1	0	0.48	0.493846
piC114	9	67691252	67733786	-	9-qC-31469	99.9998	0	0
piC115	9	67733945	67760929	+	9-qC-10667	55.2215	0.1	0.137179
piC116	9	106688082	106789172	-	pi-Rad54l2	77.0977	0.03	0.0629412
piC117	9	107995743	108048780	+	pi-Ip6k1	52.3655	0.05	0.0869919
piC118	9	114507222	114564369	-	pi-Trim71	0.635563	0.4	0.423762
piC119	9	119402286	119441914	+	pi-Acvr2b	99.9997	0	0
piC120	9	119444965	119465504	+	pi-Exog	18.2993	0.06	0.0972727
piC121	9	122780673	122805469	-	9-qF4-150	50.1798	0.02	0.0480899
piC122	10	18796806	18831930	-	10-qA3-2592	28.5498	0.09	0.1284
piC123	10	20310506	20312760	-	10-qA3-143	19.3524	0.03	0.0629412
piC124	10	42181846	42276755	-	pi-Foxo3	86.9391	0.03	0.0629412
piC125	10	61428492	61452798	-	pi-Eif4ebp2	84.1236	0	0
piC126	10	62651693	62706331	+	10-qB4-6488	42.5255	0.12	0.159503
piC127	10	66679900	66698136	-	10-qB5.1-5404	99.9999	0	0
piC128	10	66698293	66708692	+	10-qB5.1-221	33.2641	0.15	0.187719
piC129	10	71344913	71385881	+	pi-Ipmk	74.0627	0.09	0.1284
piC130	10	75837524	75864170	+	10-qC1-12816	25.7796	0.18	0.218864
piC131	10	76032656	76042969	+	pi-Zfp280b	99.9989	0.01	0.0289189
piC132	10	83360241	83488082	+	pi-D10Wsu102e	0	0.39	0.419397
piC133	10	84488294	84504837	+	10-qC1-117	5.17524	0.3	0.343316
piC134	10	85748562	85781750	+	10-qC1-2617	60.1789	0.07	0.110963
piC135	10	86548679	86591509	-	10-qC1-1527	36.6032	0.06	0.0972727
piC136	10	86617012	86670850	+	10-qC1-875	22.9259	0.27	0.315738
piC137	10	94673713	94688442	-	10-qC2-545	33.3584	0.15	0.187719
piC138	10	126978698	126999960	+	pi-Ctdsp2	86.5886	0.01	0.0289189
piC139	10	127667200	127701048	+	pi-Tmem194	98.6345	0.03	0.0629412
piC140	11	5528890	5542201	-	pi-Ccdc117	0	0.52	0.527393
piC141	11	50939596	50943725	-	11-qB1.3-590	99.9999	0.01	0.0289189
piC142	11	60777538	60788285	+	pi-Smcr8	10.2651	0.53	0.535
piC143	11	69395817	69396674	+	pi-Lsmd1	99.9958	0	0
piC144	11	75531717	75577567	+	pi-Slc43a2	58.2419	0.02	0.0480899
piC145	11	79591212	79698022	+	pi-Rab11fip4	99.9998	0	0
piC146	11	95712632	95772350	+	pi-Zfp652	100	0	0
piC147	11	95957166	96007888	-	pi-Igf2bp1	0	0.27	0.315738
piC148	11	97362328	97398541	+	pi-Socs7	9.21996	0.26	0.307403
piC149	11	97663217	97685443	+	pi-Mllt6	81.7221	0.04	0.0744348
piC150	11	98863633	98905578	+	pi-Wipf2	0	0.43	0.448878
piC151	11	100457125	100472782	-	pi-Klhl11	99.9544	0.04	0.0744348
piC152	11	103424327	103453696	+	11-qE1-9443	71.0848	0.1	0.137179
piC153	11	106036879	106059322	+	pi-Dcaf7	80.9605	0.03	0.0629412
piC154	11	107994012	107999715	+	11-qE1-3997	99.9992	0	0
piC155	11	108417576	108425425	-	11-qE1-252	75.0137	0.09	0.1284
piC156	11	120625128	120633954	-	pi-Mafg	79.8445	0.03	0.0629412
piC157	12	3806980	3914443	+	pi-Dnmt3a	39.4276	0.05	0.0869919
piC158	12	81714960	81781170	-	pi-Map3k9	99.9322	0.05	0.0869919
piC159	12	98378945	98420048	-	12-qE-23911	99.9912	0.02	0.0480899
piC160	12	98420148	98455965	+	12-qE-7089	87.1549	0.03	0.0629412
piC161	13	21503621	21506524	-	13-qA3.1-213	99.9999	0.01	0.0289189
piC162	13	23763668	23764414	+	pi-Hist1h1a	0	0.42	0.442759
piC163	13	24905600	24935032	+	13-qA3.1-355	51.1135	0.07	0.110963
piC164	13	24987484	25020304	-	pi-Mrs2	99.9991	0	0
piC165	13	49814722	49895692	+	13-qA5-156	75.5122	0.06	0.0972727
piC166	13	50268025	50317360	+	13-qA5-208	99.9999	0.02	0.0480899
piC167	13	50501554	50595487	-	13-qA5-464	99.9992	0	0
piC168	13	50905640	50934148	-	13-qA5-703	99.9999	0	0
piC169	13	52096735	52124158	+	13-qA5-967	99.9999	0	0
piC170	13	53393668	53454538	+	13-qB1-1517	50.629	0.13	0.170675
piC171	13	55105322	55135057	+	pi-Zfp346	68.0536	0.02	0.0480899
piC172	13	55212057	55318324	+	pi-Nsd1	99.9998	0.02	0.0480899
piC173	14	19626160	19653410	-	14-qA3-3095	1.09255	0.33	0.369738
piC174	14	24081994	24130091	+	14-qA3-19970	99.9999	0	0
piC175	14	24337663	24369814	-	14-qA3-2286	5.96965	0.08	0.120563
piC176	14	24412817	24429825	-	14-qA3-284	6.63408	0.09	0.1284
piC177	14	27039033	27107286	+	pi-Il17rd	20.3723	0.13	0.170675
piC178	14	44758113	44789939	-	14-qC1-1261	68.9799	0.11	0.149936
piC179	14	44926823	44950817	+	14-qC1-1010	99.9998	0.04	0.0744348
piC180	14	64811602	64949862	-	pi-Hmbox1	99.9996	0	0
piC181	15	59247366	59275222	-	15-qD1-17920	81.5141	0	0
piC182	15	59275367	59312014	+	15-qD1-4001	89.0263	0	0
piC183	15	73095849	73185186	-	pi-Eif2c2	99.9987	0	0
piC184	15	74606029	74636770	-	pi-1700016M24Rik	99.9999	0	0
piC185	15	74636388	74658911	+	15-qD3-14639	33.8554	0.05	0.0869919
piC186	15	78647685	78670532	-	15-qE1-8387	0	0.49	0.501722
piC187	15	79928006	79963233	+	15-qE1-1119	99.997	0	0
piC188	15	81802718	81826859	+	pi-Tef	0	0.4	0.423762
piC189	15	83353848	83367280	-	15-qE1-3710	51.9931	0.04	0.0744348
piC190	15	88955891	88982677	-	pi-Mlc1	0	0.5	0.509524
piC191	15	89499857	89560260	+	pi-Shank3	4.50918	0.25	0.297222
piC192	15	100575319	100580234	-	pi-Pou6f1	99.9915	0	0
piC193	15	103191553	103240756	-	pi-Cbx5	0	0.35	0.386082
piC194	16	16896457	16927358	+	pi-Ppm1f	0	0.44	0.457087
piC195	16	17233587	17263430	+	pi-Hic2	59.0939	0.09	0.1284
piC196	16	17451967	17487432	+	pi-Crkl	27.1033	0.16	0.196782
piC197	16	24393446	24992575	+	pi-Lpp	0	0.39	0.419397
piC198	16	43964766	43979755	-	pi-Zdhhc23	84.1884	0.01	0.0289189
piC199	17	22497402	22522100	+	17-qA3.3-352	19.4673	0.08	0.120563
piC200	17	24961292	25015587	-	pi-Cramp1l	99.9999	0	0
piC201	17	27288276	27325028	-	17-qA3.3-27363	100	0	0
piC202	17	27325197	27367483	+	17-qA3.3-26735	100	0	0
piC203	17	27856507	27900040	+	pi-Uhrf1bp1	99.9997	0	0
piC204	17	49112271	49113511	-	17-qC-935	46.5863	0.09	0.1284
piC205	17	50237659	50247541	+	17-qC-59	2.7678	0.3	0.343316
piC206	17	66206812	66231758	+	17-qE1.1-7037	65.133	0.12	0.159503
piC207	17	79333729	79354890	-	pi-Cdc42ep3	96.2316	0.06	0.0972727
piC208	17	83574024	83632446	-	pi-Kcng3	61.2641	0.1	0.137179
piC209	18	60684495	60748654	-	pi-Ndst1	67.2553	0.06	0.0972727
piC210	18	67029447	67066460	-	18-qE1-36451	90.619	0.02	0.0480899
piC211	18	67066588	67084379	+	18-qE1-1295	86.6615	0	0
piC212	19	9982704	9985092	+	pi-Fth1	23.5825	0.05	0.0869919
piC213	19	37254674	37263866	-	19-qC2-1361	0	0.34	0.378958
piC214	19	44562848	44576272	+	pi-Hif1an	99.9998	0	0
