# Supplementary material for: Genetic polymorphisms lead to major, locus-specific, variation in piRNA production in mouse
Source: EMBO J. 2025 Jun 5;44(14):4104–19. doi: 10.1038/s44318-025-00475-4 (PMC12264111; doi:10.1038/s44318-025-00475-4)
Supplement: Supplementary file 14 — Dataset EV9 [file 44318_2025_475_MOESM14_ESM.xlsx]

## Sheet: Dataset_EV9_Legend
Dataset EV9. Differential predicted piRNA cluster expression in testis samples from four inbred strains. Note that bidirectional clusters are indicated with strand ".".

## Sheet: Dataset_EV9
							C3H vs BL6						NOD vs BL6						129 vs BL6						C3H vs NOD						129 vs NOD						C3H vs 129
piCID	Chromosome	Start	End	Strand	baseMean		log2FoldChange	lfcSE	stat	pvalue	padj		log2FoldChange	lfcSE	stat	pvalue	padj		log2FoldChange	lfcSE	stat	pvalue	padj		log2FoldChange	lfcSE	stat	pvalue	padj		log2FoldChange	lfcSE	stat	pvalue	padj		log2FoldChange	lfcSE	stat	pvalue	padj
PTmerged1	1	20996311	21001584	-	68.4567		0.0364801	0.255542	0	1	1		0.242092	0.27848	0	1	1		0.434037	0.25286	0	1	1		-0.205612	0.248905	0	1	1		0.191945	0.246151	0	1	1		-0.397557	0.219866	0	1	1
PTmerged2	1	23780022	23786733	-	0.327636		-3.30182	3.67692	-0.626019	0.531302	1		-3.1121	4.06257	-0.519892	0.603139	1		-3.10975	3.67692	-0.573782	0.566115	1		0	3.86322	0	1	1		0	3.86322	0	1	1		0	3.45537	0	1	1
PTmerged3	1	34598690	34610801	+	758.45		1.53024	0.173198	3.06144	0.00220278	0.048526		2.58137	0.17455	9.05971	1.30797e-19	8.16391e-18		5.28276	0.162365	26.3773	2.49599e-153	3.11582e-151		-1.05113	0.114245	-0.447573	0.654461	1		2.70139	0.0970398	17.533	8.02848e-69	1.50333e-66		-3.75253	0.0945878	-29.1002	3.56568e-186	4.45116e-184
PTmerged4	1	34810021	34820338	-	500.806		0.253684	0.0962808	0	1	1		0.36756	0.105233	0	1	1		0.185353	0.0975097	0	1	1		-0.113876	0.0929248	0	1	1		-0.182206	0.0941975	0	1	1		0.0683304	0.0840781	0	1	1
PTmerged5	1	37415937	37420597	-	209.266		0.00871884	0.139667	0	1	1		-0.197674	0.156862	0	1	1		-0.0461713	0.141562	0	1	1		0.206393	0.141674	0	1	1		0.151503	0.143542	0	1	1		0.0548901	0.124522	0	1	1
PTmerged6	1	57347236	57362763	-	16230.6		1.05716	0.0604507	0.945487	0.34441	1		0.637583	0.0663078	0	1	1		1.14216	0.060471	2.35086	0.0187299	0.25979		0.419573	0.0600658	0	1	1		0.504576	0.0600862	0	1	1		-0.0850037	0.0535529	0	1	1
PTmerged7	1	60476748	60481147	+	199.356		0.205896	0.153998	0	1	1		0.174689	0.170019	0	1	1		0.437706	0.153705	0	1	1		0.0312069	0.150963	0	1	1		0.263017	0.150665	0	1	1		-0.23181	0.132321	0	1	1
PTmerged8	1	63049707	63059645	-	197.89		0.0222414	0.148943	0	1	1		-0.0330737	0.16526	0	1	1		0.0906169	0.149883	0	1	1		0.0553151	0.148772	0	1	1		0.123691	0.149712	0	1	1		-0.0683755	0.131479	0	1	1
PTmerged9	1	64029450	64035758	-	59.7945		0.340348	0.280797	0	1	1		-0.0796629	0.316295	0	1	1		-0.211355	0.290781	0	1	1		0.420011	0.281584	0	1	1		-0.131692	0.291541	0	1	1		0.551703	0.252588	0	1	1
PTmerged10	1	67000532	67005700	-	402.304		1.84474	0.127183	6.64195	3.09554e-11	1.2203e-09		1.29143	0.139501	2.08905	0.0367034	0.52867		1.74554	0.128226	5.81427	6.08989e-09	1.4714e-07		0.553319	0.107654	0	1	1		0.454118	0.108885	0	1	1		0.0992013	0.0925787	0	1	1
PTmerged11	1	74565363	74575339	-	207.204		0.249205	0.150098	0	1	1		-0.0579534	0.168389	0	1	1		0.0114674	0.153136	0	1	1		0.307159	0.150249	0	1	1		0.0694208	0.153284	0	1	1		0.237738	0.13293	0	1	1
PTmerged12	1	75208932	75216885	.	249.373		0.336748	0.151952	0	1	1		0.0411327	0.16952	0	1	1		0.277118	0.153363	0	1	1		0.295616	0.150961	0	1	1		0.235986	0.152381	0	1	1		0.0596302	0.13256	0	1	1
PTmerged13	1	87938961	87946496	+	212.516		0.691689	0.149468	0	1	1		-0.43193	0.175472	0	1	1		-0.0700302	0.155709	0	1	1		1.12362	0.15531	0.79595	0.426061	1		0.3619	0.161326	0	1	1		0.761719	0.132576	0	1	1
PTmerged14	1	88256213	88269967	-	808.306		-0.832737	0.086535	0	1	1		0.561295	0.0890369	0	1	1		0.280047	0.0825838	0	1	1		-1.39403	0.0836985	-4.70775	2.50465e-06	4.8102e-05		-0.281248	0.0796066	0	1	1		-1.11278	0.0767982	-1.46857	0.14195	1
PTmerged15	1	88260000	88265925	.	NA		NA	NA	NA	NA	NA		NA	NA	NA	NA	NA		NA	NA	NA	NA	NA		NA	NA	NA	NA	NA		NA	NA	NA	NA	NA		NA	NA	NA	NA	NA
PTmerged16	1	91543143	91562827	+	30813		-0.210917	0.0479582	0	1	1		-0.0281941	0.0525352	0	1	1		-0.768643	0.048096	0	1	1		-0.182723	0.0479537	0	1	1		-0.740449	0.0480916	0	1	1		0.557726	0.0430446	0	1	1
PTmerged17	1	92976181	93002015	-	141738		-0.250312	0.0482248	0	1	1		0.116961	0.0528194	0	1	1		-0.0774094	0.0482253	0	1	1		-0.367273	0.0482164	0	1	1		-0.194371	0.0482169	0	1	1		-0.172902	0.0431349	0	1	1
PTmerged18	1	93363216	93373473	+	145.451		-0.0286724	0.174629	0	1	1		-0.24484	0.19629	0	1	1		0.191532	0.174375	0	1	1		0.216167	0.177819	0	1	1		0.436371	0.177569	0	1	1		-0.220204	0.153286	0	1	1
PTmerged19	1	93579746	93589956	+	177.171		0.553568	0.162704	0	1	1		0.0146427	0.183884	0	1	1		-0.143097	0.169543	0	1	1		0.538925	0.161822	0	1	1		-0.15774	0.168697	0	1	1		0.696664	0.145321	0	1	1
PTmerged20	1	93852070	93858940	+	NA		NA	NA	NA	NA	NA		NA	NA	NA	NA	NA		NA	NA	NA	NA	NA		NA	NA	NA	NA	NA		NA	NA	NA	NA	NA		NA	NA	NA	NA	NA
PTmerged21	1	103316075	103327037	+	NA		NA	NA	NA	NA	NA		NA	NA	NA	NA	NA		NA	NA	NA	NA	NA		NA	NA	NA	NA	NA		NA	NA	NA	NA	NA		NA	NA	NA	NA	NA
PTmerged22	1	118295326	118301023	-	190.672		0.115747	0.153297	0	1	1		0.548101	0.164705	0	1	1		0.0259106	0.15566	0	1	1		-0.432355	0.145969	0	1	1		-0.522191	0.148449	0	1	1		0.0898361	0.135681	0	1	1
PTmerged23	1	118675139	118686493	+	564.633		0.141451	0.0986904	0	1	1		-0.0105526	0.109569	0	1	1		-0.0285692	0.100155	0	1	1		0.152004	0.0984388	0	1	1		-0.0180166	0.0999073	0	1	1		0.17002	0.0878403	0	1	1
PTmerged24	1	119542537	119551594	-	814.101		-0.419741	0.0835319	0	1	1		0.0269207	0.0904454	0	1	1		-0.178276	0.0833403	0	1	1		-0.446662	0.0831689	0	1	1		-0.205196	0.0829764	0	1	1		-0.241466	0.075381	0	1	1
PTmerged25	1	125174922	125179854	+	29065.8		-0.414638	0.058367	0	1	1		0.656649	0.0637852	0	1	1		-0.00708209	0.0583308	0	1	1		-1.07129	0.0582358	-1.22412	0.220908	1		-0.663731	0.0581995	0	1	1		-0.407556	0.0522048	0	1	1
PTmerged26	1	125183791	125188372	+	53.5539		0.243453	0.304824	0	1	1		1.64219	0.313505	2.04843	0.0405182	0.562003		-0.536305	0.325584	0	1	1		-1.39874	0.270701	-1.47299	0.140754	1		-2.1785	0.293881	-4.01011	6.06906e-05	0.000947026		0.779758	0.284603	0	1	1
PTmerged27	1	127481596	127488774	+	1446.94		0.107749	0.0712325	0	1	1		-0.934283	0.0825305	0	1	1		0.00822513	0.0718103	0	1	1		1.04203	0.0753428	0.557876	0.576929	1		0.942508	0.0758893	0	1	1		0.0995241	0.063419	0	1	1
PTmerged28	1	131930096	131936028	+	99.7485		0.433465	0.222127	0	1	1		0.381226	0.244501	0	1	1		0.499319	0.22334	0	1	1		0.0522388	0.213736	0	1	1		0.118093	0.214997	0	1	1		-0.0658542	0.189164	0	1	1
PTmerged29	1	132021044	132034556	+	1135.52		0.0904821	0.0721285	0	1	1		0.22005	0.0789639	0	1	1		0.0139023	0.0728923	0	1	1		-0.129568	0.070917	0	1	1		-0.206148	0.0716937	0	1	1		0.0765799	0.0640875	0	1	1
PTmerged30	1	132461003	132466663	+	121.008		0.38811	0.181241	0	1	1		0.0798211	0.203487	0	1	1		0.0158916	0.186911	0	1	1		0.308289	0.178906	0	1	1		-0.0639295	0.184648	0	1	1		0.372218	0.159801	0	1	1
PTmerged31	1	132984998	132992958	-	143.617		0.174687	0.182323	0	1	1		0.0103384	0.202587	0	1	1		-0.568387	0.191185	0	1	1		0.164349	0.181552	0	1	1		-0.578726	0.190449	0	1	1		0.743075	0.168734	0	1	1
PTmerged32	1	133128230	133145319	+	422.839		-0.0350805	0.105831	0	1	1		-0.204991	0.118207	0	1	1		-0.188288	0.107607	0	1	1		0.169911	0.107154	0	1	1		0.016703	0.108908	0	1	1		0.153207	0.095332	0	1	1
PTmerged33	1	134752450	134760470	.	NA		NA	NA	NA	NA	NA		NA	NA	NA	NA	NA		NA	NA	NA	NA	NA		NA	NA	NA	NA	NA		NA	NA	NA	NA	NA		NA	NA	NA	NA	NA
PTmerged34	1	134753432	134760936	-	235.714		0.100456	0.134148	0	1	1		0.0732736	0.148406	0	1	1		0.131978	0.135286	0	1	1		0.0271829	0.132673	0	1	1		0.058704	0.133823	0	1	1		-0.0315211	0.117814	0	1	1
PTmerged35	1	136232469	136241002	+	229.506		-0.691381	0.14833	0	1	1		-0.0762223	0.159715	0	1	1		-1.66913	0.160241	-4.17577	2.96986e-05	0.000483571		-0.615158	0.14855	0	1	1		-1.59291	0.160444	-3.69541	0.000219531	0.00307592		0.97775	0.149115	0	1	1
PTmerged36	1	139167675	139176425	+	580.502		0.78837	0.101266	0	1	1		0.255674	0.112959	0	1	1		-1.0623	0.111324	-0.559625	0.575735	1		0.532696	0.0992913	0	1	1		-1.31797	0.109531	-2.90305	0.00369545	0.0453753		1.85067	0.0974264	8.7314	2.51535e-18	8.9714e-17
PTmerged37	1	155274906	155282767	-	252.903		0.242637	0.130654	0	1	1		0.157639	0.14467	0	1	1		0.0566852	0.133227	0	1	1		0.0849981	0.128239	0	1	1		-0.100954	0.13086	0	1	1		0.185952	0.115175	0	1	1
PTmerged38	1	156424211	156434240	-	756.966		-0.0418586	0.106531	0	1	1		1.7275	0.108617	6.69791	2.11424e-11	7.19802e-10		1.58925	0.101216	5.82169	5.8255e-09	1.45443e-07		-1.76936	0.0960602	-8.00916	1.1549e-15	4.11914e-14		-0.138258	0.0901288	0	1	1		-1.6311	0.0876049	-7.20399	5.84758e-13	1.75194e-11
PTmerged39	1	156639151	156652999	+	2013.35		-0.262626	0.0562189	0	1	1		-0.42227	0.0625448	0	1	1		-0.788796	0.0578416	0	1	1		0.159644	0.0573264	0	1	1		-0.366526	0.0589186	0	1	1		0.52617	0.0521548	0	1	1
PTmerged40	1	160964969	160977571	+	3216.7		0.416751	0.0705065	0	1	1		0.336422	0.0773759	0	1	1		-0.201004	0.0713635	0	1	1		0.080329	0.0698681	0	1	1		-0.537426	0.0707328	0	1	1		0.617755	0.0631448	0	1	1
PTmerged41	1	160967001	160976112	.	NA		NA	NA	NA	NA	NA		NA	NA	NA	NA	NA		NA	NA	NA	NA	NA		NA	NA	NA	NA	NA		NA	NA	NA	NA	NA		NA	NA	NA	NA	NA
PTmerged42	1	161001775	161020981	-	1553.61		1.47548	0.0723556	6.57144	4.98298e-11	1.77726e-09		2.08242	0.0766224	14.1266	2.60251e-45	2.4366e-43		1.41885	0.0728537	5.74925	8.96418e-09	2.0346e-07		-0.606937	0.0613731	0	1	1		-0.663564	0.0619595	0	1	1		0.0566268	0.0565978	0	1	1
PTmerged43	1	165321458	165327350	+	27.9654		-0.496261	0.409497	0	1	1		-0.291018	0.449726	0	1	1		0.443701	0.393794	0	1	1		-0.205242	0.418211	0	1	1		0.734719	0.402848	0	1	1		-0.939961	0.35738	0	1	1
PTmerged44	1	165863213	165877552	-	1549.85		0.560868	0.0676512	0	1	1		0.436769	0.0744204	0	1	1		-0.0382595	0.0694016	0	1	1		0.124099	0.0658183	0	1	1		-0.475029	0.0676161	0	1	1		0.599128	0.0600852	0	1	1
PTmerged45	1	166392107	166399840	.	NA		NA	NA	NA	NA	NA		NA	NA	NA	NA	NA		NA	NA	NA	NA	NA		NA	NA	NA	NA	NA		NA	NA	NA	NA	NA		NA	NA	NA	NA	NA
PTmerged46	1	166392267	166400598	-	144.474		-0.0608572	0.16525	0	1	1		-0.2943	0.186295	0	1	1		-0.20602	0.16848	0	1	1		0.233443	0.169153	0	1	1		0.0882792	0.17231	0	1	1		0.145163	0.149306	0	1	1
PTmerged47	1	167222139	167227769	-	67.6625		0.219947	0.24474	0	1	1		0.277955	0.268613	0	1	1		0.0786759	0.249355	0	1	1		-0.0580077	0.2372	0	1	1		-0.199279	0.241958	0	1	1		0.141271	0.215149	0	1	1
PTmerged48	1	167396292	167401758	-	3.06809		-2.96271	1.11445	-1.76115	0.0782134	1		-4.5035	1.73671	-2.01733	0.0436614	0.594589		-4.08687	1.3664	-2.25913	0.0238755	0.325141		1.5408	1.78733	0.302572	0.762216	1		0.416632	1.95438	0	1	1		1.12417	1.4302	0.0868172	0.930817	1
PTmerged49	1	170192820	170200006	-	1111.66		0.652566	0.0747462	0	1	1		0.706603	0.0815543	0	1	1		0.28064	0.0762832	0	1	1		-0.0540369	0.0709717	0	1	1		-0.425963	0.0725886	0	1	1		0.371926	0.0648459	0	1	1
PTmerged50	1	172374438	172386293	+	826.997		0.303845	0.0857521	0	1	1		0.54486	0.0931986	0	1	1		0.109486	0.0870347	0	1	1		-0.241015	0.0825906	0	1	1		-0.435374	0.0839216	0	1	1		0.194359	0.0755663	0	1	1
PTmerged51	1	178481449	178488298	+	356.242		0.351294	0.113725	0	1	1		0.590376	0.1232	0	1	1		0.209379	0.11564	0	1	1		-0.239082	0.107585	0	1	1		-0.380996	0.109607	0	1	1		0.141914	0.098837	0	1	1
PTmerged52	1	186964248	186973026	.	NA		NA	NA	NA	NA	NA		NA	NA	NA	NA	NA		NA	NA	NA	NA	NA		NA	NA	NA	NA	NA		NA	NA	NA	NA	NA		NA	NA	NA	NA	NA
PTmerged53	1	186967061	186971548	+	260.253		-0.145409	0.138948	0	1	1		-0.224864	0.1547	0	1	1		0.267724	0.137569	0	1	1		0.0794552	0.140948	0	1	1		0.492588	0.139589	0	1	1		-0.413132	0.121899	0	1	1
PTmerged54	1	189869340	189877699	+	39.953		0.0869907	0.321661	0	1	1		-0.27646	0.365869	0	1	1		0.310783	0.321118	0	1	1		0.363451	0.329413	0	1	1		0.587243	0.328883	0	1	1		-0.223792	0.278872	0	1	1
PTmerged55	1	191620396	191624448	+	105.977		0.201301	0.197258	0	1	1		-0.175934	0.223093	0	1	1		-0.236352	0.204072	0	1	1		0.377235	0.19967	0	1	1		-0.0604174	0.206404	0	1	1		0.437653	0.178166	0	1	1
PTmerged56	1	191778755	191783660	+	117.925		0.99307	0.206887	0	1	1		0.0992852	0.237686	0	1	1		0.739643	0.210365	0	1	1		0.893785	0.203595	0	1	1		0.640358	0.207128	0	1	1		0.253427	0.170909	0	1	1
PTmerged57	1	192891005	192897616	-	61.133		0.162598	0.266215	0	1	1		-0.466658	0.306499	0	1	1		-0.27643	0.274796	0	1	1		0.629256	0.276659	0	1	1		0.190228	0.284926	0	1	1		0.439028	0.241063	0	1	1
PTmerged441	2	25981657	25990434	+	377.894		-0.126525	0.116469	0	1	1		0.442331	0.124361	0	1	1		0.642177	0.113322	0	1	1		-0.568856	0.112015	0	1	1		0.199846	0.108739	0	1	1		-0.768702	0.0996181	0	1	1
PTmerged442	2	26135619	26142662	-	44.9946		-0.165503	0.312189	0	1	1		-0.296682	0.350423	0	1	1		0.481336	0.305027	0	1	1		0.131179	0.319903	0	1	1		0.778018	0.312918	0	1	1		-0.646839	0.269412	0	1	1
PTmerged443	2	27511822	27516799	.	144.056		-0.111515	0.192557	0	1	1		0.873422	0.201674	0	1	1		0.355857	0.18993	0	1	1		-0.984936	0.180663	0	1	1		-0.517565	0.17786	0	1	1		-0.467372	0.167452	0	1	1
PTmerged444	2	28685730	28692958	+	61.2361		-0.432826	0.255174	0	1	1		-0.0863598	0.276999	0	1	1		-0.176214	0.254127	0	1	1		-0.346466	0.256048	0	1	1		-0.0898543	0.255005	0	1	1		-0.256612	0.231112	0	1	1
PTmerged445	2	28819211	28830653	-	985.575		-0.462243	0.0728571	0	1	1		-0.446624	0.0807475	0	1	1		-0.814528	0.0748433	0	1	1		-0.015619	0.0746382	0	1	1		-0.367904	0.0765782	0	1	1		0.352285	0.0682072	0	1	1
PTmerged446	2	29108536	29124514	-	375.095		0.843942	0.1178	0	1	1		-0.525081	0.140991	0	1	1		0.642949	0.119441	0	1	1		1.36902	0.124243	2.97017	0.00297639	0.0420626		1.16803	0.1258	1.33569	0.18165	1		0.200993	0.0991155	0	1	1
PTmerged447	2	29110041	29126084	.	NA		NA	NA	NA	NA	NA		NA	NA	NA	NA	NA		NA	NA	NA	NA	NA		NA	NA	NA	NA	NA		NA	NA	NA	NA	NA		NA	NA	NA	NA	NA
PTmerged448	2	29177571	29182478	+	436.116		-0.214957	0.111252	0	1	1		-0.196859	0.123087	0	1	1		0.192095	0.11023	0	1	1		-0.018098	0.112462	0	1	1		0.388954	0.111451	0	1	1		-0.407052	0.0982241	0	1	1
PTmerged449	2	30254201	30259888	.	NA		NA	NA	NA	NA	NA		NA	NA	NA	NA	NA		NA	NA	NA	NA	NA		NA	NA	NA	NA	NA		NA	NA	NA	NA	NA		NA	NA	NA	NA	NA
PTmerged450	2	30254202	30259888	+	26.5373		-0.512454	0.381564	0	1	1		-0.412538	0.423218	0	1	1		0.100862	0.371588	0	1	1		-0.099916	0.395235	0	1	1		0.5134	0.385613	0	1	1		-0.613316	0.339375	0	1	1
PTmerged451	2	31796085	31804437	+	50.2636		-0.875919	0.310893	0	1	1		0.540403	0.311672	0	1	1		0.572045	0.286491	0	1	1		-1.41632	0.297642	-1.39873	0.161893	1		0.0316419	0.272054	0	1	1		-1.44796	0.271161	-1.65202	0.0985304	1
PTmerged452	2	32229773	32237509	+	124.928		0.283406	0.180228	0	1	1		-0.633976	0.212914	0	1	1		-0.13934	0.185978	0	1	1		0.917382	0.191771	0	1	1		0.494636	0.197186	0	1	1		0.422746	0.161344	0	1	1
PTmerged453	2	32961155	32967235	+	11.5841		0.756645	0.676725	0	1	1		0.414855	0.751613	0	1	1		0.127868	0.699839	0	1	1		0.341791	0.651156	0	1	1		-0.286986	0.675146	0	1	1		0.628777	0.590641	0	1	1
PTmerged454	2	33408239	33413346	-	181.197		-0.195488	0.175666	0	1	1		-0.475903	0.197187	0	1	1		-0.436522	0.178876	0	1	1		0.280415	0.180562	0	1	1		0.0393811	0.183686	0	1	1		0.241034	0.160363	0	1	1
PTmerged455	2	37566630	37583336	-	4653.55		0.0869954	0.0496157	0	1	1		-0.00927048	0.054638	0	1	1		-0.152484	0.0500492	0	1	1		0.0962659	0.0495529	0	1	1		-0.143214	0.0499869	0	1	1		0.23948	0.044442	0	1	1
PTmerged456	2	38721798	38729638	-	369.497		-0.212356	0.106809	0	1	1		-0.436934	0.120302	0	1	1		-0.555647	0.110092	0	1	1		0.224578	0.110277	0	1	1		-0.118713	0.113459	0	1	1		0.343291	0.0990381	0	1	1
PTmerged457	2	68543370	68561676	-	292.633		1.32017	0.136169	2.35128	0.018709	0.311401		-0.4559	0.163913	0	1	1		0.164866	0.142929	0	1	1		1.77607	0.142528	5.44506	5.17881e-08	1.10827e-06		0.620767	0.149	0	1	1		1.1553	0.117793	1.31845	0.187353	1
PTmerged458	2	69108817	69114215	+	42.4031		-0.0351642	0.312406	0	1	1		-0.122006	0.348408	0	1	1		0.290485	0.310157	0	1	1		0.0868416	0.314749	0	1	1		0.412491	0.312517	0	1	1		-0.32565	0.271802	0	1	1
PTmerged459	2	75958451	75965391	-	134.885		1.56687	0.251879	2.25057	0.0244128	0.397504		-2.31491	0.407889	-3.22369	0.0012655	0.0220433		2.20947	0.249761	4.84252	1.28202e-06	2.46213e-05		3.88178	0.376777	7.64849	2.03356e-14	6.92334e-13		4.52438	0.375365	9.38921	6.04531e-21	2.05815e-19		-0.642603	0.194856	0	1	1
PTmerged460	2	75975274	75979990	-	126.135		1.27008	0.191169	1.41279	0.157718	1		0.339743	0.218894	0	1	1		0.623549	0.197969	0	1	1		0.930338	0.182198	0	1	1		0.283806	0.189321	0	1	1		0.646532	0.15644	0	1	1
PTmerged462	2	84587830	84600863	-	647.758		0.540365	0.0925994	0	1	1		0.0953201	0.103736	0	1	1		0.0458022	0.0950901	0	1	1		0.445045	0.0915947	0	1	1		-0.0495179	0.0941119	0	1	1		0.494563	0.081673	0	1	1
PTmerged463	2	91013357	91018969	+	96.8526		-0.230843	0.197773	0	1	1		-0.552915	0.225057	0	1	1		-0.742108	0.206819	0	1	1		0.322072	0.2069	0	1	1		-0.189193	0.215564	0	1	1		0.511264	0.186899	0	1	1
PTmerged464	2	91261791	91283013	+	2134.8		0.135111	0.0591395	0	1	1		0.0504299	0.0652747	0	1	1		0.151966	0.0594453	0	1	1		0.0846808	0.0588321	0	1	1		0.101536	0.0591394	0	1	1		-0.0168551	0.0522893	0	1	1
PTmerged465	2	91934160	91939994	+	161.357		1.52841	0.22108	2.39012	0.016843	0.286714		0.999625	0.243481	0	1	1		0.55863	0.228116	0	1	1		0.528782	0.205312	0	1	1		-0.440995	0.21287	0	1	1		0.969777	0.186834	0	1	1
PTmerged466	2	92515545	92522497	-	181.309		-0.687247	0.167235	0	1	1		0.0459284	0.177239	0	1	1		0.410885	0.159379	0	1	1		-0.733175	0.166113	0	1	1		0.364956	0.158201	0	1	1		-1.09813	0.146907	-0.667987	0.504142	1
PTmerged467	2	92527705	92617390	+	1.15839e+06		-0.32979	0.0433332	0	1	1		0.0223171	0.0474682	0	1	1		-0.232885	0.0433336	0	1	1		-0.352107	0.0433327	0	1	1		-0.255202	0.0433331	0	1	1		-0.0969045	0.0387595	0	1	1
PTmerged468	2	92965212	92973415	-	174.711		-0.517096	0.155751	0	1	1		0.199904	0.165115	0	1	1		-0.267594	0.155175	0	1	1		-0.717	0.1529	0	1	1		-0.467498	0.152314	0	1	1		-0.249502	0.142108	0	1	1
PTmerged469	2	93048977	93057940	+	336.867		-0.0937415	0.140838	0	1	1		0.0337832	0.154481	0	1	1		-0.152256	0.142094	0	1	1		-0.127525	0.140228	0	1	1		-0.186039	0.14149	0	1	1		0.0585147	0.126453	0	1	1
PTmerged470	2	93767392	93777238	.	174.878		0.176922	1.74791	0	1	1		-1.48557	2.02458	-0.23984	0.810455	1		10.1035	1.41973	6.41217	1.43463e-10	3.7053e-09		1.6625	1.77146	0.373984	0.708416	1		11.5891	1.44861	7.30983	2.67476e-13	6.90825e-12		-9.92662	1.02701	-8.69188	3.56502e-18	1.21373e-16
PTmerged471	2	93954417	93970864	.	NA		NA	NA	NA	NA	NA		NA	NA	NA	NA	NA		NA	NA	NA	NA	NA		NA	NA	NA	NA	NA		NA	NA	NA	NA	NA		NA	NA	NA	NA	NA
PTmerged472	2	93968000	93986649	+	855.328		-0.533704	0.0860459	0	1	1		-0.517657	0.0954896	0	1	1		0.225004	0.0842289	0	1	1		-0.0160472	0.0886029	0	1	1		0.742661	0.0868394	0	1	1		-0.758708	0.0763329	0	1	1
PTmerged474	2	102298777	102305813	-	354.267		0.402231	0.114977	0	1	1		-0.212426	0.130906	0	1	1		-0.354737	0.120263	0	1	1		0.614657	0.116622	0	1	1		-0.142311	0.121837	0	1	1		0.756968	0.104535	0	1	1
PTmerged475	2	118526309	118533479	-	43.4264		-0.473705	0.30403	0	1	1		-0.100782	0.329628	0	1	1		-0.291599	0.304211	0	1	1		-0.372923	0.305392	0	1	1		-0.190817	0.305572	0	1	1		-0.182106	0.277766	0	1	1
PTmerged476	2	119595981	119608973	+	487.431		0.120345	0.0955799	0	1	1		-0.205102	0.107621	0	1	1		-0.312182	0.0986682	0	1	1		0.325447	0.0968674	0	1	1		-0.10708	0.0999159	0	1	1		0.432527	0.0868131	0	1	1
PTmerged477	2	120617073	120622621	.	76.1947		0.20736	0.243939	0	1	1		0.271295	0.267655	0	1	1		0.344863	0.244579	0	1	1		-0.0639344	0.237004	0	1	1		0.0735686	0.237662	0	1	1		-0.137503	0.210596	0	1	1
PTmerged478	2	120693998	120707435	+	107.212		-0.105199	0.215916	0	1	1		0.44519	0.22924	0	1	1		1.32644	0.202941	1.60855	0.107714	1		-0.550389	0.205335	0	1	1		0.881252	0.191646	0	1	1		-1.43164	0.17549	-2.45964	0.0139076	0.208336
PTmerged479	2	120733036	120740842	-	356.066		0.535874	0.112127	0	1	1		0.370912	0.124068	0	1	1		0.182015	0.115143	0	1	1		0.164963	0.107766	0	1	1		-0.188896	0.1109	0	1	1		0.353859	0.0973577	0	1	1
PTmerged480	2	127255000	127263745	+	464.844		-0.455764	0.0959032	0	1	1		-0.526791	0.107373	0	1	1		-0.375393	0.0965052	0	1	1		0.0710269	0.0996842	0	1	1		0.151397	0.100263	0	1	1		-0.0803705	0.0878701	0	1	1
PTmerged481	2	127688048	127708062	+	70062.4		0.472661	0.0470023	0	1	1		0.291695	0.0515074	0	1	1		0.35495	0.0470224	0	1	1		0.180965	0.0469583	0	1	1		0.0632547	0.0469784	0	1	1		0.117711	0.0419901	0	1	1
PTmerged482	2	129826017	129833992	+	331.124		-0.0152931	0.112419	0	1	1		-0.432928	0.127861	0	1	1		-0.582738	0.117271	0	1	1		0.417635	0.116202	0	1	1		-0.14981	0.120903	0	1	1		0.567445	0.104436	0	1	1
PTmerged483	2	129827790	129832506	.	NA		NA	NA	NA	NA	NA		NA	NA	NA	NA	NA		NA	NA	NA	NA	NA		NA	NA	NA	NA	NA		NA	NA	NA	NA	NA		NA	NA	NA	NA	NA
PTmerged484	2	131025862	131030235	+	49.7026		0.269886	0.291484	0	1	1		0.35309	0.319082	0	1	1		0.222814	0.295211	0	1	1		-0.0832042	0.280539	0	1	1		-0.130276	0.28441	0	1	1		0.0470716	0.253059	0	1	1
PTmerged485	2	131297149	131303566	.	NA		NA	NA	NA	NA	NA		NA	NA	NA	NA	NA		NA	NA	NA	NA	NA		NA	NA	NA	NA	NA		NA	NA	NA	NA	NA		NA	NA	NA	NA	NA
PTmerged486	2	131297184	131303776	-	184.889		0.164368	0.149616	0	1	1		0.260196	0.163937	0	1	1		-0.0401238	0.152974	0	1	1		-0.0958281	0.14549	0	1	1		-0.30032	0.148941	0	1	1		0.204492	0.133015	0	1	1
PTmerged487	2	132052020	132057834	-	41.4982		-0.366454	0.30484	0	1	1		0.0208653	0.329344	0	1	1		0.0432357	0.300595	0	1	1		-0.387319	0.302975	0	1	1		0.0223704	0.298704	0	1	1		-0.409689	0.271448	0	1	1
PTmerged488	2	132304150	132312217	+	784.381		-0.162051	0.0888383	0	1	1		-0.5769	0.0999834	0	1	1		-0.804159	0.0918195	0	1	1		0.414849	0.091517	0	1	1		-0.22726	0.0944136	0	1	1		0.642109	0.0825196	0	1	1
PTmerged489	2	134593466	134598803	-	104.663		0.0581954	0.203909	0	1	1		0.141395	0.224011	0	1	1		0.199433	0.20444	0	1	1		-0.0832001	0.200488	0	1	1		0.0580378	0.201028	0	1	1		-0.141238	0.178354	0	1	1
PTmerged490	2	148690705	148699622	.	216.163		0.195088	0.142374	0	1	1		0.173863	0.157217	0	1	1		0.477673	0.141725	0	1	1		0.0212246	0.139338	0	1	1		0.30381	0.138675	0	1	1		-0.282585	0.121589	0	1	1
PTmerged491	2	151136998	151168325	+	NA		NA	NA	NA	NA	NA		NA	NA	NA	NA	NA		NA	NA	NA	NA	NA		NA	NA	NA	NA	NA		NA	NA	NA	NA	NA		NA	NA	NA	NA	NA
PTmerged492	2	151244217	151276209	-	NA		NA	NA	NA	NA	NA		NA	NA	NA	NA	NA		NA	NA	NA	NA	NA		NA	NA	NA	NA	NA		NA	NA	NA	NA	NA		NA	NA	NA	NA	NA
PTmerged493	2	151304645	151350568	+	NA		NA	NA	NA	NA	NA		NA	NA	NA	NA	NA		NA	NA	NA	NA	NA		NA	NA	NA	NA	NA		NA	NA	NA	NA	NA		NA	NA	NA	NA	NA
PTmerged494	2	152307033	152316867	.	NA		NA	NA	NA	NA	NA		NA	NA	NA	NA	NA		NA	NA	NA	NA	NA		NA	NA	NA	NA	NA		NA	NA	NA	NA	NA		NA	NA	NA	NA	NA
PTmerged495	2	152307555	152316982	+	109.818		-0.297404	0.200317	0	1	1		0.00290009	0.217909	0	1	1		0.104765	0.198007	0	1	1		-0.300304	0.199504	0	1	1		0.101865	0.197185	0	1	1		-0.402169	0.177551	0	1	1
PTmerged496	2	153225027	153236019	-	248.37		0.00487577	0.130293	0	1	1		-0.140018	0.145659	0	1	1		0.0933475	0.131002	0	1	1		0.144894	0.131439	0	1	1		0.233366	0.132141	0	1	1		-0.0884717	0.114983	0	1	1
PTmerged497	2	153225098	153236163	.	NA		NA	NA	NA	NA	NA		NA	NA	NA	NA	NA		NA	NA	NA	NA	NA		NA	NA	NA	NA	NA		NA	NA	NA	NA	NA		NA	NA	NA	NA	NA
PTmerged498	2	153264153	153273549	+	729.249		-0.562075	0.0878963	0	1	1		-1.47792	0.104308	-4.58184	4.60904e-06	0.00011136		-0.336823	0.087772	0	1	1		0.915848	0.0977471	0	1	1		1.1411	0.0976354	1.44518	0.148407	1		-0.225253	0.0798637	0	1	1
PTmerged499	2	153767026	153775240	+	328.12		0.366999	0.116093	0	1	1		0.490898	0.126589	0	1	1		-0.0489155	0.119883	0	1	1		-0.123899	0.11076	0	1	1		-0.539814	0.114727	0	1	1		0.415914	0.103028	0	1	1
PTmerged500	2	154297874	154303704	-	NA		NA	NA	NA	NA	NA		NA	NA	NA	NA	NA		NA	NA	NA	NA	NA		NA	NA	NA	NA	NA		NA	NA	NA	NA	NA		NA	NA	NA	NA	NA
PTmerged501	2	156196247	156217967	+	6.27465		-0.795825	0.77802	0	1	1		-1.67565	0.957442	-0.705686	0.480383	1		-0.614054	0.77848	0	1	1		0.879829	0.915314	0	1	1		1.0616	0.915705	0.0672699	0.946367	1		-0.18177	0.726041	0	1	1
PTmerged502	2	158635309	158647004	+	1157.85		0.0464066	0.0734702	0	1	1		-0.213387	0.0819431	0	1	1		-0.198726	0.0746421	0	1	1		0.259794	0.0742139	0	1	1		0.0146611	0.0753742	0	1	1		0.245133	0.0660642	0	1	1
PTmerged503	2	158760199	158767864	+	32.2209		-0.105534	0.368076	0	1	1		-0.45107	0.41925	0	1	1		0.241533	0.365209	0	1	1		0.345536	0.382583	0	1	1		0.692603	0.379826	0	1	1		-0.347067	0.322454	0	1	1
PTmerged504	2	160761960	160773222	-	1013.16		-0.00363262	0.0777299	0	1	1		-0.182643	0.0864288	0	1	1		-0.238907	0.0789873	0	1	1		0.17901	0.0783686	0	1	1		-0.0562647	0.0796159	0	1	1		0.235275	0.0700763	0	1	1
PTmerged505	2	164150753	164156752	+	100.754		-0.272788	0.205738	0	1	1		-0.278136	0.229264	0	1	1		0.545242	0.198877	0	1	1		0.00534805	0.210571	0	1	1		0.823379	0.203873	0	1	1		-0.818031	0.177003	0	1	1
PTmerged506	2	167471084	167487094	.	NA		NA	NA	NA	NA	NA		NA	NA	NA	NA	NA		NA	NA	NA	NA	NA		NA	NA	NA	NA	NA		NA	NA	NA	NA	NA		NA	NA	NA	NA	NA
PTmerged507	2	167471085	167479872	+	529.479		0.124486	0.0923084	0	1	1		-0.751608	0.108839	0	1	1		0.086641	0.093273	0	1	1		0.876094	0.0989321	0	1	1		0.838249	0.0998327	0	1	1		0.0378454	0.0814954	0	1	1
PTmerged508	2	167478038	167487019	-	192.791		-0.409025	0.150244	0	1	1		-0.474958	0.167845	0	1	1		-0.522431	0.152841	0	1	1		0.0659335	0.155287	0	1	1		-0.0474731	0.1578	0	1	1		0.113407	0.138933	0	1	1
PTmerged509	2	167511214	167516114	+	272.816		0.258391	0.135727	0	1	1		-0.15918	0.152818	0	1	1		-0.279164	0.140219	0	1	1		0.417572	0.136914	0	1	1		-0.119983	0.141368	0	1	1		0.537555	0.122693	0	1	1
PTmerged510	2	168179747	168186610	-	176.617		0.0274077	0.15375	0	1	1		-0.179223	0.172619	0	1	1		0.0693972	0.15497	0	1	1		0.20663	0.155697	0	1	1		0.24862	0.156902	0	1	1		-0.0419895	0.135868	0	1	1
PTmerged511	2	178418152	178424607	+	195.837		0.0760184	0.143638	0	1	1		0.271237	0.156619	0	1	1		-0.59814	0.151686	0	1	1		-0.195219	0.139889	0	1	1		-0.869377	0.148141	0	1	1		0.674159	0.134343	0	1	1
PTmerged512	2	181545989	181555631	+	271.119		0.18581	0.12783	0	1	1		0.115514	0.141582	0	1	1		0.248247	0.12865	0	1	1		0.0702966	0.125938	0	1	1		0.132733	0.12677	0	1	1		-0.0624363	0.111201	0	1	1
PTmerged513	2	181581099	181587798	-	218.455		0.12597	0.139474	0	1	1		-0.247006	0.158042	0	1	1		-0.0207698	0.141909	0	1	1		0.372976	0.14213	0	1	1		0.226237	0.14452	0	1	1		0.14674	0.123943	0	1	1
PTmerged514	3	9279969	9287138	+	549.448		-0.0479057	0.108385	0	1	1		0.0921461	0.118773	0	1	1		0.0259259	0.108842	0	1	1		-0.140052	0.10752	0	1	1		-0.0662203	0.107981	0	1	1		-0.0738315	0.096437	0	1	1
PTmerged515	3	9280030	9287240	.	NA		NA	NA	NA	NA	NA		NA	NA	NA	NA	NA		NA	NA	NA	NA	NA		NA	NA	NA	NA	NA		NA	NA	NA	NA	NA		NA	NA	NA	NA	NA
PTmerged516	3	20450998	20472783	-	NA		NA	NA	NA	NA	NA		NA	NA	NA	NA	NA		NA	NA	NA	NA	NA		NA	NA	NA	NA	NA		NA	NA	NA	NA	NA		NA	NA	NA	NA	NA
PTmerged517	3	21154085	21160678	+	59.969		0.848429	0.280734	0	1	1		-0.244246	0.335715	0	1	1		1.45446	0.27624	1.64517	0.0999339	1		1.09267	0.289006	0.320668	0.748462	1		1.69871	0.284643	2.45469	0.0141007	0.160021		-0.606035	0.217092	0	1	1
PTmerged518	3	28853010	28872029	-	NA		NA	NA	NA	NA	NA		NA	NA	NA	NA	NA		NA	NA	NA	NA	NA		NA	NA	NA	NA	NA		NA	NA	NA	NA	NA		NA	NA	NA	NA	NA
PTmerged519	3	28853010	28889254	.	NA		NA	NA	NA	NA	NA		NA	NA	NA	NA	NA		NA	NA	NA	NA	NA		NA	NA	NA	NA	NA		NA	NA	NA	NA	NA		NA	NA	NA	NA	NA
PTmerged520	3	31696206	31703939	.	NA		NA	NA	NA	NA	NA		NA	NA	NA	NA	NA		NA	NA	NA	NA	NA		NA	NA	NA	NA	NA		NA	NA	NA	NA	NA		NA	NA	NA	NA	NA
PTmerged521	3	31697273	31710351	+	NA		NA	NA	NA	NA	NA		NA	NA	NA	NA	NA		NA	NA	NA	NA	NA		NA	NA	NA	NA	NA		NA	NA	NA	NA	NA		NA	NA	NA	NA	NA
PTmerged522	3	32333942	32343677	-	3245.85		-0.320444	0.0654289	0	1	1		-0.193713	0.0717977	0	1	1		0.000540611	0.0652808	0	1	1		-0.126731	0.0656808	0	1	1		0.194253	0.0655333	0	1	1		-0.320984	0.0584862	0	1	1
PTmerged523	3	32498068	32510504	+	460.477		-0.0742395	0.129706	0	1	1		-1.54219	0.152637	-3.55213	0.000382122	0.00715523		-1.22821	0.135362	-1.68591	0.0918129	1		1.46795	0.140697	3.32593	0.000881237	0.013751		0.313981	0.145927	0	1	1		1.15397	0.121739	1.26475	0.205963	1
PTmerged524	3	34443247	34458367	-	2020.38		0.407374	0.0885328	0	1	1		-1.36503	0.10252	-3.56052	0.000370119	0.00715523		0.616892	0.0885107	0	1	1		1.7724	0.0936178	8.25056	1.57649e-16	5.90395e-15		1.98192	0.0935969	10.4909	9.50961e-26	5.08764e-24		-0.209518	0.0780258	0	1	1
PTmerged525	3	34866834	34882529	+	66377.1		-0.107151	0.0464194	0	1	1		0.25648	0.05083	0	1	1		-0.16507	0.0464394	0	1	1		-0.363631	0.0463857	0	1	1		-0.42155	0.0464057	0	1	1		0.0579186	0.0415278	0	1	1
PTmerged526	3	49094245	49102967	+	238.051		0.421544	0.137938	0	1	1		0.35562	0.151765	0	1	1		-3.4469	0.214962	-11.3829	5.08589e-30	2.24078e-28		0.0659244	0.13427	0	1	1		-3.80252	0.212627	-13.1804	1.13726e-39	1.06476e-37		3.86845	0.202989	14.131	2.44572e-45	1.52654e-43
PTmerged527	3	49129411	49134964	+	156.011		-0.608293	0.176602	0	1	1		0.902157	0.18042	0	1	1		-0.657957	0.179596	0	1	1		-1.51045	0.167079	-3.05515	0.00224951	0.0324017		-1.56011	0.170241	-3.29014	0.00100138	0.0131585		0.0496645	0.166188	0	1	1
PTmerged528	3	51229106	51237949	+	38.5786		-8.84041	1.21251	-6.46627	1.00449e-10	3.41982e-09		0.619223	0.32462	0	1	1		-7.68654	1.21251	-5.51464	3.49498e-08	7.47926e-07		-9.45963	1.21029	-6.98978	2.75323e-12	7.63767e-11		-8.30576	1.21029	-6.03639	1.57596e-09	3.19025e-08		-1.15387	1.68214	-0.0914705	0.927119	1
PTmerged529	3	69065287	69074090	-	464.801		0.336316	0.109292	0	1	1		0.66644	0.118252	0	1	1		-0.259058	0.113265	0	1	1		-0.330125	0.104323	0	1	1		-0.925499	0.108478	0	1	1		0.595374	0.0986338	0	1	1
PTmerged530	3	79627139	79642340	.	247.279		-0.151536	0.141077	0	1	1		0.128932	0.153437	0	1	1		0.453841	0.138318	0	1	1		-0.280468	0.139076	0	1	1		0.324909	0.136276	0	1	1		-0.605377	0.122193	0	1	1
PTmerged531	3	88420521	88425106	-	101.159		0.332194	0.207322	0	1	1		0.182266	0.230166	0	1	1		0.116951	0.211621	0	1	1		0.149929	0.202933	0	1	1		-0.0653153	0.207323	0	1	1		0.215244	0.181628	0	1	1
PTmerged532	3	88728076	88735891	.	NA		NA	NA	NA	NA	NA		NA	NA	NA	NA	NA		NA	NA	NA	NA	NA		NA	NA	NA	NA	NA		NA	NA	NA	NA	NA		NA	NA	NA	NA	NA
PTmerged533	3	88728622	88734867	+	43.776		-0.621348	0.304521	0	1	1		-0.802157	0.343823	0	1	1		-1.43311	0.326244	-1.32757	0.184322	1		0.180809	0.321737	0	1	1		-0.630954	0.34237	0	1	1		0.811763	0.302879	0	1	1
PTmerged534	3	88918821	88923913	-	69.12		-4.25217	0.289425	-11.2367	2.69334e-29	2.52164e-27		-4.79868	0.392346	-9.68198	3.59696e-22	2.44921e-20		-3.9725	0.285265	-10.4201	2.0066e-25	7.15686e-24		0.546507	0.428987	0	1	1		0.826177	0.426192	0	1	1		-0.27967	0.333873	0	1	1
PTmerged535	3	93322693	93335971	-	296.379		1.16544	0.118205	1.39957	0.161641	1		-10.7504	1.4479	-6.73415	1.64887e-11	5.88098e-10		-2.97188	0.17412	-11.3249	9.88342e-30	4.1126e-28		11.9158	1.44635	7.54713	4.44942e-14	1.44896e-12		7.77851	1.45199	4.66842	3.03532e-06	5.05212e-05		4.13732	0.160744	19.5175	7.80365e-85	8.34991e-83
PTmerged536	3	94495140	94503605	-	415.174		0.00942956	0.106872	0	1	1		0.323053	0.115857	0	1	1		-0.00506757	0.10799	0	1	1		-0.313624	0.103879	0	1	1		-0.328121	0.105029	0	1	1		0.0144971	0.0950248	0	1	1
PTmerged537	3	95178675	95192663	-	850.371		-0.0843869	0.0836139	0	1	1		0.428026	0.0900788	0	1	1		0.00908836	0.0839535	0	1	1		-0.512413	0.0812872	0	1	1		-0.418938	0.0816365	0	1	1		-0.0934753	0.074442	0	1	1
PTmerged538	3	95415660	95421485	.	26.7769		2.34845	0.561501	2.40152	0.0163272	0.284398		3.99967	0.567008	5.29035	1.22084e-07	3.26575e-06		-1.14122	0.767886	-0.183908	0.854085	1		-1.65121	0.3461	-1.88158	0.0598932	0.669553		-5.14089	0.627814	-6.59572	4.23192e-11	9.32267e-10		3.48967	0.622845	3.99726	6.40799e-05	0.00117063
PTmerged539	3	95624041	95632983	+	96.7199		-0.579799	0.213058	0	1	1		0.120727	0.22575	0	1	1		0.132179	0.206458	0	1	1		-0.700526	0.21027	0	1	1		0.0114514	0.20358	0	1	1		-0.711977	0.189408	0	1	1
PTmerged540	3	95625006	95633934	.	NA		NA	NA	NA	NA	NA		NA	NA	NA	NA	NA		NA	NA	NA	NA	NA		NA	NA	NA	NA	NA		NA	NA	NA	NA	NA		NA	NA	NA	NA	NA
PTmerged541	3	95656490	95666009	+	423.926		0.266377	0.105243	0	1	1		0.0103232	0.117629	0	1	1		0.0276962	0.107376	0	1	1		0.256054	0.104734	0	1	1		0.017373	0.106878	0	1	1		0.238681	0.093072	0	1	1
PTmerged542	3	96857021	96871025	-	116.109		0.521415	0.187259	0	1	1		-0.258247	0.217206	0	1	1		0.0501202	0.193608	0	1	1		0.779662	0.191663	0	1	1		0.308367	0.197871	0	1	1		0.471295	0.16444	0	1	1
PTmerged543	3	97668635	97675193	+	532.567		-0.380423	0.0985177	0	1	1		-0.160721	0.107899	0	1	1		-0.300119	0.099041	0	1	1		-0.219702	0.0992514	0	1	1		-0.139398	0.0997708	0	1	1		-0.0803036	0.0895425	0	1	1
PTmerged545	3	103000049	103006102	.	NA		NA	NA	NA	NA	NA		NA	NA	NA	NA	NA		NA	NA	NA	NA	NA		NA	NA	NA	NA	NA		NA	NA	NA	NA	NA		NA	NA	NA	NA	NA
PTmerged544	3	103000049	103006216	+	212.497		0.58848	0.146093	0	1	1		0.286958	0.162816	0	1	1		0.12319	0.150723	0	1	1		0.301522	0.141556	0	1	1		-0.163768	0.14633	0	1	1		0.46529	0.127462	0	1	1
PTmerged546	3	108357328	108363254	+	231.527		0.309324	0.160336	0	1	1		-0.277445	0.181177	0	1	1		-0.324007	0.165364	0	1	1		0.58677	0.162831	0	1	1		-0.0465619	0.167784	0	1	1		0.633332	0.145031	0	1	1
PTmerged547	3	108957614	108969880	+	2147.57		0.00257407	0.0648021	0	1	1		0.241599	0.0707714	0	1	1		-0.285187	0.0656608	0	1	1		-0.239025	0.0640888	0	1	1		-0.526787	0.0649569	0	1	1		0.287761	0.0583962	0	1	1
PTmerged548	3	124395649	124423078	-	44715.1		-0.380702	0.0491969	0	1	1		0.338035	0.0538233	0	1	1		-0.222062	0.0492005	0	1	1		-0.718737	0.0491412	0	1	1		-0.560097	0.0491447	0	1	1		-0.15864	0.0440295	0	1	1
PTmerged549	3	131319015	131323251	-	43.7318		-0.232387	0.295934	0	1	1		-0.408598	0.334277	0	1	1		0.0528675	0.294291	0	1	1		0.176211	0.306906	0	1	1		0.461465	0.305322	0	1	1		-0.285254	0.262788	0	1	1
PTmerged550	3	137905862	137916258	+	458.637		0.731265	0.115488	0	1	1		0.567836	0.127097	0	1	1		0.503515	0.11717	0	1	1		0.163429	0.110242	0	1	1		-0.0643208	0.112003	0	1	1		0.22775	0.0986336	0	1	1
PTmerged551	3	144687250	144692118	-	226.105		0.443552	0.139577	0	1	1		0.0613465	0.157225	0	1	1		0.373555	0.141304	0	1	1		0.382205	0.138064	0	1	1		0.312209	0.139809	0	1	1		0.0699965	0.119619	0	1	1
PTmerged552	4	10989528	10991056	-	113.059		0.24338	0.202468	0	1	1		0.149285	0.22452	0	1	1		0.683374	0.200153	0	1	1		0.0940943	0.198599	0	1	1		0.534089	0.196238	0	1	1		-0.439995	0.170569	0	1	1
PTmerged553	4	41375754	41393394	.	1973.66		0.17458	0.0629991	0	1	1		-0.154764	0.0701363	0	1	1		-0.00226395	0.0636509	0	1	1		0.329344	0.0633469	0	1	1		0.1525	0.0639952	0	1	1		0.176844	0.0560818	0	1	1
PTmerged554	4	42099797	42109199	-	NA		NA	NA	NA	NA	NA		NA	NA	NA	NA	NA		NA	NA	NA	NA	NA		NA	NA	NA	NA	NA		NA	NA	NA	NA	NA		NA	NA	NA	NA	NA
PTmerged555	4	42597127	42606529	-	NA		NA	NA	NA	NA	NA		NA	NA	NA	NA	NA		NA	NA	NA	NA	NA		NA	NA	NA	NA	NA		NA	NA	NA	NA	NA		NA	NA	NA	NA	NA
PTmerged556	4	42779235	42783578	+	NA		NA	NA	NA	NA	NA		NA	NA	NA	NA	NA		NA	NA	NA	NA	NA		NA	NA	NA	NA	NA		NA	NA	NA	NA	NA		NA	NA	NA	NA	NA
PTmerged557	4	42980530	42987468	-	189.024		1.81807	0.187717	4.35799	1.31264e-05	0.000351133		-1.44739	0.272024	-1.64465	0.100041	1		1.85318	0.188399	4.5286	5.93756e-06	0.000108469		3.26546	0.241651	9.37492	6.92298e-21	3.05019e-19		3.30057	0.24218	9.4994	2.11099e-21	7.90567e-20		-0.0351122	0.141039	0	1	1
PTmerged558	4	42994521	43003429	-	624.594		-0.0337998	0.0925658	0	1	1		-0.720064	0.10677	0	1	1		-0.045126	0.0933132	0	1	1		0.686264	0.0975691	0	1	1		0.674938	0.0982785	0	1	1		0.0113262	0.0826272	0	1	1
PTmerged559	4	43414849	43423255	+	24.042		-0.29217	0.538018	0	1	1		1.30668	0.52603	0.583015	0.559883	1		2.28773	0.477032	2.69946	0.00694515	0.100037		-1.59885	0.47155	-1.26997	0.204096	1		0.981047	0.400568	0	1	1		-2.5799	0.416187	-3.79613	0.000146971	0.00250184
PTmerged560	4	45370949	45382186	+	519.464		0.227541	0.0984322	0	1	1		0.622874	0.105942	0	1	1		0.383139	0.0985926	0	1	1		-0.395334	0.0932946	0	1	1		-0.239735	0.0934639	0	1	1		-0.155598	0.0848574	0	1	1
PTmerged561	4	45393443	45402393	-	160.96		-0.350394	0.171106	0	1	1		1.08776	0.175384	0.500359	0.616822	1		-0.709952	0.177992	0	1	1		-1.43815	0.159311	-2.75027	0.00595462	0.0788493		-1.79771	0.166686	-4.7857	1.70393e-06	2.90056e-05		0.359558	0.162178	0	1	1
PTmerged562	4	45393491	45401873	.	NA		NA	NA	NA	NA	NA		NA	NA	NA	NA	NA		NA	NA	NA	NA	NA		NA	NA	NA	NA	NA		NA	NA	NA	NA	NA		NA	NA	NA	NA	NA
PTmerged563	4	46503517	46517638	.	1128.49		-0.803068	0.0990976	0	1	1		-0.416705	0.108227	0	1	1		-0.28646	0.098333	0	1	1		-0.386363	0.100195	0	1	1		0.130244	0.0994389	0	1	1		-0.516608	0.0894171	0	1	1
PTmerged564	4	56803294	56813063	+	5213.2		-0.376638	0.0571381	0	1	1		-0.082609	0.062502	0	1	1		-0.101743	0.0570665	0	1	1		-0.294029	0.0571779	0	1	1		-0.0191344	0.0571063	0	1	1		-0.274895	0.05118	0	1	1
PTmerged565	4	56803513	56814263	.	NA		NA	NA	NA	NA	NA		NA	NA	NA	NA	NA		NA	NA	NA	NA	NA		NA	NA	NA	NA	NA		NA	NA	NA	NA	NA		NA	NA	NA	NA	NA
PTmerged566	4	56865660	56879954	-	516.537		0.480501	0.0974489	0	1	1		-0.549078	0.114161	0	1	1		-0.0205885	0.100283	0	1	1		1.02958	0.102136	0.289604	0.772119	1		0.52849	0.104844	0	1	1		0.50109	0.0863468	0	1	1
PTmerged567	4	57352197	57371007	-	100088		0.124228	0.0472007	0	1	1		0.326076	0.0516994	0	1	1		0.2271	0.0472049	0	1	1		-0.201848	0.0471704	0	1	1		-0.0989766	0.0471746	0	1	1		-0.102871	0.0421962	0	1	1
PTmerged568	4	59766089	59779643	-	1193.73		-0.113905	0.0846223	0	1	1		-0.224955	0.093551	0	1	1		-0.375558	0.0856969	0	1	1		0.11105	0.0852483	0	1	1		-0.150603	0.086315	0	1	1		0.261653	0.0765469	0	1	1
PTmerged569	4	62211841	62246886	.	NA		NA	NA	NA	NA	NA		NA	NA	NA	NA	NA		NA	NA	NA	NA	NA		NA	NA	NA	NA	NA		NA	NA	NA	NA	NA		NA	NA	NA	NA	NA
PTmerged570	4	62215370	62243296	-	168201		2.43142	0.0431044	33.2083	8.16785e-242	6.11772e-239		2.71179	0.0471514	36.304	1.39827e-288	3.49102e-286		2.91352	0.0430964	44.4009	0	0		-0.280363	0.0427525	0	1	1		0.201732	0.0427444	0	1	1		-0.482095	0.0382337	0	1	1
PTmerged571	4	62442267	62454944	-	250.779		0.0684481	0.1321	0	1	1		0.476876	0.141983	0	1	1		0.31702	0.13169	0	1	1		-0.408428	0.12606	0	1	1		-0.159856	0.125631	0	1	1		-0.248572	0.114343	0	1	1
PTmerged572	4	62443789	62453657	.	NA		NA	NA	NA	NA	NA		NA	NA	NA	NA	NA		NA	NA	NA	NA	NA		NA	NA	NA	NA	NA		NA	NA	NA	NA	NA		NA	NA	NA	NA	NA
PTmerged573	4	62504229	62509307	-	91.0636		0.0430009	0.206073	0	1	1		-0.148388	0.230858	0	1	1		-0.488218	0.215347	0	1	1		0.191389	0.208015	0	1	1		-0.33983	0.217206	0	1	1		0.531219	0.190654	0	1	1
PTmerged574	4	62554603	62560789	.	434.747		-0.741779	0.103447	0	1	1		-0.480866	0.113445	0	1	1		-0.365577	0.102384	0	1	1		-0.260913	0.106651	0	1	1		0.115289	0.10562	0	1	1		-0.376202	0.0947999	0	1	1
PTmerged575	4	94268412	94341342	-	372667		0.00594385	0.0516131	0	1	1		0.306882	0.0565365	0	1	1		0.317752	0.0516116	0	1	1		-0.300938	0.051606	0	1	1		0.0108702	0.0516045	0	1	1		-0.311808	0.046158	0	1	1
PTmerged576	4	97621919	97633003	-	645.863		0.211727	0.0982476	0	1	1		-0.576009	0.113055	0	1	1		0.370187	0.0983467	0	1	1		0.787736	0.102284	0	1	1		0.946196	0.102379	0	1	1		-0.15846	0.0857475	0	1	1
PTmerged577	4	97621984	97633987	.	NA		NA	NA	NA	NA	NA		NA	NA	NA	NA	NA		NA	NA	NA	NA	NA		NA	NA	NA	NA	NA		NA	NA	NA	NA	NA		NA	NA	NA	NA	NA
PTmerged578	4	101462185	101468854	+	42.1359		-0.661947	0.332721	0	1	1		-0.212814	0.359512	0	1	1		0.159547	0.321317	0	1	1		-0.449132	0.337015	0	1	1		0.372361	0.325762	0	1	1		-0.821493	0.295931	0	1	1
PTmerged579	4	107135139	107139790	-	178.889		0.178603	0.166983	0	1	1		-0.0142865	0.185863	0	1	1		-0.236025	0.171701	0	1	1		0.192889	0.166576	0	1	1		-0.221739	0.171305	0	1	1		0.414628	0.150611	0	1	1
PTmerged580	4	108174106	108184100	-	178.505		-0.560704	0.174954	0	1	1		0.0487371	0.187608	0	1	1		0.0986445	0.1711	0	1	1		-0.609441	0.173896	0	1	1		0.0499074	0.170018	0	1	1		-0.659349	0.155944	0	1	1
PTmerged581	4	108225958	108237866	-	839.28		0.23808	0.0806284	0	1	1		0.269319	0.0885368	0	1	1		-0.118672	0.0825392	0	1	1		-0.0312387	0.0788919	0	1	1		-0.387991	0.0808438	0	1	1		0.356752	0.0720964	0	1	1
PTmerged582	4	115772282	115778938	+	167.752		0.364747	0.153303	0	1	1		-0.0347201	0.172836	0	1	1		-0.736828	0.165941	0	1	1		0.399467	0.153141	0	1	1		-0.702108	0.165792	0	1	1		1.10157	0.145314	0.699002	0.484551	1
PTmerged583	4	116130346	116139223	-	118.189		-0.14514	0.182674	0	1	1		-0.299085	0.2052	0	1	1		-0.0637073	0.183835	0	1	1		0.153945	0.187131	0	1	1		0.235378	0.188265	0	1	1		-0.0814327	0.163421	0	1	1
PTmerged584	4	119217992	119227727	-	472.241		-0.112911	0.0991833	0	1	1		-0.963216	0.118345	0	1	1		0.44436	0.0975692	0	1	1		0.850305	0.109033	0	1	1		1.40758	0.107567	3.78904	0.000151231	0.00222102		-0.557272	0.086038	0	1	1
PTmerged585	4	120890017	120897996	+	126.209		-0.555306	0.182318	0	1	1		-0.728991	0.206741	0	1	1		-0.102611	0.179641	0	1	1		0.173685	0.193619	0	1	1		0.62638	0.1911	0	1	1		-0.452695	0.16437	0	1	1
PTmerged586	4	120905359	120917542	-	729.349		-0.0901013	0.0923506	0	1	1		0.085211	0.101062	0	1	1		0.94245	0.0895312	0	1	1		-0.175312	0.091438	0	1	1		0.857239	0.0885895	0	1	1		-1.03255	0.0785067	-0.41463	0.678413	1
PTmerged587	4	120936159	120950993	-	0.485701		1.58463	2.85494	0.204777	0.837747	1		1.41867	3.17976	0.131667	0.895248	1		1.81587	2.84973	0.286296	0.774652	1		0.165956	2.84594	0	1	1		0.397195	2.84071	0	1	1		-0.231239	2.47173	0	1	1
PTmerged588	4	123407719	123412006	-	15.9574		-0.499193	0.538687	0	1	1		-0.096807	0.580888	0	1	1		1.13401	0.496196	0.27008	0.787099	1		-0.402386	0.541613	0	1	1		1.23082	0.499372	0.46222	0.643924	1		-1.63321	0.449583	-1.40843	0.159004	1
PTmerged589	4	123822968	123855814	-	60412.5		-0.67615	0.0565908	0	1	1		0.276206	0.0619238	0	1	1		0.0805969	0.0565455	0	1	1		-0.952356	0.0565598	0	1	1		-0.195609	0.0565145	0	1	1		-0.756747	0.0506148	0	1	1
PTmerged590	4	123880276	123900136	-	9058.92		-0.498234	0.0614645	0	1	1		-0.1068	0.0672405	0	1	1		-0.336923	0.0614768	0	1	1		-0.391434	0.0614984	0	1	1		-0.230123	0.0615107	0	1	1		-0.161312	0.0551377	0	1	1
PTmerged591	4	126331828	126341894	-	284.158		0.385514	0.125224	0	1	1		-0.15321	0.142058	0	1	1		-0.486002	0.132236	0	1	1		0.538724	0.126393	0	1	1		-0.332792	0.133343	0	1	1		0.871516	0.115243	0	1	1
PTmerged592	4	126432000	126440852	-	73.9713		-0.0752196	0.245062	0	1	1		0.274261	0.264681	0	1	1		0.56834	0.239271	0	1	1		-0.349481	0.237869	0	1	1		0.294078	0.231898	0	1	1		-0.643559	0.209227	0	1	1
PTmerged593	4	128577165	128586771	-	450.416		0.120925	0.10584	0	1	1		-0.0833243	0.118027	0	1	1		-0.107377	0.107837	0	1	1		0.204249	0.106135	0	1	1		-0.024053	0.108127	0	1	1		0.228302	0.0946739	0	1	1
PTmerged594	4	129212636	129219205	+	342.177		-0.000987339	0.112134	0	1	1		-0.00179352	0.124044	0	1	1		0.152688	0.112354	0	1	1		0.000806184	0.111685	0	1	1		0.154482	0.111906	0	1	1		-0.153675	0.0985399	0	1	1
PTmerged595	4	129642630	129648386	-	99.165		-0.111028	0.205186	0	1	1		-0.0317268	0.226116	0	1	1		0.00733868	0.206021	0	1	1		-0.0793008	0.204924	0	1	1		0.0390655	0.20576	0	1	1		-0.118366	0.18251	0	1	1
PTmerged596	4	132719040	132728554	.	263.016		-0.511889	0.14426	0	1	1		-0.249605	0.157805	0	1	1		0.212813	0.14085	0	1	1		-0.262284	0.14628	0	1	1		0.462418	0.142919	0	1	1		-0.724702	0.127806	0	1	1
PTmerged597	4	133066650	133071442	+	153.549		-0.240156	0.165023	0	1	1		0.0778195	0.179321	0	1	1		-0.678945	0.171684	0	1	1		-0.317975	0.163484	0	1	1		-0.756765	0.170205	0	1	1		0.43879	0.155069	0	1	1
PTmerged598	4	133192121	133202948	+	512.112		0.547385	0.100025	0	1	1		0.0351306	0.112709	0	1	1		0.0689454	0.102834	0	1	1		0.512254	0.0993383	0	1	1		0.0338149	0.102167	0	1	1		0.47844	0.0879754	0	1	1
PTmerged599	4	133292494	133297643	-	192.426		0.753449	0.16936	0	1	1		-0.684164	0.203829	0	1	1		0.657267	0.17098	0	1	1		1.43761	0.181227	2.41473	0.015747	0.187215		1.34143	0.182742	1.86838	0.061709	0.641945		0.0961814	0.143287	0	1	1
PTmerged600	4	133658094	133664205	.	88.7008		0.0213707	0.222792	0	1	1		0.196083	0.243376	0	1	1		0.286733	0.221932	0	1	1		-0.174712	0.218006	0	1	1		0.0906497	0.217126	0	1	1		-0.265362	0.193775	0	1	1
PTmerged601	4	135213317	135218673	-	29.1478		-0.906377	0.418588	0	1	1		-0.0361986	0.439626	0	1	1		0.328838	0.394835	0	1	1		-0.870179	0.418288	0	1	1		0.365037	0.394516	0	1	1		-1.23522	0.370928	-0.634127	0.525998	1
PTmerged603	4	135252404	135258189	.	NA		NA	NA	NA	NA	NA		NA	NA	NA	NA	NA		NA	NA	NA	NA	NA		NA	NA	NA	NA	NA		NA	NA	NA	NA	NA		NA	NA	NA	NA	NA
PTmerged602	4	135252404	135258193	-	9.46704		0.555055	0.620092	0	1	1		-2.87489	1.0436	-1.79656	0.0724055	0.919182		-0.874747	0.680071	0	1	1		3.42994	0.989616	2.45544	0.0140712	0.16999		2.00014	1.02826	0.972651	0.330727	1		1.4298	0.593918	0.723672	0.469267	1
PTmerged604	4	135293831	135321821	.	2876.51		0.828418	0.143723	0	1	1		-2.20079	0.162441	-7.39215	1.4447e-13	6.3652e-12		0.00658615	0.144188	0	1	1		3.02921	0.148604	13.6552	1.88061e-42	2.34763e-40		2.20738	0.149054	8.10028	5.48326e-16	1.78564e-14		0.821832	0.128398	0	1	1
PTmerged605	4	135406420	135419513	.	NA		NA	NA	NA	NA	NA		NA	NA	NA	NA	NA		NA	NA	NA	NA	NA		NA	NA	NA	NA	NA		NA	NA	NA	NA	NA		NA	NA	NA	NA	NA
PTmerged606	4	135407941	135419518	-	165.035		-0.56547	0.169244	0	1	1		-0.0459439	0.182151	0	1	1		-0.154304	0.167203	0	1	1		-0.519526	0.169236	0	1	1		-0.108361	0.167195	0	1	1		-0.411166	0.153032	0	1	1
PTmerged607	4	135607282	135639714	+	91010.1		0.0890508	0.0415036	0	1	1		0.125134	0.0454716	0	1	1		0.132356	0.0415123	0	1	1		-0.0360829	0.0414858	0	1	1		0.00722285	0.0414945	0	1	1		-0.0433057	0.0371036	0	1	1
PTmerged608	4	136542084	136553083	+	165.882		0.14909	0.161602	0	1	1		-0.0508219	0.180828	0	1	1		0.221988	0.162563	0	1	1		0.199912	0.161677	0	1	1		0.27281	0.162637	0	1	1		-0.0728982	0.140952	0	1	1
PTmerged609	4	136542999	136552998	.	NA		NA	NA	NA	NA	NA		NA	NA	NA	NA	NA		NA	NA	NA	NA	NA		NA	NA	NA	NA	NA		NA	NA	NA	NA	NA		NA	NA	NA	NA	NA
PTmerged610	4	138891080	138898126	-	171.535		-0.263023	0.159776	0	1	1		0.282097	0.170658	0	1	1		0.336238	0.156123	0	1	1		-0.54512	0.155326	0	1	1		0.0541413	0.151566	0	1	1		-0.599261	0.139199	0	1	1
PTmerged611	4	139373729	139379445	+	282.732		-0.252364	0.120629	0	1	1		-0.231351	0.133753	0	1	1		-0.317781	0.122448	0	1	1		-0.0210132	0.122525	0	1	1		-0.0864296	0.124315	0	1	1		0.0654164	0.110071	0	1	1
PTmerged612	4	141199497	141203895	+	88.1086		-0.348286	0.228183	0	1	1		0.0281598	0.24704	0	1	1		0.284288	0.222884	0	1	1		-0.376446	0.226794	0	1	1		0.256128	0.221462	0	1	1		-0.632574	0.20021	0	1	1
PTmerged613	4	141469887	141480526	-	83.635		-0.308834	0.252319	0	1	1		-0.304144	0.28038	0	1	1		0.699123	0.243497	0	1	1		-0.00469044	0.257846	0	1	1		1.00327	0.24922	0.0131077	0.989542	1		-1.00796	0.217169	-0.0366402	0.970772	1
PTmerged615	4	148074000	148082329	-	130.143		-1.30573	0.17655	-1.73168	0.0833311	1		-1.37115	0.201686	-1.84024	0.0657327	0.856286		-0.453537	0.168764	0	1	1		0.0654226	0.19759	0	1	1		0.917613	0.190665	0	1	1		-0.852191	0.163847	0	1	1
PTmerged616	4	149173800	149180763	-	1866.82		0.56632	0.0648776	0	1	1		0.286042	0.071778	0	1	1		0.355641	0.0655825	0	1	1		0.280278	0.0636707	0	1	1		0.0695984	0.0643887	0	1	1		0.210679	0.0565944	0	1	1
PTmerged617	4	152299675	152308867	+	85.2076		-0.127471	0.229055	0	1	1		-0.0628968	0.252789	0	1	1		0.364955	0.225558	0	1	1		-0.0645737	0.229405	0	1	1		0.427852	0.225914	0	1	1		-0.492425	0.199	0	1	1
PTmerged618	4	155618425	155624942	+	70.5335		0.000951263	0.245785	0	1	1		0.400219	0.264393	0	1	1		0.32218	0.244012	0	1	1		-0.399268	0.235952	0	1	1		-0.0780394	0.234105	0	1	1		-0.321229	0.212865	0	1	1
PTmerged619	4	155712741	155721822	+	281.537		0.0382643	0.131428	0	1	1		0.550282	0.14089	0	1	1		0.0693038	0.132498	0	1	1		-0.512017	0.125668	0	1	1		-0.480978	0.126787	0	1	1		-0.0310395	0.116181	0	1	1
PTmerged620	5	3519361	3533457	+	201.006		-0.0863314	0.149498	0	1	1		0.547357	0.159065	0	1	1		-0.02997	0.150648	0	1	1		-0.633688	0.142734	0	1	1		-0.577327	0.143938	0	1	1		-0.0563613	0.13329	0	1	1
PTmerged621	5	5627379	5630452	-	78.8178		-1.67616	1.84953	-0.365585	0.714675	1		9.53637	1.42932	5.97234	2.33881e-09	7.00708e-08		-0.522293	1.84953	0	1	1		-11.2125	1.19397	-8.55341	1.19507e-17	4.71109e-16		-10.0587	1.19397	-7.587	3.27401e-14	8.75798e-13		-1.15387	1.67433	-0.0918973	0.92678	1
PTmerged623	5	23961021	23965258	-	151.83		-0.6777	0.168019	0	1	1		0.116134	0.177262	0	1	1		-0.242475	0.165385	0	1	1		-0.793834	0.166029	0	1	1		-0.358608	0.163363	0	1	1		-0.435225	0.153285	0	1	1
PTmerged624	5	29780863	29786885	+	153.34		-0.248914	0.180722	0	1	1		-0.247336	0.200178	0	1	1		-0.309415	0.182908	0	1	1		-0.0015782	0.183269	0	1	1		-0.0620792	0.185424	0	1	1		0.060501	0.16423	0	1	1
PTmerged625	5	31173010	31181998	-	289.507		-0.73227	0.128988	0	1	1		-0.0939112	0.138056	0	1	1		-0.346919	0.127572	0	1	1		-0.638359	0.129382	0	1	1		-0.253008	0.12797	0	1	1		-0.38535	0.11813	0	1	1
PTmerged626	5	33237020	33246026	+	203.641		-0.25072	0.136325	0	1	1		-3.63655	0.230445	-11.4411	2.60453e-30	2.16755e-28		-2.67077	0.167925	-9.94949	2.53481e-23	8.25468e-22		3.38583	0.222289	10.733	7.1252e-27	4.10521e-25		0.965777	0.242955	0	1	1		2.42005	0.156546	9.07114	1.17783e-19	4.64312e-18
PTmerged627	5	33323847	33332706	.	3.4132		-1.57345	1.07514	-0.533372	0.593776	1		-0.445445	1.108	0	1	1		-1.59261	1.09676	-0.540332	0.588968	1		-1.128	1.10098	-0.116264	0.907443	1		-1.14717	1.1221	-0.131155	0.895652	1		0.019165	1.08966	0	1	1
PTmerged628	5	34000778	34005613	+	15.4596		-0.470841	0.542738	0	1	1		-0.281584	0.596559	0	1	1		0.318739	0.525759	0	1	1		-0.189257	0.55374	0	1	1		0.600323	0.537109	0	1	1		-0.78958	0.476621	0	1	1
PTmerged629	5	34172095	34178893	-	95.9244		-0.660302	0.207275	0	1	1		-0.435789	0.227759	0	1	1		-0.35646	0.205832	0	1	1		-0.224513	0.213809	0	1	1		0.0793296	0.21241	0	1	1		-0.303842	0.19028	0	1	1
PTmerged630	5	34936017	34964999	.	NA		NA	NA	NA	NA	NA		NA	NA	NA	NA	NA		NA	NA	NA	NA	NA		NA	NA	NA	NA	NA		NA	NA	NA	NA	NA		NA	NA	NA	NA	NA
PTmerged631	5	34936296	34941270	-	177.139		-0.223887	0.152957	0	1	1		-2.78317	0.228767	-7.79468	6.45716e-15	3.72032e-13		-0.581289	0.157172	0	1	1		2.55928	0.218241	7.14476	9.01543e-13	2.59714e-11		2.20188	0.221216	5.43305	5.53991e-08	1.06395e-06		0.357402	0.141414	0	1	1
PTmerged632	5	34949798	34960206	+	995.556		-0.593516	0.0826479	0	1	1		-1.76383	0.0985994	-7.74681	9.42263e-15	5.0411e-13		-0.517938	0.0829616	0	1	1		1.17032	0.0923188	1.84486	0.0650576	0.711734		1.24589	0.0925998	2.65545	0.00792038	0.0912671		-0.0755781	0.0753893	0	1	1
PTmerged633	5	35547782	35557071	-	182.255		0.066342	0.166159	0	1	1		-0.432139	0.188541	0	1	1		-0.498554	0.171982	0	1	1		0.498481	0.170964	0	1	1		-0.0664146	0.176628	0	1	1		0.564896	0.152508	0	1	1
PTmerged634	5	36576031	36582185	-	500.495		-0.664144	0.11064	0	1	1		-0.283609	0.120612	0	1	1		-1.66732	0.117865	-5.66174	1.49843e-08	3.30096e-07		-0.380535	0.111782	0	1	1		-1.38371	0.118938	-3.22617	0.0012546	0.0162017		1.00318	0.108813	0.0292186	0.97669	1
PTmerged635	5	38197937	38206702	-	211.212		-0.129566	0.150079	0	1	1		0.316022	0.161586	0	1	1		0.170309	0.149244	0	1	1		-0.445588	0.145922	0	1	1		-0.145714	0.145064	0	1	1		-0.299874	0.132125	0	1	1
PTmerged636	5	38668232	38674882	-	84.6302		0.377253	0.217321	0	1	1		-0.182115	0.248831	0	1	1		0.0288015	0.223583	0	1	1		0.559368	0.220482	0	1	1		0.210916	0.226657	0	1	1		0.348451	0.191533	0	1	1
PTmerged638	5	52196176	52201872	+	307.076		0.685307	0.134667	0	1	1		0.988326	0.145004	0	1	1		0.560023	0.136404	0	1	1		-0.303019	0.123854	0	1	1		-0.428303	0.125741	0	1	1		0.125284	0.113666	0	1	1
PTmerged639	5	67383223	67401072	-	242.975		-0.480046	0.141488	0	1	1		-0.131979	0.153755	0	1	1		0.311435	0.13724	0	1	1		-0.348067	0.142436	0	1	1		0.443414	0.138217	0	1	1		-0.791481	0.124427	0	1	1
PTmerged640	5	88548008	88555985	+	23.1545		0.0965406	0.414018	0	1	1		-0.258174	0.471449	0	1	1		0.386286	0.411844	0	1	1		0.354715	0.423744	0	1	1		0.64446	0.42162	0	1	1		-0.289745	0.356245	0	1	1
PTmerged641	5	101832072	101855709	-	21103.5		0.0245133	0.055521	0	1	1		0.595587	0.060694	0	1	1		0.65321	0.0554323	0	1	1		-0.571074	0.055303	0	1	1		0.0576234	0.0552139	0	1	1		-0.628697	0.0494712	0	1	1
PTmerged642	5	110656069	110662912	+	112.32		-0.178049	0.197761	0	1	1		0.119947	0.214954	0	1	1		-0.161122	0.199689	0	1	1		-0.297996	0.195179	0	1	1		-0.281069	0.197132	0	1	1		-0.0169275	0.178228	0	1	1
PTmerged643	5	113311107	113380022	.	NA		NA	NA	NA	NA	NA		NA	NA	NA	NA	NA		NA	NA	NA	NA	NA		NA	NA	NA	NA	NA		NA	NA	NA	NA	NA		NA	NA	NA	NA	NA
PTmerged644	5	113359162	113381191	+	19627.3		0.372024	0.0494795	0	1	1		0.816209	0.0537061	0	1	1		3.89389	0.0482523	59.9741	0	0		-0.444184	0.0480755	0	1	1		3.07768	0.0468115	44.384	0	0		-3.52187	0.041895	-60.195	0	0
PTmerged645	5	113936556	113943948	.	55.5136		-0.0792648	0.305763	0	1	1		0.986793	0.317661	0	1	1		0.568745	0.298705	0	1	1		-1.06606	0.282952	-0.233458	0.815405	1		-0.418048	0.27531	0	1	1		-0.64801	0.261491	0	1	1
PTmerged646	5	114063525	114071500	+	201.677		0.0998407	0.159745	0	1	1		-0.76566	0.184946	0	1	1		-0.83719	0.168176	0	1	1		0.865501	0.168434	0	1	1		-0.0715296	0.176451	0	1	1		0.937031	0.149828	0	1	1
PTmerged647	5	114815355	114825383	-	1255.6		1.61424	0.0742859	8.26854	1.35614e-16	6.77168e-15		-1.38263	0.0968535	-3.9506	7.79556e-05	0.00166825		-0.0091205	0.0782886	0	1	1		2.99686	0.0867105	23.0291	2.38317e-117	5.94998e-115		1.37351	0.0901634	4.14258	3.43424e-05	0.000547286		1.62336	0.065324	9.54252	1.39403e-21	5.80069e-20
PTmerged648	5	114827029	114859016	-	157879		-0.552527	0.0483542	0	1	1		-0.357043	0.0529714	0	1	1		-0.569483	0.0483611	0	1	1		-0.195484	0.0483673	0	1	1		-0.21244	0.0483743	0	1	1		0.0169565	0.0432693	0	1	1
PTmerged649	5	115136901	115151542	-	1981.62		0.407127	0.0608023	0	1	1		-0.122397	0.068087	0	1	1		-0.152888	0.0621884	0	1	1		0.529524	0.061059	0	1	1		-0.030491	0.0624394	0	1	1		0.560015	0.0544036	0	1	1
PTmerged650	5	123451901	123461994	+	126.043		0.102176	0.19441	0	1	1		0.0512602	0.21517	0	1	1		0.169522	0.195536	0	1	1		0.0509163	0.192836	0	1	1		0.118262	0.193971	0	1	1		-0.0673452	0.170652	0	1	1
PTmerged651	5	123452622	123461353	.	NA		NA	NA	NA	NA	NA		NA	NA	NA	NA	NA		NA	NA	NA	NA	NA		NA	NA	NA	NA	NA		NA	NA	NA	NA	NA		NA	NA	NA	NA	NA
PTmerged652	5	124366093	124376277	-	715.77		-0.237301	0.0823185	0	1	1		-0.144091	0.0906564	0	1	1		-0.665839	0.085037	0	1	1		-0.09321	0.0828551	0	1	1		-0.521748	0.0855566	0	1	1		0.428538	0.0766661	0	1	1
PTmerged653	5	124486313	124496955	+	1028.89		0.40864	0.0767451	0	1	1		0.254768	0.0848064	0	1	1		0.152795	0.0779983	0	1	1		0.153872	0.0751869	0	1	1		-0.101973	0.0764656	0	1	1		0.255845	0.0674142	0	1	1
PTmerged654	5	125454376	125461238	+	79.2437		0.819774	0.236822	0	1	1		0.658029	0.260553	0	1	1		0.488743	0.242776	0	1	1		0.161745	0.219577	0	1	1		-0.169286	0.225986	0	1	1		0.331031	0.198157	0	1	1
PTmerged655	5	125455281	125461912	.	NA		NA	NA	NA	NA	NA		NA	NA	NA	NA	NA		NA	NA	NA	NA	NA		NA	NA	NA	NA	NA		NA	NA	NA	NA	NA		NA	NA	NA	NA	NA
PTmerged656	5	125474251	125482110	+	251.609		-0.278614	0.136872	0	1	1		-0.00190615	0.149198	0	1	1		-0.158758	0.137379	0	1	1		-0.276707	0.136424	0	1	1		-0.156852	0.136933	0	1	1		-0.119855	0.123388	0	1	1
PTmerged657	5	129716261	129722234	+	199.08		0.361565	0.151917	0	1	1		0.340255	0.167115	0	1	1		0.156882	0.154862	0	1	1		0.0213102	0.14681	0	1	1		-0.183373	0.149855	0	1	1		0.204683	0.132695	0	1	1
PTmerged658	5	129981066	129989546	+	698.16		0.528785	0.0910295	0	1	1		0.987869	0.0975878	0	1	1		0.497283	0.0918485	0	1	1		-0.459083	0.0843336	0	1	1		-0.490585	0.085217	0	1	1		0.031502	0.0776203	0	1	1
PTmerged659	5	130137824	130148227	.	550.895		0.112078	0.0935654	0	1	1		0.281281	0.102163	0	1	1		-0.074936	0.095315	0	1	1		-0.169203	0.0912487	0	1	1		-0.356217	0.0930419	0	1	1		0.187014	0.0835101	0	1	1
PTmerged660	5	130150886	130158065	+	6469.38		-0.155683	0.0575706	0	1	1		0.107445	0.0629892	0	1	1		-0.249038	0.0577593	0	1	1		-0.263128	0.0574276	0	1	1		-0.356482	0.0576169	0	1	1		0.0933547	0.0516375	0	1	1
PTmerged661	5	134136125	134147109	+	35.5471		-0.922098	0.343324	0	1	1		-0.708193	0.378991	0	1	1		-0.175969	0.331601	0	1	1		-0.213905	0.362383	0	1	1		0.532224	0.351297	0	1	1		-0.746129	0.312484	0	1	1
PTmerged662	5	135154325	135168455	+	33675.1		-0.349816	0.0517884	0	1	1		0.0267571	0.0567009	0	1	1		-0.236088	0.0517991	0	1	1		-0.376573	0.0517739	0	1	1		-0.262845	0.0517846	0	1	1		-0.113728	0.046354	0	1	1
PTmerged663	5	135155856	135166948	.	NA		NA	NA	NA	NA	NA		NA	NA	NA	NA	NA		NA	NA	NA	NA	NA		NA	NA	NA	NA	NA		NA	NA	NA	NA	NA		NA	NA	NA	NA	NA
PTmerged664	5	135407052	135411919	-	35.9255		-0.402553	0.337958	0	1	1		-0.130456	0.368575	0	1	1		0.542033	0.323177	0	1	1		-0.272097	0.340824	0	1	1		0.67249	0.326173	0	1	1		-0.944586	0.291131	0	1	1
PTmerged665	5	135642639	135649355	+	95.9366		0.228823	0.21265	0	1	1		0.183067	0.234807	0	1	1		-0.207877	0.219924	0	1	1		0.0457561	0.208485	0	1	1		-0.390944	0.215899	0	1	1		0.4367	0.191567	0	1	1
PTmerged666	5	135905711	135915391	-	28.9851		-2.19969	0.438762	-2.73426	0.00625209	0.126563		-0.594218	0.41682	0	1	1		0.458127	0.356138	0	1	1		-1.60547	0.454734	-1.33148	0.18303	1		1.05234	0.37564	0.139348	0.889175	1		-2.65782	0.399847	-4.14612	3.38157e-05	0.000649435
PTmerged667	5	136201037	136208982	+	24.6416		2.93905	1.61285	1.20225	0.229266	1		0	2.07045	0	1	1		8.69205	1.48107	5.19356	2.06306e-07	4.17631e-06		2.98454	1.61286	1.23045	0.218528	1		8.73754	1.48108	5.22425	1.74866e-07	3.27437e-06		-5.753	0.712831	-6.66778	2.59696e-11	6.70733e-10
PTmerged668	5	136264010	136276955	-	1345.37		-0.0150281	0.0665222	0	1	1		-0.195066	0.0739743	0	1	1		-0.436589	0.0681663	0	1	1		0.180038	0.0671143	0	1	1		-0.241522	0.0687442	0	1	1		0.421561	0.0606528	0	1	1
PTmerged669	5	136913422	136923425	.	1151.25		-0.489883	0.0817823	0	1	1		-0.275717	0.0896649	0	1	1		-0.0923754	0.0812416	0	1	1		-0.214167	0.0826418	0	1	1		0.183341	0.0821067	0	1	1		-0.397508	0.073417	0	1	1
PTmerged670	5	136930603	136941767	+	13302.3		0.0514433	0.0583586	0	1	1		0.499817	0.0637928	0	1	1		0.470518	0.0582887	0	1	1		-0.448374	0.0580853	0	1	1		-0.0292995	0.0580151	0	1	1		-0.419074	0.0519804	0	1	1
PTmerged671	5	138137011	138150701	-	558.28		0.179991	0.101905	0	1	1		0.287428	0.111561	0	1	1		0.200174	0.102586	0	1	1		-0.107436	0.0996154	0	1	1		-0.0872536	0.100313	0	1	1		-0.0201828	0.0894498	0	1	1
PTmerged672	5	138137257	138148106	.	NA		NA	NA	NA	NA	NA		NA	NA	NA	NA	NA		NA	NA	NA	NA	NA		NA	NA	NA	NA	NA		NA	NA	NA	NA	NA		NA	NA	NA	NA	NA
PTmerged673	5	142456056	142463673	+	119.377		0.359423	0.181177	0	1	1		-0.889645	0.221274	0	1	1		-0.0916984	0.187218	0	1	1		1.24907	0.199925	1.24581	0.212835	1		0.797946	0.205415	0	1	1		0.451122	0.161426	0	1	1
PTmerged674	5	142663035	142672785	+	597.771		0.306614	0.0968824	0	1	1		-0.293756	0.11002	0	1	1		0.0385276	0.0985678	0	1	1		0.60037	0.0987198	0	1	1		0.332284	0.100374	0	1	1		0.268086	0.0857719	0	1	1
PTmerged675	5	142864451	142874279	-	264.288		-0.34454	0.126125	0	1	1		-0.0421714	0.137233	0	1	1		0.0117605	0.124919	0	1	1		-0.302369	0.126082	0	1	1		0.0539319	0.124877	0	1	1		-0.356301	0.112555	0	1	1
PTmerged676	5	143181943	143188590	.	NA		NA	NA	NA	NA	NA		NA	NA	NA	NA	NA		NA	NA	NA	NA	NA		NA	NA	NA	NA	NA		NA	NA	NA	NA	NA		NA	NA	NA	NA	NA
PTmerged677	5	143312339	143326237	-	816.446		0.0820327	0.0857084	0	1	1		-0.367912	0.0967157	0	1	1		0.0343653	0.086445	0	1	1		0.449945	0.0876122	0	1	1		0.402278	0.088333	0	1	1		0.0476674	0.0761229	0	1	1
PTmerged678	5	143757101	143783803	+	74503.7		-0.342356	0.0448166	0	1	1		0.128512	0.0490686	0	1	1		-0.0439472	0.0448082	0	1	1		-0.470867	0.0447984	0	1	1		-0.172459	0.04479	0	1	1		-0.298408	0.0400867	0	1	1
PTmerged679	5	146733622	146737850	.	124.102		-0.473777	0.180771	0	1	1		-0.703035	0.205647	0	1	1		-0.193912	0.179845	0	1	1		0.229259	0.191776	0	1	1		0.509123	0.190904	0	1	1		-0.279864	0.163803	0	1	1
PTmerged680	5	148314723	148333988	.	NA		NA	NA	NA	NA	NA		NA	NA	NA	NA	NA		NA	NA	NA	NA	NA		NA	NA	NA	NA	NA		NA	NA	NA	NA	NA		NA	NA	NA	NA	NA
PTmerged681	5	148326197	148333991	-	62.4384		-0.16795	0.251524	0	1	1		-1.7302	0.331398	-2.2034	0.0275664	0.404847		0.114397	0.250349	0	1	1		1.56225	0.310845	1.80879	0.0704838	0.743554		1.8446	0.309895	2.72544	0.00642159	0.0751527		-0.282348	0.222429	0	1	1
PTmerged682	5	149785317	149835890	-	723948		0.0326574	0.0447368	0	1	1		0.108663	0.0490072	0	1	1		0.0238805	0.0447382	0	1	1		-0.0760053	0.044735	0	1	1		-0.0847821	0.0447364	0	1	1		0.00877687	0.0400127	0	1	1
PTmerged683	6	29905119	29914735	+	108.155		0.0914938	0.193056	0	1	1		0.0264782	0.214331	0	1	1		0.134583	0.194647	0	1	1		0.0650156	0.191693	0	1	1		0.108105	0.193296	0	1	1		-0.0430895	0.169399	0	1	1
PTmerged684	6	30449509	30456025	+	250.895		0.0802344	0.127437	0	1	1		-0.0515971	0.14213	0	1	1		-0.00931263	0.129422	0	1	1		0.131831	0.127505	0	1	1		0.0422845	0.129489	0	1	1		0.089547	0.113167	0	1	1
PTmerged685	6	38502369	38512740	+	510.198		-0.0165625	0.110112	0	1	1		-0.140191	0.122053	0	1	1		-0.447324	0.112796	0	1	1		0.123629	0.110697	0	1	1		-0.307133	0.113367	0	1	1		0.430762	0.100398	0	1	1
PTmerged686	6	38608166	38612968	+	197.077		-0.266058	0.149447	0	1	1		0.00929723	0.162807	0	1	1		0.0251905	0.148626	0	1	1		-0.275356	0.148769	0	1	1		0.0158933	0.147944	0	1	1		-0.291249	0.133101	0	1	1
PTmerged687	6	38687523	38698588	-	756.327		0.157036	0.0884781	0	1	1		0.0536481	0.0978089	0	1	1		-0.441754	0.0913672	0	1	1		0.103388	0.0879406	0	1	1		-0.495402	0.0908468	0	1	1		0.59879	0.0807152	0	1	1
PTmerged688	6	39600254	39612940	-	1210.96		0.230134	0.0876074	0	1	1		0.14564	0.0964436	0	1	1		-0.0879536	0.0887182	0	1	1		0.0844942	0.0869152	0	1	1		-0.233594	0.0880347	0	1	1		0.318088	0.0782547	0	1	1
PTmerged689	6	40400772	40408333	-	102.648		-0.536177	0.199741	0	1	1		-0.324778	0.219375	0	1	1		-0.118496	0.197017	0	1	1		-0.211399	0.204517	0	1	1		0.206282	0.201858	0	1	1		-0.417681	0.180327	0	1	1
PTmerged690	6	47864477	47876305	+	131.751		-0.0546317	0.174307	0	1	1		0.0350508	0.191816	0	1	1		0.084774	0.17483	0	1	1		-0.0896826	0.172977	0	1	1		0.0497232	0.173504	0	1	1		-0.139406	0.153926	0	1	1
PTmerged691	6	48565168	48575438	+	372.381		0.76185	0.164175	0	1	1		3.25459	0.159505	14.1349	2.31431e-45	2.4366e-43		2.77733	0.153752	11.5598	6.5898e-31	3.08485e-29		-2.49274	0.120585	-12.3791	3.39144e-35	3.17524e-33		-0.477259	0.105958	0	1	1		-2.01548	0.112865	-8.99728	2.3137e-19	8.66479e-18
PTmerged692	6	54640734	54646951	+	303.224		0.282481	0.124294	0	1	1		0.0445884	0.138786	0	1	1		0.154571	0.126139	0	1	1		0.237892	0.123304	0	1	1		0.109982	0.125165	0	1	1		0.12791	0.108874	0	1	1
PTmerged693	6	61444692	61457355	.	NA		NA	NA	NA	NA	NA		NA	NA	NA	NA	NA		NA	NA	NA	NA	NA		NA	NA	NA	NA	NA		NA	NA	NA	NA	NA		NA	NA	NA	NA	NA
PTmerged694	6	72347311	72352026	+	868.851		0.104661	0.0818454	0	1	1		0.701356	0.0876739	0	1	1		0.0963936	0.082547	0	1	1		-0.596695	0.078091	0	1	1		-0.604963	0.078826	0	1	1		0.00826779	0.0722875	0	1	1
PTmerged695	6	72606014	72614687	-	547.577		-0.981091	0.097943	0	1	1		-0.441114	0.105716	0	1	1		-0.363309	0.0957593	0	1	1		-0.539977	0.100284	0	1	1		0.0778042	0.0981521	0	1	1		-0.617782	0.0897259	0	1	1
PTmerged696	6	72608002	72613829	.	NA		NA	NA	NA	NA	NA		NA	NA	NA	NA	NA		NA	NA	NA	NA	NA		NA	NA	NA	NA	NA		NA	NA	NA	NA	NA		NA	NA	NA	NA	NA
PTmerged697	6	81892467	81914856	-	169145		-0.468929	0.0426	0	1	1		-0.154718	0.0466621	0	1	1		-0.32218	0.0426014	0	1	1		-0.314212	0.0426048	0	1	1		-0.167463	0.0426063	0	1	1		-0.146749	0.0381143	0	1	1
PTmerged698	6	83335998	83347024	+	812.3		-0.114289	0.0835336	0	1	1		-0.141337	0.0923875	0	1	1		-0.279919	0.0847868	0	1	1		0.0270476	0.0840296	0	1	1		-0.138582	0.0852755	0	1	1		0.165629	0.0755932	0	1	1
PTmerged699	6	83340176	83347024	.	NA		NA	NA	NA	NA	NA		NA	NA	NA	NA	NA		NA	NA	NA	NA	NA		NA	NA	NA	NA	NA		NA	NA	NA	NA	NA		NA	NA	NA	NA	NA
PTmerged700	6	83360839	83370610	-	98.3165		-0.35657	0.223628	0	1	1		-0.0146734	0.242762	0	1	1		0.46082	0.216824	0	1	1		-0.341897	0.223059	0	1	1		0.475493	0.216237	0	1	1		-0.81739	0.194511	0	1	1
PTmerged701	6	83581079	83593115	+	2372.71		-0.425584	0.0728517	0	1	1		0.906868	0.0780103	0	1	1		-0.448927	0.073243	0	1	1		-1.33245	0.0712582	-4.66545	3.07937e-06	5.76613e-05		-1.3558	0.0716582	-4.96517	6.86411e-07	1.2241e-05		0.0233434	0.0660049	0	1	1
PTmerged702	6	83714155	83719461	+	163.511		-1.33179	0.165253	-2.00777	0.0446678	0.682779		-0.380541	0.173276	0	1	1		-0.966617	0.163175	0	1	1		-0.951249	0.168548	0	1	1		-0.586077	0.166511	0	1	1		-0.365172	0.158144	0	1	1
PTmerged703	6	83767869	83774476	-	2240.6		-0.524947	0.0688452	0	1	1		-0.181778	0.0752095	0	1	1		-0.638676	0.0693729	0	1	1		-0.343169	0.0691147	0	1	1		-0.456898	0.0696404	0	1	1		0.113729	0.0627134	0	1	1
PTmerged704	6	83790741	83797259	.	158.27		-1.09486	0.160206	-0.592124	0.553767	1		0.439622	0.161942	0	1	1		-1.76486	0.174619	-4.38019	1.18574e-05	0.000211457		-1.53448	0.155784	-3.43092	0.00060153	0.00979447		-2.20449	0.170571	-7.06149	1.64731e-12	4.11277e-11		0.670002	0.168924	0	1	1
PTmerged705	6	83804118	83812180	-	160.803		-0.312169	0.163289	0	1	1		-0.189174	0.17997	0	1	1		0.150376	0.160867	0	1	1		-0.122995	0.165355	0	1	1		0.33955	0.162963	0	1	1		-0.462545	0.14433	0	1	1
PTmerged706	6	85104738	85126252	-	97680.5		-0.576201	0.0534675	0	1	1		-0.123984	0.0585581	0	1	1		-0.369054	0.0534665	0	1	1		-0.452217	0.0534721	0	1	1		-0.24507	0.0534711	0	1	1		-0.207147	0.0478424	0	1	1
PTmerged707	6	85466006	85475957	.	NA		NA	NA	NA	NA	NA		NA	NA	NA	NA	NA		NA	NA	NA	NA	NA		NA	NA	NA	NA	NA		NA	NA	NA	NA	NA		NA	NA	NA	NA	NA
PTmerged708	6	85466651	85481598	-	114.905		-0.600632	0.205302	0	1	1		-0.260902	0.223632	0	1	1		-0.137888	0.202388	0	1	1		-0.33973	0.208417	0	1	1		0.123014	0.205548	0	1	1		-0.462745	0.185438	0	1	1
PTmerged709	6	85512049	85519142	+	249.421		-0.208421	0.14869	0	1	1		1.16373	0.152446	1.07401	0.282819	1		0.548985	0.144378	0	1	1		-1.37215	0.136861	-2.71918	0.00654447	0.0845139		-0.614743	0.132163	0	1	1		-0.757406	0.127813	0	1	1
PTmerged710	6	85938785	85950071	-	472.582		0.802306	0.104716	0	1	1		0.663717	0.115038	0	1	1		0.619823	0.106308	0	1	1		0.138588	0.0980027	0	1	1		-0.0438947	0.0997018	0	1	1		0.182483	0.0875908	0	1	1
PTmerged711	6	85941004	85949656	.	NA		NA	NA	NA	NA	NA		NA	NA	NA	NA	NA		NA	NA	NA	NA	NA		NA	NA	NA	NA	NA		NA	NA	NA	NA	NA		NA	NA	NA	NA	NA
PTmerged712	6	85979030	86004529	-	48324.6		-0.275333	0.0574635	0	1	1		-0.50908	0.0629982	0	1	1		-0.633874	0.0575126	0	1	1		0.233747	0.0575219	0	1	1		-0.124794	0.057571	0	1	1		0.358541	0.0514558	0	1	1
PTmerged713	6	86995804	87004491	+	174.722		0.035565	0.155383	0	1	1		-0.138966	0.173745	0	1	1		-0.213669	0.159132	0	1	1		0.174531	0.156656	0	1	1		-0.0747028	0.160375	0	1	1		0.249234	0.140274	0	1	1
PTmerged714	6	87029746	87045642	-	676.441		-0.588075	0.0929868	0	1	1		-0.301857	0.101676	0	1	1		-0.266532	0.0924578	0	1	1		-0.286218	0.0943505	0	1	1		0.0353252	0.0938293	0	1	1		-0.321543	0.0843358	0	1	1
PTmerged715	6	87785341	87795286	-	78.3421		0.347168	0.239587	0	1	1		0.236405	0.265214	0	1	1		0.264753	0.242784	0	1	1		0.110763	0.233349	0	1	1		0.0283484	0.23663	0	1	1		0.0824149	0.207502	0	1	1
PTmerged716	6	87786238	87794796	.	NA		NA	NA	NA	NA	NA		NA	NA	NA	NA	NA		NA	NA	NA	NA	NA		NA	NA	NA	NA	NA		NA	NA	NA	NA	NA		NA	NA	NA	NA	NA
PTmerged717	6	87941014	88003419	-	84436.3		-0.214979	0.0442278	0	1	1		-0.241905	0.0484677	0	1	1		-0.161669	0.0442363	0	1	1		0.026926	0.0442467	0	1	1		0.0802368	0.0442552	0	1	1		-0.0533107	0.0395664	0	1	1
PTmerged718	6	88823189	88828346	+	1411.95		0.522814	0.0811673	0	1	1		0.213129	0.0898182	0	1	1		0.474569	0.0816006	0	1	1		0.309684	0.0801419	0	1	1		0.26144	0.0805806	0	1	1		0.0482443	0.0708101	0	1	1
PTmerged719	6	92164022	92175823	+	13569.6		0.837834	0.0479017	0	1	1		1.04149	0.0523523	0.792608	0.428006	1		-0.198793	0.048407	0	1	1		-0.203661	0.0472616	0	1	1		-1.24029	0.0477737	-5.02972	4.91195e-07	8.97329e-06		1.03663	0.0428501	0.85478	0.392673	1
PTmerged720	6	92185160	92191337	-	251.934		-0.204031	0.136363	0	1	1		-0.175181	0.150868	0	1	1		-0.0524124	0.136629	0	1	1		-0.0288492	0.137744	0	1	1		0.122769	0.138007	0	1	1		-0.151618	0.121982	0	1	1
PTmerged721	6	95129527	95145431	+	172.246		-0.582543	0.160637	0	1	1		0.599786	0.166706	0	1	1		-0.9687	0.167613	0	1	1		-1.18233	0.154348	-1.18128	0.23749	1		-1.56849	0.161596	-3.51795	0.00043489	0.00592241		0.386157	0.155327	0	1	1
PTmerged722	6	100228311	100234115	-	933.408		3.80016	0.127002	22.0481	9.95716e-108	3.72896e-105		3.41076	0.13261	18.1793	7.53098e-74	1.12814e-71		3.33026	0.128043	18.199	5.25278e-74	4.91792e-72		0.389403	0.0769987	0	1	1		-0.0805023	0.0787032	0	1	1		0.469906	0.0688354	0	1	1
PTmerged723	6	112614644	112621559	-	NA		NA	NA	NA	NA	NA		NA	NA	NA	NA	NA		NA	NA	NA	NA	NA		NA	NA	NA	NA	NA		NA	NA	NA	NA	NA		NA	NA	NA	NA	NA
PTmerged724	6	113626379	113631983	+	644.705		-0.620707	0.0932048	0	1	1		-0.436886	0.102517	0	1	1		-0.434877	0.0932234	0	1	1		-0.18382	0.0953583	0	1	1		0.00200871	0.0953765	0	1	1		-0.185829	0.0852879	0	1	1
PTmerged725	6	113714011	113720008	+	221.962		-0.168867	0.142784	0	1	1		0.0515318	0.155971	0	1	1		-0.237914	0.144802	0	1	1		-0.220399	0.141718	0	1	1		-0.289445	0.143751	0	1	1		0.0690462	0.129324	0	1	1
PTmerged726	6	115801317	115822804	.	NA		NA	NA	NA	NA	NA		NA	NA	NA	NA	NA		NA	NA	NA	NA	NA		NA	NA	NA	NA	NA		NA	NA	NA	NA	NA		NA	NA	NA	NA	NA
PTmerged727	6	115814043	115822003	+	33.058		-6.61482	0.711457	-7.89201	2.97357e-15	1.392e-13		-4.69395	0.542771	-6.80572	1.00547e-11	3.76549e-10		-4.34261	0.433887	-7.70388	1.31998e-14	3.95465e-13		-1.92088	0.829132	-1.11065	0.266718	1		0.351334	0.607903	0	1	1		-2.27221	0.76231	-1.66889	0.0951396	1
PTmerged728	6	119568408	119576206	-	151.707		0.0996545	0.171069	0	1	1		-0.208663	0.192676	0	1	1		-0.123628	0.174652	0	1	1		0.308318	0.173506	0	1	1		0.0850356	0.177041	0	1	1		0.223282	0.153244	0	1	1
PTmerged729	6	120883984	120895830	+	1892.9		-0.0827784	0.0640716	0	1	1		-0.283729	0.0711699	0	1	1		-0.119229	0.0644975	0	1	1		0.200951	0.0648152	0	1	1		0.1645	0.0652362	0	1	1		0.0364504	0.0574089	0	1	1
PTmerged730	6	120885484	120895685	.	NA		NA	NA	NA	NA	NA		NA	NA	NA	NA	NA		NA	NA	NA	NA	NA		NA	NA	NA	NA	NA		NA	NA	NA	NA	NA		NA	NA	NA	NA	NA
PTmerged731	6	122486746	122491283	+	560.621		0.664582	0.101164	0	1	1		-0.579336	0.119273	0	1	1		0.412545	0.102659	0	1	1		1.24392	0.106287	2.2949	0.0217387	0.254411		0.99188	0.107711	0	1	1		0.252038	0.0872335	0	1	1
PTmerged732	6	122496760	122506601	+	396.915		1.27881	0.114685	2.4311	0.015053	0.274993		0.582235	0.128765	0	1	1		0.718763	0.11796	0	1	1		0.696575	0.107083	0	1	1		0.136528	0.110584	0	1	1		0.560047	0.0938134	0	1	1
PTmerged733	6	124818452	124824736	+	218.857		0.158623	0.143295	0	1	1		-0.0440813	0.159972	0	1	1		-0.167371	0.147076	0	1	1		0.202704	0.143268	0	1	1		-0.12329	0.14705	0	1	1		0.325994	0.128709	0	1	1
PTmerged734	6	124955718	124964346	-	337.328		0.298439	0.122818	0	1	1		-0.460477	0.141498	0	1	1		-0.0021328	0.125311	0	1	1		0.758915	0.127223	0	1	1		0.458344	0.129632	0	1	1		0.300572	0.108936	0	1	1
PTmerged735	6	127125786	127131189	-	37.7863		-0.301133	0.349446	0	1	1		0.0798945	0.37824	0	1	1		0.103643	0.345488	0	1	1		-0.381028	0.345999	0	1	1		0.0237489	0.342001	0	1	1		-0.404777	0.309857	0	1	1
PTmerged736	6	127770717	127854115	.	1.13092e+06		-0.267214	0.0424381	0	1	1		0.0323009	0.0464879	0	1	1		-0.0548436	0.042438	0	1	1		-0.299514	0.0424375	0	1	1		-0.0871446	0.0424374	0	1	1		-0.21237	0.0379579	0	1	1
PTmerged737	6	128165551	128207767	-	87324.7		-0.254422	0.0425452	0	1	1		-1.82059	0.0468527	-17.5142	1.11576e-68	1.39284e-66		-0.266454	0.0425565	0	1	1		1.56617	0.0428166	13.2231	6.45669e-40	6.90866e-38		1.55414	0.0428278	12.9387	2.72294e-38	2.26609e-36		0.012032	0.0380676	0	1	1
PTmerged738	6	128438400	128453991	+	48421		-0.487835	0.0469431	0	1	1		0.500493	0.0513124	0	1	1		0.289629	0.046874	0	1	1		-0.988329	0.046861	0	1	1		-0.210864	0.0467918	0	1	1		-0.777464	0.0419544	0	1	1
PTmerged739	6	134446568	134450953	-	84.7842		-0.953101	0.215691	0	1	1		-1.18701	0.249418	-0.7498	0.453375	1		-0.16166	0.207539	0	1	1		0.233913	0.240152	0	1	1		1.02535	0.232858	0.108881	0.913297	1		-0.791441	0.196306	0	1	1
PTmerged740	6	136603956	136613940	+	1201.07		0.180308	0.0714569	0	1	1		0.106563	0.0787874	0	1	1		-1.23138	0.0770174	-3.00431	0.00266181	0.039092		0.0737448	0.0708798	0	1	1		-1.33795	0.0764823	-4.41865	9.93215e-06	0.000161721		1.41169	0.068907	5.97461	2.3064e-09	5.57256e-08
PTmerged741	6	140592019	140599232	+	224.926		-0.333551	0.15025	0	1	1		0.073645	0.162654	0	1	1		-0.0105452	0.14928	0	1	1		-0.407196	0.149009	0	1	1		-0.0841902	0.148031	0	1	1		-0.323006	0.134283	0	1	1
PTmerged742	6	148647998	148659755	-	423.827		-2.9678	0.126455	-15.5613	1.33346e-54	2.49691e-52		-0.677434	0.119497	0	1	1		-1.41386	0.112436	-3.68081	0.00023249	0.00348271		-2.29037	0.129111	-9.99426	1.61482e-23	8.06335e-22		-0.736423	0.115415	0	1	1		-1.55394	0.122605	-4.5181	6.23976e-06	0.000129822
PTmerged743	7	6582194	6656010	-	531.092		-0.454458	0.122267	0	1	1		-0.403421	0.134796	0	1	1		-0.736286	0.124164	0	1	1		-0.0510369	0.124037	0	1	1		-0.332864	0.125908	0	1	1		0.281827	0.112392	0	1	1
PTmerged744	7	6607808	6656010	.	NA		NA	NA	NA	NA	NA		NA	NA	NA	NA	NA		NA	NA	NA	NA	NA		NA	NA	NA	NA	NA		NA	NA	NA	NA	NA		NA	NA	NA	NA	NA
PTmerged745	7	16561491	16565314	-	66.5439		-0.0986523	0.262262	0	1	1		-0.102091	0.290543	0	1	1		0.218425	0.260625	0	1	1		0.00343872	0.263526	0	1	1		0.320515	0.261897	0	1	1		-0.317077	0.230122	0	1	1
PTmerged746	7	24217791	24228967	-	230.77		2.55624	0.187911	8.28177	1.21361e-16	6.49279e-15		2.51105	0.197858	7.63707	2.22215e-14	1.04025e-12		2.36014	0.189652	7.17179	7.40225e-13	2.05344e-11		0.0451827	0.130124	0	1	1		-0.150912	0.132625	0	1	1		0.196095	0.117271	0	1	1
PTmerged747	7	24533016	24540792	+	219.683		0.188223	0.147548	0	1	1		-0.247995	0.167743	0	1	1		0.500582	0.146769	0	1	1		0.436218	0.15042	0	1	1		0.748577	0.149656	0	1	1		-0.312359	0.126608	0	1	1
PTmerged748	7	25619390	25628225	+	370.494		0.171983	0.112976	0	1	1		-0.53995	0.130524	0	1	1		-0.093976	0.115309	0	1	1		0.711933	0.118002	0	1	1		0.445974	0.120238	0	1	1		0.265959	0.100916	0	1	1
PTmerged749	7	27675055	27687904	+	NA		NA	NA	NA	NA	NA		NA	NA	NA	NA	NA		NA	NA	NA	NA	NA		NA	NA	NA	NA	NA		NA	NA	NA	NA	NA		NA	NA	NA	NA	NA
PTmerged750	7	28187994	28200511	+	496.872		0.0910517	0.104588	0	1	1		-0.00219037	0.115852	0	1	1		-0.032654	0.105969	0	1	1		0.0932421	0.104261	0	1	1		-0.0304637	0.105645	0	1	1		0.123706	0.093156	0	1	1
PTmerged751	7	28188775	28197788	.	NA		NA	NA	NA	NA	NA		NA	NA	NA	NA	NA		NA	NA	NA	NA	NA		NA	NA	NA	NA	NA		NA	NA	NA	NA	NA		NA	NA	NA	NA	NA
PTmerged752	7	30130078	30134307	+	119.968		-0.246739	0.1819	0	1	1		-0.167336	0.200846	0	1	1		-0.449145	0.186377	0	1	1		-0.0794031	0.183773	0	1	1		-0.281809	0.188205	0	1	1		0.202406	0.167838	0	1	1
PTmerged753	7	30133341	30134307	.	NA		NA	NA	NA	NA	NA		NA	NA	NA	NA	NA		NA	NA	NA	NA	NA		NA	NA	NA	NA	NA		NA	NA	NA	NA	NA		NA	NA	NA	NA	NA
PTmerged754	7	35045852	35053483	-	291.235		0.402796	0.133754	0	1	1		0.387911	0.146975	0	1	1		0.742512	0.132941	0	1	1		0.0148851	0.128658	0	1	1		0.354601	0.127812	0	1	1		-0.339716	0.112359	0	1	1
PTmerged755	7	38446033	38454850	+	NA		NA	NA	NA	NA	NA		NA	NA	NA	NA	NA		NA	NA	NA	NA	NA		NA	NA	NA	NA	NA		NA	NA	NA	NA	NA		NA	NA	NA	NA	NA
PTmerged756	7	41120911	41124791	-	648.857		9.67585	0.649767	13.3522	1.14927e-40	1.43467e-38		-3.80596	1.58254	-1.77308	0.0762158	0.951427		-3.80361	1.34517	-2.08421	0.0371415	0.488052		13.4818	1.4448	8.63912	5.665e-18	2.35727e-16		0	1.86407	0	1	1		13.4795	1.18005	10.5754	3.87506e-26	1.7073e-24
PTmerged757	7	41151081	41178539	-	380.712		-8.82543	1.18802	-6.58695	4.48947e-11	1.68131e-09		4.60483	0.161967	22.2565	9.75336e-110	1.82632e-107		-8.63336	1.18802	-6.42528	1.31628e-10	3.52104e-09		-13.4303	1.18208	-10.5156	7.32436e-26	3.91853e-24		-13.2382	1.18208	-10.3531	4.05252e-25	2.02356e-23		0	1.66808	0	1	1
PTmerged758	7	41276063	41295925	-	423.639		-13.6418	1.18208	-10.6946	1.07901e-26	8.97975e-25		-12.0098	1.434	-7.67766	1.62021e-14	8.09024e-13		-13.4498	1.18208	-10.5321	6.14482e-26	2.30123e-24		-1.63204	1.85515	-0.340693	0.733335	1		-1.43997	1.85515	-0.237159	0.812533	1		0	1.66809	0	1	1
PTmerged759	7	43189494	43202016	+	NA		NA	NA	NA	NA	NA		NA	NA	NA	NA	NA		NA	NA	NA	NA	NA		NA	NA	NA	NA	NA		NA	NA	NA	NA	NA		NA	NA	NA	NA	NA
PTmerged760	7	45779056	45784013	-	83.3825		-3.45845	0.247281	-9.94195	2.73433e-23	1.70668e-21		-1.97094	0.240632	-4.03494	5.46167e-05	0.00123963		-3.60764	0.260434	-10.0127	1.3407e-23	4.56448e-22		-1.48752	0.268974	-1.81251	0.0699081	0.743554		-1.63671	0.281114	-2.26495	0.0235159	0.255267		0.149192	0.286826	0	1	1
PTmerged761	7	45832026	45842314	+	951.017		-0.441885	0.0828698	0	1	1		0.129904	0.0893264	0	1	1		0.0173779	0.0819993	0	1	1		-0.571789	0.0821022	0	1	1		-0.112526	0.0812235	0	1	1		-0.459262	0.0740639	0	1	1
PTmerged762	7	52885256	52922199	+	NA		NA	NA	NA	NA	NA		NA	NA	NA	NA	NA		NA	NA	NA	NA	NA		NA	NA	NA	NA	NA		NA	NA	NA	NA	NA		NA	NA	NA	NA	NA
PTmerged763	7	69870739	69959943	.	NA		NA	NA	NA	NA	NA		NA	NA	NA	NA	NA		NA	NA	NA	NA	NA		NA	NA	NA	NA	NA		NA	NA	NA	NA	NA		NA	NA	NA	NA	NA
PTmerged764	7	69884535	69891424	-	75920.1		0.230286	0.0489694	0	1	1		0.465988	0.053631	0	1	1		0.0176862	0.0489954	0	1	1		-0.235702	0.0489188	0	1	1		-0.448302	0.0489448	0	1	1		0.2126	0.0437871	0	1	1
PTmerged765	7	69925155	69938614	+	55564.6		0.427288	0.0415429	0	1	1		0.421484	0.0455125	0	1	1		0.404727	0.041563	0	1	1		0.00580392	0.0414582	0	1	1		-0.016757	0.0414783	0	1	1		0.0225609	0.0370794	0	1	1
PTmerged766	7	73092928	73165265	+	588699		-0.135771	0.0412772	0	1	1		-0.0282429	0.0452177	0	1	1		-0.111297	0.0412788	0	1	1		-0.107528	0.0412769	0	1	1		-0.0830538	0.0412785	0	1	1		-0.0244744	0.03692	0	1	1
PTmerged767	7	73093062	73165705	.	NA		NA	NA	NA	NA	NA		NA	NA	NA	NA	NA		NA	NA	NA	NA	NA		NA	NA	NA	NA	NA		NA	NA	NA	NA	NA		NA	NA	NA	NA	NA
PTmerged768	7	73623821	73629713	+	170.374		-0.245186	0.164625	0	1	1		0.317156	0.175909	0	1	1		0.285791	0.16164	0	1	1		-0.562342	0.159883	0	1	1		-0.0313652	0.156808	0	1	1		-0.530976	0.144035	0	1	1
PTmerged769	7	73745380	73853974	.	NA		NA	NA	NA	NA	NA		NA	NA	NA	NA	NA		NA	NA	NA	NA	NA		NA	NA	NA	NA	NA		NA	NA	NA	NA	NA		NA	NA	NA	NA	NA
PTmerged770	7	73746390	73755971	-	581.079		0.388134	0.0928562	0	1	1		0.198728	0.103041	0	1	1		0.120337	0.0947366	0	1	1		0.189406	0.0910044	0	1	1		-0.0783912	0.0929223	0	1	1		0.267797	0.081483	0	1	1
PTmerged771	7	73759043	73765120	-	300.069		0.524718	0.126319	0	1	1		0.375468	0.139657	0	1	1		0.480806	0.127637	0	1	1		0.14925	0.121398	0	1	1		0.105338	0.122769	0	1	1		0.0439122	0.107353	0	1	1
PTmerged772	7	73832295	73842085	+	12746.6		0.205705	0.0489514	0	1	1		0.305961	0.0536163	0	1	1		0.407069	0.0489466	0	1	1		-0.100256	0.0487208	0	1	1		0.101108	0.0487159	0	1	1		-0.201364	0.043529	0	1	1
PTmerged773	7	73864804	73869612	+	174.035		0.109256	0.162484	0	1	1		-0.249204	0.18435	0	1	1		0.555215	0.160591	0	1	1		0.35846	0.165792	0	1	1		0.804419	0.163938	0	1	1		-0.445959	0.138894	0	1	1
PTmerged774	7	75747678	75755195	+	58.1669		-0.241175	0.276494	0	1	1		0.643369	0.28852	0	1	1		0.420153	0.268932	0	1	1		-0.884544	0.260822	0	1	1		-0.223216	0.252793	0	1	1		-0.661329	0.238975	0	1	1
PTmerged775	7	75765753	75785008	-	754.846		-0.293084	0.0987821	0	1	1		0.223292	0.106915	0	1	1		-0.234155	0.0992355	0	1	1		-0.516376	0.0975921	0	1	1		-0.457447	0.0980511	0	1	1		-0.0589292	0.0891124	0	1	1
PTmerged776	7	79358085	79367047	+	281.989		-0.112836	0.130092	0	1	1		-0.407862	0.146645	0	1	1		-0.283194	0.132362	0	1	1		0.295026	0.133783	0	1	1		0.124668	0.135992	0	1	1		0.170357	0.117953	0	1	1
PTmerged777	7	79359970	79367047	.	NA		NA	NA	NA	NA	NA		NA	NA	NA	NA	NA		NA	NA	NA	NA	NA		NA	NA	NA	NA	NA		NA	NA	NA	NA	NA		NA	NA	NA	NA	NA
PTmerged778	7	79874388	79883031	-	1402.17		0.111472	0.0691908	0	1	1		0.0386831	0.0763971	0	1	1		0.0115125	0.0698718	0	1	1		0.0727887	0.0688506	0	1	1		-0.0271706	0.0695349	0	1	1		0.0999592	0.0615301	0	1	1
PTmerged779	7	81208035	81215025	-	247.384		-0.277869	0.134096	0	1	1		-0.0096404	0.146177	0	1	1		0.0639906	0.133004	0	1	1		-0.268228	0.133696	0	1	1		0.073631	0.1326	0	1	1		-0.341859	0.11915	0	1	1
PTmerged780	7	81604329	81611344	-	12.5717		-0.584537	0.568137	0	1	1		-0.232012	0.617152	0	1	1		0.153002	0.549119	0	1	1		-0.352525	0.57768	0	1	1		0.385015	0.558987	0	1	1		-0.737539	0.50435	0	1	1
PTmerged781	7	81885567	81895043	-	353.408		-0.149236	0.120074	0	1	1		0.237237	0.130032	0	1	1		-0.306397	0.122168	0	1	1		-0.386473	0.117848	0	1	1		-0.543634	0.119981	0	1	1		0.157162	0.109109	0	1	1
PTmerged782	7	82165417	82176002	.	NA		NA	NA	NA	NA	NA		NA	NA	NA	NA	NA		NA	NA	NA	NA	NA		NA	NA	NA	NA	NA		NA	NA	NA	NA	NA		NA	NA	NA	NA	NA
PTmerged783	7	82170034	82177067	-	196.324		0.0254275	0.146433	0	1	1		0.40459	0.157933	0	1	1		-0.206436	0.150133	0	1	1		-0.379163	0.141033	0	1	1		-0.611026	0.144871	0	1	1		0.231863	0.132241	0	1	1
PTmerged786	7	97722288	97728200	.	131.256		-1.22621	0.211797	-1.06805	0.285498	1		0.946641	0.203719	0	1	1		0.50533	0.191143	0	1	1		-2.17285	0.200221	-5.85778	4.69098e-09	1.09798e-07		-0.441311	0.17823	0	1	1		-1.73154	0.18741	-3.90341	9.48454e-05	0.00169141
PTmerged787	7	99917175	99928848	-	1280.5		0.0755127	0.0731908	0	1	1		0.205605	0.0801434	0	1	1		-0.17072	0.074314	0	1	1		-0.130092	0.0722244	0	1	1		-0.376325	0.0733625	0	1	1		0.246233	0.065696	0	1	1
PTmerged788	7	100835349	100843018	+	70.7351		0.14664	0.239379	0	1	1		0.139126	0.264227	0	1	1		-0.0964256	0.245348	0	1	1		0.00751367	0.235297	0	1	1		-0.235552	0.241367	0	1	1		0.243065	0.213879	0	1	1
PTmerged789	7	109027816	109035425	+	279.296		0.145195	0.129494	0	1	1		0.0343348	0.143871	0	1	1		0.332267	0.129515	0	1	1		0.11086	0.128569	0	1	1		0.297932	0.12859	0	1	1		-0.187072	0.112273	0	1	1
PTmerged790	7	109029037	109037004	.	NA		NA	NA	NA	NA	NA		NA	NA	NA	NA	NA		NA	NA	NA	NA	NA		NA	NA	NA	NA	NA		NA	NA	NA	NA	NA		NA	NA	NA	NA	NA
PTmerged791	7	116328503	116336882	-	19.6897		1.04175	0.491932	0.0848764	0.93236	1		0.899617	0.53783	0	1	1		1.19316	0.492751	0.391996	0.695061	1		0.142136	0.437673	0	1	1		0.293539	0.438593	0	1	1		-0.151403	0.38092	0	1	1
PTmerged792	7	118841273	118846061	-	238.293		0.448222	0.146748	0	1	1		0.269944	0.162967	0	1	1		1.05514	0.144309	0.382123	0.70237	1		0.178278	0.142113	0	1	1		0.7852	0.139593	0	1	1		-0.606922	0.120263	0	1	1
PTmerged793	7	119852078	119858047	-	188.982		0.0940832	0.154378	0	1	1		0.432593	0.166873	0	1	1		-0.0503924	0.157188	0	1	1		-0.33851	0.148502	0	1	1		-0.482985	0.151421	0	1	1		0.144476	0.137529	0	1	1
PTmerged794	7	121557039	121564954	-	348.616		-0.0582053	0.118737	0	1	1		0.236135	0.129043	0	1	1		-0.224606	0.120881	0	1	1		-0.29434	0.116389	0	1	1		-0.460741	0.118575	0	1	1		0.166401	0.107269	0	1	1
PTmerged795	7	121641500	121649356	-	143.199		-0.181053	0.164797	0	1	1		-0.167491	0.182754	0	1	1		-0.234948	0.167272	0	1	1		-0.0135619	0.166628	0	1	1		-0.0674566	0.169075	0	1	1		0.0538947	0.149484	0	1	1
PTmerged796	7	122076033	122086004	+	349.285		-0.00902564	0.10904	0	1	1		0.135463	0.119417	0	1	1		-0.441939	0.113154	0	1	1		-0.144489	0.107419	0	1	1		-0.577402	0.111593	0	1	1		0.432913	0.100411	0	1	1
PTmerged797	7	125319733	125338917	-	97642.7		-0.224274	0.0539798	0	1	1		0.0118712	0.0591287	0	1	1		-0.14588	0.0539849	0	1	1		-0.236145	0.0539758	0	1	1		-0.157751	0.0539808	0	1	1		-0.0783945	0.0482861	0	1	1
PTmerged798	7	125340659	125369453	.	10966.6		-0.0983237	0.0627949	0	1	1		0.106774	0.0687655	0	1	1		0.185353	0.0627624	0	1	1		-0.205098	0.0627097	0	1	1		0.0785787	0.0626771	0	1	1		-0.283677	0.0560619	0	1	1
PTmerged799	7	127021001	127026622	-	3194.02		0.405078	0.0576237	0	1	1		-0.352839	0.0647386	0	1	1		0.379232	0.0578586	0	1	1		0.757917	0.0584264	0	1	1		0.732071	0.0586581	0	1	1		0.0258459	0.050697	0	1	1
PTmerged800	7	127421717	127426609	+	125.048		0.324524	0.195421	0	1	1		1.09852	0.205786	0.478749	0.632117	1		0.232342	0.198405	0	1	1		-0.773996	0.177862	0	1	1		-0.866178	0.181136	0	1	1		0.0921821	0.169267	0	1	1
PTmerged801	7	127659871	127667045	-	129.593		-0.186401	0.170347	0	1	1		-0.730588	0.198193	0	1	1		-0.30813	0.173541	0	1	1		0.544187	0.182457	0	1	1		0.422458	0.185443	0	1	1		0.121729	0.155327	0	1	1
PTmerged802	7	127875830	127885676	+	149.753		-0.270026	0.179935	0	1	1		-0.366163	0.201199	0	1	1		0.272467	0.176981	0	1	1		0.0961375	0.184786	0	1	1		0.63863	0.181911	0	1	1		-0.542493	0.158072	0	1	1
PTmerged803	7	132708023	132718642	-	1759.92		0.0992207	0.0637956	0	1	1		-0.198829	0.0711007	0	1	1		-0.0259197	0.0644199	0	1	1		0.29805	0.0643323	0	1	1		0.17291	0.0649515	0	1	1		0.12514	0.0568618	0	1	1
PTmerged804	7	135243653	135256270	-	427.096		1.25079	0.13665	1.8353	0.066461	0.976064		-4.25235	0.32678	-9.95273	2.45357e-23	1.83772e-21		1.57629	0.13628	4.22873	2.35018e-05	0.000400065		5.50315	0.317231	14.1952	9.81436e-46	1.47019e-43		5.82864	0.317071	15.2289	2.27454e-52	3.40726e-50		-0.325495	0.111456	0	1	1
PTmerged805	7	135694581	135699926	-	12.016		0.547461	0.643952	0	1	1		0.150707	0.726962	0	1	1		1.32947	0.628725	0.524033	0.600256	1		0.396754	0.629134	0	1	1		1.17877	0.61354	0.291368	0.77077	1		-0.782011	0.512476	0	1	1
PTmerged806	7	141878889	141884726	-	601.971		-0.554487	0.0876529	0	1	1		-0.186302	0.0952724	0	1	1		-0.401976	0.087842	0	1	1		-0.368185	0.0885062	0	1	1		-0.215674	0.0886934	0	1	1		-0.152511	0.0804532	0	1	1
PTmerged807	8	4228328	4240154	-	207.392		-0.233941	0.455179	0	1	1		-0.0394356	0.498522	0	1	1		6.14295	0.362098	14.2032	8.75382e-46	6.55661e-44		-0.194506	0.454943	0	1	1		6.18239	0.361801	14.3238	1.55291e-46	1.66161e-44		-6.37689	0.299273	-17.9665	3.56461e-72	3.33736e-70
PTmerged808	8	4283722	4291300	-	321.763		-0.188507	0.118875	0	1	1		-0.0514672	0.130561	0	1	1		-0.305796	0.120851	0	1	1		-0.13704	0.11892	0	1	1		-0.254328	0.120895	0	1	1		0.117289	0.108169	0	1	1
PTmerged809	8	13776562	13786251	-	732.297		0.748961	0.0894164	0	1	1		0.75222	0.0975892	0	1	1		0.848078	0.0897081	0	1	1		-0.00325931	0.0835693	0	1	1		0.0958578	0.0838814	0	1	1		-0.0991171	0.0742141	0	1	1
PTmerged810	8	22067925	22073277	+	278.98		0.407415	0.13388	0	1	1		0.184245	0.149151	0	1	1		0.76528	0.132954	0	1	1		0.22317	0.130944	0	1	1		0.581036	0.129998	0	1	1		-0.357865	0.112147	0	1	1
PTmerged811	8	22591508	22600821	+	651.941		0.567731	0.0953672	0	1	1		0.738259	0.103568	0	1	1		0.539903	0.0961458	0	1	1		-0.170528	0.0899523	0	1	1		-0.198355	0.0907773	0	1	1		0.0278273	0.081296	0	1	1
PTmerged812	8	22593841	22604593	.	NA		NA	NA	NA	NA	NA		NA	NA	NA	NA	NA		NA	NA	NA	NA	NA		NA	NA	NA	NA	NA		NA	NA	NA	NA	NA		NA	NA	NA	NA	NA
PTmerged813	8	23219032	23227317	-	NA		NA	NA	NA	NA	NA		NA	NA	NA	NA	NA		NA	NA	NA	NA	NA		NA	NA	NA	NA	NA		NA	NA	NA	NA	NA		NA	NA	NA	NA	NA
PTmerged814	8	25151422	25163268	-	3436.55		-0.302312	0.0601885	0	1	1		-0.149175	0.066008	0	1	1		-0.124528	0.0602011	0	1	1		-0.153138	0.0603622	0	1	1		0.0246463	0.0603747	0	1	1		-0.177784	0.053951	0	1	1
PTmerged815	8	25151422	25159817	.	NA		NA	NA	NA	NA	NA		NA	NA	NA	NA	NA		NA	NA	NA	NA	NA		NA	NA	NA	NA	NA		NA	NA	NA	NA	NA		NA	NA	NA	NA	NA
PTmerged816	8	33903528	33915299	-	449.064		-0.284958	0.119124	0	1	1		0.552687	0.126416	0	1	1		0.479856	0.116385	0	1	1		-0.837645	0.114991	0	1	1		-0.0728312	0.112151	0	1	1		-0.764814	0.103863	0	1	1
PTmerged817	8	34824865	34831660	-	271.682		0.19948	0.1278	0	1	1		0.390095	0.139095	0	1	1		0.28661	0.128485	0	1	1		-0.190615	0.122846	0	1	1		-0.103485	0.123557	0	1	1		-0.0871299	0.110689	0	1	1
PTmerged818	8	37087087	37107728	-	12232.7		-1.21154	0.0564426	-3.7479	0.000178319	0.00430841		-0.822878	0.0618079	0	1	1		-3.94661	0.0595536	-49.4784	0	0		-0.388664	0.0567047	0	1	1		-3.12373	0.059802	-35.5127	3.1252e-276	7.80258e-274		2.73507	0.0542387	31.9896	1.52318e-224	2.28173e-222
PTmerged819	8	66511218	66522776	+	2108.51		0.713982	0.0711381	0	1	1		0.268869	0.0787378	0	1	1		0.234683	0.0720949	0	1	1		0.445113	0.0701989	0	1	1		-0.0341864	0.0711683	0	1	1		0.479299	0.0626571	0	1	1
PTmerged821	8	69823178	69834226	+	638.451		0.112299	0.0844638	0	1	1		-0.585322	0.0976472	0	1	1		-0.2851	0.0868663	0	1	1		0.697621	0.0885502	0	1	1		0.300221	0.0908446	0	1	1		0.3974	0.0764978	0	1	1
PTmerged822	8	70005998	70019903	-	134.542		0.315981	0.182905	0	1	1		0.561157	0.198101	0	1	1		0.258645	0.185239	0	1	1		-0.245176	0.173215	0	1	1		-0.302511	0.175677	0	1	1		0.0573357	0.158345	0	1	1
PTmerged823	8	70382379	70388150	-	34.1557		-0.00519351	0.335063	0	1	1		-0.235886	0.377981	0	1	1		0.0285924	0.338133	0	1	1		0.230692	0.341623	0	1	1		0.264478	0.344636	0	1	1		-0.033786	0.296935	0	1	1
PTmerged824	8	70746248	70754166	.	24.7933		-0.616153	0.41455	0	1	1		0.412688	0.431057	0	1	1		-0.384907	0.413425	0	1	1		-1.02884	0.401285	-0.0718729	0.942703	1		-0.797595	0.400123	0	1	1		-0.231246	0.382283	0	1	1
PTmerged825	8	70942099	70961751	-	699.196		-0.0941854	0.104762	0	1	1		-0.796341	0.119359	0	1	1		0.0344409	0.104938	0	1	1		0.702156	0.109296	0	1	1		0.830782	0.109465	0	1	1		-0.128626	0.0933327	0	1	1
PTmerged826	8	71016003	71021794	-	NA		NA	NA	NA	NA	NA		NA	NA	NA	NA	NA		NA	NA	NA	NA	NA		NA	NA	NA	NA	NA		NA	NA	NA	NA	NA		NA	NA	NA	NA	NA
PTmerged827	8	79671301	79677700	.	NA		NA	NA	NA	NA	NA		NA	NA	NA	NA	NA		NA	NA	NA	NA	NA		NA	NA	NA	NA	NA		NA	NA	NA	NA	NA		NA	NA	NA	NA	NA
PTmerged828	8	79672223	79678002	+	30.7118		-0.145889	0.395484	0	1	1		-0.609591	0.456366	0	1	1		0.689042	0.38415	0	1	1		0.463702	0.418466	0	1	1		1.29863	0.407771	0.732354	0.463952	1		-0.834931	0.338253	0	1	1
PTmerged829	8	84687815	84691873	+	205.198		0.358708	0.146748	0	1	1		-0.448269	0.170872	0	1	1		0.108989	0.149766	0	1	1		0.806977	0.152839	0	1	1		0.557258	0.155739	0	1	1		0.249719	0.128812	0	1	1
PTmerged830	8	84693603	84700919	+	440.907		0.165625	0.111936	0	1	1		-0.913735	0.131887	0	1	1		-0.0811672	0.11377	0	1	1		1.07936	0.120162	0.660444	0.508969	1		0.832568	0.121872	0	1	1		0.246792	0.0999416	0	1	1
PTmerged831	8	85848160	85855677	-	NA		NA	NA	NA	NA	NA		NA	NA	NA	NA	NA		NA	NA	NA	NA	NA		NA	NA	NA	NA	NA		NA	NA	NA	NA	NA		NA	NA	NA	NA	NA
PTmerged832	8	92185130	92205307	+	195839		0.0461905	0.0403734	0	1	1		0.204539	0.0442254	0	1	1		0.211261	0.040374	0	1	1		-0.158348	0.0403611	0	1	1		0.0067224	0.0403617	0	1	1		-0.165071	0.0360997	0	1	1
PTmerged833	8	93407450	93428135	-	NA		NA	NA	NA	NA	NA		NA	NA	NA	NA	NA		NA	NA	NA	NA	NA		NA	NA	NA	NA	NA		NA	NA	NA	NA	NA		NA	NA	NA	NA	NA
PTmerged834	8	93811671	93820711	+	430.263		0.311209	0.102825	0	1	1		-1.30307	0.129524	-2.33989	0.0192896	0.288959		0.0826775	0.104672	0	1	1		1.61428	0.118467	5.18527	2.157e-07	4.36648e-06		1.38575	0.120073	3.21263	0.00131525	0.016697		0.228531	0.0906308	0	1	1
PTmerged835	8	94013095	94023628	-	554.721		1.76764	0.120067	6.39341	1.62223e-10	5.28284e-09		1.78539	0.128698	6.10259	1.04365e-09	3.25706e-08		2.01092	0.11991	8.43062	3.4385e-17	1.0731e-15		-0.0177498	0.0997995	0	1	1		0.225529	0.0996107	0	1	1		-0.243278	0.0881778	0	1	1
PTmerged836	8	95807650	95814402	+	241.542		-0.232971	0.133509	0	1	1		0.379492	0.142228	0	1	1		-0.0784257	0.133803	0	1	1		-0.612463	0.129068	0	1	1		-0.457918	0.129372	0	1	1		-0.154546	0.11972	0	1	1
PTmerged837	8	104347099	104357874	-	534.901		0.473866	0.0946237	0	1	1		-0.264355	0.108621	0	1	1		-0.0201132	0.0974935	0	1	1		0.738221	0.0965243	0	1	1		0.244242	0.0993392	0	1	1		0.493979	0.0838051	0	1	1
PTmerged838	8	105764798	105773159	-	98.6897		-0.762708	0.203181	0	1	1		-0.587309	0.224467	0	1	1		-0.367788	0.200583	0	1	1		-0.1754	0.212266	0	1	1		0.219521	0.209781	0	1	1		-0.39492	0.186829	0	1	1
PTmerged839	8	107010844	107022107	+	1412.36		0.535945	0.0674757	0	1	1		0.685511	0.0734771	0	1	1		-0.125826	0.0696821	0	1	1		-0.149565	0.0645737	0	1	1		-0.811337	0.066876	0	1	1		0.661772	0.0602202	0	1	1
PTmerged840	8	107182816	107187203	+	166.18		-0.502587	0.162216	0	1	1		0.201137	0.171919	0	1	1		0.0393792	0.158816	0	1	1		-0.703724	0.159123	0	1	1		-0.161758	0.155655	0	1	1		-0.541966	0.144867	0	1	1
PTmerged841	8	109723452	109735497	-	980.013		-0.0597877	0.0788453	0	1	1		0.335307	0.0854554	0	1	1		-0.284211	0.0802181	0	1	1		-0.395095	0.0771866	0	1	1		-0.619518	0.0785883	0	1	1		0.224423	0.0713447	0	1	1
PTmerged842	8	109723541	109735505	.	NA		NA	NA	NA	NA	NA		NA	NA	NA	NA	NA		NA	NA	NA	NA	NA		NA	NA	NA	NA	NA		NA	NA	NA	NA	NA		NA	NA	NA	NA	NA
PTmerged843	8	110114552	110134839	+	154884		-0.321861	0.0535304	0	1	1		-0.113955	0.0586394	0	1	1		0.0349622	0.0535255	0	1	1		-0.207906	0.0535333	0	1	1		0.148917	0.0535284	0	1	1		-0.356823	0.0478771	0	1	1
PTmerged844	8	110999179	111014415	-	10405.5		1.20978	0.0441441	4.75214	2.01272e-06	5.79818e-05		1.06446	0.0482899	1.33475	0.181958	1		1.07609	0.0442871	1.71812	0.0857738	1		0.145324	0.0428681	0	1	1		0.0116357	0.0430153	0	1	1		0.133688	0.0383028	0	1	1
PTmerged845	8	111131321	111142887	+	1101.45		0.275394	0.0764341	0	1	1		-0.0179499	0.0851322	0	1	1		0.103025	0.0773763	0	1	1		0.293344	0.0762922	0	1	1		0.120975	0.0772362	0	1	1		0.172369	0.0675286	0	1	1
PTmerged846	8	111131911	111143503	.	NA		NA	NA	NA	NA	NA		NA	NA	NA	NA	NA		NA	NA	NA	NA	NA		NA	NA	NA	NA	NA		NA	NA	NA	NA	NA		NA	NA	NA	NA	NA
PTmerged847	8	111860282	111869729	-	663.177		0.474495	0.0945573	0	1	1		0.711478	0.102575	0	1	1		0.120635	0.0966221	0	1	1		-0.236983	0.0898727	0	1	1		-0.590843	0.0920427	0	1	1		0.35386	0.0830136	0	1	1
PTmerged848	8	116963655	116970077	-	126.869		-0.186938	0.185742	0	1	1		0.603582	0.195328	0	1	1		0.197936	0.183628	0	1	1		-0.79052	0.176068	0	1	1		-0.405646	0.173836	0	1	1		-0.384875	0.16299	0	1	1
PTmerged849	8	117013215	117019685	+	97.8273		8.26331	1.03385	7.02553	2.13258e-12	8.87388e-11		-1.04331	1.76562	-0.0245305	0.980429	1		-2.48301	1.56668	-0.946595	0.343845	1		9.30662	1.44031	5.76725	8.05738e-09	1.77499e-07		-1.4397	1.86014	-0.236378	0.813139	1		10.7463	1.18809	8.20337	2.33735e-16	7.61164e-15
PTmerged850	8	117202968	117219380	+	15156.1		-0.470351	0.0522162	0	1	1		-0.191944	0.0571806	0	1	1		-0.472461	0.0522785	0	1	1		-0.278406	0.052275	0	1	1		-0.280517	0.0523372	0	1	1		0.00211038	0.0468626	0	1	1
PTmerged851	8	120652632	120659058	-	62.2868		0.449379	0.280056	0	1	1		0.137311	0.313274	0	1	1		0.469008	0.2821	0	1	1		0.312068	0.275323	0	1	1		0.331697	0.277402	0	1	1		-0.0196289	0.239255	0	1	1
PTmerged852	8	120668267	120676499	+	89.2567		-0.102864	0.218213	0	1	1		-0.820319	0.256299	0	1	1		-0.0341931	0.219558	0	1	1		0.717455	0.23537	0	1	1		0.786126	0.236617	0	1	1		-0.0686712	0.194719	0	1	1
PTmerged853	8	121597052	121603979	-	55.9377		-0.390575	0.270293	0	1	1		-0.0510004	0.293322	0	1	1		0.110558	0.265296	0	1	1		-0.339575	0.270414	0	1	1		0.161559	0.265419	0	1	1		-0.501134	0.239723	0	1	1
PTmerged854	8	121907603	121920759	+	413.592		0.149973	0.12057	0	1	1		1.43804	0.123125	3.55771	0.000374101	0.00715523		1.42891	0.114804	3.73604	0.00018694	0.00285751		-1.28807	0.106361	-2.70842	0.00676045	0.0858234		-0.00913045	0.0997771	0	1	1		-1.27894	0.0966067	-2.88737	0.00388473	0.0632536
PTmerged855	8	122887057	122897682	-	82.9358		0.0841337	0.231876	0	1	1		0.30355	0.252208	0	1	1		0.585002	0.228251	0	1	1		-0.219416	0.224262	0	1	1		0.281453	0.220512	0	1	1		-0.500869	0.196933	0	1	1
PTmerged856	8	124733057	124738031	+	43.0475		1.90032	0.353281	2.54846	0.01082	0.2078		1.22821	0.389284	0.586231	0.557721	1		0.467377	0.37768	0	1	1		0.672112	0.302913	0	1	1		-0.760834	0.331045	0	1	1		1.43295	0.287848	1.50408	0.132561	1
PTmerged857	8	124835076	124841839	-	671.339		0.460781	0.0924108	0	1	1		0.418858	0.101548	0	1	1		0.470263	0.0930414	0	1	1		0.0419231	0.0891767	0	1	1		0.0514049	0.08983	0	1	1		-0.00948185	0.0793547	0	1	1
PTmerged858	8	124888534	124899509	.	NA		NA	NA	NA	NA	NA		NA	NA	NA	NA	NA		NA	NA	NA	NA	NA		NA	NA	NA	NA	NA		NA	NA	NA	NA	NA		NA	NA	NA	NA	NA
PTmerged859	8	124889231	124899076	-	960.315		-0.166759	0.0792393	0	1	1		0.304203	0.0854289	0	1	1		0.539725	0.0776279	0	1	1		-0.470962	0.077418	0	1	1		0.235523	0.0757678	0	1	1		-0.706484	0.0687135	0	1	1
PTmerged860	9	3178777	3191060	-	NA		NA	NA	NA	NA	NA		NA	NA	NA	NA	NA		NA	NA	NA	NA	NA		NA	NA	NA	NA	NA		NA	NA	NA	NA	NA		NA	NA	NA	NA	NA
PTmerged861	9	3211021	3216031	+	NA		NA	NA	NA	NA	NA		NA	NA	NA	NA	NA		NA	NA	NA	NA	NA		NA	NA	NA	NA	NA		NA	NA	NA	NA	NA		NA	NA	NA	NA	NA
PTmerged862	9	3385059	3391141	+	248.977		0.331668	0.131043	0	1	1		0.183624	0.145556	0	1	1		0.254614	0.132836	0	1	1		0.148044	0.128124	0	1	1		0.0709898	0.129957	0	1	1		0.0770539	0.113466	0	1	1
PTmerged863	9	3385727	3391145	.	NA		NA	NA	NA	NA	NA		NA	NA	NA	NA	NA		NA	NA	NA	NA	NA		NA	NA	NA	NA	NA		NA	NA	NA	NA	NA		NA	NA	NA	NA	NA
PTmerged865	9	14325673	14333483	+	296.269		-0.140562	0.127596	0	1	1		-0.430034	0.143697	0	1	1		-0.44716	0.130711	0	1	1		0.289472	0.131279	0	1	1		-0.0171256	0.134308	0	1	1		0.306597	0.116921	0	1	1
PTmerged866	9	21589881	21597648	+	139.74		-0.126655	0.170043	0	1	1		0.0051241	0.186745	0	1	1		-0.0325184	0.171008	0	1	1		-0.131779	0.169258	0	1	1		-0.0376425	0.170228	0	1	1		-0.0941366	0.151719	0	1	1
PTmerged867	9	27344469	27357946	+	354.767		-0.724255	0.126657	0	1	1		-1.13478	0.144851	-0.930468	0.352129	1		-0.43958	0.12615	0	1	1		0.410524	0.135903	0	1	1		0.695199	0.135431	0	1	1		-0.284676	0.115767	0	1	1
PTmerged868	9	31066272	31076757	+	860.089		0.399725	0.0812252	0	1	1		-0.0167745	0.0912825	0	1	1		0.528625	0.0814047	0	1	1		0.416499	0.081028	0	1	1		0.545399	0.0812079	0	1	1		-0.1289	0.0697121	0	1	1
PTmerged869	9	31274049	31281661	.	222.713		0.0128451	0.133543	0	1	1		-0.899944	0.159889	0	1	1		-0.0455419	0.1353	0	1	1		0.912789	0.146407	0	1	1		0.854402	0.148011	0	1	1		0.058387	0.119065	0	1	1
PTmerged870	9	32257209	32265027	+	42.7815		0.151699	0.317007	0	1	1		-0.0476538	0.355261	0	1	1		0.506948	0.314428	0	1	1		0.199353	0.317071	0	1	1		0.554602	0.314492	0	1	1		-0.355249	0.270533	0	1	1
PTmerged871	9	37267177	37279712	-	700.315		0.107174	0.0913076	0	1	1		-0.416501	0.103472	0	1	1		-0.0307617	0.0924202	0	1	1		0.523676	0.093712	0	1	1		0.38574	0.0947963	0	1	1		0.137936	0.0813444	0	1	1
PTmerged872	9	50889647	50895449	-	52.0622		-0.0565512	0.273776	0	1	1		-0.40813	0.311828	0	1	1		-0.144663	0.278169	0	1	1		0.351579	0.283643	0	1	1		0.263467	0.287886	0	1	1		0.0881116	0.24616	0	1	1
PTmerged873	9	51844557	51857651	+	11940.1		-0.252656	0.0685563	0	1	1		0.193319	0.0749997	0	1	1		0.0154263	0.068532	0	1	1		-0.445975	0.0684535	0	1	1		-0.177893	0.0684291	0	1	1		-0.268082	0.0612989	0	1	1
PTmerged874	9	54197169	54297919	.	NA		NA	NA	NA	NA	NA		NA	NA	NA	NA	NA		NA	NA	NA	NA	NA		NA	NA	NA	NA	NA		NA	NA	NA	NA	NA		NA	NA	NA	NA	NA
PTmerged875	9	54272870	54298306	+	1311.77		0.361853	0.0820787	0	1	1		-0.14503	0.0917866	0	1	1		0.486746	0.0822003	0	1	1		0.506884	0.0825034	0	1	1		0.631776	0.0826244	0	1	1		-0.124893	0.0716862	0	1	1
PTmerged876	9	56202018	56206981	-	38.9793		-0.197855	0.31889	0	1	1		-0.246962	0.355394	0	1	1		-0.201172	0.322573	0	1	1		0.0491067	0.324737	0	1	1		0.0457896	0.328354	0	1	1		0.00331706	0.288449	0	1	1
PTmerged878	9	62790562	62797031	.	NA		NA	NA	NA	NA	NA		NA	NA	NA	NA	NA		NA	NA	NA	NA	NA		NA	NA	NA	NA	NA		NA	NA	NA	NA	NA		NA	NA	NA	NA	NA
PTmerged877	9	62790562	62796935	-	106.53		-0.121426	0.194031	0	1	1		-0.0522347	0.214137	0	1	1		0.171787	0.192901	0	1	1		-0.0691909	0.194151	0	1	1		0.224022	0.193021	0	1	1		-0.293213	0.170442	0	1	1
PTmerged879	9	65692000	65698126	-	63.4454		-0.200595	0.269422	0	1	1		0.202114	0.290644	0	1	1		0.40617	0.263641	0	1	1		-0.402709	0.263817	0	1	1		0.204056	0.257911	0	1	1		-0.606765	0.233735	0	1	1
PTmerged880	9	66040513	66044919	+	99.893		0.0135814	0.210991	0	1	1		-0.289975	0.237699	0	1	1		-0.370917	0.217359	0	1	1		0.303557	0.215271	0	1	1		-0.0809419	0.221517	0	1	1		0.384498	0.192577	0	1	1
PTmerged881	9	66114024	66118934	-	144.784		-0.350727	0.160748	0	1	1		-1.06329	0.189945	-0.333194	0.738988	1		-0.871159	0.168167	0	1	1		0.712561	0.176818	0	1	1		0.192129	0.183589	0	1	1		0.520432	0.153187	0	1	1
PTmerged882	9	67679231	67773055	.	1.39436e+06		-0.175589	0.0417809	0	1	1		-0.00946628	0.0457687	0	1	1		-0.19152	0.0417817	0	1	1		-0.166123	0.0417806	0	1	1		-0.182054	0.0417815	0	1	1		0.0159312	0.0373706	0	1	1
PTmerged883	9	75414527	75423362	+	168.183		-0.507844	0.189964	0	1	1		-0.539344	0.213858	0	1	1		1.71266	0.173135	4.11619	3.85181e-05	0.000613831		0.0315	0.200471	0	1	1		2.252	0.184602	6.78217	1.18385e-11	2.77094e-10		-2.2205	0.156298	-7.80881	5.77288e-15	1.80162e-13
PTmerged884	9	75567045	75571991	-	24.6893		-0.471557	0.402666	0	1	1		-0.260826	0.442014	0	1	1		0.396491	0.386409	0	1	1		-0.210731	0.41129	0	1	1		0.657317	0.395388	0	1	1		-0.868048	0.350849	0	1	1
PTmerged885	9	83597296	83601690	+	183.345		0.250116	0.160208	0	1	1		0.820688	0.170442	0	1	1		0.391226	0.160618	0	1	1		-0.570572	0.148757	0	1	1		-0.429462	0.149199	0	1	1		-0.14111	0.137392	0	1	1
PTmerged886	9	88600082	88632341	+	NA		NA	NA	NA	NA	NA		NA	NA	NA	NA	NA		NA	NA	NA	NA	NA		NA	NA	NA	NA	NA		NA	NA	NA	NA	NA		NA	NA	NA	NA	NA
PTmerged887	9	89027808	89066346	-	NA		NA	NA	NA	NA	NA		NA	NA	NA	NA	NA		NA	NA	NA	NA	NA		NA	NA	NA	NA	NA		NA	NA	NA	NA	NA		NA	NA	NA	NA	NA
PTmerged888	9	106685008	106694862	-	235.246		0.215786	0.134244	0	1	1		0.0769881	0.149061	0	1	1		-0.612941	0.142356	0	1	1		0.138798	0.132871	0	1	1		-0.689929	0.141062	0	1	1		0.828727	0.125302	0	1	1
PTmerged889	9	106686304	106694862	.	NA		NA	NA	NA	NA	NA		NA	NA	NA	NA	NA		NA	NA	NA	NA	NA		NA	NA	NA	NA	NA		NA	NA	NA	NA	NA		NA	NA	NA	NA	NA
PTmerged890	9	106878916	106886009	.	209.851		0.437642	0.146239	0	1	1		-1.00064	0.180542	-0.00356179	0.997158	1		0.264976	0.148517	0	1	1		1.43829	0.16324	2.68491	0.00725498	0.0905663		1.26562	0.165284	1.60704	0.108045	1		0.172666	0.126922	0	1	1
PTmerged891	9	107545978	107552653	+	398.952		0.435744	0.115695	0	1	1		-0.131027	0.131119	0	1	1		0.238856	0.117442	0	1	1		0.566771	0.116517	0	1	1		0.369883	0.118251	0	1	1		0.196888	0.100878	0	1	1
PTmerged892	9	108040203	108052857	+	2150.68		-0.0485313	0.0631503	0	1	1		-0.430377	0.0705088	0	1	1		-0.177606	0.0636793	0	1	1		0.381846	0.0642568	0	1	1		0.252772	0.0647767	0	1	1		0.129074	0.0566788	0	1	1
PTmerged893	9	110546152	110553077	+	203.357		0.459619	0.155958	0	1	1		0.0785524	0.17473	0	1	1		-0.0524007	0.160881	0	1	1		0.381066	0.154344	0	1	1		-0.130953	0.159317	0	1	1		0.512019	0.138471	0	1	1
PTmerged894	9	114348565	114369342	.	NA		NA	NA	NA	NA	NA		NA	NA	NA	NA	NA		NA	NA	NA	NA	NA		NA	NA	NA	NA	NA		NA	NA	NA	NA	NA		NA	NA	NA	NA	NA
PTmerged895	9	114375265	114375268	+	NA		NA	NA	NA	NA	NA		NA	NA	NA	NA	NA		NA	NA	NA	NA	NA		NA	NA	NA	NA	NA		NA	NA	NA	NA	NA		NA	NA	NA	NA	NA
PTmerged896	9	114375265	114375268	.	NA		NA	NA	NA	NA	NA		NA	NA	NA	NA	NA		NA	NA	NA	NA	NA		NA	NA	NA	NA	NA		NA	NA	NA	NA	NA		NA	NA	NA	NA	NA
PTmerged897	9	114403452	114411193	+	84.0669		-0.0782931	0.222904	0	1	1		-0.0726493	0.246986	0	1	1		0.292881	0.220745	0	1	1		-0.0056438	0.223477	0	1	1		0.365531	0.221324	0	1	1		-0.371175	0.194083	0	1	1
PTmerged898	9	114499138	114514591	.	NA		NA	NA	NA	NA	NA		NA	NA	NA	NA	NA		NA	NA	NA	NA	NA		NA	NA	NA	NA	NA		NA	NA	NA	NA	NA		NA	NA	NA	NA	NA
PTmerged899	9	114505427	114514617	-	150.164		-0.598741	0.164635	0	1	1		-0.453178	0.182106	0	1	1		0.217084	0.158521	0	1	1		-0.145564	0.17101	0	1	1		0.670262	0.165131	0	1	1		-0.815825	0.145638	0	1	1
PTmerged900	9	114728316	114738834	+	908.125		-0.691535	0.0927678	0	1	1		-0.341796	0.101311	0	1	1		-0.742057	0.0935491	0	1	1		-0.349738	0.0938327	0	1	1		-0.400261	0.0946052	0	1	1		0.0505228	0.0853936	0	1	1
PTmerged901	9	114743585	114752314	+	467.039		0.312895	0.108932	0	1	1		0.133074	0.12068	0	1	1		-0.432083	0.113415	0	1	1		0.17982	0.107635	0	1	1		-0.565157	0.112169	0	1	1		0.744977	0.0994205	0	1	1
PTmerged902	9	118331610	118343614	+	647.451		0.403792	0.272544	0	1	1		-1.46384	0.306731	-1.51221	0.130481	1		1.4398	0.271657	1.61897	0.105454	1		1.86763	0.280184	3.09666	0.00195717	0.0287435		2.90364	0.279321	6.81525	9.40993e-12	2.27356e-10		-1.03601	0.241281	-0.149252	0.881355	1
PTmerged903	9	118333090	118341792	.	NA		NA	NA	NA	NA	NA		NA	NA	NA	NA	NA		NA	NA	NA	NA	NA		NA	NA	NA	NA	NA		NA	NA	NA	NA	NA		NA	NA	NA	NA	NA
PTmerged904	9	119428874	119447020	.	NA		NA	NA	NA	NA	NA		NA	NA	NA	NA	NA		NA	NA	NA	NA	NA		NA	NA	NA	NA	NA		NA	NA	NA	NA	NA		NA	NA	NA	NA	NA
PTmerged905	9	119432495	119443861	+	176.898		-0.178891	0.169199	0	1	1		-0.141144	0.186955	0	1	1		0.139876	0.168214	0	1	1		-0.0377464	0.170414	0	1	1		0.28102	0.169436	0	1	1		-0.318766	0.149615	0	1	1
PTmerged906	9	119460841	119468108	+	106.27		-0.292301	0.192289	0	1	1		-0.189393	0.212249	0	1	1		-0.064582	0.191867	0	1	1		-0.102908	0.19483	0	1	1		0.124811	0.194413	0	1	1		-0.227719	0.172401	0	1	1
PTmerged907	9	121679016	121686615	-	69.7197		-0.227539	0.242947	0	1	1		-0.164609	0.268499	0	1	1		-0.226576	0.245643	0	1	1		-0.0629301	0.245416	0	1	1		-0.0619676	0.248084	0	1	1		-0.000962564	0.220176	0	1	1
PTmerged908	9	122772672	122808829	-	5485.83		0.228068	0.0493262	0	1	1		0.173609	0.0541932	0	1	1		0.153234	0.0495453	0	1	1		0.0544589	0.0490019	0	1	1		-0.020375	0.0492224	0	1	1		0.074834	0.0438066	0	1	1
PTmerged909	9	122872971	122877235	-	2.42103		-0.0624479	1.47182	0	1	1		1.71082	1.47248	0.482737	0.629283	1		0.406495	1.44695	0	1	1		-1.77327	1.29291	-0.598081	0.549786	1		-1.30432	1.26452	-0.240663	0.809816	1		-0.468943	1.26376	0	1	1
PTmerged910	9	123063316	123069773	-	80.962		-0.0223464	0.218188	0	1	1		0.136285	0.23876	0	1	1		-0.17857	0.22293	0	1	1		-0.158631	0.21453	0	1	1		-0.314855	0.219351	0	1	1		0.156223	0.19676	0	1	1
PTmerged58	10	18788568	18835184	-	73703.8		0.111057	0.0531606	0	1	1		0.512917	0.0582125	0	1	1		0.0589966	0.0531756	0	1	1		-0.40186	0.0531095	0	1	1		-0.45392	0.0531245	0	1	1		0.0520599	0.0475349	0	1	1
PTmerged59	10	23459317	23464947	+	4.47152		-4.14616	1.10385	-2.85017	0.00436965	0.090913		-6.77449	1.70055	-3.39566	0.000684626	0.0122092		-6.77214	1.43941	-4.01007	6.0702e-05	0.000947204		2.62834	1.80177	0.903742	0.366132	1		0	2.0248	0	1	1		2.62599	1.5577	1.04384	0.296559	1
PTmerged60	10	34296821	34302141	+	329.783		0.147751	0.119555	0	1	1		0.159773	0.131667	0	1	1		-0.0896394	0.122091	0	1	1		-0.0120212	0.117607	0	1	1		-0.249412	0.120184	0	1	1		0.237391	0.106776	0	1	1
PTmerged61	10	39648200	39656341	-	140.825		0.339117	0.173016	0	1	1		0.555198	0.187616	0	1	1		0.0201875	0.178006	0	1	1		-0.21608	0.163688	0	1	1		-0.53501	0.168953	0	1	1		0.31893	0.152577	0	1	1
PTmerged62	10	40476203	40486611	+	852.751		-0.410283	0.0782585	0	1	1		-0.106367	0.0853583	0	1	1		-0.702592	0.0802033	0	1	1		-0.303917	0.0785341	0	1	1		-0.596225	0.0804722	0	1	1		0.292309	0.0728981	0	1	1
PTmerged63	10	42050667	42056850	-	22.161		-5.96807	1.24879	-3.97831	6.94079e-05	0.00179264		2.15714	0.45522	2.54194	0.0110239	0.179499		-6.73779	1.24879	-4.59468	4.33408e-06	8.11557e-05		-8.12521	1.23155	-5.78558	7.22631e-09	1.64015e-07		-8.89493	1.23155	-6.41059	1.44962e-10	3.10219e-09		0.769725	1.6938	0	1	1
PTmerged64	10	45376104	45380910	-	105.168		0.414705	0.205823	0	1	1		0.340556	0.226934	0	1	1		0.0105777	0.212105	0	1	1		0.074149	0.198794	0	1	1		-0.329978	0.205291	0	1	1		0.404127	0.181683	0	1	1
PTmerged65	10	45378480	45381899	.	NA		NA	NA	NA	NA	NA		NA	NA	NA	NA	NA		NA	NA	NA	NA	NA		NA	NA	NA	NA	NA		NA	NA	NA	NA	NA		NA	NA	NA	NA	NA
PTmerged66	10	60076480	60086931	.	NA		NA	NA	NA	NA	NA		NA	NA	NA	NA	NA		NA	NA	NA	NA	NA		NA	NA	NA	NA	NA		NA	NA	NA	NA	NA		NA	NA	NA	NA	NA
PTmerged67	10	60077450	60085413	+	0.392199		-3.15827	3.47805	-0.620539	0.534903	1		-1.53953	3.84138	-0.140452	0.888303	1		-2.9662	3.47805	-0.565315	0.571859	1		-1.61874	3.66115	-0.169001	0.865796	1		-1.42667	3.66115	-0.11654	0.907225	1		0	3.2779	0	1	1
PTmerged68	10	61425657	61439918	-	7074.71		-0.149153	0.0448285	0	1	1		-0.172573	0.0493117	0	1	1		-0.00276335	0.0448591	0	1	1		0.0234208	0.0449767	0	1	1		0.16981	0.0450072	0	1	1		-0.146389	0.040045	0	1	1
PTmerged69	10	61426837	61437881	.	NA		NA	NA	NA	NA	NA		NA	NA	NA	NA	NA		NA	NA	NA	NA	NA		NA	NA	NA	NA	NA		NA	NA	NA	NA	NA		NA	NA	NA	NA	NA
PTmerged70	10	62506928	62517182	+	385.027		0.0792186	0.119777	0	1	1		0.0060417	0.132422	0	1	1		-0.513604	0.12399	0	1	1		0.0731769	0.119375	0	1	1		-0.519645	0.123603	0	1	1		0.592822	0.109948	0	1	1
PTmerged71	10	62649942	62709355	+	222171		-0.0157847	0.0440836	0	1	1		0.190079	0.0482891	0	1	1		-0.1965	0.0440929	0	1	1		-0.205864	0.0440751	0	1	1		-0.386579	0.0440844	0	1	1		0.180715	0.039433	0	1	1
PTmerged72	10	63338535	63345366	+	302.799		0.0694773	0.140623	0	1	1		0.530132	0.151509	0	1	1		0.396228	0.139864	0	1	1		-0.460654	0.135411	0	1	1		-0.133903	0.134622	0	1	1		-0.326751	0.122242	0	1	1
PTmerged73	10	66676043	66712447	-	228887		-0.331967	0.0475966	0	1	1		-0.0468179	0.0521371	0	1	1		-0.192374	0.0475977	0	1	1		-0.285149	0.0475965	0	1	1		-0.145556	0.0475976	0	1	1		-0.139593	0.0425758	0	1	1
PTmerged74	10	66678614	66712490	.	NA		NA	NA	NA	NA	NA		NA	NA	NA	NA	NA		NA	NA	NA	NA	NA		NA	NA	NA	NA	NA		NA	NA	NA	NA	NA		NA	NA	NA	NA	NA
PTmerged75	10	67006543	67013771	-	24.3128		-0.303075	0.444473	0	1	1		0.252466	0.47581	0	1	1		0.272585	0.435684	0	1	1		-0.555541	0.434406	0	1	1		0.0201187	0.425409	0	1	1		-0.57566	0.390044	0	1	1
PTmerged76	10	74857431	74864498	.	28.8168		0.158326	0.388929	0	1	1		-0.34908	0.443667	0	1	1		-0.231451	0.400432	0	1	1		0.507406	0.399624	0	1	1		0.117629	0.410828	0	1	1		0.389777	0.351005	0	1	1
PTmerged77	10	75770746	75777123	-	373.043		-0.0411388	0.113121	0	1	1		0.0994325	0.123977	0	1	1		0.417714	0.111682	0	1	1		-0.140571	0.111724	0	1	1		0.318281	0.110268	0	1	1		-0.458853	0.0979026	0	1	1
PTmerged78	10	75830710	75901341	+	412651		-0.160559	0.0458596	0	1	1		0.128399	0.0502347	0	1	1		-0.0492677	0.0458606	0	1	1		-0.288959	0.0458563	0	1	1		-0.177667	0.0458573	0	1	1		-0.111292	0.0410179	0	1	1
PTmerged79	10	76036081	76046204	+	2173.53		0.710546	0.0668445	0	1	1		0.338491	0.0739196	0	1	1		0.419351	0.0675398	0	1	1		0.372054	0.0656333	0	1	1		0.08086	0.0663413	0	1	1		0.291194	0.0583546	0	1	1
PTmerged80	10	77288827	77295829	-	30.5855		-0.243426	0.347977	0	1	1		-0.642754	0.401458	0	1	1		-0.0711889	0.348378	0	1	1		0.399328	0.370265	0	1	1		0.571565	0.370643	0	1	1		-0.172237	0.311922	0	1	1
PTmerged81	10	78186064	78194584	-	89.9848		-0.0692249	0.2107	0	1	1		0.176467	0.229294	0	1	1		0.0203224	0.211981	0	1	1		-0.245692	0.206437	0	1	1		-0.156145	0.207744	0	1	1		-0.0895473	0.187019	0	1	1
PTmerged82	10	78265131	78274264	-	431.594		0.343314	0.102662	0	1	1		-0.208661	0.116996	0	1	1		0.0395493	0.105048	0	1	1		0.551975	0.104227	0	1	1		0.24821	0.106578	0	1	1		0.303765	0.0906109	0	1	1
PTmerged83	10	78435977	78442614	-	49.5235		-0.309562	0.296143	0	1	1		-0.1192	0.324708	0	1	1		-0.0355586	0.294783	0	1	1		-0.190363	0.297932	0	1	1		0.0836411	0.29658	0	1	1		-0.274004	0.265001	0	1	1
PTmerged84	10	79849956	79854669	-	208.965		-0.220207	0.141079	0	1	1		0.0106545	0.154061	0	1	1		-0.171631	0.142261	0	1	1		-0.230862	0.140408	0	1	1		-0.182286	0.141596	0	1	1		-0.0485758	0.127348	0	1	1
PTmerged85	10	80047998	80056422	.	202.416		-1.29973	0.16183	-1.85214	0.0640055	0.958802		-0.913644	0.176782	0	1	1		-0.40783	0.155812	0	1	1		-0.386087	0.170655	0	1	1		0.505814	0.16496	0	1	1		-0.891902	0.148824	0	1	1
PTmerged86	10	80404947	80411955	+	185.3		0.940689	0.169472	0	1	1		-0.746131	0.204519	0	1	1		-0.195466	0.17828	0	1	1		1.68682	0.181704	3.77987	0.000156908	0.002671		0.550665	0.189946	0	1	1		1.13616	0.151567	0.898316	0.369017	1
PTmerged87	10	80585614	80592566	.	NA		NA	NA	NA	NA	NA		NA	NA	NA	NA	NA		NA	NA	NA	NA	NA		NA	NA	NA	NA	NA		NA	NA	NA	NA	NA		NA	NA	NA	NA	NA
PTmerged88	10	80586527	80591360	-	216.081		-1.44316	0.142558	-3.10865	0.00187942	0.042657		-0.956021	0.154591	0	1	1		-0.969562	0.139756	0	1	1		-0.487143	0.15121	0	1	1		-0.0135405	0.148571	0	1	1		-0.473603	0.136006	0	1	1
PTmerged89	10	80798008	80807021	+	336.973		0.293855	0.11134	0	1	1		-0.0865369	0.125661	0	1	1		-0.181852	0.11534	0	1	1		0.380392	0.111766	0	1	1		-0.095315	0.115752	0	1	1		0.475707	0.100023	0	1	1
PTmerged90	10	81264819	81271746	+	212.301		0.389399	0.13934	0	1	1		0.000369678	0.157113	0	1	1		-0.111235	0.14455	0	1	1		0.389029	0.138709	0	1	1		-0.111605	0.143942	0	1	1		0.500634	0.124299	0	1	1
PTmerged91	10	81264822	81271756	.	NA		NA	NA	NA	NA	NA		NA	NA	NA	NA	NA		NA	NA	NA	NA	NA		NA	NA	NA	NA	NA		NA	NA	NA	NA	NA		NA	NA	NA	NA	NA
PTmerged92	10	81369123	81398609	.	NA		NA	NA	NA	NA	NA		NA	NA	NA	NA	NA		NA	NA	NA	NA	NA		NA	NA	NA	NA	NA		NA	NA	NA	NA	NA		NA	NA	NA	NA	NA
PTmerged93	10	81370197	81383425	-	984.338		1.06847	0.0799403	0.856556	0.39169	1		-0.975571	0.0993421	0	1	1		0.715246	0.0811622	0	1	1		2.04404	0.0885001	11.7971	4.04002e-32	3.36219e-30		1.69082	0.0896054	7.70955	1.26261e-14	3.63729e-13		0.353227	0.0674591	0	1	1
PTmerged94	10	81402724	81438784	+	1301.99		1.89227	0.0883844	10.0953	5.79365e-24	3.94495e-22		-0.940907	0.107873	0	1	1		0.385891	0.091303	0	1	1		2.83318	0.0955412	19.1873	4.7271e-82	8.85149e-80		1.3268	0.0982474	3.32627	0.000880153	0.011772		1.50638	0.0763394	6.63325	3.28383e-11	8.19862e-10
PTmerged95	10	83364131	83490009	+	946.157		-0.140796	0.0925813	0	1	1		-0.241953	0.102353	0	1	1		-0.601293	0.0944418	0	1	1		0.101158	0.0933401	0	1	1		-0.35934	0.0951857	0	1	1		0.460497	0.0845906	0	1	1
PTmerged96	10	84483883	84514630	+	5030.63		0.80926	0.0692782	0	1	1		-0.0161714	0.0766675	0	1	1		0.618153	0.0694911	0	1	1		0.825431	0.0692295	0	1	1		0.634324	0.0694425	0	1	1		0.191107	0.0611868	0	1	1
PTmerged97	10	85735020	85785979	+	40315.5		-1.23192	0.0501517	-4.62446	3.75571e-06	0.000104186		-1.10418	0.0549685	-1.89532	0.0580496	0.776413		-5.18715	0.0526899	-79.4678	0	0		-0.127742	0.050278	0	1	1		-4.08297	0.0528102	-58.3783	0	0		3.95523	0.0477763	61.8555	0	0
PTmerged98	10	85735711	85766453	.	NA		NA	NA	NA	NA	NA		NA	NA	NA	NA	NA		NA	NA	NA	NA	NA		NA	NA	NA	NA	NA		NA	NA	NA	NA	NA		NA	NA	NA	NA	NA
PTmerged99	10	85807092	85814017	+	12.3744		-8.5465	1.27671	-5.91089	3.40274e-09	1.06194e-07		-8.35678	1.53905	-4.78006	1.75242e-06	4.52607e-05		-8.35443	1.27671	-5.76044	8.38931e-09	1.96362e-07		0	1.92185	0	1	1		0	1.92185	0	1	1		0	1.71895	0	1	1
PTmerged100	10	85834571	85871957	-	6900.16		-3.99899	0.17576	-17.063	2.80005e-65	6.99079e-63		5.8829	0.0754768	64.694	0	0		4.27376	0.072649	45.0627	0	0		-9.88189	0.167609	-52.9917	0	0		-1.60914	0.04979	-12.2342	2.04135e-34	1.27414e-32		-8.27275	0.166355	-43.7183	0	0
PTmerged101	10	85837097	85842709	+	14.6192		-2.97504	1.21732	-1.62246	0.104706	1		3.85194	0.703184	4.05575	4.99732e-05	0.00116969		-4.63175	1.35116	-2.68788	0.0071907	0.101619		-6.82698	1.12373	-5.18541	2.15541e-07	4.36648e-06		-8.48368	1.26749	-5.90435	3.54032e-09	6.97816e-08		1.6567	1.61056	0.407747	0.68346	1
PTmerged102	10	85862003	85867024	.	NA		NA	NA	NA	NA	NA		NA	NA	NA	NA	NA		NA	NA	NA	NA	NA		NA	NA	NA	NA	NA		NA	NA	NA	NA	NA		NA	NA	NA	NA	NA
PTmerged103	10	86533999	86543927	-	NA		NA	NA	NA	NA	NA		NA	NA	NA	NA	NA		NA	NA	NA	NA	NA		NA	NA	NA	NA	NA		NA	NA	NA	NA	NA		NA	NA	NA	NA	NA
PTmerged104	10	86639562	86642952	.	NA		NA	NA	NA	NA	NA		NA	NA	NA	NA	NA		NA	NA	NA	NA	NA		NA	NA	NA	NA	NA		NA	NA	NA	NA	NA		NA	NA	NA	NA	NA
PTmerged105	10	86701323	86705474	-	109.678		-0.124767	0.201724	0	1	1		-0.590623	0.230837	0	1	1		-0.275516	0.205215	0	1	1		0.465856	0.211284	0	1	1		0.315107	0.214619	0	1	1		0.150749	0.182943	0	1	1
PTmerged106	10	86833401	86839202	+	75.5492		-0.216957	0.239729	0	1	1		-0.303718	0.267818	0	1	1		0.00401085	0.239347	0	1	1		0.0867612	0.24515	0	1	1		0.307729	0.244777	0	1	1		-0.220967	0.213681	0	1	1
PTmerged107	10	86906413	86915892	+	749.95		-0.172847	0.0908705	0	1	1		-0.213108	0.100582	0	1	1		-0.155923	0.0914664	0	1	1		0.0402607	0.0917623	0	1	1		0.0571856	0.0923524	0	1	1		-0.0169249	0.0816678	0	1	1
PTmerged108	10	94670976	94678549	-	18091		0.0815432	0.0590407	0	1	1		0.239607	0.0646638	0	1	1		0.0442325	0.0590903	0	1	1		-0.158064	0.0589407	0	1	1		-0.195374	0.0589905	0	1	1		0.0373107	0.0527662	0	1	1
PTmerged109	10	99260393	99266660	+	6.75456		0.74482	0.855512	0	1	1		0.908913	0.92497	0	1	1		0.647416	0.866483	0	1	1		-0.164093	0.780796	0	1	1		-0.261497	0.792801	0	1	1		0.0974032	0.710538	0	1	1
PTmerged110	10	112925266	112930911	-	316.445		0.181423	0.121777	0	1	1		0.0350961	0.135468	0	1	1		0.224076	0.12262	0	1	1		0.146326	0.120915	0	1	1		0.18898	0.121764	0	1	1		-0.0426538	0.106322	0	1	1
PTmerged111	10	127684618	127701265	+	134239		-0.440192	0.0591281	0	1	1		0.0888165	0.0647595	0	1	1		-0.260482	0.0591283	0	1	1		-0.529009	0.0591224	0	1	1		-0.349298	0.0591227	0	1	1		-0.179711	0.0528945	0	1	1
PTmerged112	10	128435520	128446031	+	584.206		-0.0323798	0.0953499	0	1	1		-1.02488	0.112586	-0.221	0.825092	1		-0.110549	0.0963642	0	1	1		0.992502	0.10337	0	1	1		0.914332	0.104306	0	1	1		0.0781694	0.0854146	0	1	1
PTmerged113	11	3307651	3318414	+	53.7805		0.213471	0.281638	0	1	1		0.23553	0.309817	0	1	1		-0.0254994	0.288223	0	1	1		-0.0220587	0.274588	0	1	1		-0.261029	0.281338	0	1	1		0.23897	0.249969	0	1	1
PTmerged114	11	5095470	5107534	+	733.468		-0.371763	0.0825315	0	1	1		-0.596417	0.0930916	0	1	1		-0.0621154	0.082079	0	1	1		0.224653	0.0860558	0	1	1		0.534301	0.0856219	0	1	1		-0.309648	0.0740035	0	1	1
PTmerged115	11	5274797	5284318	-	70.5645		0.037358	0.248693	0	1	1		0.105176	0.273615	0	1	1		0.288868	0.247917	0	1	1		-0.0678175	0.245271	0	1	1		0.183692	0.244484	0	1	1		-0.25151	0.21623	0	1	1
PTmerged116	11	5525007	5536012	-	4041.35		-0.0386679	0.0573949	0	1	1		-0.159795	0.0633306	0	1	1		0.703556	0.0568801	0	1	1		0.121127	0.0576169	0	1	1		0.86335	0.0571041	0	1	1		-0.742224	0.0504409	0	1	1
PTmerged117	11	5689151	5705544	+	464.713		-0.877313	0.103951	0	1	1		0.407839	0.106273	0	1	1		0.234844	0.0983004	0	1	1		-1.28515	0.100878	-2.82669	0.00470314	0.0640482		-0.172995	0.0950446	0	1	1		-1.11216	0.0924416	-1.21327	0.225026	1
PTmerged118	11	6467956	6474702	-	283.921		-0.0679978	0.11926	0	1	1		-0.453766	0.135527	0	1	1		-0.763584	0.125725	0	1	1		0.385768	0.123484	0	1	1		-0.309817	0.129739	0	1	1		0.695586	0.112639	0	1	1
PTmerged119	11	8991875	8998755	-	267.641		0.067072	0.129694	0	1	1		-0.149453	0.145527	0	1	1		0.325355	0.129273	0	1	1		0.216525	0.130951	0	1	1		0.474808	0.130534	0	1	1		-0.258283	0.112613	0	1	1
PTmerged120	11	20647006	20654077	+	325.295		-0.784516	0.120729	0	1	1		-0.454113	0.131843	0	1	1		-0.600831	0.120778	0	1	1		-0.330403	0.123974	0	1	1		-0.146718	0.124022	0	1	1		-0.183685	0.112136	0	1	1
PTmerged121	11	28335121	28340161	-	34.3269		-1.08032	0.333113	-0.241116	0.809466	1		-2.09378	0.418249	-2.61513	0.00891933	0.148457		-1.18032	0.339773	-0.530693	0.595631	1		1.01346	0.404224	0.0332938	0.97344	1		0.913462	0.40973	0	1	1		0.0999966	0.32235	0	1	1
PTmerged122	11	29544322	29551952	-	21.7314		-0.23471	0.412565	0	1	1		-0.411104	0.465608	0	1	1		-0.255257	0.418089	0	1	1		0.176394	0.427481	0	1	1		0.155847	0.432815	0	1	1		0.0205472	0.375164	0	1	1
PTmerged123	11	33244095	33256706	-	86.602		3.20054	1.56997	1.40164	0.161022	1		11.1072	1.45848	6.92993	4.21049e-12	1.65982e-10		0.918652	1.87217	0	1	1		-7.90662	0.621268	-11.117	1.03726e-28	7.06277e-27		-10.1885	1.19423	-7.6941	1.42495e-14	3.95292e-13		2.28189	1.3281	0.965209	0.33444	1
PTmerged124	11	35785117	35791176	+	85.9281		0.558316	0.221152	0	1	1		0.189829	0.248244	0	1	1		0.21903	0.227119	0	1	1		0.368486	0.21576	0	1	1		0.0292005	0.221872	0	1	1		0.339286	0.191078	0	1	1
PTmerged125	11	45833288	45837832	-	55.5681		0.177221	1.75793	0	1	1		9.03061	1.43638	5.59087	2.25932e-08	6.50858e-07		-1.48271	1.85386	-0.26038	0.794571	1		-8.85339	1.04655	-7.50408	6.18632e-14	1.93065e-12		-10.5133	1.20074	-7.92287	2.32097e-15	7.24335e-14		1.65993	1.57128	0.419996	0.674488	1
PTmerged126	11	45928142	45934501	-	71.5753		0.369591	0.274506	0	1	1		0.627992	0.297484	0	1	1		0.249584	0.278185	0	1	1		-0.258401	0.261036	0	1	1		-0.378408	0.264902	0	1	1		0.120007	0.238809	0	1	1
PTmerged127	11	50300726	50312357	-	183.167		-0.0971291	0.173361	0	1	1		-0.560478	0.195885	0	1	1		-1.01085	0.182386	-0.059487	0.952564	1		0.463349	0.178953	0	1	1		-0.450372	0.187709	0	1	1		0.91372	0.164067	0	1	1
PTmerged128	11	53413053	53423931	+	684.492		0.193441	0.0904585	0	1	1		0.212048	0.0994445	0	1	1		-0.101189	0.0922993	0	1	1		-0.0186077	0.0889013	0	1	1		-0.313237	0.0907737	0	1	1		0.294629	0.0808295	0	1	1
PTmerged129	11	55499496	55505854	+	280.23		0.297549	0.131337	0	1	1		0.0953957	0.146073	0	1	1		-0.125193	0.135154	0	1	1		0.202153	0.129844	0	1	1		-0.220589	0.133704	0	1	1		0.422742	0.117426	0	1	1
PTmerged130	11	57527850	57534852	+	266.105		0.435449	0.130485	0	1	1		0.365675	0.14379	0	1	1		0.184312	0.133324	0	1	1		0.0697738	0.125653	0	1	1		-0.181363	0.128599	0	1	1		0.251136	0.113527	0	1	1
PTmerged131	11	58056240	58064921	+	130.382		-0.601683	0.19779	0	1	1		-0.501785	0.219146	0	1	1		0.31428	0.191042	0	1	1		-0.0998987	0.204909	0	1	1		0.816065	0.198403	0	1	1		-0.915964	0.174527	0	1	1
PTmerged132	11	58950682	58956129	.	297.645		-0.0386338	0.131214	0	1	1		0.777038	0.137588	0	1	1		0.920671	0.126368	0	1	1		-0.815672	0.122305	0	1	1		0.143633	0.117091	0	1	1		-0.959305	0.10953	0	1	1
PTmerged133	11	59776315	59793239	.	542.445		0.888049	0.0937129	0	1	1		0.138273	0.106543	0	1	1		0.0169889	0.0982235	0	1	1		0.749775	0.0920351	0	1	1		-0.121284	0.0966241	0	1	1		0.87106	0.0822617	0	1	1
PTmerged134	11	60736092	60742113	-	136.37		-0.499984	0.187338	0	1	1		0.178872	0.198928	0	1	1		0.380831	0.180454	0	1	1		-0.678856	0.184102	0	1	1		0.201959	0.177091	0	1	1		-0.880815	0.163965	0	1	1
PTmerged135	11	60773393	60791202	.	NA		NA	NA	NA	NA	NA		NA	NA	NA	NA	NA		NA	NA	NA	NA	NA		NA	NA	NA	NA	NA		NA	NA	NA	NA	NA		NA	NA	NA	NA	NA
PTmerged136	11	60774648	60791202	+	953.55		0.491653	0.0776503	0	1	1		-0.181542	0.0880095	0	1	1		-0.173167	0.0801922	0	1	1		0.673195	0.0784228	0	1	1		0.00837476	0.0809404	0	1	1		0.664821	0.069536	0	1	1
PTmerged137	11	60899614	60909466	-	71.4356		-0.0840939	0.233067	0	1	1		-0.0520811	0.257762	0	1	1		-0.0222083	0.234876	0	1	1		-0.0320128	0.233207	0	1	1		0.0298728	0.235015	0	1	1		-0.0618856	0.207632	0	1	1
PTmerged138	11	61864205	61874680	-	448.911		0.340891	0.0989476	0	1	1		0.225087	0.109233	0	1	1		-7.18926	0.4451	-13.9053	5.87892e-44	4.00301e-42		0.115804	0.0971907	0	1	1		-7.41435	0.444712	-14.4236	3.67725e-47	4.59044e-45		7.53015	0.442298	14.7641	2.49517e-49	1.69898e-47
PTmerged139	11	62218872	62223458	+	204.517		-0.0757213	0.146353	0	1	1		-0.0284617	0.161476	0	1	1		-0.0774977	0.147863	0	1	1		-0.0472596	0.146135	0	1	1		-0.049036	0.147647	0	1	1		0.00177646	0.130937	0	1	1
PTmerged140	11	68971390	68977666	-	343.519		3.41025	0.194926	12.365	4.04347e-35	4.32651e-33		0.814761	0.227988	0	1	1		3.40868	0.195355	12.3297	6.26604e-35	3.61021e-33		2.59549	0.167447	9.52837	1.59778e-21	7.47962e-20		2.59392	0.167946	9.49063	2.29642e-21	8.19056e-20		0.00157736	0.119263	0	1	1
PTmerged141	11	69388034	69400932	.	268.992		-0.229048	0.1364	0	1	1		1.32869	0.138752	2.36887	0.0178424	0.272733		-0.161253	0.137492	0	1	1		-1.55773	0.124557	-4.47775	7.54324e-06	0.000134521		-1.48994	0.125752	-3.89609	9.77592e-05	0.00149432		-0.0677947	0.123152	0	1	1
PTmerged142	11	72767530	72778881	.	NA		NA	NA	NA	NA	NA		NA	NA	NA	NA	NA		NA	NA	NA	NA	NA		NA	NA	NA	NA	NA		NA	NA	NA	NA	NA		NA	NA	NA	NA	NA
PTmerged143	11	72769617	72780984	-	1301.62		-0.943959	0.0816931	0	1	1		-0.155235	0.0877997	0	1	1		-0.0697545	0.079918	0	1	1		-0.788724	0.0820219	0	1	1		0.0854808	0.0802541	0	1	1		-0.874205	0.0735234	0	1	1
PTmerged144	11	73078943	73089835	+	493.987		0.186945	0.102139	0	1	1		-0.0010411	0.113547	0	1	1		-0.354548	0.105591	0	1	1		0.187986	0.101806	0	1	1		-0.353507	0.105268	0	1	1		0.541493	0.0928489	0	1	1
PTmerged145	11	74816913	74827643	+	313.039		0.497501	0.117372	0	1	1		0.136656	0.131623	0	1	1		-0.0710662	0.121992	0	1	1		0.360846	0.115341	0	1	1		-0.207722	0.120039	0	1	1		0.568568	0.104217	0	1	1
PTmerged146	11	74835166	74849221	+	541.541		-0.221767	0.090329	0	1	1		-0.467046	0.101943	0	1	1		-0.254905	0.0913899	0	1	1		0.245279	0.0935297	0	1	1		0.212141	0.0945546	0	1	1		0.033138	0.0818997	0	1	1
PTmerged147	11	74881199	74889021	+	0.646788		1.16172	2.5457	0.0635258	0.949348	1		-1.46364	2.96827	-0.156198	0.875877	1		0.383078	2.64463	0	1	1		2.62535	2.55864	0.635241	0.525271	1		1.84671	2.65709	0.318662	0.749983	1		0.778639	2.17487	0	1	1
PTmerged148	11	75570571	75580832	+	2364.36		-0.01265	0.0698225	0	1	1		0.0595638	0.0766206	0	1	1		0.15363	0.0698535	0	1	1		-0.0722138	0.0695719	0	1	1		0.0940665	0.069603	0	1	1		-0.16628	0.0620406	0	1	1
PTmerged149	11	75691989	75697281	+	74.8048		0.273048	0.238191	0	1	1		0.499892	0.258038	0	1	1		0.640083	0.235998	0	1	1		-0.226844	0.225048	0	1	1		0.140191	0.222726	0	1	1		-0.367035	0.199394	0	1	1
PTmerged150	11	75728427	75733087	-	172.76		-0.258245	0.156454	0	1	1		-0.00605767	0.170703	0	1	1		-0.234681	0.157986	0	1	1		-0.252187	0.155945	0	1	1		-0.228624	0.157483	0	1	1		-0.0235636	0.141912	0	1	1
PTmerged151	11	76209233	76215246	-	84.4643		-0.583568	0.222418	0	1	1		-0.139716	0.240392	0	1	1		-0.491175	0.223821	0	1	1		-0.443852	0.223973	0	1	1		-0.351459	0.225366	0	1	1		-0.0923931	0.206086	0	1	1
PTmerged152	11	77453454	77462675	+	440.888		0.217608	0.103391	0	1	1		-0.0635841	0.115906	0	1	1		0.123199	0.104755	0	1	1		0.281192	0.103547	0	1	1		0.186783	0.104909	0	1	1		0.0944085	0.0908914	0	1	1
PTmerged153	11	77529268	77538236	-	273.57		0.758978	0.132379	0	1	1		0.447472	0.1469	0	1	1		-0.10667	0.139143	0	1	1		0.311507	0.126699	0	1	1		-0.554142	0.13375	0	1	1		0.865649	0.117617	0	1	1
PTmerged154	11	78538584	78544539	.	103.635		-0.654378	0.205365	0	1	1		0.210283	0.215633	0	1	1		-0.150186	0.201305	0	1	1		-0.864662	0.201556	0	1	1		-0.360469	0.197418	0	1	1		-0.504193	0.186148	0	1	1
PTmerged155	11	78837129	78845390	+	475.029		-0.292153	0.100205	0	1	1		-0.231857	0.110894	0	1	1		0.42499	0.0976714	0	1	1		-0.0602968	0.101812	0	1	1		0.656847	0.0993195	0	1	1		-0.717144	0.0872228	0	1	1
PTmerged156	11	79686519	79701991	+	903.599		-0.869965	0.0805908	0	1	1		-0.865098	0.0897275	0	1	1		-0.715086	0.0807179	0	1	1		-0.00486721	0.0843011	0	1	1		0.150012	0.0844226	0	1	1		-0.154879	0.0746393	0	1	1
PTmerged157	11	82874013	82883966	-	460.568		-1.23801	0.0989264	-2.4059	0.0161328	0.284398		-0.403143	0.104762	0	1	1		-1.14415	0.0996189	-1.44701	0.147894	1		-0.834864	0.100988	0	1	1		-0.741006	0.101666	0	1	1		-0.0938572	0.0956417	0	1	1
PTmerged158	11	84040860	84044097	+	191.655		0.711163	0.152883	0	1	1		0.260831	0.172055	0	1	1		0.642307	0.154669	0	1	1		0.450332	0.147766	0	1	1		0.381476	0.149613	0	1	1		0.0688557	0.1271	0	1	1
PTmerged159	11	85186437	85193695	.	NA		NA	NA	NA	NA	NA		NA	NA	NA	NA	NA		NA	NA	NA	NA	NA		NA	NA	NA	NA	NA		NA	NA	NA	NA	NA		NA	NA	NA	NA	NA
PTmerged160	11	85186442	85193211	-	259.546		-0.0685207	0.139517	0	1	1		0.116098	0.152554	0	1	1		0.11958	0.139532	0	1	1		-0.184619	0.137837	0	1	1		0.00348201	0.137853	0	1	1		-0.188101	0.123271	0	1	1
PTmerged161	11	89031521	89042286	.	NA		NA	NA	NA	NA	NA		NA	NA	NA	NA	NA		NA	NA	NA	NA	NA		NA	NA	NA	NA	NA		NA	NA	NA	NA	NA		NA	NA	NA	NA	NA
PTmerged162	11	89032372	89042286	-	379.812		0.301857	0.113613	0	1	1		0.35884	0.124508	0	1	1		0.294039	0.114643	0	1	1		-0.0569833	0.109812	0	1	1		-0.0648013	0.110877	0	1	1		0.00781801	0.098487	0	1	1
PTmerged163	11	90476555	90480710	-	245.793		0.0854358	0.13865	0	1	1		0.106646	0.152799	0	1	1		0.125244	0.139657	0	1	1		-0.0212105	0.136911	0	1	1		0.0185976	0.137931	0	1	1		-0.0398081	0.12207	0	1	1
PTmerged164	11	95271216	95277607	-	396.015		-0.00343467	0.105402	0	1	1		-0.149217	0.117774	0	1	1		0.11538	0.105788	0	1	1		0.145783	0.106381	0	1	1		0.264598	0.106763	0	1	1		-0.118815	0.0929374	0	1	1
PTmerged165	11	95761409	95774562	+	8620.06		-0.041578	0.0503246	0	1	1		-0.0896428	0.0552657	0	1	1		-0.322261	0.0505862	0	1	1		0.0480649	0.0503583	0	1	1		-0.232618	0.0506197	0	1	1		0.280683	0.0451733	0	1	1
PTmerged166	11	95956154	95965000	-	83.0631		-0.236542	0.240085	0	1	1		0.0489489	0.261396	0	1	1		0.0705847	0.238684	0	1	1		-0.285491	0.23835	0	1	1		0.0216359	0.236939	0	1	1		-0.307127	0.213197	0	1	1
PTmerged167	11	97390023	97400427	+	946.216		0.468596	0.0862421	0	1	1		-0.395217	0.0980675	0	1	1		-0.247046	0.0886737	0	1	1		0.863813	0.0881042	0	1	1		0.148171	0.0904857	0	1	1		0.715642	0.0775122	0	1	1
PTmerged168	11	97390754	97401985	.	NA		NA	NA	NA	NA	NA		NA	NA	NA	NA	NA		NA	NA	NA	NA	NA		NA	NA	NA	NA	NA		NA	NA	NA	NA	NA		NA	NA	NA	NA	NA
PTmerged169	11	98062998	98076865	+	223.68		-1.01931	0.148842	-0.129705	0.896799	1		-0.0350768	0.154646	0	1	1		0.351463	0.138668	0	1	1		-0.984229	0.148723	0	1	1		0.38654	0.138539	0	1	1		-1.37077	0.132029	-2.80823	0.00498145	0.0793853
PTmerged170	11	98080194	98089033	-	207.141		0.00622682	0.144787	0	1	1		0.180581	0.158209	0	1	1		0.142275	0.145214	0	1	1		-0.174354	0.141926	0	1	1		-0.0383056	0.142361	0	1	1		-0.136048	0.127278	0	1	1
PTmerged171	11	98799138	98807865	.	417.033		0.72177	0.114358	0	1	1		-0.184204	0.132332	0	1	1		0.838799	0.114648	0	1	1		0.905974	0.115984	0	1	1		1.023	0.11627	0.197844	0.843167	1		-0.117029	0.0953145	0	1	1
PTmerged172	11	98895778	98908637	+	243.032		-0.273619	0.133186	0	1	1		-0.0020946	0.145128	0	1	1		0.0267586	0.132372	0	1	1		-0.271525	0.132696	0	1	1		0.0288532	0.131879	0	1	1		-0.300378	0.11861	0	1	1
PTmerged173	11	98943091	98952011	+	231.71		-0.763948	0.13461	0	1	1		-0.170349	0.144125	0	1	1		-0.460532	0.133625	0	1	1		-0.593599	0.135829	0	1	1		-0.290183	0.134853	0	1	1		-0.303416	0.124632	0	1	1
PTmerged174	11	100453572	100468999	-	5969.17		-0.320552	0.0618168	0	1	1		-0.435745	0.0679942	0	1	1		-0.603628	0.0621375	0	1	1		0.115193	0.0621778	0	1	1		-0.167883	0.0624967	0	1	1		0.283076	0.055713	0	1	1
PTmerged175	11	101252095	101261185	+	578.16		-0.314536	0.0984997	0	1	1		-0.431538	0.109973	0	1	1		0.0903248	0.0976379	0	1	1		0.117002	0.101154	0	1	1		0.521863	0.100315	0	1	1		-0.404861	0.0875864	0	1	1
PTmerged176	11	101604847	101617859	+	1518.92		0.102144	0.0745082	0	1	1		0.320094	0.0813276	0	1	1		0.216239	0.0746621	0	1	1		-0.21795	0.0732682	0	1	1		-0.103854	0.0734247	0	1	1		-0.114096	0.0657912	0	1	1
PTmerged177	11	101606411	101621140	.	NA		NA	NA	NA	NA	NA		NA	NA	NA	NA	NA		NA	NA	NA	NA	NA		NA	NA	NA	NA	NA		NA	NA	NA	NA	NA		NA	NA	NA	NA	NA
PTmerged178	11	102475978	102483199	-	44.6171		-0.421148	0.302392	0	1	1		-0.0565509	0.327893	0	1	1		-0.233436	0.302461	0	1	1		-0.364597	0.302648	0	1	1		-0.176885	0.302717	0	1	1		-0.187712	0.27489	0	1	1
PTmerged179	11	103065105	103071687	.	22.657		0.306003	0.441024	0	1	1		0.122819	0.491913	0	1	1		0.659554	0.437614	0	1	1		0.183184	0.433297	0	1	1		0.536735	0.429825	0	1	1		-0.353551	0.370505	0	1	1
PTmerged180	11	103418391	103454336	+	309362		-0.158207	0.0442992	0	1	1		0.0337929	0.0485268	0	1	1		-0.00678118	0.0442998	0	1	1		-0.192	0.044297	0	1	1		-0.0405741	0.0442976	0	1	1		-0.151426	0.0396213	0	1	1
PTmerged181	11	103673037	103679816	-	238.251		-0.00968008	0.134687	0	1	1		-1.12402	0.163613	-0.757982	0.448462	1		-0.0448021	0.136141	0	1	1		1.11434	0.150564	0.759378	0.447627	1		1.07921	0.151866	0.521598	0.60195	1		0.035122	0.120145	0	1	1
PTmerged182	11	105921796	105929329	+	42.7086		-0.210123	0.325888	0	1	1		0.0450465	0.35523	0	1	1		0.239191	0.321511	0	1	1		-0.25517	0.323399	0	1	1		0.194145	0.318988	0	1	1		-0.449315	0.28595	0	1	1
PTmerged183	11	106051681	106063021	+	1877.54		-0.420572	0.0596638	0	1	1		-0.194554	0.0653492	0	1	1		-0.561673	0.0604315	0	1	1		-0.226018	0.0600865	0	1	1		-0.367119	0.0608488	0	1	1		0.141101	0.0546976	0	1	1
PTmerged184	11	107990020	108000841	.	41872.8		-0.149152	0.0438355	0	1	1		0.137726	0.0479979	0	1	1		0.205374	0.0438141	0	1	1		-0.286878	0.0437976	0	1	1		0.0676485	0.0437761	0	1	1		-0.354526	0.0391676	0	1	1
PTmerged185	11	108414540	108428452	-	7885.93		-0.0075654	0.0534883	0	1	1		0.333275	0.0584471	0	1	1		0.00930943	0.0535871	0	1	1		-0.34084	0.0531665	0	1	1		-0.323965	0.0532659	0	1	1		-0.0168748	0.0477722	0	1	1
PTmerged186	11	109394710	109402698	+	619.337		0.492184	0.0891186	0	1	1		0.303593	0.0987226	0	1	1		0.126527	0.0913553	0	1	1		0.188591	0.0865069	0	1	1		-0.177067	0.0888094	0	1	1		0.365658	0.0779941	0	1	1
PTmerged187	11	113725333	113730718	.	206.959		0.706629	0.144457	0	1	1		0.103803	0.163943	0	1	1		0.0225781	0.15078	0	1	1		0.602826	0.142243	0	1	1		-0.0812245	0.14866	0	1	1		0.684051	0.126848	0	1	1
PTmerged188	11	115963406	115969912	+	31.2878		-0.328971	0.373575	0	1	1		0.101204	0.402781	0	1	1		0.136429	0.367808	0	1	1		-0.430175	0.369035	0	1	1		0.0352251	0.363197	0	1	1		-0.4654	0.330511	0	1	1
PTmerged189	11	117722288	117734221	+	591.242		0.629509	0.0923447	0	1	1		0.552734	0.101399	0	1	1		0.0415745	0.0956358	0	1	1		0.076775	0.0878935	0	1	1		-0.51116	0.0913451	0	1	1		0.587935	0.0811775	0	1	1
PTmerged190	11	118406484	118411176	-	207.675		-0.0175011	0.142983	0	1	1		-1.15308	0.173685	-0.881349	0.378129	1		-0.249262	0.145987	0	1	1		1.13558	0.159936	0.847687	0.396612	1		0.903815	0.162628	0	1	1		0.231761	0.129327	0	1	1
PTmerged191	11	120585018	120598844	-	700.638		-0.353527	0.0874574	0	1	1		0.254057	0.0938295	0	1	1		-0.246802	0.0878175	0	1	1		-0.607585	0.0858724	0	1	1		-0.500859	0.0862392	0	1	1		-0.106725	0.0792591	0	1	1
PTmerged192	11	120621452	120634057	-	115.822		-0.3236	0.203356	0	1	1		0.284039	0.217185	0	1	1		0.120669	0.200639	0	1	1		-0.607639	0.198457	0	1	1		-0.16337	0.195672	0	1	1		-0.444269	0.1802	0	1	1
PTmerged193	11	121609676	121617826	-	39.7678		-0.29249	0.310262	0	1	1		0.11794	0.335178	0	1	1		-0.979981	0.330809	0	1	1		-0.41043	0.306311	0	1	1		-1.09792	0.327106	-0.299354	0.76467	1		0.687491	0.301525	0	1	1
PTmerged194	12	3500643	3507961	+	247.037		0.301296	0.13531	0	1	1		0.0711309	0.151012	0	1	1		0.0895578	0.137964	0	1	1		0.230165	0.133889	0	1	1		0.0184269	0.13657	0	1	1		0.211739	0.118977	0	1	1
PTmerged195	12	3907821	3914149	+	282.67		0.460769	0.120772	0	1	1		-0.527172	0.141259	0	1	1		-1.05525	0.133577	-0.413625	0.679149	1		0.987941	0.126365	0	1	1		-0.528079	0.138655	0	1	1		1.51602	0.117715	4.38363	1.16715e-05	0.00023627
PTmerged196	12	3961169	3967874	-	63.8629		-0.615866	0.261838	0	1	1		-0.197148	0.283673	0	1	1		-0.42948	0.261913	0	1	1		-0.418719	0.264701	0	1	1		-0.232332	0.264775	0	1	1		-0.186386	0.241236	0	1	1
PTmerged197	12	4103626	4113636	+	1214.06		0.214017	0.0707781	0	1	1		-0.362996	0.0801617	0	1	1		-0.0468282	0.071912	0	1	1		0.577013	0.0723243	0	1	1		0.316168	0.0734342	0	1	1		0.260845	0.0630574	0	1	1
PTmerged198	12	7879275	7883874	-	201.882		0.377108	0.149708	0	1	1		0.283128	0.165447	0	1	1		0.315469	0.151534	0	1	1		0.0939802	0.145151	0	1	1		0.0323407	0.147033	0	1	1		0.0616395	0.129067	0	1	1
PTmerged199	12	22983365	22991022	-	NA		NA	NA	NA	NA	NA		NA	NA	NA	NA	NA		NA	NA	NA	NA	NA		NA	NA	NA	NA	NA		NA	NA	NA	NA	NA		NA	NA	NA	NA	NA
PTmerged200	12	51302101	51318496	.	51.8039		1.76306	1.12496	0.678302	0.49758	1		7.90132	1.05181	6.56137	5.33148e-11	1.73621e-09		-2.4813	1.57461	-0.940739	0.346839	1		-6.13826	0.478635	-10.7352	6.95444e-27	4.10521e-25		-10.3826	1.20124	-7.81078	5.68348e-15	1.70277e-13		4.24436	1.26578	2.56313	0.0103733	0.158563
PTmerged201	12	54656490	54662211	.	213.635		-0.114306	0.152184	0	1	1		0.381858	0.16337	0	1	1		0.304209	0.150492	0	1	1		-0.496164	0.147278	0	1	1		-0.0776487	0.145528	0	1	1		-0.418516	0.132849	0	1	1
PTmerged202	12	76342600	76348765	-	35.6613		0.00443594	0.342858	0	1	1		0.550992	0.365819	0	1	1		-0.0658219	0.348287	0	1	1		-0.546556	0.325927	0	1	1		-0.616814	0.331633	0	1	1		0.0702579	0.306119	0	1	1
PTmerged203	12	80453880	80462998	-	321.879		-0.279796	0.119689	0	1	1		0.239641	0.128395	0	1	1		0.096248	0.118493	0	1	1		-0.519437	0.117076	0	1	1		-0.143393	0.115854	0	1	1		-0.376044	0.106124	0	1	1
PTmerged204	12	80876109	80882678	+	46.1455		-0.372325	0.290748	0	1	1		-0.302781	0.322503	0	1	1		0.175054	0.284543	0	1	1		-0.0695444	0.298124	0	1	1		0.477835	0.292075	0	1	1		-0.547379	0.256582	0	1	1
PTmerged205	12	81711322	81724920	-	154.628		-0.432449	0.180693	0	1	1		0.471148	0.188969	0	1	1		0.62751	0.172576	0	1	1		-0.903597	0.17364	0	1	1		0.156362	0.165177	0	1	1		-1.05996	0.155641	-0.385242	0.700058	1
PTmerged206	12	84135532	84147259	+	1171.86		0.294468	0.0755493	0	1	1		0.437564	0.0824909	0	1	1		0.221273	0.0762301	0	1	1		-0.143096	0.0734058	0	1	1		-0.216291	0.0741063	0	1	1		0.0731952	0.0662925	0	1	1
PTmerged207	12	87163723	87174888	-	518.608		0.587396	0.100064	0	1	1		0.541154	0.109775	0	1	1		0.203924	0.102553	0	1	1		0.0462416	0.0953784	0	1	1		-0.33723	0.0979872	0	1	1		0.383471	0.0869692	0	1	1
PTmerged208	12	98365769	98458781	.	NA		NA	NA	NA	NA	NA		NA	NA	NA	NA	NA		NA	NA	NA	NA	NA		NA	NA	NA	NA	NA		NA	NA	NA	NA	NA		NA	NA	NA	NA	NA
PTmerged209	12	98369180	98377168	-	354.457		0.508093	0.124314	0	1	1		0.0831824	0.140153	0	1	1		1.12706	0.122383	1.03818	0.299186	1		0.42491	0.122705	0	1	1		1.04387	0.120749	0.363346	0.716347	1		-0.618964	0.101939	0	1	1
PTmerged210	12	98433349	98452053	+	136735		0.0960414	0.0403958	0	1	1		0.327693	0.0442445	0	1	1		0.282656	0.0403959	0	1	1		-0.231651	0.0403696	0	1	1		-0.0450371	0.0403697	0	1	1		-0.186614	0.0361103	0	1	1
PTmerged211	12	99190274	99196760	-	51.1849		0.185128	0.288799	0	1	1		-0.117726	0.325849	0	1	1		0.388932	0.288615	0	1	1		0.302855	0.290923	0	1	1		0.506658	0.29074	0	1	1		-0.203804	0.248509	0	1	1
PTmerged212	12	100889032	100911817	-	1320		-0.339188	0.0957336	0	1	1		-0.672244	0.106674	0	1	1		0.355561	0.0948518	0	1	1		0.333056	0.0979481	0	1	1		1.0278	0.0970864	0.286393	0.774577	1		-0.694749	0.0849201	0	1	1
PTmerged213	12	102780456	102786421	-	226.083		0.434044	0.138282	0	1	1		0.108408	0.154907	0	1	1		-0.0915375	0.143433	0	1	1		0.325636	0.136293	0	1	1		-0.199945	0.141517	0	1	1		0.525581	0.123096	0	1	1
PTmerged214	12	108202552	108207905	.	NA		NA	NA	NA	NA	NA		NA	NA	NA	NA	NA		NA	NA	NA	NA	NA		NA	NA	NA	NA	NA		NA	NA	NA	NA	NA		NA	NA	NA	NA	NA
PTmerged215	12	108202807	108207891	-	47.5101		-0.513967	0.329695	0	1	1		-0.364009	0.363531	0	1	1		0.446496	0.317995	0	1	1		-0.149958	0.33805	0	1	1		0.810505	0.32665	0	1	1		-0.960463	0.28852	0	1	1
PTmerged216	12	110796273	110801023	+	187.862		0.183166	0.151686	0	1	1		0.130723	0.167789	0	1	1		0.077084	0.154044	0	1	1		0.0524426	0.149265	0	1	1		-0.0536391	0.151661	0	1	1		0.106082	0.133629	0	1	1
PTmerged218	12	110966424	110975659	.	NA		NA	NA	NA	NA	NA		NA	NA	NA	NA	NA		NA	NA	NA	NA	NA		NA	NA	NA	NA	NA		NA	NA	NA	NA	NA		NA	NA	NA	NA	NA
PTmerged217	12	110966424	110975754	+	45.4387		0.119945	0.307291	0	1	1		0.217048	0.336951	0	1	1		0.461054	0.304906	0	1	1		-0.0971036	0.299506	0	1	1		0.244006	0.297058	0	1	1		-0.341109	0.262936	0	1	1
PTmerged219	12	111259576	111268603	+	112.51		-0.198049	0.192516	0	1	1		-0.00597713	0.210734	0	1	1		-0.129462	0.193883	0	1	1		-0.192071	0.191862	0	1	1		-0.123485	0.193232	0	1	1		-0.0685864	0.173184	0	1	1
PTmerged220	13	21981465	21987966	+	506.218		-0.112162	0.0990655	0	1	1		0.141677	0.107956	0	1	1		-0.0803164	0.099832	0	1	1		-0.253839	0.0977341	0	1	1		-0.221994	0.098511	0	1	1		-0.0318456	0.088679	0	1	1
PTmerged221	13	37971488	37979806	-	631.076		0.21425	0.0919968	0	1	1		0.175576	0.10146	0	1	1		0.15626	0.0929579	0	1	1		0.0386746	0.0904806	0	1	1		-0.0193153	0.0914576	0	1	1		0.0579898	0.080832	0	1	1
PTmerged222	13	38190997	38200397	-	335.556		-0.885657	0.111605	0	1	1		-2.0454	0.141757	-7.37462	1.6482e-13	6.85834e-12		-0.545593	0.110668	0	1	1		1.15975	0.136113	1.17363	0.240542	1		1.49981	0.135346	3.69284	0.000221762	0.00307592		-0.340065	0.10334	0	1	1
PTmerged223	13	41634241	41644897	+	1508.01		0.537633	0.0664486	0	1	1		0.608416	0.0725676	0	1	1		0.343401	0.0673089	0	1	1		-0.0707836	0.063738	0	1	1		-0.265016	0.0646343	0	1	1		0.194232	0.0576797	0	1	1
PTmerged224	13	49784081	49804609	+	NA		NA	NA	NA	NA	NA		NA	NA	NA	NA	NA		NA	NA	NA	NA	NA		NA	NA	NA	NA	NA		NA	NA	NA	NA	NA		NA	NA	NA	NA	NA
PTmerged225	13	52114149	52124128	+	26969.7		-0.14435	0.0458654	0	1	1		-0.0478596	0.0502614	0	1	1		-0.108916	0.0458947	0	1	1		-0.0964909	0.045865	0	1	1		-0.0610566	0.0458944	0	1	1		-0.0354343	0.0410332	0	1	1
PTmerged226	13	53389376	53407736	+	57484.2		-0.651721	0.0387743	0	1	1		-0.45353	0.0424848	0	1	1		-0.348658	0.0387611	0	1	1		-0.198191	0.0388362	0	1	1		0.104872	0.0388231	0	1	1		-0.303063	0.0347235	0	1	1
PTmerged227	13	54659003	54666826	.	NA		NA	NA	NA	NA	NA		NA	NA	NA	NA	NA		NA	NA	NA	NA	NA		NA	NA	NA	NA	NA		NA	NA	NA	NA	NA		NA	NA	NA	NA	NA
PTmerged228	13	54660448	54665640	+	239.517		-0.17388	0.143591	0	1	1		-0.0179945	0.157478	0	1	1		-0.214715	0.145226	0	1	1		-0.155886	0.143299	0	1	1		-0.196721	0.144937	0	1	1		0.040835	0.129715	0	1	1
PTmerged229	13	55129450	55137184	+	716.121		-0.023297	0.0963685	0	1	1		-0.23675	0.107282	0	1	1		-0.0782368	0.0971727	0	1	1		0.213453	0.0974286	0	1	1		0.158513	0.0982241	0	1	1		0.0549398	0.0861714	0	1	1
PTmerged230	13	55310402	55325029	+	242.166		-0.0861191	0.138142	0	1	1		0.0235583	0.151826	0	1	1		0.335486	0.136574	0	1	1		-0.109677	0.137312	0	1	1		0.311928	0.135734	0	1	1		-0.421605	0.120233	0	1	1
PTmerged231	13	56735863	56742305	+	512.559		0.0584915	0.101393	0	1	1		0.247084	0.110702	0	1	1		-0.146157	0.103233	0	1	1		-0.188592	0.0993749	0	1	1		-0.393241	0.101252	0	1	1		0.204649	0.0909813	0	1	1
PTmerged232	13	64190917	64198329	-	81.2261		-0.227509	0.231117	0	1	1		-0.497169	0.261867	0	1	1		-0.0472709	0.231245	0	1	1		0.269661	0.240502	0	1	1		0.449898	0.240624	0	1	1		-0.180238	0.206739	0	1	1
PTmerged233	13	65294409	65305011	+	6.90195		-6.07428	1.34393	-3.77571	0.000159551	0.00398347		-6.84635	1.6042	-3.6444	0.000268017	0.00542554		-1.40066	0.710813	-0.563667	0.572981	1		0.772075	1.95874	0	1	1		5.44569	1.59241	2.7918	0.00524155	0.0623162		-4.67362	1.32983	-2.76248	0.00573647	0.0895129
PTmerged234	13	95024725	95030670	+	181.896		-0.016757	0.15304	0	1	1		0.36126	0.165092	0	1	1		-0.0256219	0.154801	0	1	1		-0.378017	0.147844	0	1	1		-0.386882	0.149665	0	1	1		0.00886487	0.136256	0	1	1
PTmerged235	13	100696584	100705030	-	248.56		-0.262136	0.127821	0	1	1		-0.0406344	0.13975	0	1	1		-0.242421	0.129152	0	1	1		-0.221501	0.127761	0	1	1		-0.201787	0.129093	0	1	1		-0.0197142	0.116073	0	1	1
PTmerged236	14	8366079	8380027	+	1638.45		0.033007	0.0694142	0	1	1		-0.438821	0.0777296	0	1	1		-0.527757	0.0709779	0	1	1		0.471828	0.0707066	0	1	1		-0.0889353	0.0722423	0	1	1		0.560764	0.0632091	0	1	1
PTmerged237	14	21792426	21798603	+	158.61		0.155813	0.166051	0	1	1		0.109531	0.183637	0	1	1		-0.0217203	0.169257	0	1	1		0.0462824	0.163798	0	1	1		-0.131251	0.167047	0	1	1		0.177533	0.147496	0	1	1
PTmerged238	14	24070417	24131248	+	667194		-0.0417412	0.0460816	0	1	1		0.0293076	0.0504806	0	1	1		-0.0848286	0.0460834	0	1	1		-0.0710488	0.0460807	0	1	1		-0.114136	0.0460824	0	1	1		0.0430874	0.0412166	0	1	1
PTmerged239	14	24139467	24149123	+	246.636		0.364583	0.156097	0	1	1		1.24736	0.164858	1.50047	0.133492	1		0.33182	0.157607	0	1	1		-0.882782	0.143373	0	1	1		-0.915545	0.145016	0	1	1		0.0327627	0.134973	0	1	1
PTmerged240	14	24334150	24370748	-	NA		NA	NA	NA	NA	NA		NA	NA	NA	NA	NA		NA	NA	NA	NA	NA		NA	NA	NA	NA	NA		NA	NA	NA	NA	NA		NA	NA	NA	NA	NA
PTmerged241	14	24345399	24355971	.	NA		NA	NA	NA	NA	NA		NA	NA	NA	NA	NA		NA	NA	NA	NA	NA		NA	NA	NA	NA	NA		NA	NA	NA	NA	NA		NA	NA	NA	NA	NA
PTmerged242	14	24406760	24436245	-	NA		NA	NA	NA	NA	NA		NA	NA	NA	NA	NA		NA	NA	NA	NA	NA		NA	NA	NA	NA	NA		NA	NA	NA	NA	NA		NA	NA	NA	NA	NA
PTmerged243	14	24408943	24433807	.	NA		NA	NA	NA	NA	NA		NA	NA	NA	NA	NA		NA	NA	NA	NA	NA		NA	NA	NA	NA	NA		NA	NA	NA	NA	NA		NA	NA	NA	NA	NA
PTmerged244	14	24438557	24448912	-	NA		NA	NA	NA	NA	NA		NA	NA	NA	NA	NA		NA	NA	NA	NA	NA		NA	NA	NA	NA	NA		NA	NA	NA	NA	NA		NA	NA	NA	NA	NA
PTmerged245	14	27100954	27108727	+	108.071		-0.131914	0.20055	0	1	1		0.27078	0.216151	0	1	1		0.224698	0.19872	0	1	1		-0.402695	0.195136	0	1	1		-0.0460822	0.193255	0	1	1		-0.356612	0.175632	0	1	1
PTmerged246	14	31504446	31510196	+	81.7399		0.186978	0.231792	0	1	1		0.122886	0.256562	0	1	1		0.123809	0.2348	0	1	1		0.0640926	0.228275	0	1	1		0.0009238	0.231329	0	1	1		0.0631688	0.203511	0	1	1
PTmerged247	14	32501098	32513620	-	2094.48		-0.849853	0.0729831	0	1	1		-0.536477	0.0798983	0	1	1		-0.72752	0.0731024	0	1	1		-0.313376	0.0739743	0	1	1		-0.191043	0.074092	0	1	1		-0.122333	0.0665764	0	1	1
PTmerged248	14	32501106	32513816	.	NA		NA	NA	NA	NA	NA		NA	NA	NA	NA	NA		NA	NA	NA	NA	NA		NA	NA	NA	NA	NA		NA	NA	NA	NA	NA		NA	NA	NA	NA	NA
PTmerged249	14	44924134	44959046	+	106029		-0.608911	0.0509542	0	1	1		3.18422	0.0554519	39.3895	0	0		2.04094	0.0507038	20.5297	1.16817e-93	1.24995e-91		-3.79314	0.0506376	-55.1593	0	0		-1.14329	0.0503857	-2.84382	0.00445758	0.0538504		-2.64985	0.0453887	-36.3493	2.69753e-289	5.05113e-287
PTmerged250	14	47318876	47322894	+	17.5108		-0.0886831	0.447513	0	1	1		-6.94537	1.50928	-3.93921	8.17488e-05	0.00170083		-0.154983	0.453693	0	1	1		6.85669	1.49473	3.91823	8.9203e-05	0.00155379		6.79039	1.49659	3.86905	0.00010926	0.00163671		0.0663002	0.402655	0	1	1
PTmerged251	14	54563201	54571811	-	30.1559		-0.693697	0.386942	0	1	1		-0.248542	0.418571	0	1	1		-0.169492	0.379545	0	1	1		-0.445155	0.39273	0	1	1		0.0790498	0.385445	0	1	1		-0.524205	0.350842	0	1	1
PTmerged252	14	57577314	57582327	-	188.859		0.39254	0.159185	0	1	1		0.0901726	0.177883	0	1	1		-0.0195569	0.163648	0	1	1		0.302368	0.15735	0	1	1		-0.109729	0.161863	0	1	1		0.412097	0.141058	0	1	1
PTmerged253	14	57801999	57808679	.	252.63		-0.0657309	0.134529	0	1	1		0.250494	0.145789	0	1	1		0.290693	0.133388	0	1	1		-0.316225	0.131199	0	1	1		0.0401991	0.130028	0	1	1		-0.356424	0.117265	0	1	1
PTmerged254	14	61524781	61534116	.	NA		NA	NA	NA	NA	NA		NA	NA	NA	NA	NA		NA	NA	NA	NA	NA		NA	NA	NA	NA	NA		NA	NA	NA	NA	NA		NA	NA	NA	NA	NA
PTmerged255	14	61525886	61531024	+	285.011		0.81523	0.122589	0	1	1		-0.452498	0.146383	0	1	1		0.0607181	0.12805	0	1	1		1.26773	0.128545	2.08276	0.0372727	0.422989		0.513216	0.133763	0	1	1		0.754512	0.107204	0	1	1
PTmerged256	14	63517953	63523969	.	80.8595		0.29616	0.215394	0	1	1		-0.368384	0.249893	0	1	1		-0.120676	0.222916	0	1	1		0.664544	0.223185	0	1	1		0.247708	0.230452	0	1	1		0.416836	0.1925	0	1	1
PTmerged257	14	63848281	63855428	+	295.35		-0.0601079	0.126804	0	1	1		-0.112613	0.140788	0	1	1		0.204099	0.126363	0	1	1		0.052505	0.127508	0	1	1		0.316712	0.127069	0	1	1		-0.264207	0.111376	0	1	1
PTmerged258	14	64809337	64823682	-	1181.84		0.0280504	0.0711153	0	1	1		-0.150235	0.079075	0	1	1		-0.184954	0.0722234	0	1	1		0.178286	0.0715762	0	1	1		-0.0347186	0.0726773	0	1	1		0.213005	0.0639259	0	1	1
PTmerged259	14	65619105	65632618	-	570.293		-1.23972	0.107831	-2.22314	0.0262063	0.417627		-1.08281	0.119289	-0.694189	0.487564	1		-0.880566	0.107052	0	1	1		-0.156914	0.113203	0	1	1		0.202243	0.112461	0	1	1		-0.359157	0.100225	0	1	1
PTmerged260	14	76553859	76564607	-	398.168		0.0667095	0.121499	0	1	1		-1.34781	0.142718	-2.43706	0.0148071	0.233542		-8.61389	0.655856	-11.6091	3.70572e-31	1.85039e-29		1.41452	0.131026	3.16366	0.00155799	0.0233387		-7.26608	0.657688	-9.52743	1.61219e-21	6.35542e-20		8.6806	0.653412	11.7546	6.68706e-32	3.57758e-30
PTmerged261	14	76568931	76577593	-	261.207		0.369344	0.123219	0	1	1		-1.02744	0.147833	-0.185593	0.852764	1		-5.93933	0.359922	-13.7233	7.35909e-43	4.5933e-41		1.39678	0.13424	2.95575	0.00311909	0.0432629		-4.91189	0.363842	-10.7516	5.8228e-27	3.35483e-25		6.30867	0.354555	14.9728	1.10618e-50	8.28528e-49
PTmerged262	14	76570726	76583944	.	NA		NA	NA	NA	NA	NA		NA	NA	NA	NA	NA		NA	NA	NA	NA	NA		NA	NA	NA	NA	NA		NA	NA	NA	NA	NA		NA	NA	NA	NA	NA
PTmerged263	14	78490869	78495822	-	315.756		0.181421	0.11932	0	1	1		-0.45759	0.137264	0	1	1		-0.189926	0.122578	0	1	1		0.639011	0.123814	0	1	1		0.267664	0.126957	0	1	1		0.371346	0.107303	0	1	1
PTmerged264	14	78563028	78570118	-	370.555		0.7115	0.117954	0	1	1		-0.557107	0.137537	0	1	1		-1.6601	0.136274	-4.84389	1.27321e-06	2.46213e-05		1.26861	0.122792	2.1875	0.0287057	0.330778		-1.10299	0.140482	-0.733109	0.463492	1		2.3716	0.121376	11.3004	1.30581e-29	6.52033e-28
PTmerged265	14	79712436	79719469	+	147.73		-0.421322	0.174951	0	1	1		1.12473	0.176633	0.706148	0.480096	1		-0.245087	0.175149	0	1	1		-1.54605	0.161219	-3.38701	0.000706582	0.0112602		-1.36982	0.161434	-2.29082	0.0219737	0.242034		-0.176236	0.159592	0	1	1
PTmerged266	14	91820838	91827593	+	3.20342		4.75993	1.7169	2.18995	0.0285277	0.445151		5.29675	1.7659	2.43318	0.0149667	0.233542		0.918655	2.0535	0	1	1		-0.536824	1.00297	0	1	1		-4.3781	1.50833	-2.23963	0.025115	0.268731		3.84127	1.45066	1.95861	0.0501586	0.734722
PTmerged267	15	6000786	6001344	-	61.7826		9.45593	1.45805	5.79949	6.65158e-09	1.99281e-07		9.0547	1.46275	5.50655	3.65939e-08	1.01514e-06		0	1.8732	0	1	1		0.401228	0.234257	0	1	1		-9.09785	1.19912	-6.75318	1.44637e-11	3.28282e-10		9.49908	1.19337	7.12189	1.06458e-12	2.95322e-11
PTmerged268	15	10706962	10711712	.	1.42582		-0.710915	1.98093	0	1	1		-0.992777	2.30987	0	1	1		1.61372	1.77428	0.345898	0.729419	1		0.281861	2.21115	0	1	1		2.6065	2.0281	0.792121	0.42829	1		-2.32464	1.64369	-0.805892	0.420305	1
PTmerged270	15	33682285	33689781	-	467.512		0.354381	0.102206	0	1	1		-0.307509	0.116676	0	1	1		-0.358927	0.106481	0	1	1		0.66189	0.104424	0	1	1		-0.0514181	0.108611	0	1	1		0.713308	0.0928931	0	1	1
PTmerged271	15	58909042	58913617	+	54.5408		1.19277	0.30727	0.627369	0.530417	1		0.540031	0.345514	0	1	1		1.01166	0.311511	0.0374162	0.970153	1		0.652741	0.287068	0	1	1		0.471625	0.291602	0	1	1		0.181116	0.245086	0	1	1
PTmerged272	15	59241451	59312698	.	1.01536e+06		-0.113409	0.0463192	0	1	1		0.0674124	0.05074	0	1	1		0.0066964	0.0463195	0	1	1		-0.180822	0.0463183	0	1	1		-0.060716	0.0463186	0	1	1		-0.120106	0.0414287	0	1	1
PTmerged273	15	68361841	68375151	+	237.189		0.139706	0.146731	0	1	1		0.61557	0.157761	0	1	1		-0.184977	0.150529	0	1	1		-0.475864	0.140169	0	1	1		-0.800546	0.14414	0	1	1		0.324682	0.131977	0	1	1
PTmerged274	15	73082998	73090821	-	88.2685		0.414611	0.231717	0	1	1		0.344009	0.255597	0	1	1		0.732095	0.230408	0	1	1		0.070602	0.222908	0	1	1		0.388086	0.221547	0	1	1		-0.317484	0.193509	0	1	1
PTmerged275	15	73092296	73110254	-	22821.2		-0.185597	0.0503295	0	1	1		0.0460095	0.0551184	0	1	1		-0.316285	0.0503993	0	1	1		-0.231606	0.0503015	0	1	1		-0.362295	0.0503713	0	1	1		0.130688	0.0450809	0	1	1
PTmerged276	15	73151106	73156844	-	181.657		-0.307567	0.151418	0	1	1		-0.851765	0.175409	0	1	1		-0.537676	0.154991	0	1	1		0.544198	0.162398	0	1	1		0.314089	0.165734	0	1	1		0.23011	0.140095	0	1	1
PTmerged277	15	73165004	73184797	-	760.161		-0.592195	0.0878495	0	1	1		-0.55417	0.0973407	0	1	1		-0.476098	0.0881277	0	1	1		-0.0380248	0.0904253	0	1	1		0.0780716	0.0906956	0	1	1		-0.116096	0.080424	0	1	1
PTmerged278	15	73717940	73726794	-	205.973		-0.852209	0.137516	0	1	1		-0.265292	0.147946	0	1	1		-2.99746	0.177657	-11.2433	2.4987e-29	9.85015e-28		-0.586917	0.139318	0	1	1		-2.73216	0.179057	-9.67383	3.89523e-22	1.62085e-20		2.14525	0.17054	6.71542	1.87529e-11	5.01639e-10
PTmerged279	15	74367740	74372015	-	7.93339		-0.564463	0.701685	0	1	1		-6.70818	1.61393	-3.53683	0.000404963	0.00739799		-6.70583	1.35391	-4.21434	2.5051e-05	0.000416959		6.14372	1.58675	3.24168	0.00118829	0.0181639		0	1.9643	0	1	1		6.14137	1.32139	3.89088	9.98828e-05	0.00173982
PTmerged280	15	74616099	74674192	+	673954		-0.122276	0.0457781	0	1	1		0.157641	0.0501462	0	1	1		0.0991513	0.0457779	0	1	1		-0.279916	0.0457757	0	1	1		-0.0584893	0.0457754	0	1	1		-0.221427	0.0409437	0	1	1
PTmerged281	15	74625146	74666860	.	NA		NA	NA	NA	NA	NA		NA	NA	NA	NA	NA		NA	NA	NA	NA	NA		NA	NA	NA	NA	NA		NA	NA	NA	NA	NA		NA	NA	NA	NA	NA
PTmerged282	15	75621429	75631223	+	465.312		-0.0346576	0.105029	0	1	1		0.159554	0.114759	0	1	1		-0.274842	0.107203	0	1	1		-0.194211	0.103569	0	1	1		-0.434396	0.105773	0	1	1		0.240184	0.0951283	0	1	1
PTmerged283	15	76057404	76069382	-	438.419		0.774347	0.114434	0	1	1		-0.2501	0.131897	0	1	1		0.12077	0.117876	0	1	1		1.02445	0.116428	0.209979	0.833684	1		0.37087	0.119812	0	1	1		0.653578	0.100267	0	1	1
PTmerged284	15	78635567	78696379	-	294698		-0.169403	0.0463475	0	1	1		0.0743351	0.0507695	0	1	1		-0.246715	0.0463523	0	1	1		-0.243738	0.0463444	0	1	1		-0.32105	0.0463492	0	1	1		0.0773118	0.0414584	0	1	1
PTmerged285	15	78681228	78686910	+	303.039		1.34409	0.137011	2.51137	0.0120264	0.225195		-0.56882	0.164972	0	1	1		-0.357466	0.147316	0	1	1		1.91291	0.144517	6.31694	2.66801e-10	6.44625e-09		0.211354	0.154322	0	1	1		1.70155	0.123982	5.65848	1.52716e-08	3.57452e-07
PTmerged286	15	78966030	78974195	+	32.5871		-1.35824	0.397572	-0.901076	0.367548	1		0.294839	0.391301	0	1	1		0.335884	0.358145	0	1	1		-1.65308	0.38907	-1.67857	0.0932356	0.969909		0.0410446	0.348683	0	1	1		-1.69413	0.355706	-1.95141	0.0510087	0.734722
PTmerged287	15	79130494	79140285	+	176.075		0.196984	0.166468	0	1	1		-0.193463	0.187853	0	1	1		0.0687137	0.168827	0	1	1		0.390446	0.168543	0	1	1		0.262177	0.170874	0	1	1		0.12827	0.14704	0	1	1
PTmerged288	15	79923235	79966636	+	34738.2		0.441503	0.05483	0	1	1		0.887735	0.0599993	0	1	1		0.320429	0.054869	0	1	1		-0.446232	0.0546421	0	1	1		-0.567306	0.0546813	0	1	1		0.121074	0.0489536	0	1	1
PTmerged289	15	80243704	80257389	+	779.177		-0.317688	0.0822171	0	1	1		-0.284854	0.0909922	0	1	1		-0.0366543	0.081884	0	1	1		-0.032834	0.0835918	0	1	1		0.2482	0.0832641	0	1	1		-0.281034	0.0735731	0	1	1
PTmerged290	15	81448725	81461544	+	589.829		0.244825	0.0940637	0	1	1		-0.0959046	0.10557	0	1	1		0.173125	0.0950806	0	1	1		0.340729	0.0944372	0	1	1		0.269029	0.0954502	0	1	1		0.0716999	0.0825448	0	1	1
PTmerged291	15	81818975	81834189	+	359.278		-0.386378	0.110085	0	1	1		-0.470426	0.123061	0	1	1		-0.583806	0.112527	0	1	1		0.084048	0.113713	0	1	1		-0.11338	0.116078	0	1	1		0.197428	0.102219	0	1	1
PTmerged292	15	82355191	82367013	+	169.608		0.56629	0.163881	0	1	1		0.094123	0.185105	0	1	1		0.432941	0.166274	0	1	1		0.472167	0.161553	0	1	1		0.338818	0.16398	0	1	1		0.133349	0.13958	0	1	1
PTmerged293	15	82851519	82856334	-	72.9797		0.29365	0.24275	0	1	1		-0.109084	0.274543	0	1	1		0.0429424	0.248169	0	1	1		0.402734	0.244226	0	1	1		0.152026	0.249612	0	1	1		0.250707	0.21415	0	1	1
PTmerged294	15	85635401	85638915	+	82.2475		1.8061	0.271195	2.97241	0.00295475	0.0632317		2.31521	0.284886	4.61663	3.90023e-06	9.73758e-05		0.430778	0.291274	0	1	1		-0.509111	0.212052	0	1	1		-1.88444	0.237191	-3.7288	0.000192394	0.00277121		1.37533	0.220559	1.7017	0.0888113	1
PTmerged295	15	88744958	88751414	-	203.881		-0.859347	0.153371	0	1	1		-0.822779	0.171539	0	1	1		0.0615963	0.147569	0	1	1		-0.0365675	0.163013	0	1	1		0.884376	0.157566	0	1	1		-0.920943	0.137565	0	1	1
PTmerged296	15	88779430	88784705	+	1.13209		-0.28779	1.89457	0	1	1		-3.75558	2.43773	-1.13039	0.258313	1		-3.75322	2.16273	-1.27303	0.203007	1		3.46779	2.28859	1.0783	0.280899	1		0	2.51508	0	1	1		3.46544	1.99312	1.23698	0.216096	1
PTmerged297	15	88952990	88968854	-	691.838		0.291255	0.0863619	0	1	1		-0.345624	0.0987171	0	1	1		0.118596	0.087636	0	1	1		0.636879	0.0885676	0	1	1		0.46422	0.0898104	0	1	1		0.172659	0.0760212	0	1	1
PTmerged298	15	88974478	88986337	-	4479.01		0.0248091	0.0538621	0	1	1		0.173463	0.0589788	0	1	1		0.195008	0.0538795	0	1	1		-0.148654	0.0535105	0	1	1		0.0215453	0.0535281	0	1	1		-0.170199	0.0478318	0	1	1
PTmerged299	15	89360352	89374901	+	495.143		0.209993	0.0960507	0	1	1		-0.267908	0.109202	0	1	1		0.0048093	0.0978514	0	1	1		0.477901	0.0979838	0	1	1		0.272717	0.0997496	0	1	1		0.205184	0.0851502	0	1	1
PTmerged300	15	89549055	89560658	+	74.724		-0.162802	0.270407	0	1	1		0.981817	0.28164	0	1	1		0.218754	0.267797	0	1	1		-1.14462	0.25298	-0.571662	0.567551	1		-0.763063	0.250189	0	1	1		-0.381556	0.237473	0	1	1
PTmerged301	15	89766015	89775548	+	488.17		0.390333	0.127988	0	1	1		0.995664	0.137432	0	1	1		0.635355	0.127777	0	1	1		-0.605331	0.12118	0	1	1		-0.360309	0.120958	0	1	1		-0.245022	0.11011	0	1	1
PTmerged302	15	90066687	90075161	-	284.222		0.542023	0.326276	0	1	1		-0.322363	0.365558	0	1	1		2.73351	0.32138	5.39395	6.8927e-08	1.43406e-06		0.864385	0.32974	0	1	1		3.05587	0.324896	6.32777	2.48724e-10	5.17484e-09		-2.19148	0.279966	-4.25581	2.08292e-05	0.000410554
PTmerged303	15	93239506	93244319	-	41.1043		0.165742	0.338844	0	1	1		-0.0838213	0.380187	0	1	1		0.470496	0.3371	0	1	1		0.249564	0.340044	0	1	1		0.554317	0.338306	0	1	1		-0.304753	0.291075	0	1	1
PTmerged304	15	100478300	100482671	-	160.962		-0.256398	0.177698	0	1	1		-0.872775	0.20536	0	1	1		-0.201305	0.178747	0	1	1		0.616378	0.189538	0	1	1		0.671471	0.190522	0	1	1		-0.0550932	0.16032	0	1	1
PTmerged305	15	100571391	100584072	-	7182.31		-0.250211	0.0524351	0	1	1		-0.847827	0.0584988	0	1	1		0.812677	0.0519425	0	1	1		0.597616	0.0536066	0	1	1		1.6605	0.0531249	12.4331	1.72897e-35	1.17727e-33		-1.06289	0.0463635	-1.35641	0.174968	1
PTmerged306	15	100815142	100825832	+	799.226		0.637624	0.0920947	0	1	1		0.134717	0.102895	0	1	1		0.123701	0.0941533	0	1	1		0.502907	0.0910123	0	1	1		-0.0110165	0.0930948	0	1	1		0.513923	0.0809984	0	1	1
PTmerged307	15	102279107	102297982	+	245.778		-0.719108	0.130939	0	1	1		-0.199438	0.140926	0	1	1		-0.491721	0.130636	0	1	1		-0.519671	0.132406	0	1	1		-0.292284	0.132106	0	1	1		-0.227387	0.121396	0	1	1
PTmerged308	15	102428217	102440028	+	1344.4		-0.140852	0.0808902	0	1	1		0.0766496	0.0884647	0	1	1		-0.0274087	0.0810569	0	1	1		-0.217502	0.0804791	0	1	1		-0.104058	0.0806466	0	1	1		-0.113444	0.0722571	0	1	1
PTmerged309	15	102528916	102534355	-	205.245		0.393678	0.153761	0	1	1		0.696809	0.165932	0	1	1		0.335639	0.155592	0	1	1		-0.303131	0.144345	0	1	1		-0.361169	0.146294	0	1	1		0.0580388	0.132328	0	1	1
PTmerged310	15	103153337	103159890	-	548.066		-0.188505	0.0976926	0	1	1		0.12244	0.106207	0	1	1		0.114627	0.0971887	0	1	1		-0.310945	0.0965395	0	1	1		-0.00781345	0.0960296	0	1	1		-0.303131	0.0865192	0	1	1
PTmerged311	15	103188045	103202889	-	2612.67		0.156965	0.0542568	0	1	1		0.263417	0.0594214	0	1	1		-0.0613727	0.054939	0	1	1		-0.106452	0.0534488	0	1	1		-0.32479	0.0541411	0	1	1		0.218338	0.0484166	0	1	1
PTmerged312	16	4469134	4475108	-	259.115		0.412188	0.145292	0	1	1		0.53989	0.158372	0	1	1		0.474257	0.146047	0	1	1		-0.127702	0.138754	0	1	1		-0.0656337	0.139545	0	1	1		-0.0620683	0.124502	0	1	1
PTmerged313	16	4476737	4484989	-	28.1592		-0.424924	0.37975	0	1	1		-0.187931	0.415609	0	1	1		0.0215688	0.373954	0	1	1		-0.236993	0.384544	0	1	1		0.2095	0.378822	0	1	1		-0.446493	0.339093	0	1	1
PTmerged314	16	4963638	4969130	+	156.889		-0.137635	0.173272	0	1	1		0.739693	0.182327	0	1	1		-0.158664	0.175415	0	1	1		-0.877329	0.16384	0	1	1		-0.898357	0.166105	0	1	1		0.0210281	0.156112	0	1	1
PTmerged315	16	8654479	8668749	.	NA		NA	NA	NA	NA	NA		NA	NA	NA	NA	NA		NA	NA	NA	NA	NA		NA	NA	NA	NA	NA		NA	NA	NA	NA	NA		NA	NA	NA	NA	NA
PTmerged316	16	8655556	8667018	-	99.7115		-0.121145	0.20905	0	1	1		-0.0326174	0.230372	0	1	1		0.527553	0.204108	0	1	1		-0.0885273	0.208785	0	1	1		0.56017	0.203837	0	1	1		-0.648697	0.179387	0	1	1
PTmerged317	16	10793006	10805478	.	693.838		-2.41917	0.0938296	-15.125	1.10807e-51	1.65989e-49		-0.318012	0.0888798	0	1	1		-0.432221	0.0813434	0	1	1		-2.10116	0.0949416	-11.5983	4.20369e-31	3.14856e-29		-0.114208	0.0826236	0	1	1		-1.98695	0.0879263	-11.2248	3.08194e-29	1.44273e-27
PTmerged318	16	11172102	11179612	.	292.207		-0.22753	0.122063	0	1	1		0.119223	0.132306	0	1	1		-0.111222	0.122581	0	1	1		-0.346753	0.120458	0	1	1		-0.230445	0.120983	0	1	1		-0.116308	0.109688	0	1	1
PTmerged319	16	13104786	13108528	-	21.2361		-5.10749	1.10244	-3.72581	0.000194687	0.00455688		1.11407	0.477084	0.239108	0.811022	1		0.35339	0.4535	0	1	1		-6.22156	1.089	-4.79481	1.62831e-06	3.20948e-05		-0.760685	0.419779	0	1	1		-5.46088	1.07888	-4.13473	3.5537e-05	0.00066543
PTmerged320	16	13411094	13419273	+	180.979		0.0802955	0.159066	0	1	1		0.0213891	0.176286	0	1	1		0.159635	0.159932	0	1	1		0.0589064	0.158138	0	1	1		0.138246	0.15901	0	1	1		-0.0793394	0.139676	0	1	1
PTmerged321	16	13750893	13761250	+	732.16		0.401002	0.0843444	0	1	1		0.00134054	0.0947473	0	1	1		0.265481	0.0854607	0	1	1		0.399662	0.0840076	0	1	1		0.264141	0.0851282	0	1	1		0.135521	0.0733741	0	1	1
PTmerged322	16	16741152	16757105	-	697.94		-0.16605	0.092405	0	1	1		0.0937698	0.100831	0	1	1		-0.453603	0.0943061	0	1	1		-0.25982	0.091685	0	1	1		-0.547373	0.0936008	0	1	1		0.287554	0.0844564	0	1	1
PTmerged323	16	17230627	17241331	+	799.751		-0.0984119	0.0865103	0	1	1		0.103138	0.0945762	0	1	1		-0.0710804	0.0870749	0	1	1		-0.20155	0.0857329	0	1	1		-0.174218	0.0863026	0	1	1		-0.0273315	0.0773789	0	1	1
PTmerged324	16	17250613	17266469	.	NA		NA	NA	NA	NA	NA		NA	NA	NA	NA	NA		NA	NA	NA	NA	NA		NA	NA	NA	NA	NA		NA	NA	NA	NA	NA		NA	NA	NA	NA	NA
PTmerged325	16	17256076	17267016	+	142.64		0.122378	0.176338	0	1	1		0.450181	0.190477	0	1	1		0.244602	0.176981	0	1	1		-0.327803	0.168806	0	1	1		-0.205579	0.169478	0	1	1		-0.122224	0.153416	0	1	1
PTmerged326	16	17480097	17489733	+	1356.19		-0.40158	0.0698864	0	1	1		-0.222055	0.0766866	0	1	1		-0.593089	0.0709297	0	1	1		-0.179524	0.0704811	0	1	1		-0.371033	0.0715158	0	1	1		0.191509	0.0641699	0	1	1
PTmerged327	16	17480857	17490766	.	NA		NA	NA	NA	NA	NA		NA	NA	NA	NA	NA		NA	NA	NA	NA	NA		NA	NA	NA	NA	NA		NA	NA	NA	NA	NA		NA	NA	NA	NA	NA
PTmerged328	16	18496691	18512821	+	2260.78		-0.592565	0.0693241	0	1	1		-0.375204	0.076016	0	1	1		-0.301868	0.0691603	0	1	1		-0.217361	0.0700349	0	1	1		0.0733358	0.0698728	0	1	1		-0.290696	0.0625268	0	1	1
PTmerged329	16	24981153	24993511	+	132.817		-0.398987	0.175436	0	1	1		-0.261908	0.193417	0	1	1		-0.069438	0.174007	0	1	1		-0.137079	0.178768	0	1	1		0.19247	0.177366	0	1	1		-0.329549	0.157564	0	1	1
PTmerged330	16	30956751	30967817	-	208.088		7.46425	0.607087	10.648	1.78173e-26	1.33452e-24		-2.62524	1.55449	-1.04551	0.295787	1		5.37968	0.610612	7.17261	7.35826e-13	2.05344e-11		10.0895	1.43746	6.32328	2.56072e-10	6.39326e-09		8.00492	1.43896	4.86805	1.12704e-06	1.96314e-05		2.08457	0.150705	7.19666	6.17064e-13	1.77762e-11
PTmerged331	16	31959323	31964317	-	290.232		-0.102525	0.155822	0	1	1		0.10256	0.170372	0	1	1		0.0700818	0.15591	0	1	1		-0.205085	0.154602	0	1	1		-0.0324783	0.154691	0	1	1		-0.172607	0.138503	0	1	1
PTmerged332	16	32386047	32394530	.	168.226		-0.149343	0.160524	0	1	1		-0.026884	0.176438	0	1	1		0.0151567	0.160755	0	1	1		-0.122459	0.160261	0	1	1		0.0420407	0.160492	0	1	1		-0.1645	0.142813	0	1	1
PTmerged333	16	37882099	37888782	+	136.631		1.07515	0.193241	0.388876	0.697368	1		0.972031	0.210694	0	1	1		0.937746	0.195804	0	1	1		0.103116	0.173213	0	1	1		-0.0342849	0.176067	0	1	1		0.137401	0.154758	0	1	1
PTmerged334	16	43963290	43971661	-	1473.17		0.0558523	0.0743708	0	1	1		-0.413795	0.0834226	0	1	1		0.118729	0.0746185	0	1	1		0.469647	0.0757961	0	1	1		0.532524	0.0760392	0	1	1		-0.062877	0.0659821	0	1	1
PTmerged335	16	44733633	44741465	+	141.315		0.0422019	0.176389	0	1	1		0.23779	0.192403	0	1	1		-0.00147201	0.178618	0	1	1		-0.195588	0.172216	0	1	1		-0.239262	0.174498	0	1	1		0.0436739	0.156665	0	1	1
PTmerged336	16	46386378	46396144	-	567.129		0.285396	0.095273	0	1	1		-0.231261	0.107637	0	1	1		-0.547006	0.0997765	0	1	1		0.516657	0.0965754	0	1	1		-0.315745	0.101021	0	1	1		0.832402	0.0877298	0	1	1
PTmerged337	16	59554120	59559766	-	196.7		0.528582	0.168002	0	1	1		0.35493	0.185572	0	1	1		-0.0352073	0.173238	0	1	1		0.173652	0.16314	0	1	1		-0.390137	0.168527	0	1	1		0.56379	0.148961	0	1	1
PTmerged338	16	59554539	59559933	.	NA		NA	NA	NA	NA	NA		NA	NA	NA	NA	NA		NA	NA	NA	NA	NA		NA	NA	NA	NA	NA		NA	NA	NA	NA	NA		NA	NA	NA	NA	NA
PTmerged339	16	69903320	69908391	+	242.79		0.722216	0.149186	0	1	1		0.837883	0.162069	0	1	1		0.125641	0.15433	0	1	1		-0.115667	0.139235	0	1	1		-0.712242	0.144732	0	1	1		0.596575	0.130145	0	1	1
PTmerged340	16	90246209	90252443	-	277.729		0.3045	0.130387	0	1	1		-0.74628	0.153758	0	1	1		-0.297186	0.135075	0	1	1		1.05078	0.138982	0.365373	0.714833	1		0.449095	0.14339	0	1	1		0.601686	0.117984	0	1	1
PTmerged341	16	91316081	91321727	-	184.792		-0.455258	0.176558	0	1	1		-0.566192	0.19662	0	1	1		-1.06425	0.183206	-0.35068	0.725828	1		0.110934	0.181588	0	1	1		-0.498055	0.188059	0	1	1		0.608989	0.166971	0	1	1
PTmerged342	16	91504466	91512915	+	48.9987		0.634248	0.319547	0	1	1		1.91048	0.326649	2.78735	0.00531417	0.0904617		0.523242	0.325051	0	1	1		-1.27623	0.266876	-1.03507	0.300638	1		-1.38724	0.273443	-1.41617	0.156726	1		0.111006	0.264918	0	1	1
PTmerged343	16	91654676	91660576	+	245.695		0.165285	0.147116	0	1	1		-0.0371182	0.163911	0	1	1		0.154343	0.148339	0	1	1		0.202403	0.14701	0	1	1		0.191461	0.148234	0	1	1		0.0109424	0.129421	0	1	1
PTmerged344	16	91924498	91928996	-	12.3228		-0.0736392	0.59469	0	1	1		-2.7158	0.93436	-1.83634	0.0663078	0.856286		0.418621	0.586844	0	1	1		2.64216	0.891813	1.84137	0.065567	0.711734		3.13442	0.8866	2.40742	0.0160656	0.179599		-0.492261	0.516418	0	1	1
PTmerged345	16	92078627	92087635	+	615.458		0.0185377	0.0937969	0	1	1		-0.16799	0.104418	0	1	1		-0.517514	0.0968647	0	1	1		0.186528	0.0945395	0	1	1		-0.349523	0.097584	0	1	1		0.536052	0.0861237	0	1	1
PTmerged346	16	95991351	96001539	-	650.327		0.114664	0.0884272	0	1	1		-0.0125958	0.0980868	0	1	1		-0.449566	0.0916219	0	1	1		0.127259	0.0882151	0	1	1		-0.43697	0.0914172	0	1	1		0.56423	0.0809657	0	1	1
PTmerged347	17	3200382	3207018	+	171.79		0.913428	0.16709	0	1	1		1.07096	0.180191	0.393829	0.693707	1		0.513369	0.171742	0	1	1		-0.157536	0.149483	0	1	1		-0.557595	0.154666	0	1	1		0.400059	0.139183	0	1	1
PTmerged348	17	13376982	13384654	+	NA		NA	NA	NA	NA	NA		NA	NA	NA	NA	NA		NA	NA	NA	NA	NA		NA	NA	NA	NA	NA		NA	NA	NA	NA	NA		NA	NA	NA	NA	NA
PTmerged349	17	13486526	13494006	-	NA		NA	NA	NA	NA	NA		NA	NA	NA	NA	NA		NA	NA	NA	NA	NA		NA	NA	NA	NA	NA		NA	NA	NA	NA	NA		NA	NA	NA	NA	NA
PTmerged350	17	23813672	23824312	+	183.942		-0.218931	0.1592	0	1	1		-0.210662	0.176784	0	1	1		0.576065	0.154554	0	1	1		-0.00826912	0.161636	0	1	1		0.786727	0.157062	0	1	1		-0.794996	0.136969	0	1	1
PTmerged351	17	24073043	24080410	-	216.143		0.343785	0.141515	0	1	1		0.0492955	0.158638	0	1	1		0.10696	0.144564	0	1	1		0.29449	0.140231	0	1	1		0.0576642	0.143308	0	1	1		0.236826	0.124087	0	1	1
PTmerged352	17	24172619	24178364	.	NA		NA	NA	NA	NA	NA		NA	NA	NA	NA	NA		NA	NA	NA	NA	NA		NA	NA	NA	NA	NA		NA	NA	NA	NA	NA		NA	NA	NA	NA	NA
PTmerged353	17	24173075	24181018	-	72.1849		0.135456	0.241215	0	1	1		0.188727	0.265215	0	1	1		0.167474	0.243289	0	1	1		-0.0532709	0.235961	0	1	1		-0.0212528	0.238081	0	1	1		-0.0320181	0.211017	0	1	1
PTmerged354	17	24937079	24946571	-	55.1472		-0.050672	0.270672	0	1	1		0.155574	0.295222	0	1	1		0.404954	0.266618	0	1	1		-0.206246	0.265284	0	1	1		0.24938	0.261147	0	1	1		-0.455626	0.233034	0	1	1
PTmerged355	17	24937948	24944512	.	NA		NA	NA	NA	NA	NA		NA	NA	NA	NA	NA		NA	NA	NA	NA	NA		NA	NA	NA	NA	NA		NA	NA	NA	NA	NA		NA	NA	NA	NA	NA
PTmerged356	17	26280029	26287955	.	522.077		0.0595283	0.0980856	0	1	1		0.35941	0.106421	0	1	1		-0.0286923	0.0994042	0	1	1		-0.299881	0.0952346	0	1	1		-0.388102	0.0965921	0	1	1		0.0882206	0.0873234	0	1	1
PTmerged357	17	26370739	26379819	-	211.043		0.849689	0.168886	0	1	1		-0.635622	0.197843	0	1	1		-1.04677	0.184222	-0.253872	0.799594	1		1.48531	0.176621	2.74775	0.00600054	0.0788493		-0.411147	0.191338	0	1	1		1.89646	0.161217	5.56056	2.68915e-08	6.10355e-07
PTmerged358	17	26439077	26447791	+	60.756		-0.486223	0.264718	0	1	1		0.204394	0.280074	0	1	1		0.24376	0.256109	0	1	1		-0.690617	0.259199	0	1	1		0.0393656	0.250399	0	1	1		-0.729983	0.233096	0	1	1
PTmerged359	17	26769587	26777324	+	263.018		0.532682	0.139253	0	1	1		0.321704	0.154289	0	1	1		0.158739	0.142651	0	1	1		0.210978	0.135061	0	1	1		-0.162965	0.138562	0	1	1		0.373943	0.121597	0	1	1
PTmerged360	17	26908432	26920726	-	NA		NA	NA	NA	NA	NA		NA	NA	NA	NA	NA		NA	NA	NA	NA	NA		NA	NA	NA	NA	NA		NA	NA	NA	NA	NA		NA	NA	NA	NA	NA
PTmerged361	17	27122578	27171039	.	4096.57		-0.997879	0.153478	0	1	1		-0.526613	0.168028	0	1	1		-0.247156	0.153239	0	1	1		-0.471266	0.153733	0	1	1		0.279457	0.153495	0	1	1		-0.750723	0.137415	0	1	1
PTmerged362	17	27203352	27264933	+	132.066		-0.40486	0.206356	0	1	1		-0.274981	0.227267	0	1	1		0.143303	0.203251	0	1	1		-0.129879	0.209535	0	1	1		0.418284	0.206478	0	1	1		-0.548163	0.183209	0	1	1
PTmerged363	17	27262317	27374844	.	NA		NA	NA	NA	NA	NA		NA	NA	NA	NA	NA		NA	NA	NA	NA	NA		NA	NA	NA	NA	NA		NA	NA	NA	NA	NA		NA	NA	NA	NA	NA
PTmerged364	17	27270796	27275307	-	213.52		-0.502202	0.148874	0	1	1		-1.24693	0.176558	-1.39859	0.161935	1		-0.0770509	0.147234	0	1	1		0.744731	0.165517	0	1	1		1.16988	0.164043	1.03559	0.300393	1		-0.425151	0.133795	0	1	1
PTmerged365	17	27279392	27314752	-	686238		-0.71271	0.0568925	0	1	1		-0.677159	0.062325	0	1	1		-0.00334179	0.0568893	0	1	1		-0.0355508	0.0568987	0	1	1		0.673818	0.0568955	0	1	1		-0.709368	0.0508866	0	1	1
PTmerged366	17	27542859	27583638	.	NA		NA	NA	NA	NA	NA		NA	NA	NA	NA	NA		NA	NA	NA	NA	NA		NA	NA	NA	NA	NA		NA	NA	NA	NA	NA		NA	NA	NA	NA	NA
PTmerged367	17	27550017	27554986	-	1544.71		0.0683149	0.148288	0	1	1		-0.796572	0.16413	0	1	1		-0.0116719	0.148534	0	1	1		0.864887	0.1498	0	1	1		0.7849	0.150044	0	1	1		0.0799868	0.132529	0	1	1
PTmerged368	17	27567459	27583439	+	772.126		0.00615218	0.173525	0	1	1		-0.886091	0.19335	0	1	1		0.225406	0.173477	0	1	1		0.892243	0.176615	0	1	1		1.1115	0.176567	0.63147	0.527733	1		-0.219254	0.154606	0	1	1
PTmerged369	17	27584759	27589593	+	142.694		0.780186	0.189666	0	1	1		-0.444877	0.224359	0	1	1		0.492259	0.193028	0	1	1		1.22506	0.197822	1.1377	0.255245	1		0.937136	0.201048	0	1	1		0.287927	0.16142	0	1	1
PTmerged370	17	27627442	27635875	-	13.5818		-1.71253	0.702047	-1.01493	0.310139	1		-1.81971	0.832109	-0.985104	0.324573	1		1.58782	0.571558	1.02846	0.303735	1		0.107185	0.859238	0	1	1		3.40754	0.756372	3.18301	0.00145754	0.018195		-3.30035	0.610379	-3.76873	0.000164083	0.00273107
PTmerged371	17	27893732	27902053	.	NA		NA	NA	NA	NA	NA		NA	NA	NA	NA	NA		NA	NA	NA	NA	NA		NA	NA	NA	NA	NA		NA	NA	NA	NA	NA		NA	NA	NA	NA	NA
PTmerged372	17	27894161	27902950	+	45.9669		-0.599934	0.300843	0	1	1		-0.172926	0.324735	0	1	1		0.332291	0.287435	0	1	1		-0.427008	0.304325	0	1	1		0.505216	0.291078	0	1	1		-0.932225	0.264159	0	1	1
PTmerged373	17	28894137	28902967	.	277.142		-0.253705	0.130617	0	1	1		-0.0118976	0.142634	0	1	1		-0.0115825	0.130276	0	1	1		-0.241807	0.130275	0	1	1		0.000315111	0.129932	0	1	1		-0.242123	0.116614	0	1	1
PTmerged374	17	30574303	30583559	+	155.374		-9.82783	1.02961	-8.57395	9.99968e-18	5.76136e-16		-1.25176	0.167631	-1.50187	0.13313	1		-7.82406	0.563194	-12.1167	8.61618e-34	4.60966e-32		-8.57607	1.0309	-7.34901	1.99677e-13	5.98232e-12		-6.5723	0.565541	-9.85304	6.65037e-23	3.1132e-21		-2.00377	1.16268	-0.863325	0.387959	1
PTmerged375	17	33423348	33437736	.	NA		NA	NA	NA	NA	NA		NA	NA	NA	NA	NA		NA	NA	NA	NA	NA		NA	NA	NA	NA	NA		NA	NA	NA	NA	NA		NA	NA	NA	NA	NA
PTmerged376	17	33423518	33441027	+	1277.67		-0.333474	0.0666232	0	1	1		-0.740769	0.0758169	0	1	1		0.0588488	0.066094	0	1	1		0.407295	0.0700211	0	1	1		0.799617	0.0695178	0	1	1		-0.392323	0.0593564	0	1	1
PTmerged377	17	33637746	33652321	-	927.764		0.146803	0.0914951	0	1	1		0.196981	0.100402	0	1	1		-0.443539	0.0938085	0	1	1		-0.0501781	0.0904934	0	1	1		-0.640519	0.0928318	0	1	1		0.590341	0.0831176	0	1	1
PTmerged378	17	36000011	36015007	+	NA		NA	NA	NA	NA	NA		NA	NA	NA	NA	NA		NA	NA	NA	NA	NA		NA	NA	NA	NA	NA		NA	NA	NA	NA	NA		NA	NA	NA	NA	NA
PTmerged379	17	45443032	45453063	-	352.782		0.133084	0.109971	0	1	1		-0.0238151	0.122439	0	1	1		-0.549523	0.115521	0	1	1		0.156899	0.109766	0	1	1		-0.525708	0.115326	0	1	1		0.682608	0.101992	0	1	1
PTmerged380	17	46170128	46174794	-	163.338		-0.198664	0.1723	0	1	1		1.35879	0.174441	2.05678	0.0397075	0.56115		0.0181897	0.172019	0	1	1		-1.55745	0.15595	-3.57455	0.000350836	0.00583946		-1.3406	0.15564	-2.18836	0.0286431	0.302165		-0.216853	0.153236	0	1	1
PTmerged381	17	47679122	47688022	.	111.43		-0.0443448	0.19368	0	1	1		-0.0428787	0.214393	0	1	1		0.0357544	0.19486	0	1	1		-0.00146616	0.193625	0	1	1		0.0786331	0.194805	0	1	1		-0.0800993	0.171746	0	1	1
PTmerged382	17	50196495	50201358	-	0.719372		-0.911454	2.30959	0	1	1		-0.123032	2.44606	0	1	1		-1.60185	2.38136	-0.252734	0.800474	1		-0.788422	2.32118	0	1	1		-1.47882	2.3926	-0.200125	0.841383	1		0.690397	2.25289	0	1	1
PTmerged383	17	50234978	50245508	+	1764.35		-0.428842	0.0620384	0	1	1		0.619535	0.065963	0	1	1		-0.997388	0.064338	0	1	1		-1.04838	0.0603716	-0.801315	0.42295	1		-1.61692	0.0627323	-9.83422	8.01884e-23	3.53301e-21		0.568546	0.0585917	0	1	1
PTmerged384	17	50235163	50250830	.	NA		NA	NA	NA	NA	NA		NA	NA	NA	NA	NA		NA	NA	NA	NA	NA		NA	NA	NA	NA	NA		NA	NA	NA	NA	NA		NA	NA	NA	NA	NA
PTmerged385	17	56067011	56074907	+	130.215		0.0301781	0.201788	0	1	1		0.0848419	0.222123	0	1	1		0.645132	0.198228	0	1	1		-0.0546638	0.199609	0	1	1		0.56029	0.19601	0	1	1		-0.614953	0.172627	0	1	1
PTmerged386	17	56067643	56073493	.	NA		NA	NA	NA	NA	NA		NA	NA	NA	NA	NA		NA	NA	NA	NA	NA		NA	NA	NA	NA	NA		NA	NA	NA	NA	NA		NA	NA	NA	NA	NA
PTmerged387	17	65772434	65781010	-	274.777		-0.305527	0.125206	0	1	1		-0.132825	0.137412	0	1	1		-0.703724	0.129706	0	1	1		-0.172702	0.126003	0	1	1		-0.570899	0.130475	0	1	1		0.398197	0.117552	0	1	1
PTmerged388	17	66148673	66238888	.	NA		NA	NA	NA	NA	NA		NA	NA	NA	NA	NA		NA	NA	NA	NA	NA		NA	NA	NA	NA	NA		NA	NA	NA	NA	NA		NA	NA	NA	NA	NA
PTmerged389	17	66163530	66171978	-	866.766		0.427154	0.0787727	0	1	1		0.595774	0.0857075	0	1	1		0.0297323	0.0808212	0	1	1		-0.16862	0.0751723	0	1	1		-0.566041	0.0773163	0	1	1		0.397421	0.0695498	0	1	1
PTmerged390	17	66174999	66182029	-	8037.27		0.207679	0.049739	0	1	1		0.483933	0.0543473	0	1	1		0.0130808	0.0499711	0	1	1		-0.276254	0.0492548	0	1	1		-0.470853	0.0494891	0	1	1		0.194598	0.0443792	0	1	1
PTmerged391	17	66709923	66728995	.	NA		NA	NA	NA	NA	NA		NA	NA	NA	NA	NA		NA	NA	NA	NA	NA		NA	NA	NA	NA	NA		NA	NA	NA	NA	NA		NA	NA	NA	NA	NA
PTmerged392	17	66719949	66729975	+	313.225		0.0274162	0.121183	0	1	1		-1.59996	0.150064	-3.99802	6.38753e-05	0.00140714		-1.58041	0.133968	-4.33247	1.47447e-05	0.000256832		1.62737	0.138806	4.51979	6.19022e-06	0.000113085		0.0195444	0.150097	0	1	1		1.60783	0.121225	5.01406	5.32926e-07	1.14046e-05
PTmerged393	17	78882519	78890205	+	282.972		1.9877	0.136956	7.21181	5.52135e-13	2.43264e-11		0.135513	0.161361	0	1	1		-0.867188	0.16102	0	1	1		1.85219	0.13395	6.36198	1.99164e-10	5.14392e-09		-1.0027	0.158471	-0.0170464	0.9864	1		2.85489	0.133539	13.8902	7.2629e-44	4.18455e-42
PTmerged394	17	83574221	83588299	-	106.108		0.0700369	0.210491	0	1	1		0.874337	0.221227	0	1	1		0.391914	0.209017	0	1	1		-0.8043	0.195099	0	1	1		-0.482423	0.193507	0	1	1		-0.321877	0.181135	0	1	1
PTmerged395	17	84183956	84187999	-	NA		NA	NA	NA	NA	NA		NA	NA	NA	NA	NA		NA	NA	NA	NA	NA		NA	NA	NA	NA	NA		NA	NA	NA	NA	NA		NA	NA	NA	NA	NA
PTmerged396	18	3255125	3264995	-	NA		NA	NA	NA	NA	NA		NA	NA	NA	NA	NA		NA	NA	NA	NA	NA		NA	NA	NA	NA	NA		NA	NA	NA	NA	NA		NA	NA	NA	NA	NA
PTmerged397	18	9312369	9317083	-	167.401		-0.00882986	0.156452	0	1	1		0.194403	0.17072	0	1	1		-0.681736	0.16521	0	1	1		-0.203233	0.153463	0	1	1		-0.87614	0.162382	0	1	1		0.672906	0.147309	0	1	1
PTmerged398	18	10811995	10818535	+	337.085		0.387745	0.116425	0	1	1		0.431878	0.12751	0	1	1		-0.184921	0.121109	0	1	1		-0.044133	0.111874	0	1	1		-0.616798	0.116741	0	1	1		0.572665	0.104519	0	1	1
PTmerged399	18	14759859	14770681	+	414.81		0.832355	0.151161	0	1	1		1.04954	0.161389	0.306982	0.758857	1		3.5106	0.14028	17.897	1.24419e-71	1.03544e-69		-0.217188	0.128101	0	1	1		2.46105	0.11506	12.6982	6.05097e-37	4.53217e-35		-2.67824	0.100209	-16.7473	5.92248e-63	4.92882e-61
PTmerged400	18	23959879	23966462	+	242.308		0.397189	0.136955	0	1	1		0.364422	0.150675	0	1	1		0.171939	0.139768	0	1	1		0.0327663	0.131971	0	1	1		-0.192483	0.134888	0	1	1		0.225249	0.119367	0	1	1
PTmerged401	18	33198141	33204668	-	202.121		-0.138903	0.152602	0	1	1		-0.0560655	0.168251	0	1	1		0.657368	0.14819	0	1	1		-0.0828375	0.152745	0	1	1		0.713434	0.148338	0	1	1		-0.796271	0.130319	0	1	1
PTmerged402	18	34313670	34318622	+	26.5789		-0.201892	0.409108	0	1	1		-0.388654	0.461425	0	1	1		0.419012	0.400361	0	1	1		0.186762	0.422698	0	1	1		0.807665	0.414238	0	1	1		-0.620904	0.355035	0	1	1
PTmerged403	18	34764007	34774289	.	88.4042		-0.368726	0.21026	0	1	1		0.00674995	0.227512	0	1	1		-0.110098	0.209361	0	1	1		-0.375476	0.209288	0	1	1		-0.116848	0.208385	0	1	1		-0.258629	0.189398	0	1	1
PTmerged404	18	34902167	34908189	-	238.083		0.399859	0.140209	0	1	1		-0.360755	0.161929	0	1	1		0.110772	0.143185	0	1	1		0.760615	0.144471	0	1	1		0.471527	0.14736	0	1	1		0.289087	0.123097	0	1	1
PTmerged405	18	44418980	44423922	+	169.762		1.03662	0.172639	0.212107	0.832024	1		0.728507	0.190872	0	1	1		1.37572	0.171659	2.18874	0.0286159	0.382738		0.308111	0.156906	0	1	1		0.647209	0.155827	0	1	1		-0.339098	0.132868	0	1	1
PTmerged406	18	54948926	54959017	.	294.796		1.07003	0.126735	0.552558	0.580566	1		-0.276737	0.148996	0	1	1		-0.519517	0.137922	0	1	1		1.34677	0.12978	2.67195	0.00754127	0.0925969		-0.24278	0.140726	0	1	1		1.58955	0.116899	5.04318	4.5785e-07	1.00862e-05
PTmerged407	18	60683765	60692015	-	142.577		-0.0370463	0.170982	0	1	1		0.356525	0.184287	0	1	1		-0.104623	0.173615	0	1	1		-0.393572	0.165229	0	1	1		-0.461149	0.167953	0	1	1		0.0675769	0.153235	0	1	1
PTmerged408	18	61191019	61199968	-	257.537		-0.78496	0.139698	0	1	1		-0.690913	0.154766	0	1	1		-0.972775	0.142588	0	1	1		-0.0940479	0.145203	0	1	1		-0.281862	0.147985	0	1	1		0.187814	0.132147	0	1	1
PTmerged409	18	61191320	61199342	.	NA		NA	NA	NA	NA	NA		NA	NA	NA	NA	NA		NA	NA	NA	NA	NA		NA	NA	NA	NA	NA		NA	NA	NA	NA	NA		NA	NA	NA	NA	NA
PTmerged410	18	64489261	64498305	+	236.46		0.213704	0.134713	0	1	1		0.47752	0.146046	0	1	1		-0.376597	0.140997	0	1	1		-0.263816	0.129019	0	1	1		-0.854117	0.135567	0	1	1		0.590301	0.123274	0	1	1
PTmerged411	18	65626044	65637053	+	365.703		0.3037	0.115721	0	1	1		-0.560913	0.133903	0	1	1		-0.549404	0.121363	0	1	1		0.864613	0.120696	0	1	1		0.0115085	0.126116	0	1	1		0.853105	0.106614	0	1	1
PTmerged412	18	67025081	67101091	.	NA		NA	NA	NA	NA	NA		NA	NA	NA	NA	NA		NA	NA	NA	NA	NA		NA	NA	NA	NA	NA		NA	NA	NA	NA	NA		NA	NA	NA	NA	NA
PTmerged413	18	67025085	67096012	-	1.11293e+06		-0.370437	0.0463497	0	1	1		0.0215179	0.0507724	0	1	1		-0.138951	0.0463495	0	1	1		-0.391954	0.0463492	0	1	1		-0.160469	0.046349	0	1	1		-0.231486	0.041457	0	1	1
PTmerged414	18	67075265	67105951	+	7701.92		0.491233	0.0517459	0	1	1		0.203466	0.0569336	0	1	1		0.451584	0.0518664	0	1	1		0.287766	0.0514646	0	1	1		0.248118	0.0515857	0	1	1		0.0396481	0.0457962	0	1	1
PTmerged415	18	76306439	76311367	+	175.568		0.274045	0.161268	0	1	1		0.26786	0.17746	0	1	1		-0.160111	0.166494	0	1	1		0.00618452	0.157124	0	1	1		-0.427972	0.162483	0	1	1		0.434156	0.144624	0	1	1
PTmerged416	18	76968708	76976894	+	314.055		0.175781	0.119255	0	1	1		-0.124031	0.134048	0	1	1		-0.0407785	0.121673	0	1	1		0.299812	0.120079	0	1	1		0.083253	0.122481	0	1	1		0.216559	0.106087	0	1	1
PTmerged417	18	76969361	76976896	.	NA		NA	NA	NA	NA	NA		NA	NA	NA	NA	NA		NA	NA	NA	NA	NA		NA	NA	NA	NA	NA		NA	NA	NA	NA	NA		NA	NA	NA	NA	NA
PTmerged418	18	77714207	77718954	+	261.05		-0.762779	0.145385	0	1	1		-0.256549	0.156808	0	1	1		0.380418	0.138938	0	1	1		-0.50623	0.147495	0	1	1		0.636966	0.141144	0	1	1		-1.1432	0.128334	-1.11581	0.264502	1
PTmerged419	18	80125010	80133135	-	129.851		0.0330732	0.183863	0	1	1		0.0556116	0.20276	0	1	1		-0.32962	0.189481	0	1	1		-0.0225384	0.182353	0	1	1		-0.385232	0.188017	0	1	1		0.362694	0.167463	0	1	1
PTmerged420	18	80221904	80225944	+	27.2524		0.0989026	0.428963	0	1	1		-0.283382	0.487895	0	1	1		0.879015	0.418475	0	1	1		0.382285	0.439283	0	1	1		1.1624	0.429047	0.378507	0.705054	1		-0.780112	0.360624	0	1	1
PTmerged421	19	4772000	4806869	-	3234.64		-0.091872	0.0590079	0	1	1		0.108277	0.0645698	0	1	1		-0.131436	0.0592981	0	1	1		-0.200149	0.0587184	0	1	1		-0.239713	0.05901	0	1	1		0.0395642	0.0528664	0	1	1
PTmerged422	19	5568048	5581936	+	122.115		-0.0284096	0.186571	0	1	1		0.169985	0.203648	0	1	1		-0.00703913	0.188338	0	1	1		-0.198395	0.183114	0	1	1		-0.177025	0.184915	0	1	1		-0.0213704	0.165921	0	1	1
PTmerged423	19	5840434	5846493	-	214.774		-0.244386	0.153624	0	1	1		-0.0246576	0.167972	0	1	1		0.29745	0.151132	0	1	1		-0.219728	0.153368	0	1	1		0.322107	0.150872	0	1	1		-0.541836	0.134715	0	1	1
PTmerged424	19	6299030	6306416	-	270.18		-0.936333	0.119564	0	1	1		-1.08533	0.136273	-0.626161	0.531209	1		-0.783515	0.119877	0	1	1		0.148996	0.13034	0	1	1		0.301813	0.130628	0	1	1		-0.152817	0.113088	0	1	1
PTmerged425	19	6299042	6306394	.	NA		NA	NA	NA	NA	NA		NA	NA	NA	NA	NA		NA	NA	NA	NA	NA		NA	NA	NA	NA	NA		NA	NA	NA	NA	NA		NA	NA	NA	NA	NA
PTmerged426	19	7211075	7218306	-	4.998		-4.44853	1.30718	-2.63815	0.00833601	0.164307		-1.22092	0.985721	-0.224118	0.822665	1		-1.80384	0.92505	-0.868968	0.384865	1		-3.22761	1.34726	-1.65344	0.0982414	1		-0.582921	0.980873	0	1	1		-2.64469	1.30353	-1.26172	0.207048	1
PTmerged427	19	7273399	7278090	-	232.654		0.457333	0.136979	0	1	1		0.106384	0.153732	0	1	1		0.11585	0.140604	0	1	1		0.350949	0.134967	0	1	1		0.00946557	0.138644	0	1	1		0.341483	0.1198	0	1	1
PTmerged428	19	9982714	9989661	+	1137.19		0.125431	0.0917876	0	1	1		-0.460181	0.10274	0	1	1		-0.376609	0.093301	0	1	1		0.585613	0.0933562	0	1	1		0.0835724	0.0948446	0	1	1		0.50204	0.0828549	0	1	1
PTmerged429	19	10567524	10578638	.	372.126		-0.255136	0.109771	0	1	1		-0.345257	0.12251	0	1	1		-0.34002	0.111386	0	1	1		0.090121	0.11237	0	1	1		0.00523634	0.113948	0	1	1		0.0848847	0.100126	0	1	1
PTmerged430	19	12765353	12771095	-	288.602		0.217591	0.127198	0	1	1		0.156838	0.140597	0	1	1		0.121913	0.12895	0	1	1		0.0607531	0.125014	0	1	1		-0.034925	0.126796	0	1	1		0.0956781	0.111755	0	1	1
PTmerged431	19	23717006	23728613	+	799.499		0.0846323	0.0813101	0	1	1		0.150686	0.0892864	0	1	1		-0.857463	0.0860665	0	1	1		-0.0660534	0.0803197	0	1	1		-1.00815	0.0851314	-0.095718	0.923745	1		0.942095	0.0767244	0	1	1
PTmerged432	19	31905100	31934747	-	3814.05		1.07456	0.166089	0.448922	0.653488	1		-1.0174	0.183399	-0.094887	0.924405	1		0.22241	0.166406	0	1	1		2.09196	0.167155	6.53264	6.46195e-11	1.72857e-09		1.23981	0.16747	1.43197	0.152153	1		0.852151	0.148313	0	1	1
PTmerged433	19	37246878	37270038	-	43664		-0.345211	0.0626435	0	1	1		0.130377	0.0685916	0	1	1		-0.150508	0.0626428	0	1	1		-0.475588	0.0626216	0	1	1		-0.280885	0.0626209	0	1	1		-0.194703	0.0560426	0	1	1
PTmerged434	19	40592227	40597527	-	209.719		-0.0483481	0.144312	0	1	1		0.316819	0.155922	0	1	1		-0.0470786	0.145849	0	1	1		-0.365167	0.140075	0	1	1		-0.363897	0.141659	0	1	1		-0.00126944	0.128769	0	1	1
PTmerged435	19	41858519	41863232	-	184.222		0.676976	0.154969	0	1	1		0.124718	0.175471	0	1	1		0.23863	0.159584	0	1	1		0.552258	0.152252	0	1	1		0.113913	0.156947	0	1	1		0.438346	0.133632	0	1	1
PTmerged436	19	44301221	44307041	+	NA		NA	NA	NA	NA	NA		NA	NA	NA	NA	NA		NA	NA	NA	NA	NA		NA	NA	NA	NA	NA		NA	NA	NA	NA	NA		NA	NA	NA	NA	NA
PTmerged437	19	44568006	44580032	+	477.066		-0.0481236	0.10835	0	1	1		-0.159377	0.120267	0	1	1		-0.294455	0.110349	0	1	1		0.111253	0.109137	0	1	1		-0.135078	0.111122	0	1	1		0.246331	0.0981011	0	1	1
PTmerged438	19	56786146	56793501	-	564.242		0.328279	0.0931997	0	1	1		0.157821	0.103533	0	1	1		0.396839	0.0936972	0	1	1		0.170459	0.0915329	0	1	1		0.239018	0.0920393	0	1	1		-0.0685591	0.0802392	0	1	1
PTmerged439	19	58871054	58887787	+	992.58		-0.611368	0.0907953	0	1	1		-0.773795	0.101087	0	1	1		-0.647818	0.0914262	0	1	1		0.162427	0.0935783	0	1	1		0.125978	0.0941906	0	1	1		0.0364492	0.0830487	0	1	1
PTmerged440	19	61169999	61179005	-	NA		NA	NA	NA	NA	NA		NA	NA	NA	NA	NA		NA	NA	NA	NA	NA		NA	NA	NA	NA	NA		NA	NA	NA	NA	NA		NA	NA	NA	NA	NA
