# Supplementary material for: Genetic polymorphisms lead to major, locus-specific, variation in piRNA production in mouse
Source: EMBO J. 2025 Jun 5;44(14):4104–19. doi: 10.1038/s44318-025-00475-4 (PMC12264111; doi:10.1038/s44318-025-00475-4)
Supplement: Supplementary file 15 — Dataset EV10 [file 44318_2025_475_MOESM15_ESM.xlsx]

## Sheet: Dataset_EV10_Legend
Dataset EV10. Differential predicted piRNA cluster expression in spermatogonia samples from BL6 and CAST strains. Note that bidirectional clusters are indicated with strand ".".

## Sheet: Dataset_EV10
							CAST vs BL6
piCID	Chromosome	Start	End	Strand	baseMean		log2FoldChange	lfcSE	stat	pvalue	padj
PTmerged1	1	20996311	21001584	-	612.546		-0.211034	0.113507	0	1	1
PTmerged2	1	23780022	23786733	-	15.9251		-7.71227	1.11721	-6.00804	1.87776e-09	2.4249e-08
PTmerged3	1	34598690	34610801	+	57.089		2.57509	0.363337	4.33506	1.45718e-05	0.00012691
PTmerged4	1	34810021	34820338	-	3633.59		0.487848	0.0935664	0	1	1
PTmerged5	1	37415937	37420597	-	266.877		0.655452	0.121081	0	1	1
PTmerged6	1	57347236	57362763	-	1235.88		-1.39541	0.231584	-1.70743	0.0877419	0.426745
PTmerged7	1	60476748	60481147	+	1443.25		0.437434	0.103445	0	1	1
PTmerged8	1	63049707	63059645	-	1052.33		0.54281	0.123004	0	1	1
PTmerged9	1	64029450	64035758	-	819.434		0.181934	0.123298	0	1	1
PTmerged10	1	67000532	67005700	-	51.9791		-0.202945	0.219928	0	1	1
PTmerged11	1	74565363	74575339	-	1126.46		0.0800704	0.15207	0	1	1
PTmerged12	1	75208932	75216885	.	155.409		-0.756165	0.168578	0	1	1
PTmerged13	1	87938961	87946496	+	443.715		-0.398159	0.125999	0	1	1
PTmerged14	1	88256213	88269967	-	3643.24		-15.5293	1.02954	-14.1124	3.1841e-45	1.58993e-43
PTmerged15	1	88260000	88265925	.	NA		NA	NA	NA	NA	NA
PTmerged16	1	91543143	91562827	+	3419.09		-0.640277	0.185503	0	1	1
PTmerged17	1	92976181	93002015	-	8418.77		-0.565602	0.24315	0	1	1
PTmerged18	1	93363216	93373473	+	1411.96		0.114603	0.078706	0	1	1
PTmerged19	1	93579746	93589956	+	1171.39		-0.450316	0.0897043	0	1	1
PTmerged20	1	93852070	93858940	+	NA		NA	NA	NA	NA	NA
PTmerged21	1	103316075	103327037	+	NA		NA	NA	NA	NA	NA
PTmerged22	1	118295326	118301023	-	120.957		-0.68844	0.221847	0	1	1
PTmerged23	1	118675139	118686493	+	4016.61		0.0307744	0.0956983	0	1	1
PTmerged24	1	119542537	119551594	-	686.514		-0.0386159	0.117462	0	1	1
PTmerged25	1	125174922	125179854	+	1503.36		-0.326565	0.261172	0	1	1
PTmerged26	1	125183791	125188372	+	2.48405		-0.562398	1.22707	0	1	1
PTmerged27	1	127481596	127488774	+	440.454		-0.499396	0.10978	0	1	1
PTmerged28	1	131930096	131936028	+	470.439		0.0765894	0.143994	0	1	1
PTmerged29	1	132021044	132034556	+	9456.59		0.514598	0.102142	0	1	1
PTmerged30	1	132461003	132466663	+	618.587		0.53652	0.0960177	0	1	1
PTmerged31	1	132984998	132992958	-	554.008		-0.233599	0.10212	0	1	1
PTmerged32	1	133128230	133145319	+	2365.56		0.626555	0.0908914	0	1	1
PTmerged33	1	134752450	134760470	.	NA		NA	NA	NA	NA	NA
PTmerged34	1	134753432	134760936	-	1027.06		-0.0716421	0.113022	0	1	1
PTmerged35	1	136232469	136241002	+	10.6796		-1.76588	0.533269	-1.43619	0.150947	0.649766
PTmerged36	1	139167675	139176425	+	279.531		0.57114	0.123523	0	1	1
PTmerged37	1	155274906	155282767	-	209.769		-0.686935	0.138116	0	1	1
PTmerged38	1	156424211	156434240	-	215.082		-1.51112	0.165095	-3.09593	0.00196199	0.0131208
PTmerged39	1	156639151	156652999	+	10903.4		0.515357	0.0987943	0	1	1
PTmerged40	1	160964969	160977571	+	710.136		-0.390617	0.107938	0	1	1
PTmerged41	1	160967001	160976112	.	NA		NA	NA	NA	NA	NA
PTmerged42	1	161001775	161020981	-	3424.29		0.270351	0.0714491	0	1	1
PTmerged43	1	165321458	165327350	+	1223.54		0.331156	0.1115	0	1	1
PTmerged44	1	165863213	165877552	-	3236.74		0.388794	0.0940033	0	1	1
PTmerged45	1	166392107	166399840	.	NA		NA	NA	NA	NA	NA
PTmerged46	1	166392267	166400598	-	1000.13		-0.0466675	0.113322	0	1	1
PTmerged47	1	167222139	167227769	-	558.881		1.18891	0.11185	1.68892	0.0912349	0.440871
PTmerged48	1	167396292	167401758	-	65.0469		-9.72334	1.04029	-8.38547	5.05233e-17	1.113e-15
PTmerged49	1	170192820	170200006	-	2755.37		0.0204462	0.0999094	0	1	1
PTmerged50	1	172374438	172386293	+	792.152		0.194735	0.105213	0	1	1
PTmerged51	1	178481449	178488298	+	192.861		-0.62106	0.180948	0	1	1
PTmerged52	1	186964248	186973026	.	NA		NA	NA	NA	NA	NA
PTmerged53	1	186967061	186971548	+	699.395		-0.376285	0.141409	0	1	1
PTmerged54	1	189869340	189877699	+	734.161		0.967714	0.11611	0	1	1
PTmerged55	1	191620396	191624448	+	359.19		-0.0680662	0.0980772	0	1	1
PTmerged56	1	191778755	191783660	+	397.699		0.881257	0.129982	0	1	1
PTmerged57	1	192891005	192897616	-	759.227		-0.020902	0.0889261	0	1	1
PTmerged441	2	25981657	25990434	+	70.5467		-0.0534547	0.232138	0	1	1
PTmerged442	2	26135619	26142662	-	445.983		1.20394	0.153187	1.33129	0.183094	0.76613
PTmerged443	2	27511822	27516799	.	29.8558		-0.594267	0.290842	0	1	1
PTmerged444	2	28685730	28692958	+	670.972		0.722295	0.128893	0	1	1
PTmerged445	2	28819211	28830653	-	1921.81		0.44063	0.0777387	0	1	1
PTmerged446	2	29108536	29124514	-	222.274		1.63467	0.240125	2.64308	0.00821558	0.0496248
PTmerged447	2	29110041	29126084	.	NA		NA	NA	NA	NA	NA
PTmerged448	2	29177571	29182478	+	861.671		0.0842473	0.159537	0	1	1
PTmerged449	2	30254201	30259888	.	NA		NA	NA	NA	NA	NA
PTmerged450	2	30254202	30259888	+	740.979		1.18029	0.120453	1.49675	0.134459	0.592411
PTmerged451	2	31796085	31804437	+	891.263		-0.326686	0.127232	0	1	1
PTmerged452	2	32229773	32237509	+	733.824		0.49654	0.0961558	0	1	1
PTmerged453	2	32961155	32967235	+	189.263		1.02029	0.342672	0.0592213	0.952776	1
PTmerged454	2	33408239	33413346	-	257.558		0.264562	0.142605	0	1	1
PTmerged455	2	37566630	37583336	-	1595.32		0.277672	0.183961	0	1	1
PTmerged456	2	38721798	38729638	-	1128.5		0.45353	0.0951374	0	1	1
PTmerged457	2	68543370	68561676	-	41.6079		-3.62689	0.459524	-5.71656	1.08705e-08	1.29238e-07
PTmerged458	2	69108817	69114215	+	523.797		0.747348	0.150116	0	1	1
PTmerged459	2	75958451	75965391	-	8.58304		-6.04736	1.19222	-4.23359	2.29992e-05	0.000198004
PTmerged460	2	75975274	75979990	-	15.1411		-1.80771	0.466265	-1.73231	0.0832192	0.407393
PTmerged462	2	84587830	84600863	-	241.528		0.273315	0.155626	0	1	1
PTmerged463	2	91013357	91018969	+	571.872		0.163378	0.108051	0	1	1
PTmerged464	2	91261791	91283013	+	1010.77		-0.574999	0.135236	0	1	1
PTmerged465	2	91934160	91939994	+	101.725		-1.89201	0.262503	-3.39811	0.000678541	0.00493425
PTmerged466	2	92515545	92522497	-	17.8557		-2.56752	0.511367	-3.06536	0.00217407	0.014284
PTmerged467	2	92527705	92617390	+	97060.8		-0.365028	0.235	0	1	1
PTmerged468	2	92965212	92973415	-	986.905		0.289776	0.13672	0	1	1
PTmerged469	2	93048977	93057940	+	19.3614		-2.49027	0.639902	-2.32891	0.019864	0.1086
PTmerged470	2	93767392	93777238	.	2.06904		-3.95345	1.56219	-1.89059	0.0586791	0.293004
PTmerged471	2	93954417	93970864	.	NA		NA	NA	NA	NA	NA
PTmerged472	2	93968000	93986649	+	75.9821		-2.13158	0.227834	-4.96668	6.81073e-07	6.89356e-06
PTmerged474	2	102298777	102305813	-	1273.54		-0.70982	0.0969858	0	1	1
PTmerged475	2	118526309	118533479	-	843.301		0.529294	0.110546	0	1	1
PTmerged476	2	119595981	119608973	+	800.052		-0.637058	0.127357	0	1	1
PTmerged477	2	120617073	120622621	.	502.186		0.37932	0.164984	0	1	1
PTmerged478	2	120693998	120707435	+	2414.26		0.101197	0.110112	0	1	1
PTmerged479	2	120733036	120740842	-	314.012		-0.230488	0.126317	0	1	1
PTmerged480	2	127255000	127263745	+	382.579		-0.0328611	0.0946538	0	1	1
PTmerged481	2	127688048	127708062	+	4554.46		-0.421811	0.253995	0	1	1
PTmerged482	2	129826017	129833992	+	1642.19		0.854306	0.143522	0	1	1
PTmerged483	2	129827790	129832506	.	NA		NA	NA	NA	NA	NA
PTmerged484	2	131025862	131030235	+	494.222		0.0463559	0.104914	0	1	1
PTmerged485	2	131297149	131303566	.	NA		NA	NA	NA	NA	NA
PTmerged486	2	131297184	131303776	-	518.236		0.666606	0.133131	0	1	1
PTmerged487	2	132052020	132057834	-	979.568		0.472509	0.120395	0	1	1
PTmerged488	2	132304150	132312217	+	1364.81		0.555231	0.0739794	0	1	1
PTmerged489	2	134593466	134598803	-	465.45		-0.336429	0.131548	0	1	1
PTmerged490	2	148690705	148699622	.	928.366		0.948404	0.0779533	0	1	1
PTmerged491	2	151136998	151168325	+	NA		NA	NA	NA	NA	NA
PTmerged492	2	151244217	151276209	-	NA		NA	NA	NA	NA	NA
PTmerged493	2	151304645	151350568	+	NA		NA	NA	NA	NA	NA
PTmerged494	2	152307033	152316867	.	NA		NA	NA	NA	NA	NA
PTmerged495	2	152307555	152316982	+	1679.36		0.460382	0.119154	0	1	1
PTmerged496	2	153225027	153236019	-	782.746		0.663159	0.106915	0	1	1
PTmerged497	2	153225098	153236163	.	NA		NA	NA	NA	NA	NA
PTmerged498	2	153264153	153273549	+	861.377		-0.174302	0.0882888	0	1	1
PTmerged499	2	153767026	153775240	+	258.105		0.740631	0.147198	0	1	1
PTmerged500	2	154297874	154303704	-	NA		NA	NA	NA	NA	NA
PTmerged501	2	156196247	156217967	+	889.92		-5.56989	0.164313	-27.8121	3.09295e-170	1.15831e-167
PTmerged502	2	158635309	158647004	+	769.331		1.67618	0.127733	5.29371	1.19859e-07	1.28249e-06
PTmerged503	2	158760199	158767864	+	637.821		-0.563568	0.104085	0	1	1
PTmerged504	2	160761960	160773222	-	1053.26		-0.516521	0.097221	0	1	1
PTmerged505	2	164150753	164156752	+	1225.97		0.878634	0.101595	0	1	1
PTmerged506	2	167471084	167487094	.	NA		NA	NA	NA	NA	NA
PTmerged507	2	167471085	167479872	+	433.865		-0.0662286	0.125491	0	1	1
PTmerged508	2	167478038	167487019	-	487.117		-1.58406	0.0973733	-5.99817	1.99559e-09	2.53339e-08
PTmerged509	2	167511214	167516114	+	301.969		-0.636564	0.121012	0	1	1
PTmerged510	2	168179747	168186610	-	626.287		0.00468687	0.105139	0	1	1
PTmerged511	2	178418152	178424607	+	137.217		0.307153	0.195891	0	1	1
PTmerged512	2	181545989	181555631	+	1571.74		0.65854	0.0961683	0	1	1
PTmerged513	2	181581099	181587798	-	494.052		0.627623	0.104941	0	1	1
PTmerged514	3	9279969	9287138	+	164.98		-0.737188	0.17188	0	1	1
PTmerged515	3	9280030	9287240	.	NA		NA	NA	NA	NA	NA
PTmerged516	3	20450998	20472783	-	NA		NA	NA	NA	NA	NA
PTmerged517	3	21154085	21160678	+	7.72074		-6.61581	1.15273	-4.87175	1.10612e-06	1.10465e-05
PTmerged518	3	28853010	28872029	-	NA		NA	NA	NA	NA	NA
PTmerged519	3	28853010	28889254	.	NA		NA	NA	NA	NA	NA
PTmerged520	3	31696206	31703939	.	NA		NA	NA	NA	NA	NA
PTmerged521	3	31697273	31710351	+	NA		NA	NA	NA	NA	NA
PTmerged522	3	32333942	32343677	-	537.293		-0.0756747	0.169433	0	1	1
PTmerged523	3	32498068	32510504	+	32.9673		-5.42566	0.676465	-6.54234	6.05642e-11	8.89463e-10
PTmerged524	3	34443247	34458367	-	76.9847		-9.95897	1.07997	-8.29555	1.08082e-16	2.31296e-15
PTmerged525	3	34866834	34882529	+	3951.69		-0.45113	0.228741	0	1	1
PTmerged526	3	49094245	49102967	+	22.6337		2.31516	0.418658	3.14138	0.00168152	0.0114496
PTmerged527	3	49129411	49134964	+	25.366		-0.0665121	0.416347	0	1	1
PTmerged528	3	51229106	51237949	+	603.289		-8.94666	0.437196	-18.1764	7.93591e-74	5.944e-72
PTmerged529	3	69065287	69074090	-	95.4097		-1.45302	0.20803	-2.17766	0.0294317	0.154156
PTmerged530	3	79627139	79642340	.	56.9435		-0.453686	0.211898	0	1	1
PTmerged531	3	88420521	88425106	-	597.338		-0.97692	0.11787	0	1	1
PTmerged532	3	88728076	88735891	.	NA		NA	NA	NA	NA	NA
PTmerged533	3	88728622	88734867	+	427.565		1.63153	0.141492	4.46335	8.06863e-06	7.10989e-05
PTmerged534	3	88918821	88923913	-	85.0761		-0.0900084	0.190491	0	1	1
PTmerged535	3	93322693	93335971	-	182.554		4.51456	0.266397	13.193	9.63209e-40	4.00802e-38
PTmerged536	3	94495140	94503605	-	1889.35		0.636817	0.11126	0	1	1
PTmerged537	3	95178675	95192663	-	7496.35		0.55514	0.0970132	0	1	1
PTmerged538	3	95415660	95421485	.	0.245866		0.983289	3.38614	0	1	1
PTmerged539	3	95624041	95632983	+	764.297		0.579085	0.133415	0	1	1
PTmerged540	3	95625006	95633934	.	NA		NA	NA	NA	NA	NA
PTmerged541	3	95656490	95666009	+	290.841		-0.44689	0.129001	0	1	1
PTmerged542	3	96857021	96871025	-	849.419		-0.379747	0.118656	0	1	1
PTmerged543	3	97668635	97675193	+	917.661		0.0194059	0.126433	0	1	1
PTmerged545	3	103000049	103006102	.	NA		NA	NA	NA	NA	NA
PTmerged544	3	103000049	103006216	+	61.217		-0.442261	0.199413	0	1	1
PTmerged546	3	108357328	108363254	+	607.711		0.889762	0.113483	0	1	1
PTmerged547	3	108957614	108969880	+	217.63		-0.471067	0.163288	0	1	1
PTmerged548	3	124395649	124423078	-	3826.74		-0.51552	0.210741	0	1	1
PTmerged549	3	131319015	131323251	-	656.069		0.671017	0.100844	0	1	1
PTmerged550	3	137905862	137916258	+	62.2738		0.12991	0.238799	0	1	1
PTmerged551	3	144687250	144692118	-	117.335		-1.48181	0.22669	-2.1254	0.0335533	0.174524
PTmerged552	4	10989528	10991056	-	73.5806		-0.661171	0.199299	0	1	1
PTmerged553	4	41375754	41393394	.	636.665		0.199823	0.0947043	0	1	1
PTmerged554	4	42099797	42109199	-	NA		NA	NA	NA	NA	NA
PTmerged555	4	42597127	42606529	-	NA		NA	NA	NA	NA	NA
PTmerged556	4	42779235	42783578	+	NA		NA	NA	NA	NA	NA
PTmerged557	4	42980530	42987468	-	101.719		0.765531	0.207221	0	1	1
PTmerged558	4	42994521	43003429	-	89.9365		0.404767	0.22613	0	1	1
PTmerged559	4	43414849	43423255	+	503.924		2.52204	0.117691	12.9325	2.94878e-38	1.16244e-36
PTmerged560	4	45370949	45382186	+	359.154		-0.423937	0.104104	0	1	1
PTmerged561	4	45393443	45402393	-	733.924		-3.35622	0.129119	-18.2484	2.12926e-74	1.77202e-72
PTmerged562	4	45393491	45401873	.	NA		NA	NA	NA	NA	NA
PTmerged563	4	46503517	46517638	.	135.435		-1.05191	0.175628	-0.295558	0.767567	1
PTmerged564	4	56803294	56813063	+	1646.67		-0.381001	0.0684901	0	1	1
PTmerged565	4	56803513	56814263	.	NA		NA	NA	NA	NA	NA
PTmerged566	4	56865660	56879954	-	4336.32		-1.14221	0.0922816	-1.54102	0.123311	0.563169
PTmerged567	4	57352197	57371007	-	5291.11		-0.279559	0.229383	0	1	1
PTmerged568	4	59766089	59779643	-	644.481		0.701461	0.124784	0	1	1
PTmerged569	4	62211841	62246886	.	NA		NA	NA	NA	NA	NA
PTmerged570	4	62215370	62243296	-	9634.92		1.97533	0.210739	4.62813	3.68974e-06	3.37026e-05
PTmerged571	4	62442267	62454944	-	78.7474		-1.87883	0.226044	-3.88786	0.000101133	0.000823355
PTmerged572	4	62443789	62453657	.	NA		NA	NA	NA	NA	NA
PTmerged573	4	62504229	62509307	-	544.054		-0.016982	0.162045	0	1	1
PTmerged574	4	62554603	62560789	.	23.2099		-1.5941	0.498469	-1.19186	0.233318	0.954946
PTmerged575	4	94268412	94341342	-	20191.8		-1.41005	0.246421	-1.66403	0.0961073	0.455597
PTmerged576	4	97621919	97633003	-	38.5943		-0.845664	0.378189	0	1	1
PTmerged577	4	97621984	97633987	.	NA		NA	NA	NA	NA	NA
PTmerged578	4	101462185	101468854	+	917.336		0.42388	0.108046	0	1	1
PTmerged579	4	107135139	107139790	-	102.975		-0.361525	0.180044	0	1	1
PTmerged580	4	108174106	108184100	-	4659.18		0.467538	0.103761	0	1	1
PTmerged581	4	108225958	108237866	-	2902.86		0.559634	0.0825178	0	1	1
PTmerged582	4	115772282	115778938	+	84.6325		-1.31663	0.219229	-1.44427	0.148664	0.643639
PTmerged583	4	116130346	116139223	-	650.254		1.15866	0.108079	1.46797	0.142113	0.622471
PTmerged584	4	119217992	119227727	-	775.316		-0.698201	0.102696	0	1	1
PTmerged585	4	120890017	120897996	+	666.24		0.807255	0.137276	0	1	1
PTmerged586	4	120905359	120917542	-	51.7778		-1.72414	0.372215	-1.94548	0.0517175	0.261733
PTmerged587	4	120936159	120950993	-	727.804		-6.06957	0.182451	-27.7859	6.43064e-170	1.60552e-167
PTmerged588	4	123407719	123412006	-	454.539		0.433241	0.146399	0	1	1
PTmerged589	4	123822968	123855814	-	3484.45		-1.61774	0.258965	-2.38542	0.0170598	0.0953567
PTmerged590	4	123880276	123900136	-	567.186		-1.62777	0.237924	-2.63852	0.0083268	0.0498942
PTmerged591	4	126331828	126341894	-	1200.5		0.279794	0.0963422	0	1	1
PTmerged592	4	126432000	126440852	-	1436.65		0.749925	0.100535	0	1	1
PTmerged593	4	128577165	128586771	-	456.534		-0.403074	0.103698	0	1	1
PTmerged594	4	129212636	129219205	+	106.897		-0.525077	0.170645	0	1	1
PTmerged595	4	129642630	129648386	-	496.665		0.743456	0.128508	0	1	1
PTmerged596	4	132719040	132728554	.	1365.88		0.0810627	0.0674378	0	1	1
PTmerged597	4	133066650	133071442	+	120.193		0.536172	0.195839	0	1	1
PTmerged598	4	133192121	133202948	+	1647.4		0.645981	0.112666	0	1	1
PTmerged599	4	133292494	133297643	-	62.5699		0.157044	0.276165	0	1	1
PTmerged600	4	133658094	133664205	.	464.753		0.261687	0.114202	0	1	1
PTmerged601	4	135213317	135218673	-	340.279		-0.41584	0.137377	0	1	1
PTmerged603	4	135252404	135258189	.	NA		NA	NA	NA	NA	NA
PTmerged602	4	135252404	135258193	-	331.391		5.37319	0.224528	19.4773	1.71101e-84	1.83078e-82
PTmerged604	4	135293831	135321821	.	519.971		-4.08388	0.269738	-11.4329	2.86383e-30	9.21157e-29
PTmerged605	4	135406420	135419513	.	NA		NA	NA	NA	NA	NA
PTmerged606	4	135407941	135419518	-	2958.44		0.159738	0.11616	0	1	1
PTmerged607	4	135607282	135639714	+	7362.92		-0.731655	0.224293	0	1	1
PTmerged608	4	136542084	136553083	+	1670.51		-0.332121	0.0983065	0	1	1
PTmerged609	4	136542999	136552998	.	NA		NA	NA	NA	NA	NA
PTmerged610	4	138891080	138898126	-	1273.48		1.07461	0.103077	0.723837	0.469166	1
PTmerged611	4	139373729	139379445	+	1173.15		0.360339	0.107953	0	1	1
PTmerged612	4	141199497	141203895	+	583.59		-0.20649	0.128386	0	1	1
PTmerged613	4	141469887	141480526	-	1242.76		0.419398	0.147323	0	1	1
PTmerged615	4	148074000	148082329	-	1143.09		0.0831874	0.0903558	0	1	1
PTmerged616	4	149173800	149180763	-	1339.31		-1.18718	0.134997	-1.38656	0.165576	0.70066
PTmerged617	4	152299675	152308867	+	1582.1		1.13051	0.108031	1.20808	0.227015	0.934255
PTmerged618	4	155618425	155624942	+	1782.86		1.41186	0.14947	2.75546	0.00586102	0.0362802
PTmerged619	4	155712741	155721822	+	1134.59		1.3867	0.122336	3.16099	0.00157236	0.0108046
PTmerged620	5	3519361	3533457	+	3075.51		0.974269	0.10353	0	1	1
PTmerged621	5	5627379	5630452	-	0.689939		-1.06103	2.27629	-0.0268091	0.978612	1
PTmerged623	5	23961021	23965258	-	211.892		0.42984	0.140567	0	1	1
PTmerged624	5	29780863	29786885	+	33.5739		0.247351	0.338003	0	1	1
PTmerged625	5	31173010	31181998	-	106.638		-0.842794	0.226139	0	1	1
PTmerged626	5	33237020	33246026	+	52.161		-1.01168	0.287515	-0.0406374	0.967585	1
PTmerged627	5	33323847	33332706	.	0.092978		-1.23279	3.53381	-0.0658753	0.947477	1
PTmerged628	5	34000778	34005613	+	445.667		1.01196	0.134862	0.0886898	0.929328	1
PTmerged629	5	34172095	34178893	-	1276.71		0.841908	0.121823	0	1	1
PTmerged630	5	34936017	34964999	.	NA		NA	NA	NA	NA	NA
PTmerged631	5	34936296	34941270	-	17.2835		-1.38609	0.61119	-0.631697	0.527585	1
PTmerged632	5	34949798	34960206	+	108.549		-1.02993	0.277843	-0.107737	0.914205	1
PTmerged633	5	35547782	35557071	-	664.889		0.352253	0.110817	0	1	1
PTmerged634	5	36576031	36582185	-	32.2742		-0.844	0.307796	0	1	1
PTmerged635	5	38197937	38206702	-	1337.71		-0.816288	0.0920991	0	1	1
PTmerged636	5	38668232	38674882	-	1002.02		0.331214	0.106642	0	1	1
PTmerged638	5	52196176	52201872	+	101.413		-0.556176	0.187754	0	1	1
PTmerged639	5	67383223	67401072	-	4822.52		0.252662	0.112107	0	1	1
PTmerged640	5	88548008	88555985	+	155.307		-0.368735	0.191198	0	1	1
PTmerged641	5	101832072	101855709	-	974.605		-0.614198	0.207466	0	1	1
PTmerged642	5	110656069	110662912	+	580.889		1.73563	0.12634	5.82263	5.79276e-09	6.99803e-08
PTmerged643	5	113311107	113380022	.	NA		NA	NA	NA	NA	NA
PTmerged644	5	113359162	113381191	+	534.844		-1.83579	0.227805	-3.66888	0.000243617	0.00186193
PTmerged645	5	113936556	113943948	.	939.143		1.32955	0.136887	2.4075	0.0160622	0.0904555
PTmerged646	5	114063525	114071500	+	22.9196		-2.86427	0.466807	-3.99365	6.50628e-05	0.000535517
PTmerged647	5	114815355	114825383	-	71.4843		-0.76244	0.193747	0	1	1
PTmerged648	5	114827029	114859016	-	18302		0.513174	0.251001	0	1	1
PTmerged649	5	115136901	115151542	-	2394.25		-0.0985171	0.0797843	0	1	1
PTmerged650	5	123451901	123461994	+	1865.66		0.213746	0.109862	0	1	1
PTmerged651	5	123452622	123461353	.	NA		NA	NA	NA	NA	NA
PTmerged652	5	124366093	124376277	-	707.659		-0.228238	0.0952315	0	1	1
PTmerged653	5	124486313	124496955	+	446.257		-0.624312	0.139753	0	1	1
PTmerged654	5	125454376	125461238	+	388.317		1.34476	0.134909	2.55555	0.0106021	0.0625276
PTmerged655	5	125455281	125461912	.	NA		NA	NA	NA	NA	NA
PTmerged656	5	125474251	125482110	+	33.0848		0.597854	0.288839	0	1	1
PTmerged657	5	129716261	129722234	+	196.042		0.70445	0.125719	0	1	1
PTmerged658	5	129981066	129989546	+	819.755		0.176317	0.0975981	0	1	1
PTmerged659	5	130137824	130148227	.	114.596		-0.600925	0.175221	0	1	1
PTmerged660	5	130150886	130158065	+	555.728		-0.89423	0.188301	0	1	1
PTmerged661	5	134136125	134147109	+	1379.36		0.903605	0.129432	0	1	1
PTmerged662	5	135154325	135168455	+	3428.66		-0.908511	0.176339	0	1	1
PTmerged663	5	135155856	135166948	.	NA		NA	NA	NA	NA	NA
PTmerged664	5	135407052	135411919	-	310.753		-1.95416	0.161723	-5.89999	3.6353e-09	4.53806e-08
PTmerged665	5	135642639	135649355	+	869.989		1.29965	0.105488	2.84059	0.00450295	0.0283421
PTmerged666	5	135905711	135915391	-	936.028		1.26569	0.107455	2.47258	0.0134141	0.0772861
PTmerged667	5	136201037	136208982	+	191.277		-7.54939	0.473347	-13.8363	1.53825e-43	7.20093e-42
PTmerged668	5	136264010	136276955	-	378.896		-0.903993	0.148193	0	1	1
PTmerged669	5	136913422	136923425	.	92.4686		-0.727597	0.235439	0	1	1
PTmerged670	5	136930603	136941767	+	1348.55		-0.409233	0.185665	0	1	1
PTmerged671	5	138137011	138150701	-	410.829		-0.371967	0.118889	0	1	1
PTmerged672	5	138137257	138148106	.	NA		NA	NA	NA	NA	NA
PTmerged673	5	142456056	142463673	+	853.441		1.04681	0.13141	0.356234	0.721665	1
PTmerged674	5	142663035	142672785	+	527.995		0.270376	0.104534	0	1	1
PTmerged675	5	142864451	142874279	-	3101.42		0.926045	0.0974449	0	1	1
PTmerged676	5	143181943	143188590	.	NA		NA	NA	NA	NA	NA
PTmerged677	5	143312339	143326237	-	395.702		-0.608936	0.149839	0	1	1
PTmerged678	5	143757101	143783803	+	7144.9		-0.317045	0.223336	0	1	1
PTmerged679	5	146733622	146737850	.	276.527		0.630067	0.164256	0	1	1
PTmerged680	5	148314723	148333988	.	NA		NA	NA	NA	NA	NA
PTmerged681	5	148326197	148333991	-	666.828		0.970979	0.109229	0	1	1
PTmerged682	5	149785317	149835890	-	54299.1		-0.159039	0.233947	0	1	1
PTmerged683	6	29905119	29914735	+	677.314		0.393402	0.08347	0	1	1
PTmerged684	6	30449509	30456025	+	359.937		0.454119	0.104889	0	1	1
PTmerged685	6	38502369	38512740	+	368.504		-0.23181	0.138186	0	1	1
PTmerged686	6	38608166	38612968	+	121.861		-0.88229	0.167062	0	1	1
PTmerged687	6	38687523	38698588	-	1058.22		0.689849	0.0757056	0	1	1
PTmerged688	6	39600254	39612940	-	378.579		-0.817667	0.127028	0	1	1
PTmerged689	6	40400772	40408333	-	912.569		-0.116532	0.129837	0	1	1
PTmerged690	6	47864477	47876305	+	1997.36		-0.683249	0.106379	0	1	1
PTmerged691	6	48565168	48575438	+	57.6089		-0.223627	0.310742	0	1	1
PTmerged692	6	54640734	54646951	+	765.134		-0.0335666	0.107796	0	1	1
PTmerged693	6	61444692	61457355	.	741.691		12.7211	1.0281	11.4007	4.14735e-30	1.24255e-28
PTmerged694	6	72347311	72352026	+	598.305		0.376561	0.0932567	0	1	1
PTmerged695	6	72606014	72614687	-	643.091		-0.129082	0.120962	0	1	1
PTmerged696	6	72608002	72613829	.	NA		NA	NA	NA	NA	NA
PTmerged697	6	81892467	81914856	-	11300		-0.208222	0.248612	0	1	1
PTmerged698	6	83335998	83347024	+	1884.55		0.161911	0.106577	0	1	1
PTmerged699	6	83340176	83347024	.	NA		NA	NA	NA	NA	NA
PTmerged700	6	83360839	83370610	-	1869		0.039243	0.131742	0	1	1
PTmerged701	6	83581079	83593115	+	130.665		-0.668736	0.227617	0	1	1
PTmerged702	6	83714155	83719461	+	22.2144		-2.32419	0.398737	-3.32096	0.00089707	0.00633873
PTmerged703	6	83767869	83774476	-	319.651		-1.31951	0.191654	-1.66711	0.0954926	0.455567
PTmerged704	6	83790741	83797259	.	25.358		-0.469098	0.355576	0	1	1
PTmerged705	6	83804118	83812180	-	842.688		0.348049	0.11023	0	1	1
PTmerged706	6	85104738	85126252	-	6299.54		-1.20623	0.254242	-0.811165	0.417271	1
PTmerged707	6	85466006	85475957	.	NA		NA	NA	NA	NA	NA
PTmerged708	6	85466651	85481598	-	2005.56		0.865235	0.136166	0	1	1
PTmerged709	6	85512049	85519142	+	48.3934		1.03497	0.304014	0.115016	0.908432	1
PTmerged710	6	85938785	85950071	-	423.735		0.587208	0.117354	0	1	1
PTmerged711	6	85941004	85949656	.	NA		NA	NA	NA	NA	NA
PTmerged712	6	85979030	86004529	-	3056.68		-1.5324	0.243988	-2.18209	0.0291028	0.153507
PTmerged713	6	86995804	87004491	+	1073.21		-0.0183995	0.0953643	0	1	1
PTmerged714	6	87029746	87045642	-	80.7498		-1.58451	0.222914	-2.62213	0.00873831	0.0519444
PTmerged715	6	87785341	87795286	-	1457.9		1.06693	0.113915	0.587554	0.556832	1
PTmerged716	6	87786238	87794796	.	NA		NA	NA	NA	NA	NA
PTmerged717	6	87941014	88003419	-	10065.8		-0.344381	0.229617	0	1	1
PTmerged718	6	88823189	88828346	+	396.469		0.566538	0.109411	0	1	1
PTmerged719	6	92164022	92175823	+	3199.76		0.292316	0.141806	0	1	1
PTmerged720	6	92185160	92191337	-	666.82		0.0849005	0.109192	0	1	1
PTmerged721	6	95129527	95145431	+	118.392		-0.706131	0.16732	0	1	1
PTmerged722	6	100228311	100234115	-	500.171		2.86941	0.12117	15.428	1.06181e-53	6.62747e-52
PTmerged723	6	112614644	112621559	-	NA		NA	NA	NA	NA	NA
PTmerged724	6	113626379	113631983	+	734.314		0.3505	0.103284	0	1	1
PTmerged725	6	113714011	113720008	+	248.361		1.12594	0.139666	0.901707	0.367213	1
PTmerged726	6	115801317	115822804	.	NA		NA	NA	NA	NA	NA
PTmerged727	6	115814043	115822003	+	476.76		-5.71727	0.202606	-23.283	6.59871e-120	8.23739e-118
PTmerged728	6	119568408	119576206	-	958.714		0.212903	0.112525	0	1	1
PTmerged729	6	120883984	120895830	+	1338.87		0.0791545	0.0894153	0	1	1
PTmerged730	6	120885484	120895685	.	NA		NA	NA	NA	NA	NA
PTmerged731	6	122486746	122491283	+	49.4518		0.278839	0.363924	0	1	1
PTmerged732	6	122496760	122506601	+	26.4169		0.0796114	0.346765	0	1	1
PTmerged733	6	124818452	124824736	+	51.9289		-1.82047	0.242105	-3.38891	0.000701698	0.00505358
PTmerged734	6	124955718	124964346	-	164.007		-0.797147	0.173083	0	1	1
PTmerged735	6	127125786	127131189	-	850.256		2.00463	0.140071	7.17228	7.37587e-13	1.25557e-11
PTmerged736	6	127770717	127854115	.	74555.3		-0.431761	0.230853	0	1	1
PTmerged737	6	128165551	128207767	-	8555.17		-0.359353	0.17555	0	1	1
PTmerged738	6	128438400	128453991	+	5187.19		0.931212	0.209543	0	1	1
PTmerged739	6	134446568	134450953	-	475.296		-1.08413	0.121353	-0.693289	0.488128	1
PTmerged740	6	136603956	136613940	+	250.41		0.652162	0.154756	0	1	1
PTmerged741	6	140592019	140599232	+	58.0783		-1.04195	0.245273	-0.171017	0.86421	1
PTmerged742	6	148647998	148659755	-	32.7278		-7.9988	1.10429	-6.33782	2.33035e-10	3.29326e-09
PTmerged743	7	6582194	6656010	-	9460.93		0.949307	0.123209	0	1	1
PTmerged744	7	6607808	6656010	.	NA		NA	NA	NA	NA	NA
PTmerged745	7	16561491	16565314	-	443.671		0.584435	0.132256	0	1	1
PTmerged746	7	24217791	24228967	-	56.0634		-0.575272	0.276255	0	1	1
PTmerged747	7	24533016	24540792	+	413.474		-0.297705	0.105045	0	1	1
PTmerged748	7	25619390	25628225	+	232.562		0.14212	0.16347	0	1	1
PTmerged749	7	27675055	27687904	+	NA		NA	NA	NA	NA	NA
PTmerged750	7	28187994	28200511	+	1990.61		0.865991	0.0968051	0	1	1
PTmerged751	7	28188775	28197788	.	NA		NA	NA	NA	NA	NA
PTmerged752	7	30130078	30134307	+	43.3138		-0.430159	0.367506	0	1	1
PTmerged753	7	30133341	30134307	.	NA		NA	NA	NA	NA	NA
PTmerged754	7	35045852	35053483	-	157.583		-0.354362	0.144636	0	1	1
PTmerged755	7	38446033	38454850	+	NA		NA	NA	NA	NA	NA
PTmerged756	7	41120911	41124791	-	0.450403		-2.52377	2.33319	-0.653085	0.513701	1
PTmerged757	7	41151081	41178539	-	9.58449		-6.97612	1.1079	-5.39411	6.88648e-08	7.58525e-07
PTmerged758	7	41276063	41295925	-	71.0759		-9.84968	1.09437	-8.08653	6.13876e-16	1.20998e-14
PTmerged759	7	43189494	43202016	+	NA		NA	NA	NA	NA	NA
PTmerged760	7	45779056	45784013	-	18.1779		-1.48003	0.356788	-1.34541	0.178492	0.751069
PTmerged761	7	45832026	45842314	+	425.365		0.101696	0.134505	0	1	1
PTmerged762	7	52885256	52922199	+	NA		NA	NA	NA	NA	NA
PTmerged763	7	69870739	69959943	.	NA		NA	NA	NA	NA	NA
PTmerged764	7	69884535	69891424	-	3573.36		-1.58196	0.279055	-2.08547	0.0370264	0.191261
PTmerged765	7	69925155	69938614	+	3973.98		-0.440138	0.241992	0	1	1
PTmerged766	7	73092928	73165265	+	36041.5		-0.42853	0.236554	0	1	1
PTmerged767	7	73093062	73165705	.	NA		NA	NA	NA	NA	NA
PTmerged768	7	73623821	73629713	+	22.4564		-0.0328091	0.542177	0	1	1
PTmerged769	7	73745380	73853974	.	NA		NA	NA	NA	NA	NA
PTmerged770	7	73746390	73755971	-	6.12752		-4.81609	1.11226	-3.43093	0.000601505	0.00441693
PTmerged771	7	73759043	73765120	-	10.2044		-6.28842	1.13123	-4.67492	2.94069e-06	2.71923e-05
PTmerged772	7	73832295	73842085	+	2555.49		-1.98268	0.291681	-3.36901	0.000754398	0.00538137
PTmerged773	7	73864804	73869612	+	6.89985		-2.22982	0.744175	-1.6526	0.098412	0.463589
PTmerged774	7	75747678	75755195	+	850.981		0.236597	0.143139	0	1	1
PTmerged775	7	75765753	75785008	-	10506.2		0.0203868	0.0994998	0	1	1
PTmerged776	7	79358085	79367047	+	1124.87		-0.0111964	0.0948883	0	1	1
PTmerged777	7	79359970	79367047	.	NA		NA	NA	NA	NA	NA
PTmerged778	7	79874388	79883031	-	520.506		0.0231205	0.110829	0	1	1
PTmerged779	7	81208035	81215025	-	36.0891		-0.845952	0.299122	0	1	1
PTmerged780	7	81604329	81611344	-	407.697		1.69519	0.145859	4.76618	1.87753e-06	1.80291e-05
PTmerged781	7	81885567	81895043	-	123.677		-0.345366	0.158404	0	1	1
PTmerged782	7	82165417	82176002	.	NA		NA	NA	NA	NA	NA
PTmerged783	7	82170034	82177067	-	13.4196		-1.80567	0.5006	-1.6094	0.107528	0.497152
PTmerged786	7	97722288	97728200	.	28.2347		-0.47011	0.347259	0	1	1
PTmerged787	7	99917175	99928848	-	1820.86		-0.389488	0.0860321	0	1	1
PTmerged788	7	100835349	100843018	+	917.119		0.402258	0.107977	0	1	1
PTmerged789	7	109027816	109035425	+	900.772		0.562488	0.11037	0	1	1
PTmerged790	7	109029037	109037004	.	NA		NA	NA	NA	NA	NA
PTmerged791	7	116328503	116336882	-	147.147		-0.0339782	0.243848	0	1	1
PTmerged792	7	118841273	118846061	-	1860.37		0.601397	0.127011	0	1	1
PTmerged793	7	119852078	119858047	-	207.407		-0.212982	0.148561	0	1	1
PTmerged794	7	121557039	121564954	-	10.1426		-6.30778	1.1001	-4.82482	1.40126e-06	1.38098e-05
PTmerged795	7	121641500	121649356	-	710.707		0.624998	0.114066	0	1	1
PTmerged796	7	122076033	122086004	+	1648.4		0.728257	0.0994694	0	1	1
PTmerged797	7	125319733	125338917	-	4474.18		-1.03506	0.232019	-0.151118	0.879883	1
PTmerged798	7	125340659	125369453	.	517.929		-1.7443	0.313305	-2.37564	0.0175186	0.0971958
PTmerged799	7	127021001	127026622	-	709.716		-0.313634	0.205249	0	1	1
PTmerged800	7	127421717	127426609	+	29.3704		-0.933936	0.372637	0	1	1
PTmerged801	7	127659871	127667045	-	665.527		0.803513	0.14594	0	1	1
PTmerged802	7	127875830	127885676	+	1026.4		0.64578	0.130488	0	1	1
PTmerged803	7	132708023	132718642	-	1872.91		0.434916	0.0998885	0	1	1
PTmerged804	7	135243653	135256270	-	23.468		-8.22988	1.09637	-6.59437	4.27061e-11	6.52793e-10
PTmerged805	7	135694581	135699926	-	466.22		-0.221721	0.135728	0	1	1
PTmerged806	7	141878889	141884726	-	1222.32		0.0378808	0.113995	0	1	1
PTmerged807	8	4228328	4240154	-	26.9066		0.290456	0.399746	0	1	1
PTmerged808	8	4283722	4291300	-	654.602		0.159399	0.156817	0	1	1
PTmerged809	8	13776562	13786251	-	661.589		-1.133	0.156633	-0.849122	0.395813	1
PTmerged810	8	22067925	22073277	+	545.7		0.851347	0.104542	0	1	1
PTmerged811	8	22591508	22600821	+	83.6112		-2.91936	0.274221	-6.99931	2.57221e-12	4.18824e-11
PTmerged812	8	22593841	22604593	.	NA		NA	NA	NA	NA	NA
PTmerged813	8	23219032	23227317	-	NA		NA	NA	NA	NA	NA
PTmerged815	8	25151422	25159817	.	NA		NA	NA	NA	NA	NA
PTmerged814	8	25151422	25163268	-	730.497		0.46911	0.128144	0	1	1
PTmerged816	8	33903528	33915299	-	55.7094		0.439612	0.241538	0	1	1
PTmerged817	8	34824865	34831660	-	360.695		-0.57427	0.153099	0	1	1
PTmerged818	8	37087087	37107728	-	1196.16		-2.7652	0.289967	-6.0876	1.14618e-09	1.50612e-08
PTmerged819	8	66511218	66522776	+	969.054		-0.723308	0.251255	0	1	1
PTmerged821	8	69823178	69834226	+	607.414		0.138455	0.124913	0	1	1
PTmerged822	8	70005998	70019903	-	947.926		0.0612035	0.0909191	0	1	1
PTmerged823	8	70382379	70388150	-	695.631		1.06848	0.119432	0.573419	0.566361	1
PTmerged824	8	70746248	70754166	.	321.634		1.50286	0.188255	2.67113	0.00755957	0.0460546
PTmerged825	8	70942099	70961751	-	37.5039		-0.486388	0.300562	0	1	1
PTmerged826	8	71016003	71021794	-	NA		NA	NA	NA	NA	NA
PTmerged827	8	79671301	79677700	.	NA		NA	NA	NA	NA	NA
PTmerged828	8	79672223	79678002	+	656.959		-0.0147465	0.115316	0	1	1
PTmerged829	8	84687815	84691873	+	138.519		-0.963585	0.156344	0	1	1
PTmerged830	8	84693603	84700919	+	203.917		-0.88659	0.144814	0	1	1
PTmerged831	8	85848160	85855677	-	NA		NA	NA	NA	NA	NA
PTmerged832	8	92185130	92205307	+	16178.6		-0.971373	0.231528	0	1	1
PTmerged833	8	93407450	93428135	-	NA		NA	NA	NA	NA	NA
PTmerged834	8	93811671	93820711	+	52.3128		-2.21781	0.440003	-2.76774	0.00564466	0.0352321
PTmerged835	8	94013095	94023628	-	425.542		3.17184	0.180519	12.0311	2.43952e-33	8.70096e-32
PTmerged836	8	95807650	95814402	+	35.2441		-1.87573	0.283772	-3.08603	0.00202848	0.0134454
PTmerged837	8	104347099	104357874	-	3510.16		0.669095	0.0868848	0	1	1
PTmerged838	8	105764798	105773159	-	686.999		0.657285	0.123642	0	1	1
PTmerged839	8	107010844	107022107	+	1834.55		1.03651	0.0831358	0.439212	0.660508	1
PTmerged840	8	107182816	107187203	+	252.653		0.316871	0.133482	0	1	1
PTmerged841	8	109723452	109735497	-	3279.65		0.45677	0.0982924	0	1	1
PTmerged842	8	109723541	109735505	.	NA		NA	NA	NA	NA	NA
PTmerged843	8	110114552	110134839	+	7047.71		0.0440313	0.249493	0	1	1
PTmerged844	8	110999179	111014415	-	4182.53		-0.129877	0.150335	0	1	1
PTmerged845	8	111131321	111142887	+	2382.45		0.0726191	0.105585	0	1	1
PTmerged846	8	111131911	111143503	.	NA		NA	NA	NA	NA	NA
PTmerged847	8	111860282	111869729	-	244.282		0.317854	0.147307	0	1	1
PTmerged848	8	116963655	116970077	-	255.961		-0.189661	0.148369	0	1	1
PTmerged849	8	117013215	117019685	+	2.28544		-4.91814	1.65226	-2.37138	0.017722	0.0976013
PTmerged850	8	117202968	117219380	+	8971.07		0.803355	0.0690143	0	1	1
PTmerged851	8	120652632	120659058	-	500.123		1.27175	0.122898	2.21118	0.0270233	0.143549
PTmerged852	8	120668267	120676499	+	1521.92		0.0142547	0.157679	0	1	1
PTmerged853	8	121597052	121603979	-	803.971		0.343229	0.11895	0	1	1
PTmerged854	8	121907603	121920759	+	150.125		0.344602	0.166898	0	1	1
PTmerged855	8	122887057	122897682	-	1910.43		1.01129	0.134033	0.0842411	0.932865	1
PTmerged856	8	124733057	124738031	+	509.884		-0.789763	0.103312	0	1	1
PTmerged857	8	124835076	124841839	-	940.4		0.998659	0.093545	0	1	1
PTmerged858	8	124888534	124899509	.	NA		NA	NA	NA	NA	NA
PTmerged859	8	124889231	124899076	-	734.155		-0.419145	0.0972592	0	1	1
PTmerged860	9	3178777	3191060	-	NA		NA	NA	NA	NA	NA
PTmerged861	9	3211021	3216031	+	NA		NA	NA	NA	NA	NA
PTmerged862	9	3385059	3391141	+	121.069		0.431242	0.174018	0	1	1
PTmerged863	9	3385727	3391145	.	NA		NA	NA	NA	NA	NA
PTmerged865	9	14325673	14333483	+	248.624		-0.472974	0.130999	0	1	1
PTmerged866	9	21589881	21597648	+	568.608		-0.171163	0.0908243	0	1	1
PTmerged867	9	27344469	27357946	+	2485.08		-0.29766	0.100574	0	1	1
PTmerged868	9	31066272	31076757	+	403.98		0.0572208	0.164124	0	1	1
PTmerged869	9	31274049	31281661	.	21.9119		-0.707958	0.369743	0	1	1
PTmerged870	9	32257209	32265027	+	679.591		0.56516	0.106161	0	1	1
PTmerged871	9	37267177	37279712	-	461.516		1.84686	0.160669	5.27085	1.35796e-07	1.43255e-06
PTmerged872	9	50889647	50895449	-	532.419		1.01109	0.126065	0.0879481	0.929918	1
PTmerged873	9	51844557	51857651	+	888.996		-0.941102	0.242713	0	1	1
PTmerged874	9	54197169	54297919	.	NA		NA	NA	NA	NA	NA
PTmerged875	9	54272870	54298306	+	55.479		-1.5672	0.389407	-1.45656	0.145238	0.632459
PTmerged876	9	56202018	56206981	-	497.577		-0.760073	0.12808	0	1	1
PTmerged878	9	62790562	62797031	.	NA		NA	NA	NA	NA	NA
PTmerged877	9	62790562	62796935	-	567.332		0.686712	0.135836	0	1	1
PTmerged879	9	65692000	65698126	-	640.692		0.641555	0.124075	0	1	1
PTmerged880	9	66040513	66044919	+	650.157		0.317975	0.107346	0	1	1
PTmerged881	9	66114024	66118934	-	17.1056		-3.84472	0.621584	-4.57656	4.7268e-06	4.21473e-05
PTmerged882	9	67679231	67773055	.	124043		-0.118473	0.243568	0	1	1
PTmerged883	9	75414527	75423362	+	39.8468		-0.240794	0.248271	0	1	1
PTmerged884	9	75567045	75571991	-	483.349		-0.50443	0.126859	0	1	1
PTmerged885	9	83597296	83601690	+	645.514		0.917439	0.143672	0	1	1
PTmerged886	9	88600082	88632341	+	NA		NA	NA	NA	NA	NA
PTmerged887	9	89027808	89066346	-	NA		NA	NA	NA	NA	NA
PTmerged888	9	106685008	106694862	-	1879.9		0.171547	0.0981585	0	1	1
PTmerged889	9	106686304	106694862	.	NA		NA	NA	NA	NA	NA
PTmerged890	9	106878916	106886009	.	395.361		0.78403	0.123827	0	1	1
PTmerged891	9	107545978	107552653	+	48.9909		-0.783236	0.348089	0	1	1
PTmerged892	9	108040203	108052857	+	1939.09		-0.0609871	0.0892569	0	1	1
PTmerged893	9	110546152	110553077	+	613.292		0.213387	0.154148	0	1	1
PTmerged894	9	114348565	114369342	.	NA		NA	NA	NA	NA	NA
PTmerged895	9	114375265	114375268	+	NA		NA	NA	NA	NA	NA
PTmerged896	9	114375265	114375268	.	NA		NA	NA	NA	NA	NA
PTmerged897	9	114403452	114411193	+	1130.88		0.745162	0.129495	0	1	1
PTmerged898	9	114499138	114514591	.	NA		NA	NA	NA	NA	NA
PTmerged899	9	114505427	114514617	-	3121.02		0.794638	0.09236	0	1	1
PTmerged900	9	114728316	114738834	+	131.999		-0.459165	0.188284	0	1	1
PTmerged901	9	114743585	114752314	+	609.618		-0.0960544	0.107233	0	1	1
PTmerged902	9	118331610	118343614	+	33.3042		-6.35261	0.816514	-6.55544	5.54775e-11	8.31052e-10
PTmerged903	9	118333090	118341792	.	NA		NA	NA	NA	NA	NA
PTmerged904	9	119428874	119447020	.	NA		NA	NA	NA	NA	NA
PTmerged905	9	119432495	119443861	+	3472.41		0.313773	0.0876402	0	1	1
PTmerged906	9	119460841	119468108	+	779.514		-0.0190206	0.115694	0	1	1
PTmerged907	9	121679016	121686615	-	1335.98		2.27411	0.116769	10.9114	1.01691e-27	2.92948e-26
PTmerged908	9	122772672	122808829	-	365.223		-1.64331	0.211275	-3.04488	0.00232777	0.0150301
PTmerged909	9	122872971	122877235	-	155.811		6.50416	0.449032	12.2578	1.52507e-34	5.71138e-33
PTmerged910	9	123063316	123069773	-	418.21		-0.188891	0.11727	0	1	1
PTmerged58	10	18788568	18835184	-	3873.15		-1.28063	0.256423	-1.09439	0.273783	1
PTmerged59	10	23459317	23464947	+	6.665		-6.44508	1.13352	-4.8037	1.55762e-06	1.51514e-05
PTmerged60	10	34296821	34302141	+	56.9431		-0.486917	0.294245	0	1	1
PTmerged61	10	39648200	39656341	-	139.969		-2.96844	0.189414	-10.3923	2.68893e-25	7.45929e-24
PTmerged62	10	40476203	40486611	+	299.777		-0.467873	0.12438	0	1	1
PTmerged63	10	42050667	42056850	-	0.23919		-0.511452	3.39749	0	1	1
PTmerged64	10	45376104	45380910	-	551.144		-0.375032	0.142949	0	1	1
PTmerged65	10	45378480	45381899	.	NA		NA	NA	NA	NA	NA
PTmerged66	10	60076480	60086931	.	NA		NA	NA	NA	NA	NA
PTmerged67	10	60077450	60085413	+	401.339		9.45446	0.739655	11.4303	2.95164e-30	9.21157e-29
PTmerged68	10	61425657	61439918	-	3663.55		0.0595259	0.0904058	0	1	1
PTmerged69	10	61426837	61437881	.	NA		NA	NA	NA	NA	NA
PTmerged70	10	62506928	62517182	+	13.9776		-5.4687	0.953957	-4.68439	2.80799e-06	2.62898e-05
PTmerged71	10	62649942	62709355	+	14331.6		-0.841282	0.223159	0	1	1
PTmerged72	10	63338535	63345366	+	41.2156		-0.57892	0.284494	0	1	1
PTmerged73	10	66676043	66712447	-	11661.5		-1.04296	0.248456	-0.172895	0.862734	1
PTmerged74	10	66678614	66712490	.	NA		NA	NA	NA	NA	NA
PTmerged75	10	67006543	67013771	-	671.631		2.01386	0.163305	6.20841	5.35227e-10	7.28881e-09
PTmerged76	10	74857431	74864498	.	483.019		-2.14026	0.212532	-5.36513	8.08924e-08	8.78092e-07
PTmerged77	10	75770746	75777123	-	143.831		-1.36428	0.221275	-1.64626	0.0997097	0.466766
PTmerged78	10	75830710	75901341	+	38274.1		-0.520446	0.242601	0	1	1
PTmerged79	10	76036081	76046204	+	579.341		-1.38692	0.102094	-3.78986	0.000150731	0.00121395
PTmerged80	10	77288827	77295829	-	574.884		0.363671	0.127169	0	1	1
PTmerged81	10	78186064	78194584	-	793.795		-1.03996	0.101943	-0.392006	0.695054	1
PTmerged82	10	78265131	78274264	-	137.708		-0.578318	0.153536	0	1	1
PTmerged83	10	78435977	78442614	-	854.23		0.0834151	0.0978348	0	1	1
PTmerged84	10	79849956	79854669	-	159.217		-0.621387	0.154079	0	1	1
PTmerged85	10	80047998	80056422	.	81.6366		2.02587	0.29497	3.47788	0.000505402	0.00374798
PTmerged86	10	80404947	80411955	+	77.6521		-1.7149	0.296457	-2.41147	0.0158885	0.0901554
PTmerged87	10	80585614	80592566	.	NA		NA	NA	NA	NA	NA
PTmerged88	10	80586527	80591360	-	448.152		0.326889	0.11921	0	1	1
PTmerged89	10	80798008	80807021	+	229.859		-0.468126	0.116702	0	1	1
PTmerged90	10	81264819	81271746	+	366.345		-0.580106	0.13154	0	1	1
PTmerged91	10	81264822	81271756	.	NA		NA	NA	NA	NA	NA
PTmerged92	10	81369123	81398609	.	NA		NA	NA	NA	NA	NA
PTmerged93	10	81370197	81383425	-	241.613		-2.32807	0.21078	-6.30076	2.96195e-10	4.10833e-09
PTmerged94	10	81402724	81438784	+	380.243		-2.04873	0.251891	-4.16344	3.13493e-05	0.000266825
PTmerged95	10	83364131	83490009	+	20937.4		1.57852	0.0986934	5.86179	4.57894e-09	5.62234e-08
PTmerged96	10	84483883	84514630	+	1238.28		-4.24818	0.272348	-11.9266	8.60255e-33	2.92878e-31
PTmerged97	10	85735020	85785979	+	4252.41		-10.1873	0.349007	-26.3241	1.017e-152	1.90433e-150
PTmerged98	10	85735711	85766453	.	NA		NA	NA	NA	NA	NA
PTmerged99	10	85807092	85814017	+	1.05044		-3.82868	1.84679	-1.53167	0.125604	0.56673
PTmerged100	10	85834571	85871957	-	306.459		-0.498072	0.195988	0	1	1
PTmerged101	10	85837097	85842709	+	77.7053		-9.9871	1.04879	-8.56901	1.04377e-17	2.44307e-16
PTmerged102	10	85862003	85867024	.	NA		NA	NA	NA	NA	NA
PTmerged103	10	86533999	86543927	-	NA		NA	NA	NA	NA	NA
PTmerged104	10	86639562	86642952	.	NA		NA	NA	NA	NA	NA
PTmerged105	10	86701323	86705474	-	495.853		-2.26493	0.176769	-7.15586	8.31523e-13	1.38402e-11
PTmerged106	10	86833401	86839202	+	679.205		-0.50106	0.107349	0	1	1
PTmerged107	10	86906413	86915892	+	425.384		-0.454632	0.138918	0	1	1
PTmerged108	10	94670976	94678549	-	1588.13		-1.28087	0.198384	-1.41577	0.156842	0.667471
PTmerged109	10	99260393	99266660	+	326.204		2.11621	0.200312	5.57238	2.51287e-08	2.94084e-07
PTmerged110	10	112925266	112930911	-	332.585		-0.267461	0.112541	0	1	1
PTmerged111	10	127684618	127701265	+	8315.58		-0.733589	0.217142	0	1	1
PTmerged112	10	128435520	128446031	+	285.95		-0.111046	0.1254	0	1	1
PTmerged113	11	3307651	3318414	+	918.493		0.468431	0.135163	0	1	1
PTmerged114	11	5095470	5107534	+	118.31		-0.979378	0.200676	0	1	1
PTmerged115	11	5274797	5284318	-	896.474		0.724597	0.127084	0	1	1
PTmerged116	11	5525007	5536012	-	462.899		-0.404106	0.115157	0	1	1
PTmerged117	11	5689151	5705544	+	117.996		-0.106252	0.178051	0	1	1
PTmerged118	11	6467956	6474702	-	317.019		0.0457867	0.128631	0	1	1
PTmerged119	11	8991875	8998755	-	527.674		1.33836	0.110638	3.05828	0.00222612	0.0144988
PTmerged120	11	20647006	20654077	+	779.679		0.111296	0.105041	0	1	1
PTmerged121	11	28335121	28340161	-	572.162		5.79557	0.198201	24.1954	2.48614e-129	3.72424e-127
PTmerged122	11	29544322	29551952	-	171.757		1.47375	0.186816	2.53589	0.0112163	0.0656328
PTmerged123	11	33244095	33256706	-	3.96493		-0.454225	0.777683	0	1	1
PTmerged124	11	35785117	35791176	+	674.521		0.122025	0.13047	0	1	1
PTmerged125	11	45833288	45837832	-	NA		NA	NA	NA	NA	NA
PTmerged126	11	45928142	45934501	-	540.509		1.1982	0.09626	2.05901	0.039493	0.202605
PTmerged127	11	50300726	50312357	-	862.023		-1.98676	0.17968	-5.49177	3.97916e-08	4.51575e-07
PTmerged128	11	53413053	53423931	+	1073.86		0.435797	0.151632	0	1	1
PTmerged129	11	55499496	55505854	+	103.584		-0.254057	0.180561	0	1	1
PTmerged130	11	57527850	57534852	+	296.248		0.358671	0.117472	0	1	1
PTmerged131	11	58056240	58064921	+	631.375		0.759056	0.143412	0	1	1
PTmerged132	11	58950682	58956129	.	2196.98		-1.23836	0.212704	-1.12063	0.262447	1
PTmerged133	11	59776315	59793239	.	292.717		-0.039968	0.112527	0	1	1
PTmerged134	11	60736092	60742113	-	502.385		0.0558054	0.10466	0	1	1
PTmerged135	11	60773393	60791202	.	NA		NA	NA	NA	NA	NA
PTmerged136	11	60774648	60791202	+	2414.14		0.277287	0.0764338	0	1	1
PTmerged137	11	60899614	60909466	-	736.571		1.00592	0.130002	0.0455697	0.963653	1
PTmerged138	11	61864205	61874680	-	552.734		-9.07565	0.467425	-17.2769	7.02656e-67	4.78445e-65
PTmerged139	11	62218872	62223458	+	614.955		0.317675	0.109836	0	1	1
PTmerged140	11	68971390	68977666	-	229.954		3.35924	0.239359	9.85651	6.42465e-23	1.71859e-21
PTmerged141	11	69388034	69400932	.	1557.32		-0.378553	0.14683	0	1	1
PTmerged142	11	72767530	72778881	.	NA		NA	NA	NA	NA	NA
PTmerged143	11	72769617	72780984	-	614.477		0.203784	0.111959	0	1	1
PTmerged144	11	73078943	73089835	+	386.482		-0.0916334	0.107273	0	1	1
PTmerged145	11	74816913	74827643	+	846.859		1.62531	0.101244	6.17623	6.56495e-10	8.78063e-09
PTmerged146	11	74835166	74849221	+	873.902		0.386243	0.149933	0	1	1
PTmerged147	11	74881199	74889021	+	27.2113		-4.41975	0.507597	-6.73713	1.61543e-11	2.57437e-10
PTmerged148	11	75570571	75580832	+	1189.79		0.0538118	0.0824936	0	1	1
PTmerged149	11	75691989	75697281	+	311.66		0.59219	0.126886	0	1	1
PTmerged150	11	75728427	75733087	-	108.12		-0.260729	0.150602	0	1	1
PTmerged151	11	76209233	76215246	-	545.289		0.407471	0.104462	0	1	1
PTmerged152	11	77453454	77462675	+	495.062		-0.51897	0.0956486	0	1	1
PTmerged153	11	77529268	77538236	-	429.383		-0.288943	0.125952	0	1	1
PTmerged154	11	78538584	78544539	.	78.9166		-1.33421	0.203942	-1.63877	0.101262	0.471088
PTmerged155	11	78837129	78845390	+	144.858		-1.2235	0.174883	-1.27797	0.20126	0.837464
PTmerged156	11	79686519	79701991	+	7800.73		0.431622	0.0954445	0	1	1
PTmerged157	11	82874013	82883966	-	154.811		-1.11725	0.212891	-0.550758	0.5818	1
PTmerged158	11	84040860	84044097	+	96.7372		0.720873	0.212389	0	1	1
PTmerged159	11	85186437	85193695	.	NA		NA	NA	NA	NA	NA
PTmerged160	11	85186442	85193211	-	643.84		0.331522	0.113604	0	1	1
PTmerged161	11	89031521	89042286	.	NA		NA	NA	NA	NA	NA
PTmerged162	11	89032372	89042286	-	1145.23		0.57976	0.0921828	0	1	1
PTmerged163	11	90476555	90480710	-	251.781		-0.190201	0.1569	0	1	1
PTmerged164	11	95271216	95277607	-	198.704		-0.316602	0.13936	0	1	1
PTmerged165	11	95761409	95774562	+	2311.86		0.371075	0.0738664	0	1	1
PTmerged166	11	95956154	95965000	-	1316.08		0.212723	0.0980063	0	1	1
PTmerged167	11	97390023	97400427	+	3246.18		0.172656	0.0862681	0	1	1
PTmerged168	11	97390754	97401985	.	NA		NA	NA	NA	NA	NA
PTmerged169	11	98062998	98076865	+	1526.19		0.511973	0.129647	0	1	1
PTmerged170	11	98080194	98089033	-	1304.94		1.1564	0.102018	1.53306	0.125261	0.56673
PTmerged171	11	98799138	98807865	.	283.813		-0.0759078	0.121375	0	1	1
PTmerged172	11	98895778	98908637	+	2963.23		0.653597	0.119437	0	1	1
PTmerged173	11	98943091	98952011	+	66.5807		-0.0366911	0.206981	0	1	1
PTmerged174	11	100453572	100468999	-	1628.77		-0.339331	0.102401	0	1	1
PTmerged175	11	101252095	101261185	+	116.698		-1.03631	0.186524	-0.194674	0.845648	1
PTmerged176	11	101604847	101617859	+	692.557		-2.10261	0.495912	-2.22339	0.0261896	0.140114
PTmerged177	11	101606411	101621140	.	NA		NA	NA	NA	NA	NA
PTmerged178	11	102475978	102483199	-	594.906		0.569655	0.127221	0	1	1
PTmerged179	11	103065105	103071687	.	516.852		0.953932	0.104118	0	1	1
PTmerged180	11	103418391	103454336	+	26377.4		-0.323789	0.230299	0	1	1
PTmerged181	11	103673037	103679816	-	331.497		0.0939458	0.119482	0	1	1
PTmerged182	11	105921796	105929329	+	706.213		0.0521882	0.119382	0	1	1
PTmerged183	11	106051681	106063021	+	2862.42		0.244105	0.0850625	0	1	1
PTmerged184	11	107990020	108000841	.	2748.21		-0.333793	0.234607	0	1	1
PTmerged185	11	108414540	108428452	-	386.275		-1.27826	0.223751	-1.24363	0.213637	0.884058
PTmerged186	11	109394710	109402698	+	1584.57		0.555607	0.0949414	0	1	1
PTmerged187	11	113725333	113730718	.	342.529		1.44967	0.158246	2.84158	0.00448911	0.0283421
PTmerged188	11	115963406	115969912	+	630.832		0.549684	0.140528	0	1	1
PTmerged189	11	117722288	117734221	+	1151.39		-0.0525564	0.0954387	0	1	1
PTmerged190	11	118406484	118411176	-	90.6874		-0.63438	0.212604	0	1	1
PTmerged191	11	120585018	120598844	-	278.719		-0.520067	0.119819	0	1	1
PTmerged192	11	120621452	120634057	-	3863.14		1.63213	0.113681	5.56059	2.68861e-08	3.09811e-07
PTmerged193	11	121609676	121617826	-	589.194		-2.52665	0.156958	-9.7265	2.32451e-22	5.80353e-21
PTmerged194	12	3500643	3507961	+	482.355		0.511673	0.147608	0	1	1
PTmerged195	12	3907821	3914149	+	2011.99		0.330831	0.0696588	0	1	1
PTmerged196	12	3961169	3967874	-	535.28		-0.672349	0.142273	0	1	1
PTmerged197	12	4103626	4113636	+	2025.53		0.688726	0.0688753	0	1	1
PTmerged198	12	7879275	7883874	-	15.9201		-1.46572	0.464015	-1.00367	0.315536	1
PTmerged199	12	22983365	22991022	-	NA		NA	NA	NA	NA	NA
PTmerged200	12	51302101	51318496	.	0.51178		-2.67729	2.73415	-0.61346	0.539572	1
PTmerged201	12	54656490	54662211	.	7.66324		-2.05824	0.659633	-1.60429	0.10865	0.499255
PTmerged202	12	76342600	76348765	-	362.593		0.803039	0.152088	0	1	1
PTmerged203	12	80453880	80462998	-	41.3131		0.19927	0.307756	0	1	1
PTmerged204	12	80876109	80882678	+	891.118		0.0132344	0.120398	0	1	1
PTmerged205	12	81711322	81724920	-	5299.05		0.350969	0.0946903	0	1	1
PTmerged206	12	84135532	84147259	+	333.064		0.332493	0.132281	0	1	1
PTmerged207	12	87163723	87174888	-	1924.25		0.872841	0.118387	0	1	1
PTmerged208	12	98365769	98458781	.	NA		NA	NA	NA	NA	NA
PTmerged209	12	98369180	98377168	-	27.0921		0.165425	0.415973	0	1	1
PTmerged210	12	98433349	98452053	+	9049.14		-0.678556	0.238053	0	1	1
PTmerged211	12	99190274	99196760	-	851.08		0.327931	0.123878	0	1	1
PTmerged212	12	100889032	100911817	-	66.4264		-0.83057	0.295828	0	1	1
PTmerged213	12	102780456	102786421	-	350.565		-0.54929	0.135094	0	1	1
PTmerged214	12	108202552	108207905	.	NA		NA	NA	NA	NA	NA
PTmerged215	12	108202807	108207891	-	415.821		1.39741	0.158189	2.51226	0.0119962	0.0696525
PTmerged216	12	110796273	110801023	+	252.373		1.41363	0.124846	3.31312	0.000922616	0.00645832
PTmerged218	12	110966424	110975659	.	NA		NA	NA	NA	NA	NA
PTmerged217	12	110966424	110975754	+	1057.83		0.716563	0.0964159	0	1	1
PTmerged219	12	111259576	111268603	+	2034.59		0.891582	0.106019	0	1	1
PTmerged220	13	21981465	21987966	+	22.3122		-1.84079	0.463812	-1.81279	0.0698639	0.344263
PTmerged221	13	37971488	37979806	-	480.17		0.319	0.11566	0	1	1
PTmerged222	13	38190997	38200397	-	38.2146		-1.11638	0.271129	-0.429253	0.667739	1
PTmerged223	13	41634241	41644897	+	1327.81		-0.163457	0.0955535	0	1	1
PTmerged224	13	49784081	49804609	+	NA		NA	NA	NA	NA	NA
PTmerged225	13	52114149	52124128	+	1681.2		-0.516372	0.248058	0	1	1
PTmerged226	13	53389376	53407736	+	8142.79		-0.369021	0.233388	0	1	1
PTmerged227	13	54659003	54666826	.	NA		NA	NA	NA	NA	NA
PTmerged228	13	54660448	54665640	+	885.455		0.643636	0.122565	0	1	1
PTmerged229	13	55129450	55137184	+	3702.76		0.85072	0.0991473	0	1	1
PTmerged230	13	55310402	55325029	+	2534.96		-0.67403	0.102882	0	1	1
PTmerged231	13	56735863	56742305	+	1701.81		0.969486	0.0935688	0	1	1
PTmerged232	13	64190917	64198329	-	1638.25		0.629729	0.107664	0	1	1
PTmerged233	13	65294409	65305011	+	249.248		-7.33732	0.414445	-15.2911	8.76324e-53	5.04898e-51
PTmerged234	13	95024725	95030670	+	23.0773		-1.69171	0.412785	-1.67572	0.0937923	0.450323
PTmerged235	13	100696584	100705030	-	97.884		-0.390754	0.196307	0	1	1
PTmerged236	14	8366079	8380027	+	143.053		-1.07447	0.286038	-0.260353	0.794591	1
PTmerged237	14	21792426	21798603	+	705.507		1.04264	0.128659	0.331412	0.740334	1
PTmerged238	14	24070417	24131248	+	72958.7		-0.293165	0.252629	0	1	1
PTmerged239	14	24139467	24149123	+	99.8611		-4.23196	0.392692	-8.23027	1.86791e-16	3.88628e-15
PTmerged240	14	24334150	24370748	-	NA		NA	NA	NA	NA	NA
PTmerged241	14	24345399	24355971	.	NA		NA	NA	NA	NA	NA
PTmerged242	14	24406760	24436245	-	NA		NA	NA	NA	NA	NA
PTmerged243	14	24408943	24433807	.	NA		NA	NA	NA	NA	NA
PTmerged244	14	24438557	24448912	-	NA		NA	NA	NA	NA	NA
PTmerged245	14	27100954	27108727	+	1396.55		0.687785	0.135851	0	1	1
PTmerged246	14	31504446	31510196	+	576.961		0.296569	0.116222	0	1	1
PTmerged247	14	32501098	32513620	-	112.992		-0.699835	0.300191	0	1	1
PTmerged248	14	32501106	32513816	.	NA		NA	NA	NA	NA	NA
PTmerged249	14	44924134	44959046	+	1538.92		-1.52626	0.229969	-2.2884	0.0221143	0.119163
PTmerged250	14	47318876	47322894	+	367.386		3.25559	0.250929	8.98896	2.49584e-19	6.03026e-18
PTmerged251	14	54563201	54571811	-	586.162		0.244488	0.166732	0	1	1
PTmerged252	14	57577314	57582327	-	438.091		0.912587	0.101831	0	1	1
PTmerged253	14	57801999	57808679	.	290.137		0.784864	0.157545	0	1	1
PTmerged254	14	61524781	61534116	.	NA		NA	NA	NA	NA	NA
PTmerged255	14	61525886	61531024	+	9.31252		-1.28993	0.507654	-0.571122	0.567917	1
PTmerged256	14	63517953	63523969	.	227.906		0.882378	0.163517	0	1	1
PTmerged257	14	63848281	63855428	+	26.3365		-1.9716	0.395691	-2.45545	0.0140707	0.0804503
PTmerged258	14	64809337	64823682	-	2652.24		0.424854	0.101858	0	1	1
PTmerged259	14	65619105	65632618	-	9.75137		1.51931	0.577455	0.8993	0.368493	1
PTmerged260	14	76553859	76564607	-	54.7982		-3.39002	0.358262	-6.67115	2.53808e-11	3.96046e-10
PTmerged261	14	76568931	76577593	-	38.8952		-3.69206	0.527852	-5.10004	3.39585e-07	3.53263e-06
PTmerged262	14	76570726	76583944	.	NA		NA	NA	NA	NA	NA
PTmerged263	14	78490869	78495822	-	285.091		-0.718691	0.116963	0	1	1
PTmerged264	14	78563028	78570118	-	119.762		0.189461	0.191213	0	1	1
PTmerged265	14	79712436	79719469	+	9.01275		-1.35575	0.579464	-0.613922	0.539267	1
PTmerged266	14	91820838	91827593	+	3.42804		4.97185	1.30558	3.04221	0.00234846	0.0150342
PTmerged267	15	6000786	6001344	-	254.992		11.1831	1.03443	9.84419	7.26219e-23	1.87565e-21
PTmerged268	15	10706962	10711712	.	133.623		8.84991	0.964833	8.13604	4.08427e-16	8.26788e-15
PTmerged270	15	33682285	33689781	-	132.524		-0.79227	0.224955	0	1	1
PTmerged271	15	58909042	58913617	+	15.9775		-3.45405	0.520519	-4.71463	2.42154e-06	2.29586e-05
PTmerged272	15	59241451	59312698	.	69465.3		-0.472201	0.222907	0	1	1
PTmerged273	15	68361841	68375151	+	26.8176		-1.81283	0.349887	-2.32312	0.0201728	0.109489
PTmerged274	15	73082998	73090821	-	80.734		-1.27048	0.227612	-1.18832	0.234708	0.955415
PTmerged275	15	73092296	73110254	-	2999.43		-0.20455	0.177933	0	1	1
PTmerged276	15	73151106	73156844	-	11.9011		-0.920294	0.53408	0	1	1
PTmerged277	15	73165004	73184797	-	53.2528		-2.08453	0.29935	-3.62295	0.000291264	0.00218157
PTmerged278	15	73717940	73726794	-	39.9791		0.147861	0.328728	0	1	1
PTmerged279	15	74367740	74372015	-	246.327		-7.65061	0.439752	-15.1235	1.13297e-51	6.06141e-50
PTmerged280	15	74616099	74674192	+	65449.3		-0.40979	0.25174	0	1	1
PTmerged281	15	74625146	74666860	.	NA		NA	NA	NA	NA	NA
PTmerged282	15	75621429	75631223	+	361.311		0.164948	0.101177	0	1	1
PTmerged283	15	76057404	76069382	-	170.943		-0.720782	0.22822	0	1	1
PTmerged284	15	78635567	78696379	-	23132.1		-0.766879	0.232891	0	1	1
PTmerged285	15	78681228	78686910	+	78.9469		-3.16325	0.397472	-5.44253	5.25282e-08	5.87218e-07
PTmerged286	15	78966030	78974195	+	943.313		-0.637014	0.0919011	0	1	1
PTmerged287	15	79130494	79140285	+	1860.79		0.667395	0.082215	0	1	1
PTmerged288	15	79923235	79966636	+	3401.77		-0.342632	0.217528	0	1	1
PTmerged289	15	80243704	80257389	+	1327.8		0.147463	0.103213	0	1	1
PTmerged290	15	81448725	81461544	+	2875.07		0.242108	0.104778	0	1	1
PTmerged291	15	81818975	81834189	+	3246.05		0.523536	0.101845	0	1	1
PTmerged292	15	82355191	82367013	+	597.761		-8.69207	0.414131	-18.574	5.21553e-77	4.88304e-75
PTmerged293	15	82851519	82856334	-	462.345		0.441516	0.116185	0	1	1
PTmerged294	15	85635401	85638915	+	18.1823		0.150401	0.347951	0	1	1
PTmerged295	15	88744958	88751414	-	40.0965		-0.895224	0.309168	0	1	1
PTmerged296	15	88779430	88784705	+	24.3592		-0.384651	0.417809	0	1	1
PTmerged297	15	88952990	88968854	-	120.899		-0.844327	0.218262	0	1	1
PTmerged298	15	88974478	88986337	-	426.726		-0.307911	0.181544	0	1	1
PTmerged299	15	89360352	89374901	+	404.268		-0.447515	0.110099	0	1	1
PTmerged300	15	89549055	89560658	+	1177.14		0.878617	0.118882	0	1	1
PTmerged301	15	89766015	89775548	+	28.8431		-1.73451	0.384235	-1.91163	0.0559241	0.281122
PTmerged302	15	90066687	90075161	-	7.11029		-6.53307	1.1963	-4.62516	3.74314e-06	3.37784e-05
PTmerged303	15	93239506	93244319	-	440.905		1.38008	0.100576	3.77905	0.000157429	0.00125441
PTmerged304	15	100478300	100482671	-	278.376		-0.505796	0.150824	0	1	1
PTmerged305	15	100571391	100584072	-	928.824		0.505276	0.178839	0	1	1
PTmerged306	15	100815142	100825832	+	498.709		-0.628445	0.0953061	0	1	1
PTmerged307	15	102279107	102297982	+	3656.27		-0.259808	0.1174	0	1	1
PTmerged308	15	102428217	102440028	+	1959.45		-0.0283319	0.101365	0	1	1
PTmerged309	15	102528916	102534355	-	393.673		-0.00233491	0.135909	0	1	1
PTmerged310	15	103153337	103159890	-	450.295		0.605554	0.106127	0	1	1
PTmerged311	15	103188045	103202889	-	4686.86		0.592655	0.0834872	0	1	1
PTmerged312	16	4469134	4475108	-	68.8406		-0.478676	0.211857	0	1	1
PTmerged313	16	4476737	4484989	-	816.388		1.23108	0.115239	2.0052	0.0449421	0.228991
PTmerged314	16	4963638	4969130	+	95.4285		-1.00477	0.202038	-0.0236022	0.98117	1
PTmerged315	16	8654479	8668749	.	NA		NA	NA	NA	NA	NA
PTmerged316	16	8655556	8667018	-	1956.9		-0.928912	0.106256	0	1	1
PTmerged317	16	10793006	10805478	.	121.76		-1.26983	0.176765	-1.52651	0.126882	0.569069
PTmerged318	16	11172102	11179612	.	63.0943		-0.740101	0.262494	0	1	1
PTmerged319	16	13104786	13108528	-	6.29499		-5.59733	1.143	-4.02218	5.76625e-05	0.00047988
PTmerged320	16	13411094	13419273	+	1751.22		0.35242	0.0951617	0	1	1
PTmerged321	16	13750893	13761250	+	85.8919		-0.618229	0.295453	0	1	1
PTmerged322	16	16741152	16757105	-	41.4611		-1.26104	0.434912	-0.600206	0.548369	1
PTmerged323	16	17230627	17241331	+	236.585		0.431134	0.151829	0	1	1
PTmerged324	16	17250613	17266469	.	NA		NA	NA	NA	NA	NA
PTmerged325	16	17256076	17267016	+	2034.73		0.46918	0.114589	0	1	1
PTmerged326	16	17480097	17489733	+	2620.69		0.176204	0.100184	0	1	1
PTmerged327	16	17480857	17490766	.	NA		NA	NA	NA	NA	NA
PTmerged328	16	18496691	18512821	+	1876.44		0.562302	0.101052	0	1	1
PTmerged329	16	24981153	24993511	+	1530.16		0.214868	0.0974486	0	1	1
PTmerged330	16	30956751	30967817	-	74.2825		-1.8274	0.224625	-3.68348	0.00023007	0.00177652
PTmerged331	16	31959323	31964317	-	294.694		2.13732	0.156519	7.26635	3.69343e-13	6.43344e-12
PTmerged332	16	32386047	32394530	.	942.756		0.628698	0.108225	0	1	1
PTmerged333	16	37882099	37888782	+	487.796		0.845856	0.142406	0	1	1
PTmerged334	16	43963290	43971661	-	1315.53		-0.213433	0.128569	0	1	1
PTmerged335	16	44733633	44741465	+	742.779		0.0748672	0.150779	0	1	1
PTmerged336	16	46386378	46396144	-	107.353		-1.36328	0.2557	-1.42073	0.155396	0.665094
PTmerged337	16	59554120	59559766	-	513.076		0.423314	0.13802	0	1	1
PTmerged338	16	59554539	59559933	.	NA		NA	NA	NA	NA	NA
PTmerged339	16	69903320	69908391	+	7.98109		-4.18498	0.84684	-3.76102	0.000169223	0.00133419
PTmerged340	16	90246209	90252443	-	88.839		-1.00773	0.200519	-0.038572	0.969232	1
PTmerged341	16	91316081	91321727	-	17.1994		-1.75771	0.500406	-1.51419	0.129977	0.57605
PTmerged342	16	91504466	91512915	+	626.547		-0.27217	0.102884	0	1	1
PTmerged343	16	91654676	91660576	+	1116.98		-0.305126	0.104978	0	1	1
PTmerged344	16	91924498	91928996	-	611.869		0.60507	0.214633	0	1	1
PTmerged345	16	92078627	92087635	+	735.73		0.411558	0.108203	0	1	1
PTmerged346	16	95991351	96001539	-	596.272		-0.322305	0.105691	0	1	1
PTmerged347	17	3200382	3207018	+	32.9945		-0.881046	0.33044	0	1	1
PTmerged348	17	13376982	13384654	+	NA		NA	NA	NA	NA	NA
PTmerged349	17	13486526	13494006	-	NA		NA	NA	NA	NA	NA
PTmerged350	17	23813672	23824312	+	3499.95		0.499724	0.122717	0	1	1
PTmerged351	17	24073043	24080410	-	969.574		-0.0279452	0.109274	0	1	1
PTmerged352	17	24172619	24178364	.	NA		NA	NA	NA	NA	NA
PTmerged353	17	24173075	24181018	-	741.35		0.2869	0.143785	0	1	1
PTmerged354	17	24937079	24946571	-	895.202		0.478516	0.11194	0	1	1
PTmerged355	17	24937948	24944512	.	NA		NA	NA	NA	NA	NA
PTmerged356	17	26280029	26287955	.	1104.39		-0.353906	0.0709176	0	1	1
PTmerged357	17	26370739	26379819	-	25.798		-3.26952	0.550338	-4.12387	3.72567e-05	0.000313542
PTmerged358	17	26439077	26447791	+	1280		0.194773	0.127633	0	1	1
PTmerged359	17	26769587	26777324	+	107.259		-0.832984	0.196461	0	1	1
PTmerged360	17	26908432	26920726	-	NA		NA	NA	NA	NA	NA
PTmerged361	17	27122578	27171039	.	415.623		-1.81407	0.22435	-3.62856	0.000285012	0.0021563
PTmerged362	17	27203352	27264933	+	21022.3		9.05553	0.272037	29.6119	1.05059e-192	7.86895e-190
PTmerged363	17	27262317	27374844	.	NA		NA	NA	NA	NA	NA
PTmerged364	17	27270796	27275307	-	94.7845		-1.03156	0.417841	-0.0755232	0.939798	1
PTmerged365	17	27279392	27314752	-	176861		1.20473	0.275674	0.742642	0.457699	1
PTmerged366	17	27542859	27583638	.	NA		NA	NA	NA	NA	NA
PTmerged367	17	27550017	27554986	-	540.145		-1.76275	0.285569	-2.67098	0.00756304	0.0460546
PTmerged368	17	27567459	27583439	+	292.046		-1.79257	0.242108	-3.27362	0.00106178	0.00736366
PTmerged369	17	27584759	27589593	+	44.4293		-2.56077	0.420664	-3.71025	0.000207056	0.00161547
PTmerged370	17	27627442	27635875	-	226.276		3.82125	0.332277	8.49065	2.05481e-17	4.6638e-16
PTmerged371	17	27893732	27902053	.	NA		NA	NA	NA	NA	NA
PTmerged372	17	27894161	27902950	+	1257.6		0.137798	0.102239	0	1	1
PTmerged373	17	28894137	28902967	.	104.406		-0.26568	0.196881	0	1	1
PTmerged374	17	30574303	30583559	+	158.087		0.0384683	0.228516	0	1	1
PTmerged375	17	33423348	33437736	.	NA		NA	NA	NA	NA	NA
PTmerged376	17	33423518	33441027	+	61.4221		-0.886668	0.222516	0	1	1
PTmerged377	17	33637746	33652321	-	172.341		-1.54587	0.175988	-3.10177	0.00192367	0.0129804
PTmerged378	17	36000011	36015007	+	NA		NA	NA	NA	NA	NA
PTmerged379	17	45443032	45453063	-	26.8845		-0.841094	0.278983	0	1	1
PTmerged380	17	46170128	46174794	-	353.038		0.414609	0.135298	0	1	1
PTmerged381	17	47679122	47688022	.	1380.35		0.521504	0.136076	0	1	1
PTmerged382	17	50196495	50201358	-	219.362		6.5709	0.412808	13.4951	1.67081e-41	7.36139e-40
PTmerged383	17	50234978	50245508	+	191.044		-1.05481	0.250532	-0.218787	0.826816	1
PTmerged384	17	50235163	50250830	.	NA		NA	NA	NA	NA	NA
PTmerged385	17	56067011	56074907	+	772.276		-0.717822	0.129591	0	1	1
PTmerged386	17	56067643	56073493	.	NA		NA	NA	NA	NA	NA
PTmerged387	17	65772434	65781010	-	51.2833		0.673261	0.305337	0	1	1
PTmerged388	17	66148673	66238888	.	NA		NA	NA	NA	NA	NA
PTmerged389	17	66163530	66171978	-	97.3942		-0.728833	0.257459	0	1	1
PTmerged390	17	66174999	66182029	-	498.469		-1.13381	0.214713	-0.623217	0.533142	1
PTmerged391	17	66709923	66728995	.	NA		NA	NA	NA	NA	NA
PTmerged392	17	66719949	66729975	+	67.332		-7.73377	0.903394	-7.45385	9.06535e-14	1.65609e-12
PTmerged393	17	78882519	78890205	+	42.0847		-3.66994	0.417682	-6.39227	1.63442e-10	2.35419e-09
PTmerged394	17	83574221	83588299	-	2218.63		1.17063	0.11204	1.52293	0.127777	0.569673
PTmerged395	17	84183956	84187999	-	NA		NA	NA	NA	NA	NA
PTmerged396	18	3255125	3264995	-	NA		NA	NA	NA	NA	NA
PTmerged397	18	9312369	9317083	-	74.103		-0.908111	0.194152	0	1	1
PTmerged398	18	10811995	10818535	+	408.094		-0.216998	0.10095	0	1	1
PTmerged399	18	14759859	14770681	+	91.0558		-2.85649	0.254629	-7.29095	3.0777e-13	5.48857e-12
PTmerged400	18	23959879	23966462	+	346.893		-0.552143	0.171464	0	1	1
PTmerged401	18	33198141	33204668	-	784.409		0.148804	0.139517	0	1	1
PTmerged402	18	34313670	34318622	+	489.071		0.620983	0.0911145	0	1	1
PTmerged403	18	34764007	34774289	.	1282.8		0.222231	0.0926929	0	1	1
PTmerged404	18	34902167	34908189	-	186.061		-0.829386	0.153734	0	1	1
PTmerged405	18	44418980	44423922	+	411.575		0.291133	0.168695	0	1	1
PTmerged406	18	54948926	54959017	.	7.6057		-2.08414	0.592274	-1.83048	0.0671785	0.333223
PTmerged407	18	60683765	60692015	-	3217.07		0.792216	0.0890901	0	1	1
PTmerged408	18	61191019	61199968	-	799.502		0.00578988	0.105248	0	1	1
PTmerged409	18	61191320	61199342	.	NA		NA	NA	NA	NA	NA
PTmerged410	18	64489261	64498305	+	34.3172		0.408867	0.37316	0	1	1
PTmerged411	18	65626044	65637053	+	1968.44		0.422383	0.0836125	0	1	1
PTmerged412	18	67025081	67101091	.	NA		NA	NA	NA	NA	NA
PTmerged413	18	67025085	67096012	-	64931		-0.61558	0.242712	0	1	1
PTmerged414	18	67075265	67105951	+	434.176		-3.1924	0.284931	-7.69449	1.42061e-14	2.66009e-13
PTmerged415	18	76306439	76311367	+	148.846		0.29324	0.204774	0	1	1
PTmerged416	18	76968708	76976894	+	245.066		0.0184901	0.127211	0	1	1
PTmerged417	18	76969361	76976896	.	NA		NA	NA	NA	NA	NA
PTmerged418	18	77714207	77718954	+	62.8977		1.17298	0.297269	0.58191	0.560627	1
PTmerged419	18	80125010	80133135	-	772.844		0.411405	0.111892	0	1	1
PTmerged420	18	80221904	80225944	+	674.923		1.57137	0.113952	5.01413	5.32753e-07	5.46619e-06
PTmerged421	19	4772000	4806869	-	2099.39		-0.205471	0.0734276	0	1	1
PTmerged422	19	5568048	5581936	+	1435.48		-0.0922991	0.135621	0	1	1
PTmerged423	19	5840434	5846493	-	104.214		-1.14039	0.182706	-0.768414	0.442241	1
PTmerged424	19	6299030	6306416	-	46.2515		-0.438412	0.234447	0	1	1
PTmerged425	19	6299042	6306394	.	NA		NA	NA	NA	NA	NA
PTmerged426	19	7211075	7218306	-	536.702		1.10243	0.205736	0.497857	0.618585	1
PTmerged427	19	7273399	7278090	-	93.9419		-0.77632	0.212677	0	1	1
PTmerged428	19	9982714	9989661	+	25247.4		-0.647197	0.168779	0	1	1
PTmerged429	19	10567524	10578638	.	125.301		-0.806305	0.231504	0	1	1
PTmerged430	19	12765353	12771095	-	221.613		-0.477524	0.160187	0	1	1
PTmerged431	19	23717006	23728613	+	144.028		0.202645	0.26072	0	1	1
PTmerged432	19	31905100	31934747	-	98.5745		-3.93504	0.37012	-7.92995	2.19231e-15	4.21036e-14
PTmerged433	19	37246878	37270038	-	3156.12		-1.16838	0.466686	-0.360799	0.71825	1
PTmerged434	19	40592227	40597527	-	203.036		0.817053	0.152468	0	1	1
PTmerged435	19	41858519	41863232	-	230.123		-0.332429	0.124165	0	1	1
PTmerged436	19	44301221	44307041	+	NA		NA	NA	NA	NA	NA
PTmerged437	19	44568006	44580032	+	3425		0.546905	0.0863435	0	1	1
PTmerged438	19	56786146	56793501	-	524.754		0.286414	0.119506	0	1	1
PTmerged439	19	58871054	58887787	+	85.6479		-0.863548	0.266099	0	1	1
PTmerged440	19	61169999	61179005	-	NA		NA	NA	NA	NA	NA
