# Supplementary material for: Genetic polymorphisms lead to major, locus-specific, variation in piRNA production in mouse
Source: EMBO J. 2025 Jun 5;44(14):4104–19. doi: 10.1038/s44318-025-00475-4 (PMC12264111; doi:10.1038/s44318-025-00475-4)
Supplement: Supplementary file 16 — Dataset EV11 [file 44318_2025_475_MOESM16_ESM.xlsx]

## Sheet: Dataset_EV11_Legend
Dataset EV11. Significance of differential expression of predicted piRNA clusters and overlap with transposable element variants between the five inbred mouse strains.

## Sheet: Dataset_EV11
		129 vs BL6					129 vs NOD					C3H vs 129					C3H vs BL6					C3H vs NOD					CAST vs BL6					NOD vs BL6
piCID	Diff. expression adjusted pvalue	LINE	SINE	ERV	IAP	Diff. expression adjusted pvalue	LINE	SINE	ERV	IAP	Diff. expression adjusted pvalue	LINE	SINE	ERV	IAP	Diff. expression adjusted pvalue	LINE	SINE	ERV	IAP	Diff. expression adjusted pvalue	LINE	SINE	ERV	IAP	Diff. expression adjusted pvalue	LINE	SINE	ERV	IAP	Diff. expression adjusted pvalue	LINE	SINE	ERV	IAP
PTmerged1	1	FALSE	FALSE	FALSE	FALSE	1	FALSE	FALSE	FALSE	FALSE	1	FALSE	FALSE	FALSE	FALSE	1	FALSE	FALSE	FALSE	FALSE	1	FALSE	FALSE	FALSE	FALSE	1	FALSE	FALSE	FALSE	FALSE	1	FALSE	FALSE	FALSE	FALSE
PTmerged2	1	FALSE	FALSE	FALSE	FALSE	1	TRUE	FALSE	TRUE	TRUE	1	FALSE	FALSE	TRUE	TRUE	1	FALSE	FALSE	TRUE	TRUE	1	TRUE	FALSE	FALSE	FALSE	2.4249e-08	FALSE	FALSE	TRUE	TRUE	1	TRUE	FALSE	TRUE	TRUE
PTmerged3	3.11582e-151	FALSE	FALSE	FALSE	FALSE	1.50333e-66	FALSE	FALSE	FALSE	FALSE	4.45116e-184	FALSE	FALSE	FALSE	FALSE	0.048526	FALSE	FALSE	FALSE	FALSE	1	FALSE	FALSE	FALSE	FALSE	0.00012691	FALSE	FALSE	TRUE	FALSE	8.16391e-18	FALSE	FALSE	FALSE	FALSE
PTmerged4	1	FALSE	FALSE	FALSE	FALSE	1	FALSE	FALSE	FALSE	FALSE	1	FALSE	FALSE	FALSE	FALSE	1	FALSE	FALSE	FALSE	FALSE	1	FALSE	FALSE	FALSE	FALSE	1	FALSE	FALSE	FALSE	FALSE	1	FALSE	FALSE	FALSE	FALSE
PTmerged5	1	FALSE	FALSE	FALSE	FALSE	1	FALSE	FALSE	FALSE	FALSE	1	FALSE	FALSE	FALSE	FALSE	1	FALSE	FALSE	FALSE	FALSE	1	FALSE	FALSE	FALSE	FALSE	1	FALSE	FALSE	FALSE	FALSE	1	FALSE	FALSE	FALSE	FALSE
PTmerged6	0.25979	FALSE	FALSE	FALSE	FALSE	1	FALSE	FALSE	FALSE	FALSE	1	FALSE	FALSE	FALSE	FALSE	1	FALSE	FALSE	FALSE	FALSE	1	FALSE	FALSE	FALSE	FALSE	0.426745	FALSE	FALSE	FALSE	FALSE	1	FALSE	FALSE	FALSE	FALSE
PTmerged7	1	FALSE	FALSE	FALSE	FALSE	1	FALSE	FALSE	FALSE	FALSE	1	FALSE	FALSE	FALSE	FALSE	1	FALSE	FALSE	FALSE	FALSE	1	FALSE	FALSE	FALSE	FALSE	1	FALSE	TRUE	FALSE	FALSE	1	FALSE	FALSE	FALSE	FALSE
PTmerged8	1	FALSE	FALSE	FALSE	FALSE	1	FALSE	FALSE	FALSE	FALSE	1	FALSE	FALSE	FALSE	FALSE	1	FALSE	FALSE	FALSE	FALSE	1	FALSE	FALSE	FALSE	FALSE	1	FALSE	FALSE	FALSE	FALSE	1	FALSE	FALSE	FALSE	FALSE
PTmerged9	1	FALSE	FALSE	FALSE	FALSE	1	FALSE	FALSE	FALSE	FALSE	1	FALSE	FALSE	FALSE	FALSE	1	FALSE	FALSE	FALSE	FALSE	1	FALSE	FALSE	FALSE	FALSE	1	FALSE	FALSE	FALSE	FALSE	1	FALSE	FALSE	FALSE	FALSE
PTmerged10	1.4714e-07	FALSE	FALSE	FALSE	FALSE	1	FALSE	FALSE	FALSE	FALSE	1	FALSE	FALSE	FALSE	FALSE	1.2203e-09	FALSE	FALSE	FALSE	FALSE	1	FALSE	FALSE	FALSE	FALSE	1	FALSE	FALSE	TRUE	FALSE	0.52867	FALSE	FALSE	FALSE	FALSE
PTmerged11	1	FALSE	FALSE	FALSE	FALSE	1	FALSE	FALSE	FALSE	FALSE	1	FALSE	FALSE	FALSE	FALSE	1	FALSE	FALSE	FALSE	FALSE	1	FALSE	FALSE	FALSE	FALSE	1	FALSE	FALSE	FALSE	FALSE	1	FALSE	FALSE	FALSE	FALSE
PTmerged12	1	FALSE	FALSE	FALSE	FALSE	1	FALSE	FALSE	FALSE	FALSE	1	FALSE	FALSE	FALSE	FALSE	1	FALSE	FALSE	FALSE	FALSE	1	FALSE	FALSE	FALSE	FALSE	1	FALSE	FALSE	FALSE	FALSE	1	FALSE	FALSE	FALSE	FALSE
PTmerged13	1	FALSE	FALSE	FALSE	FALSE	1	FALSE	FALSE	FALSE	FALSE	1	FALSE	FALSE	FALSE	FALSE	1	FALSE	FALSE	FALSE	FALSE	1	FALSE	FALSE	FALSE	FALSE	1	FALSE	FALSE	FALSE	FALSE	1	FALSE	FALSE	FALSE	FALSE
PTmerged14	1	FALSE	FALSE	FALSE	FALSE	1	FALSE	FALSE	FALSE	FALSE	1	FALSE	FALSE	FALSE	FALSE	1	FALSE	FALSE	FALSE	FALSE	4.8102e-05	FALSE	FALSE	FALSE	FALSE	1.58993e-43	FALSE	FALSE	FALSE	FALSE	1	FALSE	FALSE	FALSE	FALSE
PTmerged15
PTmerged16	1	FALSE	TRUE	FALSE	FALSE	1	FALSE	TRUE	FALSE	FALSE	1	FALSE	TRUE	FALSE	FALSE	1	FALSE	FALSE	FALSE	FALSE	1	FALSE	FALSE	FALSE	FALSE	1	FALSE	FALSE	FALSE	FALSE	1	FALSE	FALSE	FALSE	FALSE
PTmerged17	1	FALSE	FALSE	FALSE	FALSE	1	FALSE	FALSE	FALSE	FALSE	1	FALSE	FALSE	FALSE	FALSE	1	FALSE	FALSE	FALSE	FALSE	1	FALSE	FALSE	FALSE	FALSE	1	FALSE	FALSE	TRUE	FALSE	1	FALSE	FALSE	FALSE	FALSE
PTmerged18	1	FALSE	FALSE	FALSE	FALSE	1	FALSE	FALSE	FALSE	FALSE	1	FALSE	FALSE	FALSE	FALSE	1	FALSE	FALSE	FALSE	FALSE	1	FALSE	FALSE	FALSE	FALSE	1	FALSE	FALSE	FALSE	FALSE	1	FALSE	FALSE	FALSE	FALSE
PTmerged19	1	FALSE	FALSE	FALSE	FALSE	1	FALSE	FALSE	FALSE	FALSE	1	FALSE	FALSE	FALSE	FALSE	1	FALSE	FALSE	FALSE	FALSE	1	FALSE	FALSE	FALSE	FALSE	1	FALSE	TRUE	FALSE	FALSE	1	FALSE	FALSE	FALSE	FALSE
PTmerged20
PTmerged21
PTmerged22	1	FALSE	FALSE	FALSE	FALSE	1	FALSE	FALSE	FALSE	FALSE	1	FALSE	FALSE	FALSE	FALSE	1	FALSE	FALSE	FALSE	FALSE	1	FALSE	FALSE	FALSE	FALSE	1	FALSE	FALSE	FALSE	FALSE	1	FALSE	FALSE	FALSE	FALSE
PTmerged23	1	FALSE	FALSE	FALSE	FALSE	1	FALSE	FALSE	FALSE	FALSE	1	FALSE	FALSE	FALSE	FALSE	1	FALSE	FALSE	FALSE	FALSE	1	FALSE	FALSE	FALSE	FALSE	1	FALSE	FALSE	FALSE	FALSE	1	FALSE	FALSE	FALSE	FALSE
PTmerged24	1	FALSE	FALSE	FALSE	FALSE	1	FALSE	FALSE	FALSE	FALSE	1	FALSE	FALSE	FALSE	FALSE	1	FALSE	FALSE	FALSE	FALSE	1	FALSE	FALSE	FALSE	FALSE	1	FALSE	FALSE	FALSE	FALSE	1	FALSE	FALSE	FALSE	FALSE
PTmerged25	1	FALSE	FALSE	FALSE	FALSE	1	FALSE	FALSE	FALSE	FALSE	1	FALSE	FALSE	FALSE	FALSE	1	FALSE	FALSE	FALSE	FALSE	1	FALSE	FALSE	FALSE	FALSE	1	FALSE	FALSE	FALSE	FALSE	1	FALSE	FALSE	FALSE	FALSE
PTmerged26	1	FALSE	FALSE	FALSE	FALSE	0.000947026	FALSE	FALSE	FALSE	FALSE	1	FALSE	FALSE	FALSE	FALSE	1	FALSE	FALSE	FALSE	FALSE	1	FALSE	FALSE	FALSE	FALSE	1	TRUE	FALSE	FALSE	FALSE	0.562003	FALSE	FALSE	FALSE	FALSE
PTmerged27	1	FALSE	FALSE	FALSE	FALSE	1	FALSE	FALSE	FALSE	FALSE	1	FALSE	FALSE	FALSE	FALSE	1	FALSE	FALSE	FALSE	FALSE	1	FALSE	FALSE	FALSE	FALSE	1	FALSE	FALSE	FALSE	FALSE	1	FALSE	FALSE	FALSE	FALSE
PTmerged28	1	FALSE	FALSE	FALSE	FALSE	1	FALSE	FALSE	FALSE	FALSE	1	FALSE	FALSE	FALSE	FALSE	1	FALSE	FALSE	FALSE	FALSE	1	FALSE	FALSE	FALSE	FALSE	1	FALSE	FALSE	TRUE	FALSE	1	FALSE	FALSE	FALSE	FALSE
PTmerged29	1	FALSE	FALSE	FALSE	FALSE	1	FALSE	FALSE	FALSE	FALSE	1	FALSE	FALSE	FALSE	FALSE	1	FALSE	FALSE	FALSE	FALSE	1	FALSE	FALSE	FALSE	FALSE	1	FALSE	TRUE	FALSE	FALSE	1	FALSE	FALSE	FALSE	FALSE
PTmerged30	1	FALSE	FALSE	FALSE	FALSE	1	FALSE	FALSE	FALSE	FALSE	1	FALSE	FALSE	FALSE	FALSE	1	FALSE	FALSE	FALSE	FALSE	1	FALSE	FALSE	FALSE	FALSE	1	FALSE	FALSE	FALSE	FALSE	1	FALSE	FALSE	FALSE	FALSE
PTmerged31	1	FALSE	FALSE	FALSE	FALSE	1	FALSE	FALSE	FALSE	FALSE	1	FALSE	FALSE	FALSE	FALSE	1	FALSE	FALSE	FALSE	FALSE	1	FALSE	FALSE	FALSE	FALSE	1	FALSE	FALSE	FALSE	FALSE	1	FALSE	FALSE	FALSE	FALSE
PTmerged32	1	FALSE	FALSE	FALSE	FALSE	1	FALSE	FALSE	FALSE	FALSE	1	FALSE	FALSE	FALSE	FALSE	1	FALSE	FALSE	FALSE	FALSE	1	FALSE	FALSE	FALSE	FALSE	1	FALSE	FALSE	FALSE	FALSE	1	FALSE	FALSE	FALSE	FALSE
PTmerged33
PTmerged34	1	FALSE	FALSE	FALSE	FALSE	1	FALSE	FALSE	FALSE	FALSE	1	FALSE	FALSE	FALSE	FALSE	1	FALSE	FALSE	FALSE	FALSE	1	FALSE	FALSE	FALSE	FALSE	1	FALSE	FALSE	FALSE	FALSE	1	FALSE	FALSE	FALSE	FALSE
PTmerged35	0.000483571	FALSE	FALSE	FALSE	FALSE	0.00307592	FALSE	FALSE	FALSE	FALSE	1	FALSE	FALSE	FALSE	FALSE	1	FALSE	FALSE	FALSE	FALSE	1	FALSE	FALSE	FALSE	FALSE	0.649766	FALSE	FALSE	FALSE	FALSE	1	FALSE	FALSE	FALSE	FALSE
PTmerged36	1	FALSE	FALSE	FALSE	FALSE	0.0453753	FALSE	FALSE	FALSE	FALSE	8.9714e-17	FALSE	FALSE	FALSE	FALSE	1	FALSE	FALSE	FALSE	FALSE	1	FALSE	FALSE	FALSE	FALSE	1	FALSE	FALSE	FALSE	FALSE	1	FALSE	FALSE	FALSE	FALSE
PTmerged37	1	FALSE	FALSE	FALSE	FALSE	1	FALSE	FALSE	FALSE	FALSE	1	FALSE	FALSE	FALSE	FALSE	1	FALSE	FALSE	FALSE	FALSE	1	FALSE	FALSE	FALSE	FALSE	1	FALSE	FALSE	FALSE	FALSE	1	FALSE	FALSE	FALSE	FALSE
PTmerged38	1.45443e-07	FALSE	FALSE	FALSE	FALSE	1	FALSE	FALSE	FALSE	FALSE	1.75194e-11	FALSE	FALSE	FALSE	FALSE	1	FALSE	FALSE	FALSE	FALSE	4.11914e-14	FALSE	FALSE	FALSE	FALSE	0.0131208	FALSE	FALSE	TRUE	FALSE	7.19802e-10	FALSE	FALSE	FALSE	FALSE
PTmerged39	1	FALSE	FALSE	FALSE	FALSE	1	FALSE	FALSE	FALSE	FALSE	1	FALSE	FALSE	FALSE	FALSE	1	FALSE	FALSE	FALSE	FALSE	1	FALSE	FALSE	FALSE	FALSE	1	FALSE	FALSE	FALSE	FALSE	1	FALSE	FALSE	FALSE	FALSE
PTmerged40	1	FALSE	FALSE	FALSE	FALSE	1	FALSE	FALSE	FALSE	FALSE	1	FALSE	FALSE	FALSE	FALSE	1	FALSE	FALSE	FALSE	FALSE	1	FALSE	FALSE	FALSE	FALSE	1	FALSE	FALSE	FALSE	FALSE	1	FALSE	FALSE	FALSE	FALSE
PTmerged41
PTmerged42	2.0346e-07	FALSE	FALSE	FALSE	FALSE	1	FALSE	FALSE	FALSE	FALSE	1	FALSE	TRUE	FALSE	FALSE	1.77726e-09	FALSE	TRUE	FALSE	FALSE	1	FALSE	TRUE	FALSE	FALSE	1	FALSE	FALSE	FALSE	FALSE	2.4366e-43	FALSE	FALSE	FALSE	FALSE
PTmerged43	1	FALSE	FALSE	FALSE	FALSE	1	FALSE	FALSE	FALSE	FALSE	1	FALSE	FALSE	FALSE	FALSE	1	FALSE	FALSE	FALSE	FALSE	1	FALSE	FALSE	FALSE	FALSE	1	FALSE	FALSE	FALSE	FALSE	1	FALSE	FALSE	FALSE	FALSE
PTmerged44	1	FALSE	FALSE	FALSE	FALSE	1	FALSE	FALSE	FALSE	FALSE	1	FALSE	FALSE	FALSE	FALSE	1	FALSE	FALSE	FALSE	FALSE	1	FALSE	FALSE	FALSE	FALSE	1	FALSE	FALSE	FALSE	FALSE	1	FALSE	FALSE	FALSE	FALSE
PTmerged45
PTmerged46	1	FALSE	FALSE	FALSE	FALSE	1	FALSE	FALSE	FALSE	FALSE	1	FALSE	FALSE	FALSE	FALSE	1	FALSE	FALSE	FALSE	FALSE	1	FALSE	FALSE	FALSE	FALSE	1	FALSE	FALSE	FALSE	FALSE	1	FALSE	FALSE	FALSE	FALSE
PTmerged47	1	FALSE	FALSE	FALSE	FALSE	1	FALSE	FALSE	FALSE	FALSE	1	FALSE	FALSE	FALSE	FALSE	1	FALSE	FALSE	FALSE	FALSE	1	FALSE	FALSE	FALSE	FALSE	0.440871	FALSE	FALSE	FALSE	FALSE	1	FALSE	FALSE	FALSE	FALSE
PTmerged48	0.325141	FALSE	FALSE	FALSE	FALSE	1	FALSE	FALSE	FALSE	FALSE	1	FALSE	FALSE	FALSE	FALSE	1	FALSE	FALSE	FALSE	FALSE	1	FALSE	FALSE	FALSE	FALSE	1.113e-15	FALSE	FALSE	FALSE	FALSE	0.594589	FALSE	FALSE	FALSE	FALSE
PTmerged49	1	FALSE	FALSE	FALSE	FALSE	1	FALSE	FALSE	FALSE	FALSE	1	FALSE	FALSE	FALSE	FALSE	1	FALSE	FALSE	FALSE	FALSE	1	FALSE	FALSE	FALSE	FALSE	1	FALSE	FALSE	FALSE	FALSE	1	FALSE	FALSE	FALSE	FALSE
PTmerged50	1	FALSE	FALSE	FALSE	FALSE	1	FALSE	FALSE	FALSE	FALSE	1	FALSE	FALSE	FALSE	FALSE	1	FALSE	FALSE	FALSE	FALSE	1	FALSE	FALSE	FALSE	FALSE	1	FALSE	FALSE	FALSE	FALSE	1	FALSE	FALSE	FALSE	FALSE
PTmerged51	1	FALSE	FALSE	FALSE	FALSE	1	FALSE	FALSE	FALSE	FALSE	1	FALSE	FALSE	FALSE	FALSE	1	FALSE	FALSE	FALSE	FALSE	1	FALSE	FALSE	FALSE	FALSE	1	FALSE	FALSE	TRUE	TRUE	1	FALSE	FALSE	FALSE	FALSE
PTmerged52
PTmerged53	1	FALSE	FALSE	FALSE	FALSE	1	FALSE	FALSE	FALSE	FALSE	1	FALSE	FALSE	FALSE	FALSE	1	FALSE	FALSE	FALSE	FALSE	1	FALSE	FALSE	FALSE	FALSE	1	FALSE	FALSE	FALSE	FALSE	1	FALSE	FALSE	FALSE	FALSE
PTmerged54	1	FALSE	FALSE	FALSE	FALSE	1	FALSE	FALSE	FALSE	FALSE	1	FALSE	FALSE	FALSE	FALSE	1	FALSE	FALSE	FALSE	FALSE	1	FALSE	FALSE	FALSE	FALSE	1	FALSE	FALSE	FALSE	FALSE	1	FALSE	FALSE	FALSE	FALSE
PTmerged55	1	FALSE	FALSE	FALSE	FALSE	1	FALSE	FALSE	FALSE	FALSE	1	FALSE	FALSE	FALSE	FALSE	1	FALSE	FALSE	FALSE	FALSE	1	FALSE	FALSE	FALSE	FALSE	1	FALSE	FALSE	FALSE	FALSE	1	FALSE	FALSE	FALSE	FALSE
PTmerged56	1	FALSE	FALSE	FALSE	FALSE	1	FALSE	FALSE	FALSE	FALSE	1	FALSE	FALSE	FALSE	FALSE	1	FALSE	FALSE	FALSE	FALSE	1	FALSE	FALSE	FALSE	FALSE	1	FALSE	FALSE	FALSE	FALSE	1	FALSE	FALSE	FALSE	FALSE
PTmerged57	1	FALSE	FALSE	FALSE	FALSE	1	FALSE	FALSE	FALSE	FALSE	1	FALSE	FALSE	FALSE	FALSE	1	FALSE	FALSE	FALSE	FALSE	1	FALSE	FALSE	FALSE	FALSE	1	FALSE	FALSE	FALSE	FALSE	1	FALSE	FALSE	FALSE	FALSE
PTmerged58	1	FALSE	FALSE	FALSE	FALSE	1	FALSE	FALSE	FALSE	FALSE	1	FALSE	FALSE	FALSE	FALSE	1	FALSE	FALSE	FALSE	FALSE	1	FALSE	FALSE	FALSE	FALSE	1	FALSE	FALSE	TRUE	TRUE	1	FALSE	FALSE	FALSE	FALSE
PTmerged59	0.000947204	FALSE	FALSE	FALSE	FALSE	1	FALSE	FALSE	FALSE	FALSE	1	FALSE	FALSE	FALSE	FALSE	0.090913	FALSE	FALSE	FALSE	FALSE	1	FALSE	FALSE	FALSE	FALSE	1.51514e-05	FALSE	FALSE	TRUE	TRUE	0.0122092	FALSE	FALSE	FALSE	FALSE
PTmerged60	1	FALSE	FALSE	FALSE	FALSE	1	FALSE	FALSE	FALSE	FALSE	1	FALSE	FALSE	FALSE	FALSE	1	FALSE	FALSE	FALSE	FALSE	1	FALSE	FALSE	FALSE	FALSE	1	FALSE	TRUE	FALSE	FALSE	1	FALSE	FALSE	FALSE	FALSE
PTmerged61	1	FALSE	FALSE	FALSE	FALSE	1	FALSE	FALSE	FALSE	FALSE	1	FALSE	FALSE	FALSE	FALSE	1	FALSE	FALSE	FALSE	FALSE	1	FALSE	FALSE	FALSE	FALSE	7.45929e-24	FALSE	FALSE	FALSE	FALSE	1	FALSE	FALSE	FALSE	FALSE
PTmerged62	1	FALSE	FALSE	FALSE	FALSE	1	FALSE	FALSE	FALSE	FALSE	1	FALSE	FALSE	FALSE	FALSE	1	FALSE	FALSE	FALSE	FALSE	1	FALSE	FALSE	FALSE	FALSE	1	FALSE	FALSE	FALSE	FALSE	1	FALSE	FALSE	FALSE	FALSE
PTmerged63	8.11557e-05	FALSE	FALSE	FALSE	FALSE	3.10219e-09	FALSE	FALSE	FALSE	FALSE	1	FALSE	FALSE	FALSE	FALSE	0.00179264	FALSE	FALSE	FALSE	FALSE	1.64015e-07	FALSE	FALSE	FALSE	FALSE	1	FALSE	FALSE	FALSE	FALSE	0.179499	FALSE	FALSE	FALSE	FALSE
PTmerged64	1	FALSE	FALSE	FALSE	FALSE	1	FALSE	FALSE	FALSE	FALSE	1	FALSE	FALSE	FALSE	FALSE	1	FALSE	FALSE	FALSE	FALSE	1	FALSE	FALSE	FALSE	FALSE	1	FALSE	FALSE	FALSE	FALSE	1	FALSE	FALSE	FALSE	FALSE
PTmerged65
PTmerged66
PTmerged67	1	FALSE	FALSE	FALSE	FALSE	1	FALSE	FALSE	FALSE	FALSE	1	FALSE	FALSE	FALSE	FALSE	1	FALSE	FALSE	FALSE	FALSE	1	FALSE	FALSE	FALSE	FALSE	9.21157e-29	FALSE	FALSE	FALSE	FALSE	1	FALSE	FALSE	FALSE	FALSE
PTmerged68	1	FALSE	FALSE	FALSE	FALSE	1	FALSE	FALSE	FALSE	FALSE	1	FALSE	FALSE	FALSE	FALSE	1	FALSE	FALSE	FALSE	FALSE	1	FALSE	FALSE	FALSE	FALSE	1	TRUE	FALSE	FALSE	FALSE	1	FALSE	FALSE	FALSE	FALSE
PTmerged69
PTmerged70	1	FALSE	FALSE	FALSE	FALSE	1	FALSE	FALSE	FALSE	FALSE	1	FALSE	FALSE	FALSE	FALSE	1	FALSE	FALSE	FALSE	FALSE	1	FALSE	FALSE	FALSE	FALSE	2.62898e-05	FALSE	FALSE	FALSE	FALSE	1	FALSE	FALSE	FALSE	FALSE
PTmerged71	1	FALSE	FALSE	FALSE	FALSE	1	FALSE	FALSE	FALSE	FALSE	1	FALSE	FALSE	FALSE	FALSE	1	FALSE	FALSE	FALSE	FALSE	1	FALSE	FALSE	FALSE	FALSE	1	FALSE	TRUE	FALSE	FALSE	1	FALSE	FALSE	FALSE	FALSE
PTmerged72	1	FALSE	FALSE	FALSE	FALSE	1	FALSE	FALSE	FALSE	FALSE	1	FALSE	FALSE	FALSE	FALSE	1	FALSE	FALSE	FALSE	FALSE	1	FALSE	FALSE	FALSE	FALSE	1	FALSE	FALSE	FALSE	FALSE	1	FALSE	FALSE	FALSE	FALSE
PTmerged73	1	FALSE	FALSE	FALSE	FALSE	1	FALSE	FALSE	FALSE	FALSE	1	FALSE	FALSE	FALSE	FALSE	1	FALSE	FALSE	FALSE	FALSE	1	FALSE	FALSE	FALSE	FALSE	1	TRUE	TRUE	FALSE	FALSE	1	FALSE	FALSE	FALSE	FALSE
PTmerged74
PTmerged75	1	FALSE	FALSE	FALSE	FALSE	1	FALSE	FALSE	FALSE	FALSE	1	FALSE	FALSE	FALSE	FALSE	1	FALSE	FALSE	FALSE	FALSE	1	FALSE	FALSE	FALSE	FALSE	7.28881e-09	FALSE	FALSE	TRUE	TRUE	1	FALSE	FALSE	FALSE	FALSE
PTmerged76	1	FALSE	FALSE	FALSE	FALSE	1	FALSE	FALSE	FALSE	FALSE	1	FALSE	FALSE	FALSE	FALSE	1	FALSE	FALSE	FALSE	FALSE	1	FALSE	FALSE	FALSE	FALSE	8.78092e-07	TRUE	FALSE	FALSE	FALSE	1	FALSE	FALSE	FALSE	FALSE
PTmerged77	1	FALSE	FALSE	FALSE	FALSE	1	FALSE	FALSE	FALSE	FALSE	1	FALSE	FALSE	FALSE	FALSE	1	FALSE	FALSE	FALSE	FALSE	1	FALSE	FALSE	FALSE	FALSE	0.466766	FALSE	FALSE	FALSE	FALSE	1	FALSE	FALSE	FALSE	FALSE
PTmerged78	1	FALSE	FALSE	FALSE	FALSE	1	FALSE	FALSE	FALSE	FALSE	1	FALSE	FALSE	FALSE	FALSE	1	FALSE	FALSE	FALSE	FALSE	1	FALSE	FALSE	FALSE	FALSE	1	FALSE	TRUE	TRUE	TRUE	1	FALSE	FALSE	FALSE	FALSE
PTmerged79	1	FALSE	FALSE	FALSE	FALSE	1	FALSE	FALSE	FALSE	FALSE	1	FALSE	FALSE	FALSE	FALSE	1	FALSE	FALSE	FALSE	FALSE	1	FALSE	FALSE	FALSE	FALSE	0.00121395	FALSE	FALSE	FALSE	FALSE	1	FALSE	FALSE	FALSE	FALSE
PTmerged80	1	FALSE	FALSE	FALSE	FALSE	1	FALSE	FALSE	FALSE	FALSE	1	FALSE	FALSE	FALSE	FALSE	1	FALSE	FALSE	FALSE	FALSE	1	FALSE	FALSE	FALSE	FALSE	1	FALSE	FALSE	FALSE	FALSE	1	FALSE	FALSE	FALSE	FALSE
PTmerged81	1	FALSE	FALSE	FALSE	FALSE	1	FALSE	FALSE	FALSE	FALSE	1	FALSE	FALSE	FALSE	FALSE	1	FALSE	FALSE	FALSE	FALSE	1	FALSE	FALSE	FALSE	FALSE	1	FALSE	FALSE	FALSE	FALSE	1	FALSE	FALSE	FALSE	FALSE
PTmerged82	1	FALSE	FALSE	FALSE	FALSE	1	FALSE	FALSE	FALSE	FALSE	1	FALSE	FALSE	FALSE	FALSE	1	FALSE	FALSE	FALSE	FALSE	1	FALSE	FALSE	FALSE	FALSE	1	FALSE	FALSE	FALSE	FALSE	1	FALSE	FALSE	FALSE	FALSE
PTmerged83	1	FALSE	FALSE	FALSE	FALSE	1	FALSE	FALSE	FALSE	FALSE	1	FALSE	FALSE	FALSE	FALSE	1	FALSE	FALSE	FALSE	FALSE	1	FALSE	FALSE	FALSE	FALSE	1	FALSE	FALSE	FALSE	FALSE	1	FALSE	FALSE	FALSE	FALSE
PTmerged84	1	FALSE	FALSE	FALSE	FALSE	1	FALSE	FALSE	FALSE	FALSE	1	FALSE	FALSE	FALSE	FALSE	1	FALSE	FALSE	FALSE	FALSE	1	FALSE	FALSE	FALSE	FALSE	1	FALSE	FALSE	FALSE	FALSE	1	FALSE	FALSE	FALSE	FALSE
PTmerged85	1	FALSE	FALSE	FALSE	FALSE	1	FALSE	FALSE	FALSE	FALSE	1	FALSE	FALSE	FALSE	FALSE	0.958802	FALSE	FALSE	FALSE	FALSE	1	FALSE	FALSE	FALSE	FALSE	0.00374798	FALSE	TRUE	FALSE	FALSE	1	FALSE	FALSE	FALSE	FALSE
PTmerged86	1	FALSE	FALSE	FALSE	FALSE	1	FALSE	FALSE	FALSE	FALSE	1	FALSE	FALSE	FALSE	FALSE	1	FALSE	FALSE	FALSE	FALSE	0.002671	FALSE	FALSE	FALSE	FALSE	0.0901554	FALSE	FALSE	FALSE	FALSE	1	FALSE	FALSE	FALSE	FALSE
PTmerged87
PTmerged88	1	FALSE	FALSE	FALSE	FALSE	1	FALSE	FALSE	FALSE	FALSE	1	FALSE	FALSE	FALSE	FALSE	0.042657	FALSE	FALSE	FALSE	FALSE	1	FALSE	FALSE	FALSE	FALSE	1	FALSE	FALSE	FALSE	FALSE	1	FALSE	FALSE	FALSE	FALSE
PTmerged89	1	FALSE	FALSE	FALSE	FALSE	1	FALSE	FALSE	FALSE	FALSE	1	FALSE	FALSE	FALSE	FALSE	1	FALSE	FALSE	FALSE	FALSE	1	FALSE	FALSE	FALSE	FALSE	1	FALSE	FALSE	FALSE	FALSE	1	FALSE	FALSE	FALSE	FALSE
PTmerged90	1	FALSE	FALSE	FALSE	FALSE	1	FALSE	FALSE	FALSE	FALSE	1	FALSE	FALSE	FALSE	FALSE	1	FALSE	FALSE	FALSE	FALSE	1	FALSE	FALSE	FALSE	FALSE	1	FALSE	FALSE	FALSE	FALSE	1	FALSE	FALSE	FALSE	FALSE
PTmerged91
PTmerged92
PTmerged93	1	FALSE	FALSE	FALSE	FALSE	3.63729e-13	FALSE	FALSE	FALSE	FALSE	1	FALSE	FALSE	FALSE	FALSE	1	FALSE	FALSE	FALSE	FALSE	3.36219e-30	FALSE	FALSE	FALSE	FALSE	4.10833e-09	FALSE	FALSE	FALSE	FALSE	1	FALSE	FALSE	FALSE	FALSE
PTmerged94	1	FALSE	FALSE	FALSE	FALSE	0.011772	FALSE	FALSE	FALSE	FALSE	8.19862e-10	FALSE	FALSE	FALSE	FALSE	3.94495e-22	FALSE	FALSE	FALSE	FALSE	8.85149e-80	FALSE	FALSE	FALSE	FALSE	0.000266825	FALSE	FALSE	FALSE	FALSE	1	FALSE	FALSE	FALSE	FALSE
PTmerged95	1	FALSE	FALSE	FALSE	FALSE	1	FALSE	FALSE	FALSE	FALSE	1	FALSE	FALSE	FALSE	FALSE	1	FALSE	FALSE	FALSE	FALSE	1	FALSE	FALSE	FALSE	FALSE	5.62234e-08	FALSE	FALSE	FALSE	FALSE	1	FALSE	FALSE	FALSE	FALSE
PTmerged96	1	FALSE	FALSE	FALSE	FALSE	1	FALSE	FALSE	FALSE	FALSE	1	FALSE	FALSE	FALSE	FALSE	1	FALSE	FALSE	FALSE	FALSE	1	FALSE	FALSE	FALSE	FALSE	2.92878e-31	FALSE	TRUE	TRUE	FALSE	1	FALSE	FALSE	FALSE	FALSE
PTmerged97	0	FALSE	FALSE	FALSE	FALSE	0	FALSE	FALSE	FALSE	FALSE	0	FALSE	FALSE	FALSE	FALSE	0.000104186	FALSE	FALSE	FALSE	FALSE	1	FALSE	FALSE	FALSE	FALSE	1.90433e-150	TRUE	FALSE	TRUE	TRUE	0.776413	FALSE	FALSE	FALSE	FALSE
PTmerged98
PTmerged99	1.96362e-07	FALSE	FALSE	FALSE	FALSE	1	FALSE	FALSE	FALSE	FALSE	1	FALSE	FALSE	FALSE	FALSE	1.06194e-07	FALSE	FALSE	FALSE	FALSE	1	FALSE	FALSE	FALSE	FALSE	0.56673	FALSE	FALSE	FALSE	FALSE	4.52607e-05	FALSE	FALSE	FALSE	FALSE
PTmerged100	0	FALSE	FALSE	FALSE	FALSE	1.27414e-32	FALSE	FALSE	FALSE	FALSE	0	FALSE	FALSE	FALSE	FALSE	6.99079e-63	FALSE	FALSE	FALSE	FALSE	0	FALSE	FALSE	FALSE	FALSE	1	TRUE	FALSE	FALSE	FALSE	0	FALSE	FALSE	FALSE	FALSE
PTmerged101	0.101619	FALSE	FALSE	FALSE	FALSE	6.97816e-08	FALSE	FALSE	FALSE	FALSE	1	FALSE	FALSE	FALSE	FALSE	1	FALSE	FALSE	FALSE	FALSE	4.36648e-06	FALSE	FALSE	FALSE	FALSE	2.44307e-16	TRUE	FALSE	FALSE	FALSE	0.00116969	FALSE	FALSE	FALSE	FALSE
PTmerged102
PTmerged103
PTmerged104
PTmerged105	1	FALSE	FALSE	FALSE	FALSE	1	FALSE	FALSE	FALSE	FALSE	1	FALSE	FALSE	FALSE	FALSE	1	FALSE	FALSE	FALSE	FALSE	1	FALSE	FALSE	FALSE	FALSE	1.38402e-11	FALSE	FALSE	FALSE	FALSE	1	FALSE	FALSE	FALSE	FALSE
PTmerged106	1	FALSE	FALSE	FALSE	FALSE	1	FALSE	FALSE	FALSE	FALSE	1	FALSE	FALSE	FALSE	FALSE	1	FALSE	FALSE	FALSE	FALSE	1	FALSE	FALSE	FALSE	FALSE	1	FALSE	FALSE	FALSE	FALSE	1	FALSE	FALSE	FALSE	FALSE
PTmerged107	1	FALSE	FALSE	FALSE	FALSE	1	FALSE	FALSE	FALSE	FALSE	1	FALSE	FALSE	FALSE	FALSE	1	FALSE	FALSE	FALSE	FALSE	1	FALSE	FALSE	FALSE	FALSE	1	FALSE	FALSE	FALSE	FALSE	1	FALSE	FALSE	FALSE	FALSE
PTmerged108	1	FALSE	FALSE	FALSE	FALSE	1	FALSE	FALSE	FALSE	FALSE	1	FALSE	FALSE	FALSE	FALSE	1	FALSE	FALSE	FALSE	FALSE	1	FALSE	FALSE	FALSE	FALSE	0.667471	FALSE	TRUE	FALSE	FALSE	1	FALSE	FALSE	FALSE	FALSE
PTmerged109	1	FALSE	FALSE	FALSE	FALSE	1	FALSE	FALSE	FALSE	FALSE	1	FALSE	FALSE	FALSE	FALSE	1	FALSE	FALSE	FALSE	FALSE	1	FALSE	FALSE	FALSE	FALSE	2.94084e-07	FALSE	FALSE	FALSE	FALSE	1	FALSE	FALSE	FALSE	FALSE
PTmerged110	1	FALSE	FALSE	FALSE	FALSE	1	FALSE	FALSE	FALSE	FALSE	1	FALSE	FALSE	FALSE	FALSE	1	FALSE	FALSE	FALSE	FALSE	1	FALSE	FALSE	FALSE	FALSE	1	FALSE	FALSE	FALSE	FALSE	1	FALSE	FALSE	FALSE	FALSE
PTmerged111	1	FALSE	FALSE	FALSE	FALSE	1	FALSE	FALSE	FALSE	FALSE	1	FALSE	FALSE	FALSE	FALSE	1	FALSE	FALSE	FALSE	FALSE	1	FALSE	FALSE	FALSE	FALSE	1	FALSE	FALSE	FALSE	FALSE	1	FALSE	FALSE	FALSE	FALSE
PTmerged112	1	FALSE	FALSE	FALSE	FALSE	1	FALSE	FALSE	FALSE	FALSE	1	FALSE	FALSE	FALSE	FALSE	1	FALSE	FALSE	FALSE	FALSE	1	FALSE	FALSE	FALSE	FALSE	1	FALSE	TRUE	FALSE	FALSE	1	FALSE	FALSE	FALSE	FALSE
PTmerged113	1	FALSE	FALSE	FALSE	FALSE	1	FALSE	FALSE	FALSE	FALSE	1	FALSE	FALSE	FALSE	FALSE	1	FALSE	FALSE	FALSE	FALSE	1	FALSE	FALSE	FALSE	FALSE	1	FALSE	FALSE	FALSE	FALSE	1	FALSE	FALSE	FALSE	FALSE
PTmerged114	1	FALSE	TRUE	FALSE	FALSE	1	FALSE	TRUE	FALSE	FALSE	1	FALSE	TRUE	FALSE	FALSE	1	FALSE	FALSE	FALSE	FALSE	1	FALSE	FALSE	FALSE	FALSE	1	FALSE	FALSE	FALSE	FALSE	1	FALSE	FALSE	FALSE	FALSE
PTmerged115	1	FALSE	FALSE	FALSE	FALSE	1	FALSE	FALSE	FALSE	FALSE	1	FALSE	FALSE	FALSE	FALSE	1	FALSE	FALSE	FALSE	FALSE	1	FALSE	FALSE	FALSE	FALSE	1	FALSE	FALSE	FALSE	FALSE	1	FALSE	FALSE	FALSE	FALSE
PTmerged116	1	FALSE	FALSE	TRUE	TRUE	1	FALSE	FALSE	TRUE	TRUE	1	FALSE	FALSE	TRUE	TRUE	1	FALSE	FALSE	FALSE	FALSE	1	FALSE	FALSE	FALSE	FALSE	1	FALSE	TRUE	TRUE	TRUE	1	FALSE	FALSE	FALSE	FALSE
PTmerged117	1	FALSE	FALSE	TRUE	TRUE	1	FALSE	FALSE	FALSE	FALSE	1	FALSE	FALSE	TRUE	TRUE	1	FALSE	FALSE	FALSE	FALSE	0.0640482	FALSE	FALSE	TRUE	TRUE	1	FALSE	TRUE	FALSE	FALSE	1	FALSE	FALSE	TRUE	TRUE
PTmerged118	1	FALSE	FALSE	FALSE	FALSE	1	FALSE	FALSE	FALSE	FALSE	1	FALSE	FALSE	FALSE	FALSE	1	FALSE	FALSE	FALSE	FALSE	1	FALSE	FALSE	FALSE	FALSE	1	FALSE	FALSE	FALSE	FALSE	1	FALSE	FALSE	FALSE	FALSE
PTmerged119	1	FALSE	FALSE	FALSE	FALSE	1	FALSE	FALSE	FALSE	FALSE	1	FALSE	FALSE	FALSE	FALSE	1	FALSE	FALSE	FALSE	FALSE	1	FALSE	FALSE	FALSE	FALSE	0.0144988	FALSE	FALSE	FALSE	FALSE	1	FALSE	FALSE	FALSE	FALSE
PTmerged120	1	FALSE	FALSE	FALSE	FALSE	1	FALSE	FALSE	FALSE	FALSE	1	FALSE	FALSE	FALSE	FALSE	1	FALSE	FALSE	FALSE	FALSE	1	FALSE	FALSE	FALSE	FALSE	1	FALSE	FALSE	FALSE	FALSE	1	FALSE	FALSE	FALSE	FALSE
PTmerged121	1	FALSE	FALSE	FALSE	FALSE	1	FALSE	FALSE	FALSE	FALSE	1	FALSE	TRUE	TRUE	TRUE	1	FALSE	TRUE	TRUE	TRUE	1	FALSE	TRUE	TRUE	TRUE	3.72424e-127	FALSE	TRUE	TRUE	TRUE	0.148457	FALSE	FALSE	FALSE	FALSE
PTmerged122	1	FALSE	FALSE	FALSE	FALSE	1	FALSE	FALSE	FALSE	FALSE	1	FALSE	FALSE	FALSE	FALSE	1	FALSE	FALSE	FALSE	FALSE	1	FALSE	FALSE	FALSE	FALSE	0.0656328	FALSE	FALSE	FALSE	FALSE	1	FALSE	FALSE	FALSE	FALSE
PTmerged123	1	FALSE	FALSE	FALSE	FALSE	3.95292e-13	FALSE	FALSE	FALSE	FALSE	1	FALSE	FALSE	FALSE	FALSE	1	FALSE	FALSE	FALSE	FALSE	7.06277e-27	FALSE	FALSE	FALSE	FALSE	1	FALSE	FALSE	FALSE	FALSE	1.65982e-10	FALSE	FALSE	FALSE	FALSE
PTmerged124	1	FALSE	FALSE	FALSE	FALSE	1	FALSE	FALSE	FALSE	FALSE	1	FALSE	FALSE	FALSE	FALSE	1	FALSE	FALSE	FALSE	FALSE	1	FALSE	FALSE	FALSE	FALSE	1	FALSE	FALSE	FALSE	FALSE	1	FALSE	FALSE	FALSE	FALSE
PTmerged125	1	FALSE	FALSE	FALSE	FALSE	7.24335e-14	FALSE	FALSE	FALSE	FALSE	1	FALSE	FALSE	FALSE	FALSE	1	FALSE	FALSE	FALSE	FALSE	1.93065e-12	FALSE	FALSE	FALSE	FALSE		FALSE	FALSE	FALSE	FALSE	6.50858e-07	FALSE	FALSE	FALSE	FALSE
PTmerged126	1	FALSE	FALSE	FALSE	FALSE	1	FALSE	FALSE	FALSE	FALSE	1	FALSE	FALSE	FALSE	FALSE	1	FALSE	FALSE	FALSE	FALSE	1	FALSE	FALSE	FALSE	FALSE	0.202605	FALSE	FALSE	FALSE	FALSE	1	FALSE	FALSE	FALSE	FALSE
PTmerged127	1	FALSE	FALSE	FALSE	FALSE	1	FALSE	FALSE	FALSE	FALSE	1	FALSE	FALSE	FALSE	FALSE	1	FALSE	FALSE	FALSE	FALSE	1	FALSE	FALSE	FALSE	FALSE	4.51575e-07	FALSE	TRUE	FALSE	FALSE	1	FALSE	FALSE	FALSE	FALSE
PTmerged128	1	FALSE	FALSE	FALSE	FALSE	1	FALSE	FALSE	TRUE	FALSE	1	FALSE	FALSE	FALSE	FALSE	1	FALSE	FALSE	FALSE	FALSE	1	FALSE	FALSE	TRUE	FALSE	1	FALSE	FALSE	FALSE	FALSE	1	FALSE	FALSE	TRUE	FALSE
PTmerged129	1	FALSE	FALSE	FALSE	FALSE	1	FALSE	FALSE	FALSE	FALSE	1	FALSE	FALSE	FALSE	FALSE	1	FALSE	FALSE	FALSE	FALSE	1	FALSE	FALSE	FALSE	FALSE	1	FALSE	FALSE	FALSE	FALSE	1	FALSE	FALSE	FALSE	FALSE
PTmerged130	1	FALSE	TRUE	FALSE	FALSE	1	FALSE	TRUE	FALSE	FALSE	1	FALSE	FALSE	FALSE	FALSE	1	FALSE	TRUE	FALSE	FALSE	1	FALSE	TRUE	FALSE	FALSE	1	FALSE	FALSE	FALSE	FALSE	1	FALSE	FALSE	FALSE	FALSE
PTmerged131	1	FALSE	TRUE	FALSE	FALSE	1	FALSE	FALSE	FALSE	FALSE	1	FALSE	FALSE	FALSE	FALSE	1	FALSE	TRUE	FALSE	FALSE	1	FALSE	FALSE	FALSE	FALSE	1	FALSE	FALSE	FALSE	FALSE	1	FALSE	TRUE	FALSE	FALSE
PTmerged132	1	FALSE	FALSE	FALSE	FALSE	1	FALSE	FALSE	FALSE	FALSE	1	FALSE	FALSE	FALSE	FALSE	1	FALSE	FALSE	FALSE	FALSE	1	FALSE	FALSE	FALSE	FALSE	1	FALSE	FALSE	FALSE	FALSE	1	FALSE	FALSE	FALSE	FALSE
PTmerged133	1	FALSE	FALSE	FALSE	FALSE	1	FALSE	FALSE	FALSE	FALSE	1	FALSE	FALSE	FALSE	FALSE	1	FALSE	FALSE	FALSE	FALSE	1	FALSE	FALSE	FALSE	FALSE	1	FALSE	FALSE	FALSE	FALSE	1	FALSE	FALSE	FALSE	FALSE
PTmerged134	1	FALSE	FALSE	FALSE	FALSE	1	FALSE	FALSE	FALSE	FALSE	1	FALSE	TRUE	FALSE	FALSE	1	FALSE	TRUE	FALSE	FALSE	1	FALSE	TRUE	FALSE	FALSE	1	TRUE	TRUE	FALSE	FALSE	1	FALSE	FALSE	FALSE	FALSE
PTmerged135
PTmerged136	1	FALSE	TRUE	FALSE	FALSE	1	FALSE	FALSE	FALSE	FALSE	1	FALSE	TRUE	FALSE	FALSE	1	FALSE	TRUE	FALSE	FALSE	1	FALSE	TRUE	FALSE	FALSE	1	FALSE	TRUE	FALSE	FALSE	1	FALSE	TRUE	FALSE	FALSE
PTmerged137	1	FALSE	FALSE	FALSE	FALSE	1	FALSE	FALSE	FALSE	FALSE	1	FALSE	FALSE	FALSE	FALSE	1	FALSE	FALSE	FALSE	FALSE	1	FALSE	FALSE	FALSE	FALSE	1	FALSE	FALSE	FALSE	FALSE	1	FALSE	FALSE	FALSE	FALSE
PTmerged138	4.00301e-42	FALSE	TRUE	TRUE	TRUE	4.59044e-45	FALSE	FALSE	TRUE	TRUE	1.69898e-47	FALSE	TRUE	TRUE	TRUE	1	FALSE	FALSE	FALSE	FALSE	1	FALSE	TRUE	FALSE	FALSE	4.78445e-65	FALSE	FALSE	TRUE	TRUE	1	FALSE	TRUE	FALSE	FALSE
PTmerged139	1	FALSE	FALSE	FALSE	FALSE	1	FALSE	FALSE	FALSE	FALSE	1	FALSE	FALSE	FALSE	FALSE	1	FALSE	FALSE	FALSE	FALSE	1	FALSE	FALSE	FALSE	FALSE	1	FALSE	FALSE	FALSE	FALSE	1	FALSE	FALSE	FALSE	FALSE
PTmerged140	3.61021e-33	FALSE	FALSE	FALSE	FALSE	8.19056e-20	FALSE	FALSE	FALSE	FALSE	1	FALSE	FALSE	FALSE	FALSE	4.32651e-33	FALSE	FALSE	FALSE	FALSE	7.47962e-20	FALSE	FALSE	FALSE	FALSE	1.71859e-21	FALSE	FALSE	FALSE	FALSE	1	FALSE	FALSE	FALSE	FALSE
PTmerged141	1	FALSE	TRUE	FALSE	FALSE	0.00149432	FALSE	FALSE	FALSE	FALSE	1	FALSE	FALSE	FALSE	FALSE	1	FALSE	TRUE	FALSE	FALSE	0.000134521	FALSE	FALSE	FALSE	FALSE	1	FALSE	TRUE	FALSE	FALSE	0.272733	FALSE	TRUE	FALSE	FALSE
PTmerged142
PTmerged143	1	FALSE	FALSE	FALSE	FALSE	1	FALSE	FALSE	FALSE	FALSE	1	FALSE	FALSE	FALSE	FALSE	1	FALSE	FALSE	FALSE	FALSE	1	FALSE	FALSE	FALSE	FALSE	1	FALSE	FALSE	FALSE	FALSE	1	FALSE	FALSE	FALSE	FALSE
PTmerged144	1	FALSE	FALSE	FALSE	FALSE	1	FALSE	FALSE	FALSE	FALSE	1	FALSE	FALSE	FALSE	FALSE	1	FALSE	FALSE	FALSE	FALSE	1	FALSE	FALSE	FALSE	FALSE	1	FALSE	FALSE	FALSE	FALSE	1	FALSE	FALSE	FALSE	FALSE
PTmerged145	1	FALSE	FALSE	FALSE	FALSE	1	FALSE	FALSE	FALSE	FALSE	1	FALSE	FALSE	FALSE	FALSE	1	FALSE	FALSE	FALSE	FALSE	1	FALSE	FALSE	FALSE	FALSE	8.78063e-09	FALSE	FALSE	FALSE	FALSE	1	FALSE	FALSE	FALSE	FALSE
PTmerged146	1	FALSE	FALSE	FALSE	FALSE	1	FALSE	FALSE	FALSE	FALSE	1	FALSE	FALSE	FALSE	FALSE	1	FALSE	FALSE	FALSE	FALSE	1	FALSE	FALSE	FALSE	FALSE	1	FALSE	FALSE	FALSE	FALSE	1	FALSE	FALSE	FALSE	FALSE
PTmerged147	1	FALSE	FALSE	TRUE	TRUE	1	FALSE	FALSE	FALSE	FALSE	1	FALSE	FALSE	FALSE	FALSE	1	FALSE	FALSE	TRUE	TRUE	1	FALSE	FALSE	FALSE	FALSE	2.57437e-10	FALSE	TRUE	TRUE	TRUE	1	FALSE	FALSE	TRUE	TRUE
PTmerged148	1	FALSE	FALSE	FALSE	FALSE	1	FALSE	FALSE	FALSE	FALSE	1	FALSE	FALSE	FALSE	FALSE	1	FALSE	FALSE	FALSE	FALSE	1	FALSE	FALSE	FALSE	FALSE	1	FALSE	FALSE	FALSE	FALSE	1	FALSE	FALSE	FALSE	FALSE
PTmerged149	1	FALSE	TRUE	FALSE	FALSE	1	FALSE	FALSE	FALSE	FALSE	1	FALSE	FALSE	FALSE	FALSE	1	FALSE	TRUE	FALSE	FALSE	1	FALSE	FALSE	FALSE	FALSE	1	FALSE	TRUE	FALSE	FALSE	1	FALSE	TRUE	FALSE	FALSE
PTmerged150	1	FALSE	FALSE	FALSE	FALSE	1	FALSE	FALSE	FALSE	FALSE	1	FALSE	FALSE	FALSE	FALSE	1	FALSE	FALSE	FALSE	FALSE	1	FALSE	FALSE	FALSE	FALSE	1	FALSE	TRUE	FALSE	FALSE	1	FALSE	FALSE	FALSE	FALSE
PTmerged151	1	FALSE	FALSE	FALSE	FALSE	1	FALSE	FALSE	FALSE	FALSE	1	FALSE	FALSE	FALSE	FALSE	1	FALSE	FALSE	FALSE	FALSE	1	FALSE	FALSE	FALSE	FALSE	1	FALSE	FALSE	FALSE	FALSE	1	FALSE	FALSE	FALSE	FALSE
PTmerged152	1	FALSE	FALSE	FALSE	FALSE	1	FALSE	FALSE	FALSE	FALSE	1	FALSE	FALSE	FALSE	FALSE	1	FALSE	FALSE	FALSE	FALSE	1	FALSE	FALSE	FALSE	FALSE	1	FALSE	FALSE	FALSE	FALSE	1	FALSE	FALSE	FALSE	FALSE
PTmerged153	1	FALSE	FALSE	FALSE	FALSE	1	FALSE	FALSE	FALSE	FALSE	1	FALSE	FALSE	FALSE	FALSE	1	FALSE	FALSE	FALSE	FALSE	1	FALSE	FALSE	FALSE	FALSE	1	FALSE	FALSE	FALSE	FALSE	1	FALSE	FALSE	FALSE	FALSE
PTmerged154	1	FALSE	FALSE	FALSE	FALSE	1	FALSE	FALSE	FALSE	FALSE	1	FALSE	FALSE	FALSE	FALSE	1	FALSE	FALSE	FALSE	FALSE	1	FALSE	FALSE	FALSE	FALSE	0.471088	FALSE	FALSE	FALSE	FALSE	1	FALSE	FALSE	FALSE	FALSE
PTmerged155	1	FALSE	FALSE	FALSE	FALSE	1	FALSE	FALSE	FALSE	FALSE	1	FALSE	FALSE	FALSE	FALSE	1	FALSE	FALSE	FALSE	FALSE	1	FALSE	FALSE	FALSE	FALSE	0.837464	FALSE	FALSE	FALSE	FALSE	1	FALSE	FALSE	FALSE	FALSE
PTmerged156	1	FALSE	FALSE	FALSE	FALSE	1	FALSE	FALSE	FALSE	FALSE	1	FALSE	FALSE	FALSE	FALSE	1	FALSE	FALSE	FALSE	FALSE	1	FALSE	FALSE	FALSE	FALSE	1	FALSE	TRUE	FALSE	FALSE	1	FALSE	FALSE	FALSE	FALSE
PTmerged157	1	FALSE	FALSE	FALSE	FALSE	1	FALSE	FALSE	FALSE	FALSE	1	FALSE	FALSE	FALSE	FALSE	0.284398	FALSE	FALSE	FALSE	FALSE	1	FALSE	FALSE	FALSE	FALSE	1	FALSE	FALSE	FALSE	FALSE	1	FALSE	FALSE	FALSE	FALSE
PTmerged158	1	FALSE	FALSE	FALSE	FALSE	1	FALSE	FALSE	FALSE	FALSE	1	FALSE	FALSE	FALSE	FALSE	1	FALSE	FALSE	FALSE	FALSE	1	FALSE	FALSE	FALSE	FALSE	1	FALSE	FALSE	FALSE	FALSE	1	FALSE	FALSE	FALSE	FALSE
PTmerged159
PTmerged160	1	FALSE	FALSE	FALSE	FALSE	1	FALSE	FALSE	FALSE	FALSE	1	FALSE	FALSE	FALSE	FALSE	1	FALSE	FALSE	FALSE	FALSE	1	FALSE	FALSE	FALSE	FALSE	1	FALSE	TRUE	FALSE	FALSE	1	FALSE	FALSE	FALSE	FALSE
PTmerged161
PTmerged162	1	FALSE	TRUE	FALSE	FALSE	1	FALSE	FALSE	FALSE	FALSE	1	FALSE	FALSE	FALSE	FALSE	1	FALSE	TRUE	FALSE	FALSE	1	FALSE	FALSE	FALSE	FALSE	1	FALSE	FALSE	FALSE	FALSE	1	FALSE	TRUE	FALSE	FALSE
PTmerged163	1	FALSE	FALSE	FALSE	FALSE	1	FALSE	FALSE	FALSE	FALSE	1	FALSE	FALSE	FALSE	FALSE	1	FALSE	FALSE	FALSE	FALSE	1	FALSE	FALSE	FALSE	FALSE	1	FALSE	FALSE	FALSE	FALSE	1	FALSE	FALSE	FALSE	FALSE
PTmerged164	1	FALSE	FALSE	FALSE	FALSE	1	FALSE	FALSE	FALSE	FALSE	1	FALSE	FALSE	FALSE	FALSE	1	FALSE	FALSE	FALSE	FALSE	1	FALSE	FALSE	FALSE	FALSE	1	FALSE	FALSE	FALSE	FALSE	1	FALSE	FALSE	FALSE	FALSE
PTmerged165	1	FALSE	FALSE	FALSE	FALSE	1	FALSE	FALSE	FALSE	FALSE	1	FALSE	FALSE	FALSE	FALSE	1	FALSE	FALSE	FALSE	FALSE	1	FALSE	FALSE	FALSE	FALSE	1	FALSE	FALSE	FALSE	FALSE	1	FALSE	FALSE	FALSE	FALSE
PTmerged166	1	FALSE	FALSE	FALSE	FALSE	1	FALSE	FALSE	FALSE	FALSE	1	FALSE	FALSE	FALSE	FALSE	1	FALSE	FALSE	FALSE	FALSE	1	FALSE	FALSE	FALSE	FALSE	1	FALSE	FALSE	FALSE	FALSE	1	FALSE	FALSE	FALSE	FALSE
PTmerged167	1	FALSE	FALSE	FALSE	FALSE	1	FALSE	FALSE	FALSE	FALSE	1	FALSE	FALSE	FALSE	FALSE	1	FALSE	FALSE	FALSE	FALSE	1	FALSE	FALSE	FALSE	FALSE	1	FALSE	TRUE	FALSE	FALSE	1	FALSE	FALSE	FALSE	FALSE
PTmerged168
PTmerged169	1	FALSE	FALSE	FALSE	FALSE	1	FALSE	FALSE	FALSE	FALSE	0.0793853	FALSE	FALSE	FALSE	FALSE	1	FALSE	FALSE	FALSE	FALSE	1	FALSE	FALSE	FALSE	FALSE	1	FALSE	FALSE	FALSE	FALSE	1	FALSE	FALSE	FALSE	FALSE
PTmerged170	1	FALSE	TRUE	FALSE	FALSE	1	FALSE	TRUE	FALSE	FALSE	1	FALSE	FALSE	FALSE	FALSE	1	FALSE	TRUE	FALSE	FALSE	1	FALSE	TRUE	FALSE	FALSE	0.56673	FALSE	FALSE	FALSE	FALSE	1	FALSE	FALSE	FALSE	FALSE
PTmerged171	1	FALSE	FALSE	TRUE	TRUE	1	FALSE	FALSE	TRUE	TRUE	1	FALSE	FALSE	FALSE	FALSE	1	FALSE	FALSE	TRUE	TRUE	1	FALSE	FALSE	TRUE	TRUE	1	FALSE	FALSE	FALSE	FALSE	1	FALSE	FALSE	FALSE	FALSE
PTmerged172	1	FALSE	FALSE	FALSE	FALSE	1	FALSE	FALSE	FALSE	FALSE	1	FALSE	FALSE	FALSE	FALSE	1	FALSE	FALSE	FALSE	FALSE	1	FALSE	FALSE	FALSE	FALSE	1	FALSE	FALSE	FALSE	FALSE	1	FALSE	FALSE	FALSE	FALSE
PTmerged173	1	FALSE	FALSE	FALSE	FALSE	1	FALSE	FALSE	FALSE	FALSE	1	FALSE	FALSE	FALSE	FALSE	1	FALSE	FALSE	FALSE	FALSE	1	FALSE	FALSE	FALSE	FALSE	1	FALSE	FALSE	FALSE	FALSE	1	FALSE	FALSE	FALSE	FALSE
PTmerged174	1	FALSE	FALSE	FALSE	FALSE	1	FALSE	FALSE	FALSE	FALSE	1	FALSE	FALSE	FALSE	FALSE	1	FALSE	FALSE	FALSE	FALSE	1	FALSE	FALSE	FALSE	FALSE	1	FALSE	FALSE	FALSE	FALSE	1	FALSE	FALSE	FALSE	FALSE
PTmerged175	1	FALSE	FALSE	FALSE	FALSE	1	FALSE	FALSE	FALSE	FALSE	1	FALSE	FALSE	FALSE	FALSE	1	FALSE	FALSE	FALSE	FALSE	1	FALSE	FALSE	FALSE	FALSE	1	FALSE	FALSE	FALSE	FALSE	1	FALSE	FALSE	FALSE	FALSE
PTmerged176	1	FALSE	TRUE	TRUE	TRUE	1	FALSE	FALSE	FALSE	FALSE	1	FALSE	FALSE	FALSE	FALSE	1	FALSE	TRUE	TRUE	TRUE	1	FALSE	FALSE	FALSE	FALSE	0.140114	FALSE	TRUE	FALSE	FALSE	1	FALSE	TRUE	TRUE	TRUE
PTmerged177
PTmerged178	1	FALSE	FALSE	FALSE	FALSE	1	FALSE	FALSE	FALSE	FALSE	1	FALSE	FALSE	FALSE	FALSE	1	FALSE	FALSE	FALSE	FALSE	1	FALSE	FALSE	FALSE	FALSE	1	FALSE	FALSE	FALSE	FALSE	1	FALSE	FALSE	FALSE	FALSE
PTmerged179	1	FALSE	FALSE	FALSE	FALSE	1	FALSE	FALSE	FALSE	FALSE	1	FALSE	FALSE	FALSE	FALSE	1	FALSE	FALSE	FALSE	FALSE	1	FALSE	FALSE	FALSE	FALSE	1	FALSE	FALSE	FALSE	FALSE	1	FALSE	FALSE	FALSE	FALSE
PTmerged180	1	FALSE	FALSE	FALSE	FALSE	1	FALSE	FALSE	FALSE	FALSE	1	FALSE	FALSE	FALSE	FALSE	1	FALSE	FALSE	FALSE	FALSE	1	FALSE	FALSE	FALSE	FALSE	1	FALSE	FALSE	FALSE	FALSE	1	FALSE	FALSE	FALSE	FALSE
PTmerged181	1	FALSE	FALSE	FALSE	FALSE	1	FALSE	FALSE	FALSE	FALSE	1	FALSE	FALSE	FALSE	FALSE	1	FALSE	FALSE	FALSE	FALSE	1	FALSE	FALSE	FALSE	FALSE	1	FALSE	FALSE	FALSE	FALSE	1	FALSE	FALSE	FALSE	FALSE
PTmerged182	1	FALSE	FALSE	FALSE	FALSE	1	FALSE	FALSE	FALSE	FALSE	1	FALSE	FALSE	FALSE	FALSE	1	FALSE	FALSE	FALSE	FALSE	1	FALSE	FALSE	FALSE	FALSE	1	FALSE	FALSE	FALSE	FALSE	1	FALSE	FALSE	FALSE	FALSE
PTmerged183	1	FALSE	FALSE	FALSE	FALSE	1	FALSE	FALSE	FALSE	FALSE	1	FALSE	FALSE	FALSE	FALSE	1	FALSE	FALSE	FALSE	FALSE	1	FALSE	FALSE	FALSE	FALSE	1	FALSE	FALSE	FALSE	FALSE	1	FALSE	FALSE	FALSE	FALSE
PTmerged184	1	FALSE	FALSE	TRUE	FALSE	1	FALSE	FALSE	FALSE	FALSE	1	FALSE	FALSE	TRUE	FALSE	1	FALSE	FALSE	FALSE	FALSE	1	FALSE	FALSE	TRUE	FALSE	1	FALSE	FALSE	FALSE	FALSE	1	FALSE	FALSE	TRUE	FALSE
PTmerged185	1	FALSE	FALSE	FALSE	FALSE	1	FALSE	FALSE	FALSE	FALSE	1	FALSE	FALSE	FALSE	FALSE	1	FALSE	FALSE	FALSE	FALSE	1	FALSE	FALSE	FALSE	FALSE	0.884058	FALSE	TRUE	FALSE	FALSE	1	FALSE	FALSE	FALSE	FALSE
PTmerged186	1	FALSE	TRUE	FALSE	FALSE	1	FALSE	FALSE	FALSE	FALSE	1	FALSE	FALSE	FALSE	FALSE	1	FALSE	TRUE	FALSE	FALSE	1	FALSE	FALSE	FALSE	FALSE	1	FALSE	TRUE	FALSE	FALSE	1	FALSE	TRUE	FALSE	FALSE
PTmerged187	1	FALSE	FALSE	FALSE	FALSE	1	FALSE	FALSE	FALSE	FALSE	1	FALSE	FALSE	FALSE	FALSE	1	FALSE	FALSE	FALSE	FALSE	1	FALSE	FALSE	FALSE	FALSE	0.0283421	FALSE	FALSE	FALSE	FALSE	1	FALSE	FALSE	FALSE	FALSE
PTmerged188	1	FALSE	FALSE	FALSE	FALSE	1	FALSE	FALSE	FALSE	FALSE	1	FALSE	FALSE	FALSE	FALSE	1	FALSE	FALSE	FALSE	FALSE	1	FALSE	FALSE	FALSE	FALSE	1	FALSE	FALSE	FALSE	FALSE	1	FALSE	FALSE	FALSE	FALSE
PTmerged189	1	FALSE	FALSE	FALSE	FALSE	1	FALSE	FALSE	FALSE	FALSE	1	FALSE	FALSE	FALSE	FALSE	1	FALSE	FALSE	FALSE	FALSE	1	FALSE	FALSE	FALSE	FALSE	1	FALSE	FALSE	FALSE	FALSE	1	FALSE	FALSE	FALSE	FALSE
PTmerged190	1	FALSE	FALSE	FALSE	FALSE	1	FALSE	FALSE	FALSE	FALSE	1	FALSE	FALSE	FALSE	FALSE	1	FALSE	FALSE	FALSE	FALSE	1	FALSE	FALSE	FALSE	FALSE	1	FALSE	FALSE	FALSE	FALSE	1	FALSE	FALSE	FALSE	FALSE
PTmerged191	1	FALSE	FALSE	FALSE	FALSE	1	FALSE	FALSE	FALSE	FALSE	1	FALSE	FALSE	FALSE	FALSE	1	FALSE	FALSE	FALSE	FALSE	1	FALSE	FALSE	FALSE	FALSE	1	FALSE	FALSE	FALSE	FALSE	1	FALSE	FALSE	FALSE	FALSE
PTmerged192	1	FALSE	FALSE	FALSE	FALSE	1	FALSE	FALSE	FALSE	FALSE	1	FALSE	FALSE	FALSE	FALSE	1	FALSE	FALSE	FALSE	FALSE	1	FALSE	FALSE	FALSE	FALSE	3.09811e-07	FALSE	FALSE	FALSE	FALSE	1	FALSE	FALSE	FALSE	FALSE
PTmerged193	1	FALSE	FALSE	FALSE	FALSE	1	FALSE	FALSE	FALSE	FALSE	1	FALSE	FALSE	FALSE	FALSE	1	FALSE	FALSE	FALSE	FALSE	1	FALSE	FALSE	FALSE	FALSE	5.80353e-21	FALSE	FALSE	FALSE	FALSE	1	FALSE	FALSE	FALSE	FALSE
PTmerged194	1	FALSE	FALSE	FALSE	FALSE	1	FALSE	FALSE	FALSE	FALSE	1	FALSE	FALSE	FALSE	FALSE	1	FALSE	FALSE	FALSE	FALSE	1	FALSE	FALSE	FALSE	FALSE	1	FALSE	FALSE	FALSE	FALSE	1	FALSE	FALSE	FALSE	FALSE
PTmerged195	1	FALSE	FALSE	TRUE	TRUE	1	FALSE	FALSE	TRUE	TRUE	0.00023627	FALSE	FALSE	TRUE	TRUE	1	FALSE	FALSE	FALSE	FALSE	1	FALSE	FALSE	FALSE	FALSE	1	FALSE	FALSE	TRUE	FALSE	1	FALSE	FALSE	FALSE	FALSE
PTmerged196	1	FALSE	FALSE	FALSE	FALSE	1	FALSE	FALSE	FALSE	FALSE	1	FALSE	TRUE	FALSE	FALSE	1	FALSE	TRUE	FALSE	FALSE	1	FALSE	TRUE	FALSE	FALSE	1	FALSE	TRUE	FALSE	FALSE	1	FALSE	FALSE	FALSE	FALSE
PTmerged197	1	FALSE	FALSE	FALSE	FALSE	1	FALSE	FALSE	FALSE	FALSE	1	FALSE	FALSE	FALSE	FALSE	1	FALSE	FALSE	FALSE	FALSE	1	FALSE	FALSE	FALSE	FALSE	1	FALSE	FALSE	FALSE	FALSE	1	FALSE	FALSE	FALSE	FALSE
PTmerged198	1	FALSE	FALSE	FALSE	FALSE	1	FALSE	FALSE	FALSE	FALSE	1	FALSE	FALSE	FALSE	FALSE	1	FALSE	FALSE	FALSE	FALSE	1	FALSE	FALSE	FALSE	FALSE	1	FALSE	FALSE	TRUE	TRUE	1	FALSE	FALSE	FALSE	FALSE
PTmerged199
PTmerged200	1	FALSE	FALSE	FALSE	FALSE	1.70277e-13	FALSE	FALSE	FALSE	FALSE	0.158563	FALSE	FALSE	FALSE	FALSE	1	FALSE	FALSE	FALSE	FALSE	4.10521e-25	FALSE	FALSE	FALSE	FALSE	1	FALSE	FALSE	TRUE	FALSE	1.73621e-09	FALSE	FALSE	FALSE	FALSE
PTmerged201	1	FALSE	FALSE	FALSE	FALSE	1	FALSE	FALSE	FALSE	FALSE	1	FALSE	FALSE	FALSE	FALSE	1	FALSE	FALSE	FALSE	FALSE	1	FALSE	FALSE	FALSE	FALSE	0.499255	FALSE	FALSE	FALSE	FALSE	1	FALSE	FALSE	FALSE	FALSE
PTmerged202	1	FALSE	FALSE	FALSE	FALSE	1	FALSE	FALSE	FALSE	FALSE	1	FALSE	FALSE	FALSE	FALSE	1	FALSE	FALSE	FALSE	FALSE	1	FALSE	FALSE	FALSE	FALSE	1	FALSE	TRUE	FALSE	FALSE	1	FALSE	FALSE	FALSE	FALSE
PTmerged203	1	FALSE	FALSE	FALSE	FALSE	1	FALSE	FALSE	FALSE	FALSE	1	FALSE	FALSE	FALSE	FALSE	1	FALSE	FALSE	FALSE	FALSE	1	FALSE	FALSE	FALSE	FALSE	1	FALSE	TRUE	FALSE	FALSE	1	FALSE	FALSE	FALSE	FALSE
PTmerged204	1	FALSE	FALSE	FALSE	FALSE	1	FALSE	FALSE	FALSE	FALSE	1	FALSE	FALSE	FALSE	FALSE	1	FALSE	FALSE	FALSE	FALSE	1	FALSE	FALSE	FALSE	FALSE	1	FALSE	FALSE	FALSE	FALSE	1	FALSE	FALSE	FALSE	FALSE
PTmerged205	1	FALSE	FALSE	FALSE	FALSE	1	FALSE	FALSE	FALSE	FALSE	1	FALSE	FALSE	FALSE	FALSE	1	FALSE	FALSE	FALSE	FALSE	1	FALSE	FALSE	FALSE	FALSE	1	FALSE	FALSE	FALSE	FALSE	1	FALSE	FALSE	FALSE	FALSE
PTmerged206	1	FALSE	FALSE	FALSE	FALSE	1	FALSE	FALSE	FALSE	FALSE	1	FALSE	FALSE	FALSE	FALSE	1	FALSE	FALSE	FALSE	FALSE	1	FALSE	FALSE	FALSE	FALSE	1	FALSE	FALSE	FALSE	FALSE	1	FALSE	FALSE	FALSE	FALSE
PTmerged207	1	FALSE	FALSE	FALSE	FALSE	1	FALSE	FALSE	FALSE	FALSE	1	FALSE	FALSE	FALSE	FALSE	1	FALSE	FALSE	FALSE	FALSE	1	FALSE	FALSE	FALSE	FALSE	1	FALSE	FALSE	FALSE	FALSE	1	FALSE	FALSE	FALSE	FALSE
PTmerged208
PTmerged209	1	FALSE	FALSE	FALSE	FALSE	1	FALSE	FALSE	FALSE	FALSE	1	FALSE	FALSE	FALSE	FALSE	1	FALSE	FALSE	FALSE	FALSE	1	FALSE	FALSE	FALSE	FALSE	1	FALSE	FALSE	FALSE	FALSE	1	FALSE	FALSE	FALSE	FALSE
PTmerged210	1	FALSE	FALSE	FALSE	FALSE	1	FALSE	FALSE	FALSE	FALSE	1	FALSE	FALSE	FALSE	FALSE	1	FALSE	FALSE	FALSE	FALSE	1	FALSE	FALSE	FALSE	FALSE	1	FALSE	FALSE	FALSE	FALSE	1	FALSE	FALSE	FALSE	FALSE
PTmerged211	1	FALSE	FALSE	FALSE	FALSE	1	FALSE	FALSE	FALSE	FALSE	1	FALSE	FALSE	FALSE	FALSE	1	FALSE	FALSE	FALSE	FALSE	1	FALSE	FALSE	FALSE	FALSE	1	FALSE	FALSE	FALSE	FALSE	1	FALSE	FALSE	FALSE	FALSE
PTmerged212	1	FALSE	TRUE	FALSE	FALSE	1	FALSE	TRUE	FALSE	FALSE	1	FALSE	TRUE	FALSE	FALSE	1	FALSE	FALSE	FALSE	FALSE	1	FALSE	FALSE	FALSE	FALSE	1	FALSE	TRUE	FALSE	FALSE	1	FALSE	FALSE	FALSE	FALSE
PTmerged213	1	FALSE	FALSE	FALSE	FALSE	1	FALSE	FALSE	FALSE	FALSE	1	FALSE	FALSE	FALSE	FALSE	1	FALSE	FALSE	FALSE	FALSE	1	FALSE	FALSE	FALSE	FALSE	1	FALSE	FALSE	FALSE	FALSE	1	FALSE	FALSE	FALSE	FALSE
PTmerged214
PTmerged215	1	FALSE	FALSE	FALSE	FALSE	1	FALSE	FALSE	FALSE	FALSE	1	FALSE	FALSE	FALSE	FALSE	1	FALSE	FALSE	FALSE	FALSE	1	FALSE	FALSE	FALSE	FALSE	0.0696525	FALSE	FALSE	FALSE	FALSE	1	FALSE	FALSE	FALSE	FALSE
PTmerged216	1	FALSE	FALSE	FALSE	FALSE	1	FALSE	FALSE	FALSE	FALSE	1	FALSE	FALSE	FALSE	FALSE	1	FALSE	FALSE	FALSE	FALSE	1	FALSE	FALSE	FALSE	FALSE	0.00645832	FALSE	FALSE	FALSE	FALSE	1	FALSE	FALSE	FALSE	FALSE
PTmerged217	1	FALSE	FALSE	FALSE	FALSE	1	FALSE	FALSE	FALSE	FALSE	1	FALSE	FALSE	FALSE	FALSE	1	FALSE	FALSE	FALSE	FALSE	1	FALSE	FALSE	FALSE	FALSE	1	FALSE	FALSE	FALSE	FALSE	1	FALSE	FALSE	FALSE	FALSE
PTmerged218
PTmerged219	1	FALSE	FALSE	FALSE	FALSE	1	FALSE	FALSE	FALSE	FALSE	1	FALSE	FALSE	FALSE	FALSE	1	FALSE	FALSE	FALSE	FALSE	1	FALSE	FALSE	FALSE	FALSE	1	FALSE	FALSE	FALSE	FALSE	1	FALSE	FALSE	FALSE	FALSE
PTmerged220	1	FALSE	FALSE	FALSE	FALSE	1	FALSE	FALSE	FALSE	FALSE	1	FALSE	FALSE	FALSE	FALSE	1	FALSE	FALSE	FALSE	FALSE	1	FALSE	FALSE	FALSE	FALSE	0.344263	FALSE	FALSE	FALSE	FALSE	1	FALSE	FALSE	FALSE	FALSE
PTmerged221	1	FALSE	TRUE	FALSE	FALSE	1	FALSE	TRUE	FALSE	FALSE	1	FALSE	FALSE	FALSE	FALSE	1	FALSE	TRUE	FALSE	FALSE	1	FALSE	TRUE	FALSE	FALSE	1	FALSE	FALSE	FALSE	FALSE	1	FALSE	FALSE	FALSE	FALSE
PTmerged222	1	FALSE	FALSE	FALSE	FALSE	0.00307592	FALSE	FALSE	FALSE	FALSE	1	FALSE	FALSE	FALSE	FALSE	1	FALSE	FALSE	FALSE	FALSE	1	FALSE	FALSE	FALSE	FALSE	1	FALSE	FALSE	FALSE	FALSE	6.85834e-12	FALSE	FALSE	FALSE	FALSE
PTmerged223	1	FALSE	FALSE	FALSE	FALSE	1	FALSE	FALSE	FALSE	FALSE	1	FALSE	FALSE	FALSE	FALSE	1	FALSE	FALSE	FALSE	FALSE	1	FALSE	FALSE	FALSE	FALSE	1	FALSE	FALSE	FALSE	FALSE	1	FALSE	FALSE	FALSE	FALSE
PTmerged224
PTmerged225	1	FALSE	FALSE	FALSE	FALSE	1	FALSE	FALSE	FALSE	FALSE	1	FALSE	FALSE	FALSE	FALSE	1	FALSE	FALSE	FALSE	FALSE	1	FALSE	FALSE	FALSE	FALSE	1	FALSE	FALSE	FALSE	FALSE	1	FALSE	FALSE	FALSE	FALSE
PTmerged226	1	FALSE	TRUE	FALSE	FALSE	1	FALSE	FALSE	FALSE	FALSE	1	FALSE	FALSE	FALSE	FALSE	1	FALSE	TRUE	FALSE	FALSE	1	FALSE	FALSE	FALSE	FALSE	1	FALSE	TRUE	FALSE	FALSE	1	FALSE	TRUE	FALSE	FALSE
PTmerged227
PTmerged228	1	FALSE	FALSE	FALSE	FALSE	1	FALSE	FALSE	FALSE	FALSE	1	FALSE	FALSE	FALSE	FALSE	1	FALSE	FALSE	FALSE	FALSE	1	FALSE	FALSE	FALSE	FALSE	1	FALSE	FALSE	FALSE	FALSE	1	FALSE	FALSE	FALSE	FALSE
PTmerged229	1	FALSE	FALSE	FALSE	FALSE	1	FALSE	FALSE	FALSE	FALSE	1	FALSE	FALSE	FALSE	FALSE	1	FALSE	FALSE	FALSE	FALSE	1	FALSE	FALSE	FALSE	FALSE	1	FALSE	FALSE	FALSE	FALSE	1	FALSE	FALSE	FALSE	FALSE
PTmerged230	1	FALSE	FALSE	TRUE	FALSE	1	FALSE	FALSE	TRUE	FALSE	1	FALSE	FALSE	TRUE	FALSE	1	FALSE	FALSE	FALSE	FALSE	1	FALSE	FALSE	FALSE	FALSE	1	FALSE	FALSE	FALSE	FALSE	1	FALSE	FALSE	FALSE	FALSE
PTmerged231	1	FALSE	FALSE	FALSE	FALSE	1	FALSE	FALSE	FALSE	FALSE	1	FALSE	FALSE	FALSE	FALSE	1	FALSE	FALSE	FALSE	FALSE	1	FALSE	FALSE	FALSE	FALSE	1	FALSE	FALSE	FALSE	FALSE	1	FALSE	FALSE	FALSE	FALSE
PTmerged232	1	FALSE	TRUE	FALSE	FALSE	1	FALSE	FALSE	FALSE	FALSE	1	FALSE	FALSE	FALSE	FALSE	1	FALSE	TRUE	FALSE	FALSE	1	FALSE	FALSE	FALSE	FALSE	1	FALSE	FALSE	FALSE	FALSE	1	FALSE	TRUE	FALSE	FALSE
PTmerged233	1	FALSE	FALSE	FALSE	FALSE	0.0623162	FALSE	FALSE	FALSE	FALSE	0.0895129	FALSE	FALSE	FALSE	FALSE	0.00398347	FALSE	FALSE	FALSE	FALSE	1	FALSE	FALSE	FALSE	FALSE	5.04898e-51	FALSE	FALSE	FALSE	FALSE	0.00542554	FALSE	FALSE	FALSE	FALSE
PTmerged234	1	FALSE	FALSE	FALSE	FALSE	1	FALSE	FALSE	FALSE	FALSE	1	FALSE	FALSE	FALSE	FALSE	1	FALSE	FALSE	FALSE	FALSE	1	FALSE	FALSE	FALSE	FALSE	0.450323	FALSE	FALSE	FALSE	FALSE	1	FALSE	FALSE	FALSE	FALSE
PTmerged235	1	FALSE	FALSE	FALSE	FALSE	1	FALSE	FALSE	FALSE	FALSE	1	FALSE	FALSE	FALSE	FALSE	1	FALSE	FALSE	FALSE	FALSE	1	FALSE	FALSE	FALSE	FALSE	1	TRUE	FALSE	FALSE	FALSE	1	FALSE	FALSE	FALSE	FALSE
PTmerged236	1	FALSE	FALSE	FALSE	FALSE	1	FALSE	FALSE	FALSE	FALSE	1	FALSE	FALSE	FALSE	FALSE	1	FALSE	FALSE	FALSE	FALSE	1	FALSE	FALSE	FALSE	FALSE	1	FALSE	FALSE	FALSE	FALSE	1	FALSE	FALSE	FALSE	FALSE
PTmerged237	1	FALSE	TRUE	FALSE	FALSE	1	FALSE	FALSE	FALSE	FALSE	1	FALSE	TRUE	FALSE	FALSE	1	FALSE	FALSE	FALSE	FALSE	1	FALSE	TRUE	FALSE	FALSE	1	FALSE	FALSE	FALSE	FALSE	1	FALSE	TRUE	FALSE	FALSE
PTmerged238	1	FALSE	FALSE	FALSE	FALSE	1	FALSE	FALSE	FALSE	FALSE	1	FALSE	FALSE	FALSE	FALSE	1	FALSE	FALSE	FALSE	FALSE	1	FALSE	FALSE	FALSE	FALSE	1	FALSE	FALSE	FALSE	FALSE	1	FALSE	FALSE	FALSE	FALSE
PTmerged239	1	FALSE	FALSE	FALSE	FALSE	1	FALSE	FALSE	FALSE	FALSE	1	FALSE	FALSE	FALSE	FALSE	1	FALSE	FALSE	FALSE	FALSE	1	FALSE	FALSE	FALSE	FALSE	3.88628e-15	FALSE	FALSE	FALSE	FALSE	1	FALSE	FALSE	FALSE	FALSE
PTmerged240
PTmerged241
PTmerged242
PTmerged243
PTmerged244
PTmerged245	1	FALSE	FALSE	FALSE	FALSE	1	FALSE	FALSE	FALSE	FALSE	1	FALSE	FALSE	FALSE	FALSE	1	FALSE	FALSE	FALSE	FALSE	1	FALSE	FALSE	FALSE	FALSE	1	FALSE	FALSE	FALSE	FALSE	1	FALSE	FALSE	FALSE	FALSE
PTmerged246	1	FALSE	FALSE	FALSE	FALSE	1	FALSE	FALSE	FALSE	FALSE	1	FALSE	FALSE	FALSE	FALSE	1	FALSE	FALSE	FALSE	FALSE	1	FALSE	FALSE	FALSE	FALSE	1	FALSE	FALSE	FALSE	FALSE	1	FALSE	FALSE	FALSE	FALSE
PTmerged247	1	FALSE	FALSE	FALSE	FALSE	1	FALSE	FALSE	FALSE	FALSE	1	FALSE	FALSE	FALSE	FALSE	1	FALSE	FALSE	FALSE	FALSE	1	FALSE	FALSE	FALSE	FALSE	1	FALSE	FALSE	TRUE	TRUE	1	FALSE	FALSE	FALSE	FALSE
PTmerged248
PTmerged249	1.24995e-91	FALSE	FALSE	FALSE	FALSE	0.0538504	FALSE	FALSE	FALSE	FALSE	5.05113e-287	FALSE	FALSE	FALSE	FALSE	1	FALSE	FALSE	FALSE	FALSE	0	FALSE	FALSE	FALSE	FALSE	0.119163	FALSE	FALSE	FALSE	FALSE	0	FALSE	FALSE	FALSE	FALSE
PTmerged250	1	FALSE	TRUE	FALSE	FALSE	0.00163671	FALSE	FALSE	FALSE	FALSE	1	FALSE	FALSE	FALSE	FALSE	1	FALSE	TRUE	FALSE	FALSE	0.00155379	FALSE	FALSE	FALSE	FALSE	6.03026e-18	FALSE	FALSE	FALSE	FALSE	0.00170083	FALSE	TRUE	FALSE	FALSE
PTmerged251	1	FALSE	FALSE	FALSE	FALSE	1	FALSE	FALSE	FALSE	FALSE	1	FALSE	FALSE	FALSE	FALSE	1	FALSE	FALSE	FALSE	FALSE	1	FALSE	FALSE	FALSE	FALSE	1	FALSE	FALSE	FALSE	FALSE	1	FALSE	FALSE	FALSE	FALSE
PTmerged252	1	FALSE	FALSE	FALSE	FALSE	1	FALSE	FALSE	FALSE	FALSE	1	FALSE	FALSE	FALSE	FALSE	1	FALSE	FALSE	FALSE	FALSE	1	FALSE	FALSE	FALSE	FALSE	1	FALSE	TRUE	FALSE	FALSE	1	FALSE	FALSE	FALSE	FALSE
PTmerged253	1	FALSE	FALSE	FALSE	FALSE	1	FALSE	FALSE	FALSE	FALSE	1	FALSE	FALSE	FALSE	FALSE	1	FALSE	FALSE	FALSE	FALSE	1	FALSE	FALSE	FALSE	FALSE	1	FALSE	FALSE	FALSE	FALSE	1	FALSE	FALSE	FALSE	FALSE
PTmerged254
PTmerged255	1	FALSE	FALSE	FALSE	FALSE	1	FALSE	FALSE	FALSE	FALSE	1	FALSE	FALSE	FALSE	FALSE	1	FALSE	FALSE	FALSE	FALSE	0.422989	FALSE	FALSE	FALSE	FALSE	1	FALSE	FALSE	FALSE	FALSE	1	FALSE	FALSE	FALSE	FALSE
PTmerged256	1	FALSE	FALSE	FALSE	FALSE	1	FALSE	FALSE	FALSE	FALSE	1	FALSE	FALSE	FALSE	FALSE	1	FALSE	FALSE	FALSE	FALSE	1	FALSE	FALSE	FALSE	FALSE	1	FALSE	FALSE	FALSE	FALSE	1	FALSE	FALSE	FALSE	FALSE
PTmerged257	1	FALSE	FALSE	FALSE	FALSE	1	FALSE	FALSE	FALSE	FALSE	1	FALSE	FALSE	FALSE	FALSE	1	FALSE	FALSE	FALSE	FALSE	1	FALSE	FALSE	FALSE	FALSE	0.0804503	FALSE	FALSE	FALSE	FALSE	1	FALSE	FALSE	FALSE	FALSE
PTmerged258	1	FALSE	FALSE	FALSE	FALSE	1	FALSE	FALSE	FALSE	FALSE	1	FALSE	FALSE	FALSE	FALSE	1	FALSE	FALSE	FALSE	FALSE	1	FALSE	FALSE	FALSE	FALSE	1	FALSE	FALSE	FALSE	FALSE	1	FALSE	FALSE	FALSE	FALSE
PTmerged259	1	FALSE	FALSE	FALSE	FALSE	1	FALSE	FALSE	FALSE	FALSE	1	FALSE	FALSE	FALSE	FALSE	0.417627	FALSE	FALSE	FALSE	FALSE	1	FALSE	FALSE	FALSE	FALSE	1	FALSE	FALSE	FALSE	FALSE	1	FALSE	FALSE	FALSE	FALSE
PTmerged260	1.85039e-29	FALSE	FALSE	FALSE	FALSE	6.35542e-20	FALSE	FALSE	FALSE	FALSE	3.57758e-30	FALSE	FALSE	FALSE	FALSE	1	FALSE	FALSE	FALSE	FALSE	0.0233387	FALSE	FALSE	FALSE	FALSE	3.96046e-10	FALSE	FALSE	FALSE	FALSE	0.233542	FALSE	FALSE	FALSE	FALSE
PTmerged261	4.5933e-41	FALSE	FALSE	FALSE	FALSE	3.35483e-25	FALSE	FALSE	FALSE	FALSE	8.28528e-49	FALSE	FALSE	FALSE	FALSE	1	FALSE	FALSE	FALSE	FALSE	0.0432629	FALSE	FALSE	FALSE	FALSE	3.53263e-06	FALSE	FALSE	FALSE	FALSE	1	FALSE	FALSE	FALSE	FALSE
PTmerged262
PTmerged263	1	FALSE	FALSE	FALSE	FALSE	1	FALSE	FALSE	FALSE	FALSE	1	FALSE	FALSE	FALSE	FALSE	1	FALSE	FALSE	FALSE	FALSE	1	FALSE	FALSE	FALSE	FALSE	1	FALSE	FALSE	FALSE	FALSE	1	FALSE	FALSE	FALSE	FALSE
PTmerged264	2.46213e-05	FALSE	FALSE	FALSE	FALSE	1	FALSE	FALSE	FALSE	FALSE	6.52033e-28	FALSE	FALSE	FALSE	FALSE	1	FALSE	FALSE	FALSE	FALSE	0.330778	FALSE	FALSE	FALSE	FALSE	1	FALSE	FALSE	FALSE	FALSE	1	FALSE	FALSE	FALSE	FALSE
PTmerged265	1	FALSE	FALSE	FALSE	FALSE	0.242034	FALSE	FALSE	FALSE	FALSE	1	FALSE	FALSE	FALSE	FALSE	1	FALSE	FALSE	FALSE	FALSE	0.0112602	FALSE	FALSE	FALSE	FALSE	1	FALSE	FALSE	FALSE	FALSE	1	FALSE	FALSE	FALSE	FALSE
PTmerged266	1	FALSE	FALSE	FALSE	FALSE	0.268731	TRUE	FALSE	FALSE	FALSE	0.734722	TRUE	FALSE	FALSE	FALSE	0.445151	TRUE	FALSE	FALSE	FALSE	1	FALSE	FALSE	FALSE	FALSE	0.0150342	TRUE	FALSE	FALSE	FALSE	0.233542	TRUE	FALSE	FALSE	FALSE
PTmerged267	1	FALSE	FALSE	FALSE	FALSE	3.28282e-10	FALSE	FALSE	TRUE	FALSE	2.95322e-11	FALSE	FALSE	TRUE	FALSE	1.99281e-07	FALSE	FALSE	TRUE	FALSE	1	FALSE	FALSE	FALSE	FALSE	1.87565e-21	FALSE	FALSE	TRUE	FALSE	1.01514e-06	FALSE	FALSE	TRUE	FALSE
PTmerged268	1	FALSE	FALSE	FALSE	FALSE	1	FALSE	FALSE	FALSE	FALSE	1	FALSE	FALSE	FALSE	FALSE	1	FALSE	FALSE	FALSE	FALSE	1	FALSE	FALSE	FALSE	FALSE	8.26788e-15	FALSE	FALSE	FALSE	FALSE	1	FALSE	FALSE	FALSE	FALSE
PTmerged270	1	FALSE	FALSE	FALSE	FALSE	1	FALSE	FALSE	FALSE	FALSE	1	FALSE	FALSE	FALSE	FALSE	1	FALSE	FALSE	FALSE	FALSE	1	FALSE	FALSE	FALSE	FALSE	1	FALSE	FALSE	FALSE	FALSE	1	FALSE	FALSE	FALSE	FALSE
PTmerged271	1	FALSE	FALSE	FALSE	FALSE	1	FALSE	FALSE	FALSE	FALSE	1	FALSE	FALSE	FALSE	FALSE	1	FALSE	FALSE	FALSE	FALSE	1	FALSE	FALSE	FALSE	FALSE	2.29586e-05	FALSE	FALSE	FALSE	FALSE	1	FALSE	FALSE	FALSE	FALSE
PTmerged272	1	FALSE	FALSE	FALSE	FALSE	1	FALSE	FALSE	TRUE	TRUE	1	FALSE	FALSE	FALSE	FALSE	1	FALSE	FALSE	FALSE	FALSE	1	FALSE	FALSE	TRUE	TRUE	1	FALSE	TRUE	TRUE	FALSE	1	FALSE	FALSE	TRUE	TRUE
PTmerged273	1	FALSE	FALSE	FALSE	FALSE	1	FALSE	FALSE	FALSE	FALSE	1	FALSE	FALSE	FALSE	FALSE	1	FALSE	FALSE	FALSE	FALSE	1	FALSE	FALSE	FALSE	FALSE	0.109489	FALSE	FALSE	FALSE	FALSE	1	FALSE	FALSE	FALSE	FALSE
PTmerged274	1	FALSE	FALSE	FALSE	FALSE	1	FALSE	FALSE	TRUE	TRUE	1	FALSE	FALSE	FALSE	FALSE	1	FALSE	FALSE	FALSE	FALSE	1	FALSE	FALSE	TRUE	TRUE	0.955415	FALSE	FALSE	TRUE	TRUE	1	FALSE	FALSE	TRUE	TRUE
PTmerged275	1	FALSE	FALSE	FALSE	FALSE	1	FALSE	FALSE	TRUE	TRUE	1	FALSE	FALSE	FALSE	FALSE	1	FALSE	FALSE	FALSE	FALSE	1	FALSE	FALSE	TRUE	TRUE	1	FALSE	FALSE	TRUE	TRUE	1	FALSE	FALSE	TRUE	TRUE
PTmerged276	1	FALSE	FALSE	FALSE	FALSE	1	FALSE	FALSE	FALSE	FALSE	1	FALSE	FALSE	FALSE	FALSE	1	FALSE	FALSE	FALSE	FALSE	1	FALSE	FALSE	FALSE	FALSE	1	FALSE	FALSE	FALSE	FALSE	1	FALSE	FALSE	FALSE	FALSE
PTmerged277	1	FALSE	FALSE	FALSE	FALSE	1	FALSE	FALSE	FALSE	FALSE	1	FALSE	FALSE	FALSE	FALSE	1	FALSE	FALSE	FALSE	FALSE	1	FALSE	FALSE	FALSE	FALSE	0.00218157	FALSE	TRUE	FALSE	FALSE	1	FALSE	FALSE	FALSE	FALSE
PTmerged278	9.85015e-28	FALSE	FALSE	FALSE	FALSE	1.62085e-20	FALSE	FALSE	FALSE	FALSE	5.01639e-10	FALSE	FALSE	FALSE	FALSE	1	FALSE	FALSE	FALSE	FALSE	1	FALSE	FALSE	FALSE	FALSE	1	FALSE	FALSE	FALSE	FALSE	1	FALSE	FALSE	FALSE	FALSE
PTmerged279	0.000416959	FALSE	FALSE	TRUE	TRUE	1	FALSE	FALSE	FALSE	FALSE	0.00173982	FALSE	FALSE	TRUE	TRUE	1	FALSE	FALSE	FALSE	FALSE	0.0181639	FALSE	FALSE	TRUE	TRUE	6.06141e-50	FALSE	FALSE	TRUE	TRUE	0.00739799	FALSE	FALSE	TRUE	TRUE
PTmerged280	1	FALSE	FALSE	FALSE	FALSE	1	FALSE	FALSE	FALSE	FALSE	1	FALSE	FALSE	FALSE	FALSE	1	FALSE	FALSE	FALSE	FALSE	1	FALSE	FALSE	FALSE	FALSE	1	FALSE	FALSE	FALSE	FALSE	1	FALSE	FALSE	FALSE	FALSE
PTmerged281
PTmerged282	1	FALSE	FALSE	FALSE	FALSE	1	FALSE	FALSE	FALSE	FALSE	1	FALSE	FALSE	FALSE	FALSE	1	FALSE	FALSE	FALSE	FALSE	1	FALSE	FALSE	FALSE	FALSE	1	FALSE	FALSE	FALSE	FALSE	1	FALSE	FALSE	FALSE	FALSE
PTmerged283	1	FALSE	FALSE	FALSE	FALSE	1	FALSE	FALSE	FALSE	FALSE	1	FALSE	FALSE	FALSE	FALSE	1	FALSE	FALSE	FALSE	FALSE	1	FALSE	FALSE	FALSE	FALSE	1	FALSE	FALSE	FALSE	FALSE	1	FALSE	FALSE	FALSE	FALSE
PTmerged284	1	FALSE	FALSE	FALSE	FALSE	1	FALSE	FALSE	FALSE	FALSE	1	FALSE	FALSE	FALSE	FALSE	1	FALSE	FALSE	FALSE	FALSE	1	FALSE	FALSE	FALSE	FALSE	1	FALSE	FALSE	FALSE	FALSE	1	FALSE	FALSE	FALSE	FALSE
PTmerged285	1	FALSE	FALSE	FALSE	FALSE	1	FALSE	FALSE	FALSE	FALSE	3.57452e-07	FALSE	FALSE	FALSE	FALSE	0.225195	FALSE	FALSE	FALSE	FALSE	6.44625e-09	FALSE	FALSE	FALSE	FALSE	5.87218e-07	FALSE	FALSE	FALSE	FALSE	1	FALSE	FALSE	FALSE	FALSE
PTmerged286	1	FALSE	FALSE	FALSE	FALSE	1	FALSE	FALSE	FALSE	FALSE	0.734722	FALSE	FALSE	FALSE	FALSE	1	FALSE	FALSE	FALSE	FALSE	0.969909	FALSE	FALSE	FALSE	FALSE	1	FALSE	TRUE	FALSE	FALSE	1	FALSE	FALSE	FALSE	FALSE
PTmerged287	1	FALSE	TRUE	FALSE	FALSE	1	FALSE	FALSE	FALSE	FALSE	1	FALSE	FALSE	FALSE	FALSE	1	FALSE	TRUE	FALSE	FALSE	1	FALSE	FALSE	FALSE	FALSE	1	FALSE	TRUE	FALSE	FALSE	1	FALSE	TRUE	FALSE	FALSE
PTmerged288	1	FALSE	TRUE	FALSE	FALSE	1	FALSE	TRUE	FALSE	FALSE	1	FALSE	TRUE	FALSE	FALSE	1	FALSE	TRUE	FALSE	FALSE	1	FALSE	FALSE	FALSE	FALSE	1	FALSE	FALSE	FALSE	FALSE	1	FALSE	TRUE	FALSE	FALSE
PTmerged289	1	FALSE	FALSE	FALSE	FALSE	1	FALSE	FALSE	FALSE	FALSE	1	FALSE	FALSE	FALSE	FALSE	1	FALSE	FALSE	FALSE	FALSE	1	FALSE	FALSE	FALSE	FALSE	1	FALSE	FALSE	FALSE	FALSE	1	FALSE	FALSE	FALSE	FALSE
PTmerged290	1	FALSE	FALSE	FALSE	FALSE	1	FALSE	FALSE	FALSE	FALSE	1	FALSE	FALSE	FALSE	FALSE	1	FALSE	FALSE	FALSE	FALSE	1	FALSE	FALSE	FALSE	FALSE	1	FALSE	FALSE	FALSE	FALSE	1	FALSE	FALSE	FALSE	FALSE
PTmerged291	1	FALSE	FALSE	FALSE	FALSE	1	FALSE	FALSE	FALSE	FALSE	1	FALSE	FALSE	FALSE	FALSE	1	FALSE	FALSE	FALSE	FALSE	1	FALSE	FALSE	FALSE	FALSE	1	FALSE	FALSE	FALSE	FALSE	1	FALSE	FALSE	FALSE	FALSE
PTmerged292	1	FALSE	FALSE	TRUE	FALSE	1	FALSE	FALSE	FALSE	FALSE	1	FALSE	FALSE	FALSE	FALSE	1	FALSE	FALSE	TRUE	FALSE	1	FALSE	FALSE	FALSE	FALSE	4.88304e-75	FALSE	FALSE	TRUE	FALSE	1	FALSE	FALSE	TRUE	FALSE
PTmerged293	1	FALSE	FALSE	FALSE	FALSE	1	FALSE	FALSE	FALSE	FALSE	1	FALSE	FALSE	FALSE	FALSE	1	FALSE	FALSE	FALSE	FALSE	1	FALSE	FALSE	FALSE	FALSE	1	FALSE	FALSE	FALSE	FALSE	1	FALSE	FALSE	FALSE	FALSE
PTmerged294	1	FALSE	FALSE	FALSE	FALSE	0.00277121	FALSE	FALSE	FALSE	FALSE	1	FALSE	FALSE	FALSE	FALSE	0.0632317	FALSE	FALSE	FALSE	FALSE	1	FALSE	FALSE	FALSE	FALSE	1	FALSE	TRUE	FALSE	FALSE	9.73758e-05	FALSE	FALSE	FALSE	FALSE
PTmerged295	1	FALSE	FALSE	FALSE	FALSE	1	FALSE	FALSE	FALSE	FALSE	1	FALSE	FALSE	FALSE	FALSE	1	FALSE	FALSE	FALSE	FALSE	1	FALSE	FALSE	FALSE	FALSE	1	FALSE	FALSE	FALSE	FALSE	1	FALSE	FALSE	FALSE	FALSE
PTmerged296	1	FALSE	FALSE	FALSE	FALSE	1	FALSE	FALSE	FALSE	FALSE	1	FALSE	FALSE	FALSE	FALSE	1	FALSE	FALSE	FALSE	FALSE	1	FALSE	FALSE	FALSE	FALSE	1	FALSE	FALSE	FALSE	FALSE	1	FALSE	FALSE	FALSE	FALSE
PTmerged297	1	FALSE	FALSE	FALSE	FALSE	1	FALSE	FALSE	FALSE	FALSE	1	FALSE	FALSE	FALSE	FALSE	1	FALSE	FALSE	FALSE	FALSE	1	FALSE	FALSE	FALSE	FALSE	1	FALSE	FALSE	FALSE	FALSE	1	FALSE	FALSE	FALSE	FALSE
PTmerged298	1	FALSE	FALSE	FALSE	FALSE	1	FALSE	FALSE	FALSE	FALSE	1	FALSE	FALSE	FALSE	FALSE	1	FALSE	FALSE	FALSE	FALSE	1	FALSE	FALSE	FALSE	FALSE	1	FALSE	FALSE	FALSE	FALSE	1	FALSE	FALSE	FALSE	FALSE
PTmerged299	1	FALSE	FALSE	FALSE	FALSE	1	FALSE	FALSE	FALSE	FALSE	1	FALSE	FALSE	FALSE	FALSE	1	FALSE	FALSE	FALSE	FALSE	1	FALSE	FALSE	FALSE	FALSE	1	FALSE	FALSE	FALSE	FALSE	1	FALSE	FALSE	FALSE	FALSE
PTmerged300	1	FALSE	FALSE	FALSE	FALSE	1	FALSE	FALSE	FALSE	FALSE	1	FALSE	FALSE	FALSE	FALSE	1	FALSE	FALSE	FALSE	FALSE	1	FALSE	FALSE	FALSE	FALSE	1	FALSE	FALSE	FALSE	FALSE	1	FALSE	FALSE	FALSE	FALSE
PTmerged301	1	FALSE	FALSE	FALSE	FALSE	1	FALSE	FALSE	FALSE	FALSE	1	FALSE	FALSE	FALSE	FALSE	1	FALSE	FALSE	FALSE	FALSE	1	FALSE	FALSE	FALSE	FALSE	0.281122	FALSE	FALSE	TRUE	TRUE	1	FALSE	FALSE	FALSE	FALSE
PTmerged302	1.43406e-06	FALSE	FALSE	FALSE	FALSE	5.17484e-09	FALSE	FALSE	FALSE	FALSE	0.000410554	FALSE	FALSE	FALSE	FALSE	1	FALSE	FALSE	FALSE	FALSE	1	FALSE	FALSE	FALSE	FALSE	3.37784e-05	FALSE	TRUE	FALSE	FALSE	1	FALSE	FALSE	FALSE	FALSE
PTmerged303	1	FALSE	FALSE	FALSE	FALSE	1	FALSE	FALSE	FALSE	FALSE	1	FALSE	FALSE	FALSE	FALSE	1	FALSE	FALSE	FALSE	FALSE	1	FALSE	FALSE	FALSE	FALSE	0.00125441	FALSE	TRUE	FALSE	FALSE	1	FALSE	FALSE	FALSE	FALSE
PTmerged304	1	FALSE	FALSE	FALSE	FALSE	1	FALSE	FALSE	FALSE	FALSE	1	FALSE	FALSE	FALSE	FALSE	1	FALSE	FALSE	FALSE	FALSE	1	FALSE	FALSE	FALSE	FALSE	1	FALSE	FALSE	FALSE	FALSE	1	FALSE	FALSE	FALSE	FALSE
PTmerged305	1	FALSE	FALSE	FALSE	FALSE	1.17727e-33	FALSE	FALSE	FALSE	FALSE	1	FALSE	FALSE	FALSE	FALSE	1	FALSE	FALSE	FALSE	FALSE	1	FALSE	FALSE	FALSE	FALSE	1	FALSE	FALSE	FALSE	FALSE	1	FALSE	FALSE	FALSE	FALSE
PTmerged306	1	FALSE	FALSE	FALSE	FALSE	1	FALSE	FALSE	FALSE	FALSE	1	FALSE	FALSE	FALSE	FALSE	1	FALSE	FALSE	FALSE	FALSE	1	FALSE	FALSE	FALSE	FALSE	1	FALSE	FALSE	FALSE	FALSE	1	FALSE	FALSE	FALSE	FALSE
PTmerged307	1	FALSE	FALSE	FALSE	FALSE	1	FALSE	FALSE	FALSE	FALSE	1	FALSE	FALSE	FALSE	FALSE	1	FALSE	FALSE	FALSE	FALSE	1	FALSE	FALSE	FALSE	FALSE	1	FALSE	FALSE	FALSE	FALSE	1	FALSE	FALSE	FALSE	FALSE
PTmerged308	1	FALSE	FALSE	FALSE	FALSE	1	FALSE	FALSE	FALSE	FALSE	1	FALSE	FALSE	FALSE	FALSE	1	FALSE	FALSE	FALSE	FALSE	1	FALSE	FALSE	FALSE	FALSE	1	FALSE	FALSE	FALSE	FALSE	1	FALSE	FALSE	FALSE	FALSE
PTmerged309	1	FALSE	FALSE	FALSE	FALSE	1	TRUE	FALSE	FALSE	FALSE	1	FALSE	FALSE	FALSE	FALSE	1	FALSE	FALSE	FALSE	FALSE	1	TRUE	FALSE	FALSE	FALSE	1	FALSE	FALSE	FALSE	FALSE	1	TRUE	FALSE	FALSE	FALSE
PTmerged310	1	FALSE	FALSE	FALSE	FALSE	1	FALSE	FALSE	FALSE	FALSE	1	FALSE	FALSE	FALSE	FALSE	1	FALSE	FALSE	FALSE	FALSE	1	FALSE	FALSE	FALSE	FALSE	1	FALSE	FALSE	FALSE	FALSE	1	FALSE	FALSE	FALSE	FALSE
PTmerged311	1	FALSE	FALSE	FALSE	FALSE	1	FALSE	FALSE	FALSE	FALSE	1	FALSE	FALSE	FALSE	FALSE	1	FALSE	FALSE	FALSE	FALSE	1	FALSE	FALSE	FALSE	FALSE	1	FALSE	FALSE	FALSE	FALSE	1	FALSE	FALSE	FALSE	FALSE
PTmerged312	1	FALSE	FALSE	FALSE	FALSE	1	FALSE	FALSE	FALSE	FALSE	1	FALSE	FALSE	FALSE	FALSE	1	FALSE	FALSE	FALSE	FALSE	1	FALSE	FALSE	FALSE	FALSE	1	FALSE	FALSE	FALSE	FALSE	1	FALSE	FALSE	FALSE	FALSE
PTmerged313	1	FALSE	FALSE	FALSE	FALSE	1	FALSE	FALSE	FALSE	FALSE	1	FALSE	FALSE	FALSE	FALSE	1	FALSE	FALSE	FALSE	FALSE	1	FALSE	FALSE	FALSE	FALSE	0.228991	FALSE	FALSE	FALSE	FALSE	1	FALSE	FALSE	FALSE	FALSE
PTmerged314	1	FALSE	FALSE	FALSE	FALSE	1	FALSE	FALSE	FALSE	FALSE	1	FALSE	FALSE	FALSE	FALSE	1	FALSE	FALSE	FALSE	FALSE	1	FALSE	FALSE	FALSE	FALSE	1	FALSE	FALSE	FALSE	FALSE	1	FALSE	FALSE	FALSE	FALSE
PTmerged315
PTmerged316	1	FALSE	FALSE	FALSE	FALSE	1	FALSE	FALSE	FALSE	FALSE	1	FALSE	FALSE	FALSE	FALSE	1	FALSE	FALSE	FALSE	FALSE	1	FALSE	FALSE	FALSE	FALSE	1	FALSE	FALSE	FALSE	FALSE	1	FALSE	FALSE	FALSE	FALSE
PTmerged317	1	FALSE	FALSE	FALSE	FALSE	1	FALSE	FALSE	FALSE	FALSE	1.44273e-27	FALSE	FALSE	TRUE	FALSE	1.65989e-49	FALSE	FALSE	TRUE	FALSE	3.14856e-29	FALSE	FALSE	TRUE	FALSE	0.569069	FALSE	FALSE	TRUE	FALSE	1	FALSE	FALSE	FALSE	FALSE
PTmerged318	1	FALSE	FALSE	FALSE	FALSE	1	FALSE	FALSE	FALSE	FALSE	1	FALSE	FALSE	FALSE	FALSE	1	FALSE	FALSE	FALSE	FALSE	1	FALSE	FALSE	FALSE	FALSE	1	FALSE	TRUE	FALSE	FALSE	1	FALSE	FALSE	FALSE	FALSE
PTmerged319	1	FALSE	FALSE	FALSE	FALSE	1	FALSE	FALSE	FALSE	FALSE	0.00066543	FALSE	FALSE	TRUE	TRUE	0.00455688	FALSE	FALSE	TRUE	TRUE	3.20948e-05	FALSE	FALSE	TRUE	TRUE	0.00047988	FALSE	FALSE	TRUE	TRUE	1	FALSE	FALSE	FALSE	FALSE
PTmerged320	1	FALSE	FALSE	FALSE	FALSE	1	FALSE	FALSE	FALSE	FALSE	1	FALSE	FALSE	FALSE	FALSE	1	FALSE	FALSE	FALSE	FALSE	1	FALSE	FALSE	FALSE	FALSE	1	FALSE	FALSE	FALSE	FALSE	1	FALSE	FALSE	FALSE	FALSE
PTmerged321	1	FALSE	FALSE	FALSE	FALSE	1	FALSE	FALSE	FALSE	FALSE	1	FALSE	FALSE	FALSE	FALSE	1	FALSE	FALSE	FALSE	FALSE	1	FALSE	FALSE	FALSE	FALSE	1	FALSE	TRUE	FALSE	FALSE	1	FALSE	FALSE	FALSE	FALSE
PTmerged322	1	FALSE	FALSE	FALSE	FALSE	1	FALSE	FALSE	FALSE	FALSE	1	FALSE	FALSE	FALSE	FALSE	1	FALSE	FALSE	FALSE	FALSE	1	FALSE	FALSE	FALSE	FALSE	1	FALSE	FALSE	FALSE	FALSE	1	FALSE	FALSE	FALSE	FALSE
PTmerged323	1	FALSE	FALSE	FALSE	FALSE	1	FALSE	FALSE	FALSE	FALSE	1	FALSE	FALSE	FALSE	FALSE	1	FALSE	FALSE	FALSE	FALSE	1	FALSE	FALSE	FALSE	FALSE	1	FALSE	TRUE	FALSE	FALSE	1	FALSE	FALSE	FALSE	FALSE
PTmerged324
PTmerged325	1	FALSE	FALSE	FALSE	FALSE	1	FALSE	FALSE	FALSE	FALSE	1	FALSE	FALSE	FALSE	FALSE	1	FALSE	FALSE	FALSE	FALSE	1	FALSE	FALSE	FALSE	FALSE	1	FALSE	FALSE	FALSE	FALSE	1	FALSE	FALSE	FALSE	FALSE
PTmerged326	1	FALSE	FALSE	FALSE	FALSE	1	FALSE	FALSE	FALSE	FALSE	1	FALSE	FALSE	FALSE	FALSE	1	FALSE	FALSE	FALSE	FALSE	1	FALSE	FALSE	FALSE	FALSE	1	FALSE	TRUE	FALSE	FALSE	1	FALSE	FALSE	FALSE	FALSE
PTmerged327
PTmerged328	1	FALSE	FALSE	FALSE	FALSE	1	FALSE	FALSE	FALSE	FALSE	1	FALSE	FALSE	FALSE	FALSE	1	FALSE	FALSE	FALSE	FALSE	1	FALSE	FALSE	FALSE	FALSE	1	FALSE	FALSE	FALSE	FALSE	1	FALSE	FALSE	FALSE	FALSE
PTmerged329	1	FALSE	FALSE	FALSE	FALSE	1	FALSE	FALSE	FALSE	FALSE	1	FALSE	FALSE	FALSE	FALSE	1	FALSE	FALSE	FALSE	FALSE	1	FALSE	FALSE	FALSE	FALSE	1	FALSE	FALSE	FALSE	FALSE	1	FALSE	FALSE	FALSE	FALSE
PTmerged330	2.05344e-11	FALSE	FALSE	FALSE	FALSE	1.96314e-05	FALSE	TRUE	FALSE	FALSE	1.77762e-11	FALSE	FALSE	FALSE	FALSE	1.33452e-24	FALSE	FALSE	FALSE	FALSE	6.39326e-09	FALSE	TRUE	FALSE	FALSE	0.00177652	FALSE	TRUE	FALSE	FALSE	1	FALSE	TRUE	FALSE	FALSE
PTmerged331	1	FALSE	FALSE	FALSE	FALSE	1	FALSE	FALSE	FALSE	FALSE	1	FALSE	FALSE	FALSE	FALSE	1	FALSE	FALSE	FALSE	FALSE	1	FALSE	FALSE	FALSE	FALSE	6.43344e-12	FALSE	FALSE	FALSE	FALSE	1	FALSE	FALSE	FALSE	FALSE
PTmerged332	1	FALSE	FALSE	FALSE	FALSE	1	FALSE	FALSE	FALSE	FALSE	1	FALSE	FALSE	FALSE	FALSE	1	FALSE	FALSE	FALSE	FALSE	1	FALSE	FALSE	FALSE	FALSE	1	FALSE	FALSE	TRUE	FALSE	1	FALSE	FALSE	FALSE	FALSE
PTmerged333	1	FALSE	FALSE	FALSE	FALSE	1	FALSE	FALSE	FALSE	FALSE	1	FALSE	FALSE	FALSE	FALSE	1	FALSE	FALSE	FALSE	FALSE	1	FALSE	FALSE	FALSE	FALSE	1	FALSE	FALSE	FALSE	FALSE	1	FALSE	FALSE	FALSE	FALSE
PTmerged334	1	FALSE	FALSE	FALSE	FALSE	1	FALSE	FALSE	FALSE	FALSE	1	FALSE	FALSE	FALSE	FALSE	1	FALSE	FALSE	FALSE	FALSE	1	FALSE	FALSE	FALSE	FALSE	1	FALSE	FALSE	FALSE	FALSE	1	FALSE	FALSE	FALSE	FALSE
PTmerged335	1	FALSE	FALSE	FALSE	FALSE	1	FALSE	FALSE	FALSE	FALSE	1	FALSE	FALSE	FALSE	FALSE	1	FALSE	FALSE	FALSE	FALSE	1	FALSE	FALSE	FALSE	FALSE	1	FALSE	FALSE	FALSE	FALSE	1	FALSE	FALSE	FALSE	FALSE
PTmerged336	1	FALSE	FALSE	FALSE	FALSE	1	FALSE	FALSE	FALSE	FALSE	1	FALSE	FALSE	FALSE	FALSE	1	FALSE	FALSE	FALSE	FALSE	1	FALSE	FALSE	FALSE	FALSE	0.665094	FALSE	FALSE	FALSE	FALSE	1	FALSE	FALSE	FALSE	FALSE
PTmerged337	1	FALSE	FALSE	FALSE	FALSE	1	FALSE	FALSE	FALSE	FALSE	1	FALSE	FALSE	FALSE	FALSE	1	FALSE	FALSE	FALSE	FALSE	1	FALSE	FALSE	FALSE	FALSE	1	FALSE	FALSE	FALSE	FALSE	1	FALSE	FALSE	FALSE	FALSE
PTmerged338
PTmerged339	1	TRUE	FALSE	FALSE	FALSE	1	FALSE	FALSE	FALSE	FALSE	1	FALSE	FALSE	FALSE	FALSE	1	TRUE	FALSE	FALSE	FALSE	1	FALSE	FALSE	FALSE	FALSE	0.00133419	TRUE	FALSE	FALSE	FALSE	1	TRUE	FALSE	FALSE	FALSE
PTmerged340	1	FALSE	FALSE	FALSE	FALSE	1	FALSE	FALSE	FALSE	FALSE	1	FALSE	FALSE	FALSE	FALSE	1	FALSE	FALSE	FALSE	FALSE	1	FALSE	FALSE	FALSE	FALSE	1	FALSE	FALSE	FALSE	FALSE	1	FALSE	FALSE	FALSE	FALSE
PTmerged341	1	FALSE	FALSE	FALSE	FALSE	1	FALSE	FALSE	FALSE	FALSE	1	FALSE	FALSE	FALSE	FALSE	1	FALSE	FALSE	FALSE	FALSE	1	FALSE	FALSE	FALSE	FALSE	0.57605	FALSE	FALSE	FALSE	FALSE	1	FALSE	FALSE	FALSE	FALSE
PTmerged342	1	FALSE	FALSE	FALSE	FALSE	1	FALSE	FALSE	FALSE	FALSE	1	FALSE	FALSE	FALSE	FALSE	1	FALSE	FALSE	FALSE	FALSE	1	FALSE	FALSE	FALSE	FALSE	1	FALSE	FALSE	FALSE	FALSE	0.0904617	FALSE	FALSE	FALSE	FALSE
PTmerged343	1	FALSE	FALSE	FALSE	FALSE	1	FALSE	FALSE	FALSE	FALSE	1	FALSE	FALSE	FALSE	FALSE	1	FALSE	FALSE	FALSE	FALSE	1	FALSE	FALSE	FALSE	FALSE	1	FALSE	FALSE	FALSE	FALSE	1	FALSE	FALSE	FALSE	FALSE
PTmerged344	1	FALSE	FALSE	FALSE	FALSE	0.179599	FALSE	FALSE	FALSE	FALSE	1	FALSE	FALSE	TRUE	FALSE	1	FALSE	FALSE	TRUE	FALSE	0.711734	FALSE	FALSE	TRUE	FALSE	1	FALSE	FALSE	FALSE	FALSE	0.856286	FALSE	FALSE	FALSE	FALSE
PTmerged345	1	FALSE	FALSE	FALSE	FALSE	1	FALSE	FALSE	FALSE	FALSE	1	FALSE	FALSE	FALSE	FALSE	1	FALSE	FALSE	FALSE	FALSE	1	FALSE	FALSE	FALSE	FALSE	1	FALSE	FALSE	FALSE	FALSE	1	FALSE	FALSE	FALSE	FALSE
PTmerged346	1	FALSE	FALSE	FALSE	FALSE	1	FALSE	FALSE	FALSE	FALSE	1	FALSE	FALSE	FALSE	FALSE	1	FALSE	FALSE	FALSE	FALSE	1	FALSE	FALSE	FALSE	FALSE	1	FALSE	FALSE	FALSE	FALSE	1	FALSE	FALSE	FALSE	FALSE
PTmerged347	1	FALSE	FALSE	FALSE	FALSE	1	FALSE	FALSE	FALSE	FALSE	1	FALSE	FALSE	FALSE	FALSE	1	FALSE	FALSE	FALSE	FALSE	1	FALSE	FALSE	FALSE	FALSE	1	FALSE	FALSE	FALSE	FALSE	1	FALSE	FALSE	FALSE	FALSE
PTmerged348
PTmerged349
PTmerged350	1	FALSE	FALSE	FALSE	FALSE	1	FALSE	FALSE	FALSE	FALSE	1	FALSE	FALSE	FALSE	FALSE	1	FALSE	FALSE	FALSE	FALSE	1	FALSE	FALSE	FALSE	FALSE	1	FALSE	FALSE	FALSE	FALSE	1	FALSE	FALSE	FALSE	FALSE
PTmerged351	1	FALSE	FALSE	FALSE	FALSE	1	FALSE	FALSE	FALSE	FALSE	1	FALSE	FALSE	FALSE	FALSE	1	FALSE	FALSE	FALSE	FALSE	1	FALSE	FALSE	FALSE	FALSE	1	FALSE	FALSE	FALSE	FALSE	1	FALSE	FALSE	FALSE	FALSE
PTmerged352
PTmerged353	1	FALSE	TRUE	FALSE	FALSE	1	FALSE	FALSE	FALSE	FALSE	1	FALSE	TRUE	FALSE	FALSE	1	FALSE	FALSE	FALSE	FALSE	1	FALSE	TRUE	FALSE	FALSE	1	FALSE	FALSE	FALSE	FALSE	1	FALSE	TRUE	FALSE	FALSE
PTmerged354	1	FALSE	TRUE	FALSE	FALSE	1	FALSE	TRUE	FALSE	FALSE	1	FALSE	FALSE	FALSE	FALSE	1	FALSE	TRUE	FALSE	FALSE	1	FALSE	TRUE	FALSE	FALSE	1	FALSE	TRUE	FALSE	FALSE	1	FALSE	TRUE	FALSE	FALSE
PTmerged355
PTmerged356	1	FALSE	TRUE	FALSE	FALSE	1	FALSE	FALSE	FALSE	FALSE	1	FALSE	FALSE	FALSE	FALSE	1	FALSE	TRUE	FALSE	FALSE	1	FALSE	FALSE	FALSE	FALSE	1	FALSE	TRUE	FALSE	FALSE	1	FALSE	TRUE	FALSE	FALSE
PTmerged357	1	FALSE	FALSE	TRUE	TRUE	1	FALSE	FALSE	TRUE	TRUE	6.10355e-07	FALSE	FALSE	FALSE	FALSE	1	FALSE	FALSE	TRUE	TRUE	0.0788493	FALSE	FALSE	TRUE	TRUE	0.000313542	FALSE	FALSE	TRUE	TRUE	1	FALSE	FALSE	FALSE	FALSE
PTmerged358	1	FALSE	FALSE	FALSE	FALSE	1	FALSE	FALSE	FALSE	FALSE	1	FALSE	FALSE	FALSE	FALSE	1	FALSE	FALSE	FALSE	FALSE	1	FALSE	FALSE	FALSE	FALSE	1	FALSE	FALSE	FALSE	FALSE	1	FALSE	FALSE	FALSE	FALSE
PTmerged359	1	FALSE	FALSE	FALSE	FALSE	1	FALSE	FALSE	FALSE	FALSE	1	FALSE	FALSE	FALSE	FALSE	1	FALSE	FALSE	FALSE	FALSE	1	FALSE	FALSE	FALSE	FALSE	1	FALSE	FALSE	FALSE	FALSE	1	FALSE	FALSE	FALSE	FALSE
PTmerged360
PTmerged361	1	FALSE	FALSE	FALSE	FALSE	1	FALSE	FALSE	FALSE	FALSE	1	FALSE	FALSE	FALSE	FALSE	1	FALSE	FALSE	FALSE	FALSE	1	FALSE	FALSE	FALSE	FALSE	0.0021563	FALSE	FALSE	FALSE	FALSE	1	FALSE	FALSE	FALSE	FALSE
PTmerged362	1	FALSE	TRUE	TRUE	TRUE	1	FALSE	FALSE	FALSE	FALSE	1	FALSE	FALSE	FALSE	FALSE	1	FALSE	TRUE	TRUE	TRUE	1	FALSE	FALSE	FALSE	FALSE	7.86895e-190	FALSE	FALSE	TRUE	TRUE	1	FALSE	TRUE	TRUE	TRUE
PTmerged363
PTmerged364	1	FALSE	FALSE	FALSE	FALSE	1	FALSE	FALSE	FALSE	FALSE	1	FALSE	FALSE	FALSE	FALSE	1	FALSE	FALSE	FALSE	FALSE	1	FALSE	FALSE	FALSE	FALSE	1	FALSE	FALSE	TRUE	TRUE	1	FALSE	FALSE	FALSE	FALSE
PTmerged365	1	FALSE	FALSE	FALSE	FALSE	1	FALSE	FALSE	FALSE	FALSE	1	FALSE	FALSE	FALSE	FALSE	1	FALSE	FALSE	FALSE	FALSE	1	FALSE	FALSE	FALSE	FALSE	1	FALSE	FALSE	TRUE	FALSE	1	FALSE	FALSE	FALSE	FALSE
PTmerged366
PTmerged367	1	FALSE	FALSE	FALSE	FALSE	1	FALSE	FALSE	FALSE	FALSE	1	FALSE	FALSE	FALSE	FALSE	1	FALSE	FALSE	FALSE	FALSE	1	FALSE	FALSE	FALSE	FALSE	0.0460546	FALSE	FALSE	FALSE	FALSE	1	FALSE	FALSE	FALSE	FALSE
PTmerged368	1	FALSE	FALSE	FALSE	FALSE	1	FALSE	FALSE	FALSE	FALSE	1	FALSE	FALSE	FALSE	FALSE	1	FALSE	FALSE	FALSE	FALSE	1	FALSE	FALSE	FALSE	FALSE	0.00736366	FALSE	FALSE	FALSE	FALSE	1	FALSE	FALSE	FALSE	FALSE
PTmerged369	1	FALSE	FALSE	FALSE	FALSE	1	FALSE	FALSE	FALSE	FALSE	1	FALSE	FALSE	FALSE	FALSE	1	FALSE	FALSE	FALSE	FALSE	1	FALSE	FALSE	FALSE	FALSE	0.00161547	FALSE	FALSE	FALSE	FALSE	1	FALSE	FALSE	FALSE	FALSE
PTmerged370	1	FALSE	FALSE	FALSE	FALSE	0.018195	FALSE	FALSE	FALSE	FALSE	0.00273107	FALSE	TRUE	TRUE	FALSE	1	FALSE	TRUE	TRUE	FALSE	1	FALSE	TRUE	TRUE	FALSE	4.6638e-16	FALSE	FALSE	FALSE	FALSE	1	FALSE	FALSE	FALSE	FALSE
PTmerged371
PTmerged372	1	FALSE	FALSE	FALSE	FALSE	1	FALSE	FALSE	FALSE	FALSE	1	FALSE	FALSE	FALSE	FALSE	1	FALSE	FALSE	FALSE	FALSE	1	FALSE	FALSE	FALSE	FALSE	1	FALSE	FALSE	FALSE	FALSE	1	FALSE	FALSE	FALSE	FALSE
PTmerged373	1	FALSE	FALSE	FALSE	FALSE	1	FALSE	TRUE	FALSE	FALSE	1	FALSE	FALSE	FALSE	FALSE	1	FALSE	FALSE	FALSE	FALSE	1	FALSE	TRUE	FALSE	FALSE	1	FALSE	FALSE	TRUE	FALSE	1	FALSE	TRUE	FALSE	FALSE
PTmerged374	4.60966e-32	FALSE	FALSE	FALSE	FALSE	3.1132e-21	FALSE	TRUE	FALSE	FALSE	1	FALSE	FALSE	FALSE	FALSE	5.76136e-16	FALSE	FALSE	FALSE	FALSE	5.98232e-12	FALSE	TRUE	FALSE	FALSE	1	FALSE	FALSE	FALSE	FALSE	1	FALSE	TRUE	FALSE	FALSE
PTmerged375
PTmerged376	1	FALSE	FALSE	FALSE	FALSE	1	FALSE	FALSE	FALSE	FALSE	1	FALSE	FALSE	FALSE	FALSE	1	FALSE	FALSE	FALSE	FALSE	1	FALSE	FALSE	FALSE	FALSE	1	FALSE	FALSE	FALSE	FALSE	1	FALSE	FALSE	FALSE	FALSE
PTmerged377	1	FALSE	FALSE	FALSE	FALSE	1	FALSE	FALSE	FALSE	FALSE	1	FALSE	FALSE	FALSE	FALSE	1	FALSE	FALSE	FALSE	FALSE	1	FALSE	FALSE	FALSE	FALSE	0.0129804	FALSE	FALSE	FALSE	FALSE	1	FALSE	FALSE	FALSE	FALSE
PTmerged378
PTmerged379	1	FALSE	FALSE	FALSE	FALSE	1	FALSE	FALSE	FALSE	FALSE	1	FALSE	FALSE	FALSE	FALSE	1	FALSE	FALSE	FALSE	FALSE	1	FALSE	FALSE	FALSE	FALSE	1	FALSE	FALSE	FALSE	FALSE	1	FALSE	FALSE	FALSE	FALSE
PTmerged380	1	FALSE	TRUE	FALSE	FALSE	0.302165	FALSE	FALSE	FALSE	FALSE	1	FALSE	TRUE	FALSE	FALSE	1	FALSE	FALSE	FALSE	FALSE	0.00583946	FALSE	TRUE	FALSE	FALSE	1	FALSE	FALSE	FALSE	FALSE	0.56115	FALSE	TRUE	FALSE	FALSE
PTmerged381	1	FALSE	FALSE	FALSE	FALSE	1	FALSE	FALSE	FALSE	FALSE	1	FALSE	FALSE	FALSE	FALSE	1	FALSE	FALSE	FALSE	FALSE	1	FALSE	FALSE	FALSE	FALSE	1	FALSE	FALSE	FALSE	FALSE	1	FALSE	FALSE	FALSE	FALSE
PTmerged382	1	FALSE	FALSE	FALSE	FALSE	1	FALSE	FALSE	FALSE	FALSE	1	FALSE	FALSE	FALSE	FALSE	1	FALSE	FALSE	FALSE	FALSE	1	FALSE	FALSE	FALSE	FALSE	7.36139e-40	FALSE	FALSE	TRUE	TRUE	1	FALSE	FALSE	FALSE	FALSE
PTmerged383	1	FALSE	FALSE	FALSE	FALSE	3.53301e-21	FALSE	FALSE	FALSE	FALSE	1	FALSE	FALSE	FALSE	FALSE	1	FALSE	FALSE	FALSE	FALSE	1	FALSE	FALSE	FALSE	FALSE	1	FALSE	FALSE	TRUE	TRUE	1	FALSE	FALSE	FALSE	FALSE
PTmerged384
PTmerged385	1	FALSE	FALSE	FALSE	FALSE	1	FALSE	FALSE	FALSE	FALSE	1	FALSE	FALSE	FALSE	FALSE	1	FALSE	FALSE	FALSE	FALSE	1	FALSE	FALSE	FALSE	FALSE	1	FALSE	FALSE	FALSE	FALSE	1	FALSE	FALSE	FALSE	FALSE
PTmerged386
PTmerged387	1	FALSE	FALSE	FALSE	FALSE	1	FALSE	FALSE	FALSE	FALSE	1	FALSE	FALSE	FALSE	FALSE	1	FALSE	FALSE	FALSE	FALSE	1	FALSE	FALSE	FALSE	FALSE	1	FALSE	FALSE	FALSE	FALSE	1	FALSE	FALSE	FALSE	FALSE
PTmerged388
PTmerged389	1	FALSE	FALSE	FALSE	FALSE	1	FALSE	FALSE	FALSE	FALSE	1	FALSE	FALSE	FALSE	FALSE	1	FALSE	FALSE	FALSE	FALSE	1	FALSE	FALSE	FALSE	FALSE	1	FALSE	FALSE	FALSE	FALSE	1	FALSE	FALSE	FALSE	FALSE
PTmerged390	1	FALSE	FALSE	FALSE	FALSE	1	FALSE	FALSE	FALSE	FALSE	1	FALSE	FALSE	FALSE	FALSE	1	FALSE	FALSE	FALSE	FALSE	1	FALSE	FALSE	FALSE	FALSE	1	FALSE	FALSE	FALSE	FALSE	1	FALSE	FALSE	FALSE	FALSE
PTmerged391
PTmerged392	0.000256832	FALSE	FALSE	FALSE	FALSE	1	FALSE	FALSE	FALSE	FALSE	1.14046e-05	FALSE	FALSE	FALSE	FALSE	1	FALSE	FALSE	FALSE	FALSE	0.000113085	FALSE	FALSE	FALSE	FALSE	1.65609e-12	FALSE	FALSE	FALSE	FALSE	0.00140714	FALSE	FALSE	FALSE	FALSE
PTmerged393	1	FALSE	FALSE	FALSE	FALSE	1	FALSE	FALSE	FALSE	FALSE	4.18455e-42	FALSE	FALSE	FALSE	FALSE	2.43264e-11	FALSE	FALSE	FALSE	FALSE	5.14392e-09	FALSE	FALSE	FALSE	FALSE	2.35419e-09	FALSE	FALSE	FALSE	FALSE	1	FALSE	FALSE	FALSE	FALSE
PTmerged394	1	FALSE	FALSE	FALSE	FALSE	1	FALSE	FALSE	FALSE	FALSE	1	FALSE	FALSE	FALSE	FALSE	1	FALSE	FALSE	FALSE	FALSE	1	FALSE	FALSE	FALSE	FALSE	0.569673	FALSE	FALSE	FALSE	FALSE	1	FALSE	FALSE	FALSE	FALSE
PTmerged395
PTmerged396
PTmerged397	1	FALSE	FALSE	FALSE	FALSE	1	FALSE	FALSE	FALSE	FALSE	1	FALSE	FALSE	FALSE	FALSE	1	FALSE	FALSE	FALSE	FALSE	1	FALSE	FALSE	FALSE	FALSE	1	FALSE	FALSE	FALSE	FALSE	1	FALSE	FALSE	FALSE	FALSE
PTmerged398	1	FALSE	FALSE	FALSE	FALSE	1	FALSE	FALSE	FALSE	FALSE	1	FALSE	FALSE	FALSE	FALSE	1	FALSE	FALSE	FALSE	FALSE	1	FALSE	FALSE	FALSE	FALSE	1	FALSE	FALSE	FALSE	FALSE	1	FALSE	FALSE	FALSE	FALSE
PTmerged399	1.03544e-69	FALSE	FALSE	FALSE	FALSE	4.53217e-35	TRUE	FALSE	FALSE	FALSE	4.92882e-61	TRUE	FALSE	FALSE	FALSE	1	TRUE	FALSE	FALSE	FALSE	1	FALSE	FALSE	FALSE	FALSE	5.48857e-12	FALSE	FALSE	FALSE	FALSE	1	TRUE	FALSE	FALSE	FALSE
PTmerged400	1	FALSE	FALSE	FALSE	FALSE	1	FALSE	FALSE	FALSE	FALSE	1	FALSE	FALSE	FALSE	FALSE	1	FALSE	FALSE	FALSE	FALSE	1	FALSE	FALSE	FALSE	FALSE	1	FALSE	FALSE	FALSE	FALSE	1	FALSE	FALSE	FALSE	FALSE
PTmerged401	1	FALSE	FALSE	FALSE	FALSE	1	FALSE	FALSE	FALSE	FALSE	1	FALSE	FALSE	FALSE	FALSE	1	FALSE	FALSE	FALSE	FALSE	1	FALSE	FALSE	FALSE	FALSE	1	FALSE	FALSE	FALSE	FALSE	1	FALSE	FALSE	FALSE	FALSE
PTmerged402	1	FALSE	FALSE	FALSE	FALSE	1	FALSE	FALSE	FALSE	FALSE	1	FALSE	FALSE	FALSE	FALSE	1	FALSE	FALSE	FALSE	FALSE	1	FALSE	FALSE	FALSE	FALSE	1	FALSE	FALSE	FALSE	FALSE	1	FALSE	FALSE	FALSE	FALSE
PTmerged403	1	FALSE	FALSE	FALSE	FALSE	1	FALSE	FALSE	FALSE	FALSE	1	FALSE	FALSE	FALSE	FALSE	1	FALSE	FALSE	FALSE	FALSE	1	FALSE	FALSE	FALSE	FALSE	1	FALSE	FALSE	FALSE	FALSE	1	FALSE	FALSE	FALSE	FALSE
PTmerged404	1	FALSE	TRUE	FALSE	FALSE	1	FALSE	TRUE	FALSE	FALSE	1	FALSE	TRUE	FALSE	FALSE	1	FALSE	TRUE	FALSE	FALSE	1	FALSE	FALSE	FALSE	FALSE	1	FALSE	FALSE	FALSE	FALSE	1	FALSE	TRUE	FALSE	FALSE
PTmerged405	0.382738	FALSE	FALSE	FALSE	FALSE	1	FALSE	FALSE	FALSE	FALSE	1	FALSE	FALSE	FALSE	FALSE	1	FALSE	FALSE	FALSE	FALSE	1	FALSE	FALSE	FALSE	FALSE	1	FALSE	FALSE	FALSE	FALSE	1	FALSE	FALSE	FALSE	FALSE
PTmerged406	1	FALSE	FALSE	FALSE	FALSE	1	FALSE	FALSE	FALSE	FALSE	1.00862e-05	FALSE	FALSE	FALSE	FALSE	1	FALSE	FALSE	FALSE	FALSE	0.0925969	FALSE	FALSE	FALSE	FALSE	0.333223	FALSE	FALSE	FALSE	FALSE	1	FALSE	FALSE	FALSE	FALSE
PTmerged407	1	FALSE	FALSE	FALSE	FALSE	1	FALSE	FALSE	FALSE	FALSE	1	FALSE	FALSE	FALSE	FALSE	1	FALSE	FALSE	FALSE	FALSE	1	FALSE	FALSE	FALSE	FALSE	1	FALSE	FALSE	FALSE	FALSE	1	FALSE	FALSE	FALSE	FALSE
PTmerged408	1	FALSE	FALSE	FALSE	FALSE	1	FALSE	FALSE	FALSE	FALSE	1	FALSE	FALSE	FALSE	FALSE	1	FALSE	FALSE	FALSE	FALSE	1	FALSE	FALSE	FALSE	FALSE	1	FALSE	FALSE	FALSE	FALSE	1	FALSE	FALSE	FALSE	FALSE
PTmerged409
PTmerged410	1	FALSE	TRUE	FALSE	FALSE	1	FALSE	FALSE	FALSE	FALSE	1	FALSE	TRUE	FALSE	FALSE	1	FALSE	FALSE	FALSE	FALSE	1	FALSE	TRUE	FALSE	FALSE	1	FALSE	FALSE	FALSE	FALSE	1	FALSE	TRUE	FALSE	FALSE
PTmerged411	1	FALSE	TRUE	FALSE	FALSE	1	FALSE	TRUE	FALSE	FALSE	1	FALSE	FALSE	FALSE	FALSE	1	FALSE	TRUE	FALSE	FALSE	1	FALSE	TRUE	FALSE	FALSE	1	FALSE	FALSE	FALSE	FALSE	1	FALSE	FALSE	FALSE	FALSE
PTmerged412
PTmerged413	1	FALSE	FALSE	FALSE	FALSE	1	FALSE	FALSE	FALSE	FALSE	1	FALSE	FALSE	FALSE	FALSE	1	FALSE	FALSE	FALSE	FALSE	1	FALSE	FALSE	FALSE	FALSE	1	FALSE	FALSE	FALSE	FALSE	1	FALSE	FALSE	FALSE	FALSE
PTmerged414	1	FALSE	FALSE	FALSE	FALSE	1	FALSE	FALSE	FALSE	FALSE	1	FALSE	FALSE	FALSE	FALSE	1	FALSE	FALSE	FALSE	FALSE	1	FALSE	FALSE	FALSE	FALSE	2.66009e-13	FALSE	FALSE	FALSE	FALSE	1	FALSE	FALSE	FALSE	FALSE
PTmerged415	1	FALSE	FALSE	FALSE	FALSE	1	FALSE	FALSE	FALSE	FALSE	1	FALSE	FALSE	FALSE	FALSE	1	FALSE	FALSE	FALSE	FALSE	1	FALSE	FALSE	FALSE	FALSE	1	FALSE	FALSE	FALSE	FALSE	1	FALSE	FALSE	FALSE	FALSE
PTmerged416	1	FALSE	FALSE	FALSE	FALSE	1	FALSE	FALSE	FALSE	FALSE	1	FALSE	FALSE	FALSE	FALSE	1	FALSE	FALSE	FALSE	FALSE	1	FALSE	FALSE	FALSE	FALSE	1	FALSE	FALSE	FALSE	FALSE	1	FALSE	FALSE	FALSE	FALSE
PTmerged417
PTmerged418	1	FALSE	FALSE	FALSE	FALSE	1	FALSE	FALSE	FALSE	FALSE	1	FALSE	FALSE	FALSE	FALSE	1	FALSE	FALSE	FALSE	FALSE	1	FALSE	FALSE	FALSE	FALSE	1	FALSE	FALSE	FALSE	FALSE	1	FALSE	FALSE	FALSE	FALSE
PTmerged419	1	FALSE	FALSE	FALSE	FALSE	1	FALSE	FALSE	FALSE	FALSE	1	FALSE	FALSE	FALSE	FALSE	1	FALSE	FALSE	FALSE	FALSE	1	FALSE	FALSE	FALSE	FALSE	1	FALSE	TRUE	FALSE	FALSE	1	FALSE	FALSE	FALSE	FALSE
PTmerged420	1	FALSE	TRUE	FALSE	FALSE	1	FALSE	FALSE	FALSE	FALSE	1	FALSE	TRUE	FALSE	FALSE	1	FALSE	FALSE	FALSE	FALSE	1	FALSE	TRUE	FALSE	FALSE	5.46619e-06	FALSE	TRUE	FALSE	FALSE	1	FALSE	TRUE	FALSE	FALSE
PTmerged421	1	FALSE	FALSE	FALSE	FALSE	1	FALSE	FALSE	FALSE	FALSE	1	FALSE	FALSE	FALSE	FALSE	1	FALSE	FALSE	FALSE	FALSE	1	FALSE	FALSE	FALSE	FALSE	1	FALSE	FALSE	FALSE	FALSE	1	FALSE	FALSE	FALSE	FALSE
PTmerged422	1	FALSE	FALSE	FALSE	FALSE	1	FALSE	FALSE	FALSE	FALSE	1	FALSE	FALSE	FALSE	FALSE	1	FALSE	FALSE	FALSE	FALSE	1	FALSE	FALSE	FALSE	FALSE	1	FALSE	FALSE	FALSE	FALSE	1	FALSE	FALSE	FALSE	FALSE
PTmerged423	1	FALSE	FALSE	FALSE	FALSE	1	FALSE	FALSE	FALSE	FALSE	1	FALSE	FALSE	FALSE	FALSE	1	FALSE	FALSE	FALSE	FALSE	1	FALSE	FALSE	FALSE	FALSE	1	FALSE	FALSE	FALSE	FALSE	1	FALSE	FALSE	FALSE	FALSE
PTmerged424	1	FALSE	FALSE	FALSE	FALSE	1	FALSE	FALSE	FALSE	FALSE	1	FALSE	FALSE	FALSE	FALSE	1	FALSE	FALSE	FALSE	FALSE	1	FALSE	FALSE	FALSE	FALSE	1	FALSE	FALSE	FALSE	FALSE	1	FALSE	FALSE	FALSE	FALSE
PTmerged425
PTmerged426	1	FALSE	FALSE	FALSE	FALSE	1	FALSE	FALSE	FALSE	FALSE	1	FALSE	FALSE	FALSE	FALSE	0.164307	FALSE	FALSE	FALSE	FALSE	1	FALSE	FALSE	FALSE	FALSE	1	FALSE	TRUE	FALSE	FALSE	1	FALSE	FALSE	FALSE	FALSE
PTmerged427	1	FALSE	FALSE	FALSE	FALSE	1	FALSE	FALSE	FALSE	FALSE	1	FALSE	FALSE	FALSE	FALSE	1	FALSE	FALSE	FALSE	FALSE	1	FALSE	FALSE	FALSE	FALSE	1	FALSE	FALSE	FALSE	FALSE	1	FALSE	FALSE	FALSE	FALSE
PTmerged428	1	FALSE	FALSE	FALSE	FALSE	1	FALSE	FALSE	FALSE	FALSE	1	FALSE	FALSE	FALSE	FALSE	1	FALSE	FALSE	FALSE	FALSE	1	FALSE	FALSE	FALSE	FALSE	1	FALSE	FALSE	FALSE	FALSE	1	FALSE	FALSE	FALSE	FALSE
PTmerged429	1	FALSE	FALSE	FALSE	FALSE	1	FALSE	FALSE	FALSE	FALSE	1	FALSE	FALSE	FALSE	FALSE	1	FALSE	FALSE	FALSE	FALSE	1	FALSE	FALSE	FALSE	FALSE	1	FALSE	FALSE	TRUE	TRUE	1	FALSE	FALSE	FALSE	FALSE
PTmerged430	1	FALSE	FALSE	FALSE	FALSE	1	FALSE	FALSE	FALSE	FALSE	1	FALSE	FALSE	FALSE	FALSE	1	FALSE	FALSE	FALSE	FALSE	1	FALSE	FALSE	FALSE	FALSE	1	FALSE	FALSE	FALSE	FALSE	1	FALSE	FALSE	FALSE	FALSE
PTmerged431	1	FALSE	FALSE	FALSE	FALSE	1	FALSE	FALSE	FALSE	FALSE	1	FALSE	FALSE	TRUE	FALSE	1	FALSE	FALSE	TRUE	FALSE	1	FALSE	FALSE	TRUE	FALSE	1	FALSE	FALSE	TRUE	FALSE	1	FALSE	FALSE	FALSE	FALSE
PTmerged432	1	TRUE	FALSE	FALSE	FALSE	1	TRUE	FALSE	FALSE	FALSE	1	TRUE	FALSE	FALSE	FALSE	1	FALSE	FALSE	FALSE	FALSE	1.72857e-09	FALSE	FALSE	FALSE	FALSE	4.21036e-14	FALSE	FALSE	FALSE	FALSE	1	FALSE	FALSE	FALSE	FALSE
PTmerged433	1	FALSE	FALSE	FALSE	FALSE	1	FALSE	FALSE	FALSE	FALSE	1	FALSE	FALSE	FALSE	FALSE	1	FALSE	FALSE	FALSE	FALSE	1	FALSE	FALSE	FALSE	FALSE	1	FALSE	FALSE	FALSE	FALSE	1	FALSE	FALSE	FALSE	FALSE
PTmerged434	1	FALSE	FALSE	FALSE	FALSE	1	FALSE	FALSE	FALSE	FALSE	1	FALSE	FALSE	FALSE	FALSE	1	FALSE	FALSE	FALSE	FALSE	1	FALSE	FALSE	FALSE	FALSE	1	FALSE	FALSE	FALSE	FALSE	1	FALSE	FALSE	FALSE	FALSE
PTmerged435	1	FALSE	FALSE	FALSE	FALSE	1	FALSE	FALSE	FALSE	FALSE	1	FALSE	FALSE	FALSE	FALSE	1	FALSE	FALSE	FALSE	FALSE	1	FALSE	FALSE	FALSE	FALSE	1	FALSE	FALSE	FALSE	FALSE	1	FALSE	FALSE	FALSE	FALSE
PTmerged436
PTmerged437	1	FALSE	FALSE	FALSE	FALSE	1	FALSE	FALSE	FALSE	FALSE	1	FALSE	FALSE	FALSE	FALSE	1	FALSE	FALSE	FALSE	FALSE	1	FALSE	FALSE	FALSE	FALSE	1	FALSE	FALSE	FALSE	FALSE	1	FALSE	FALSE	FALSE	FALSE
PTmerged438	1	FALSE	FALSE	FALSE	FALSE	1	FALSE	FALSE	FALSE	FALSE	1	FALSE	FALSE	FALSE	FALSE	1	FALSE	FALSE	FALSE	FALSE	1	FALSE	FALSE	FALSE	FALSE	1	FALSE	FALSE	FALSE	FALSE	1	FALSE	FALSE	FALSE	FALSE
PTmerged439	1	FALSE	FALSE	FALSE	FALSE	1	FALSE	FALSE	FALSE	FALSE	1	FALSE	FALSE	FALSE	FALSE	1	FALSE	FALSE	FALSE	FALSE	1	FALSE	FALSE	FALSE	FALSE	1	FALSE	FALSE	FALSE	FALSE	1	FALSE	FALSE	FALSE	FALSE
PTmerged440
PTmerged441	1	FALSE	FALSE	FALSE	FALSE	1	FALSE	FALSE	FALSE	FALSE	1	FALSE	FALSE	FALSE	FALSE	1	FALSE	FALSE	FALSE	FALSE	1	FALSE	FALSE	FALSE	FALSE	1	FALSE	FALSE	FALSE	FALSE	1	FALSE	FALSE	FALSE	FALSE
PTmerged442	1	FALSE	FALSE	FALSE	FALSE	1	FALSE	FALSE	FALSE	FALSE	1	FALSE	FALSE	FALSE	FALSE	1	FALSE	FALSE	FALSE	FALSE	1	FALSE	FALSE	FALSE	FALSE	0.76613	FALSE	FALSE	FALSE	FALSE	1	FALSE	FALSE	FALSE	FALSE
PTmerged443	1	FALSE	FALSE	FALSE	FALSE	1	FALSE	FALSE	FALSE	FALSE	1	FALSE	FALSE	FALSE	FALSE	1	FALSE	FALSE	FALSE	FALSE	1	FALSE	FALSE	FALSE	FALSE	1	FALSE	FALSE	FALSE	FALSE	1	FALSE	FALSE	FALSE	FALSE
PTmerged444	1	FALSE	FALSE	FALSE	FALSE	1	FALSE	FALSE	FALSE	FALSE	1	FALSE	FALSE	FALSE	FALSE	1	FALSE	FALSE	FALSE	FALSE	1	FALSE	FALSE	FALSE	FALSE	1	FALSE	FALSE	FALSE	FALSE	1	FALSE	FALSE	FALSE	FALSE
PTmerged445	1	FALSE	FALSE	FALSE	FALSE	1	FALSE	FALSE	FALSE	FALSE	1	FALSE	FALSE	FALSE	FALSE	1	FALSE	FALSE	FALSE	FALSE	1	FALSE	FALSE	FALSE	FALSE	1	FALSE	FALSE	FALSE	FALSE	1	FALSE	FALSE	FALSE	FALSE
PTmerged446	1	FALSE	FALSE	FALSE	FALSE	1	FALSE	FALSE	FALSE	FALSE	1	FALSE	FALSE	FALSE	FALSE	1	FALSE	FALSE	FALSE	FALSE	0.0420626	FALSE	FALSE	FALSE	FALSE	0.0496248	FALSE	FALSE	FALSE	FALSE	1	FALSE	FALSE	FALSE	FALSE
PTmerged447
PTmerged448	1	FALSE	FALSE	FALSE	FALSE	1	FALSE	FALSE	FALSE	FALSE	1	FALSE	FALSE	FALSE	FALSE	1	FALSE	FALSE	FALSE	FALSE	1	FALSE	FALSE	FALSE	FALSE	1	FALSE	FALSE	FALSE	FALSE	1	FALSE	FALSE	FALSE	FALSE
PTmerged449
PTmerged450	1	FALSE	FALSE	FALSE	FALSE	1	FALSE	FALSE	FALSE	FALSE	1	FALSE	FALSE	FALSE	FALSE	1	FALSE	FALSE	FALSE	FALSE	1	FALSE	FALSE	FALSE	FALSE	0.592411	FALSE	FALSE	FALSE	FALSE	1	FALSE	FALSE	FALSE	FALSE
PTmerged451	1	FALSE	FALSE	FALSE	FALSE	1	FALSE	FALSE	FALSE	FALSE	1	FALSE	FALSE	FALSE	FALSE	1	FALSE	FALSE	FALSE	FALSE	1	FALSE	FALSE	FALSE	FALSE	1	FALSE	FALSE	FALSE	FALSE	1	FALSE	FALSE	FALSE	FALSE
PTmerged452	1	FALSE	FALSE	FALSE	FALSE	1	FALSE	FALSE	FALSE	FALSE	1	FALSE	FALSE	FALSE	FALSE	1	FALSE	FALSE	FALSE	FALSE	1	FALSE	FALSE	FALSE	FALSE	1	FALSE	TRUE	FALSE	FALSE	1	FALSE	FALSE	FALSE	FALSE
PTmerged453	1	FALSE	FALSE	FALSE	FALSE	1	FALSE	FALSE	FALSE	FALSE	1	FALSE	FALSE	FALSE	FALSE	1	FALSE	FALSE	FALSE	FALSE	1	FALSE	FALSE	FALSE	FALSE	1	FALSE	FALSE	FALSE	FALSE	1	FALSE	FALSE	FALSE	FALSE
PTmerged454	1	FALSE	FALSE	FALSE	FALSE	1	FALSE	FALSE	FALSE	FALSE	1	FALSE	FALSE	FALSE	FALSE	1	FALSE	FALSE	FALSE	FALSE	1	FALSE	FALSE	FALSE	FALSE	1	FALSE	FALSE	FALSE	FALSE	1	FALSE	FALSE	FALSE	FALSE
PTmerged455	1	FALSE	FALSE	FALSE	FALSE	1	FALSE	FALSE	FALSE	FALSE	1	FALSE	FALSE	FALSE	FALSE	1	FALSE	FALSE	FALSE	FALSE	1	FALSE	FALSE	FALSE	FALSE	1	FALSE	FALSE	FALSE	FALSE	1	FALSE	FALSE	FALSE	FALSE
PTmerged456	1	FALSE	FALSE	FALSE	FALSE	1	FALSE	FALSE	FALSE	FALSE	1	FALSE	FALSE	FALSE	FALSE	1	FALSE	FALSE	FALSE	FALSE	1	FALSE	FALSE	FALSE	FALSE	1	FALSE	FALSE	FALSE	FALSE	1	FALSE	FALSE	FALSE	FALSE
PTmerged457	1	FALSE	FALSE	FALSE	FALSE	1	FALSE	FALSE	FALSE	FALSE	1	FALSE	FALSE	FALSE	FALSE	0.311401	FALSE	FALSE	FALSE	FALSE	1.10827e-06	FALSE	FALSE	FALSE	FALSE	1.29238e-07	FALSE	FALSE	TRUE	FALSE	1	FALSE	FALSE	FALSE	FALSE
PTmerged458	1	FALSE	FALSE	FALSE	FALSE	1	FALSE	FALSE	FALSE	FALSE	1	FALSE	FALSE	FALSE	FALSE	1	FALSE	FALSE	FALSE	FALSE	1	FALSE	FALSE	FALSE	FALSE	1	FALSE	FALSE	FALSE	FALSE	1	FALSE	FALSE	FALSE	FALSE
PTmerged459	2.46213e-05	FALSE	FALSE	FALSE	FALSE	2.05815e-19	FALSE	FALSE	FALSE	FALSE	1	FALSE	FALSE	FALSE	FALSE	0.397504	FALSE	FALSE	FALSE	FALSE	6.92334e-13	FALSE	FALSE	FALSE	FALSE	0.000198004	FALSE	FALSE	TRUE	FALSE	0.0220433	FALSE	FALSE	FALSE	FALSE
PTmerged460	1	FALSE	FALSE	FALSE	FALSE	1	FALSE	FALSE	FALSE	FALSE	1	FALSE	FALSE	FALSE	FALSE	1	FALSE	FALSE	FALSE	FALSE	1	FALSE	FALSE	FALSE	FALSE	0.407393	FALSE	FALSE	FALSE	FALSE	1	FALSE	FALSE	FALSE	FALSE
PTmerged462	1	FALSE	FALSE	FALSE	FALSE	1	FALSE	FALSE	FALSE	FALSE	1	FALSE	FALSE	FALSE	FALSE	1	FALSE	FALSE	FALSE	FALSE	1	FALSE	FALSE	FALSE	FALSE	1	FALSE	FALSE	FALSE	FALSE	1	FALSE	FALSE	FALSE	FALSE
PTmerged463	1	FALSE	FALSE	FALSE	FALSE	1	FALSE	FALSE	FALSE	FALSE	1	FALSE	FALSE	FALSE	FALSE	1	FALSE	FALSE	FALSE	FALSE	1	FALSE	FALSE	FALSE	FALSE	1	FALSE	FALSE	FALSE	FALSE	1	FALSE	FALSE	FALSE	FALSE
PTmerged464	1	FALSE	FALSE	FALSE	FALSE	1	FALSE	FALSE	FALSE	FALSE	1	FALSE	FALSE	FALSE	FALSE	1	FALSE	FALSE	FALSE	FALSE	1	FALSE	FALSE	FALSE	FALSE	1	FALSE	FALSE	FALSE	FALSE	1	FALSE	FALSE	FALSE	FALSE
PTmerged465	1	FALSE	FALSE	FALSE	FALSE	1	FALSE	FALSE	FALSE	FALSE	1	FALSE	FALSE	FALSE	FALSE	0.286714	FALSE	FALSE	FALSE	FALSE	1	FALSE	FALSE	FALSE	FALSE	0.00493425	FALSE	FALSE	FALSE	FALSE	1	FALSE	FALSE	FALSE	FALSE
PTmerged466	1	FALSE	FALSE	FALSE	FALSE	1	FALSE	FALSE	FALSE	FALSE	1	FALSE	FALSE	FALSE	FALSE	1	FALSE	FALSE	FALSE	FALSE	1	FALSE	FALSE	FALSE	FALSE	0.014284	FALSE	FALSE	FALSE	FALSE	1	FALSE	FALSE	FALSE	FALSE
PTmerged467	1	FALSE	FALSE	FALSE	FALSE	1	FALSE	FALSE	FALSE	FALSE	1	FALSE	FALSE	FALSE	FALSE	1	FALSE	FALSE	FALSE	FALSE	1	FALSE	FALSE	FALSE	FALSE	1	FALSE	TRUE	FALSE	FALSE	1	FALSE	FALSE	FALSE	FALSE
PTmerged468	1	FALSE	FALSE	FALSE	FALSE	1	FALSE	FALSE	FALSE	FALSE	1	FALSE	FALSE	FALSE	FALSE	1	FALSE	FALSE	FALSE	FALSE	1	FALSE	FALSE	FALSE	FALSE	1	FALSE	FALSE	FALSE	FALSE	1	FALSE	FALSE	FALSE	FALSE
PTmerged469	1	FALSE	FALSE	FALSE	FALSE	1	FALSE	FALSE	FALSE	FALSE	1	FALSE	FALSE	FALSE	FALSE	1	FALSE	FALSE	FALSE	FALSE	1	FALSE	FALSE	FALSE	FALSE	0.1086	FALSE	FALSE	FALSE	FALSE	1	FALSE	FALSE	FALSE	FALSE
PTmerged470	3.7053e-09	FALSE	FALSE	FALSE	FALSE	6.90825e-12	FALSE	FALSE	FALSE	FALSE	1.21373e-16	FALSE	FALSE	FALSE	FALSE	1	FALSE	FALSE	FALSE	FALSE	1	FALSE	FALSE	FALSE	FALSE	0.293004	FALSE	FALSE	FALSE	FALSE	1	FALSE	FALSE	FALSE	FALSE
PTmerged471
PTmerged472	1	FALSE	FALSE	FALSE	FALSE	1	FALSE	FALSE	FALSE	FALSE	1	FALSE	FALSE	FALSE	FALSE	1	FALSE	FALSE	FALSE	FALSE	1	FALSE	FALSE	FALSE	FALSE	6.89356e-06	FALSE	FALSE	FALSE	FALSE	1	FALSE	FALSE	FALSE	FALSE
PTmerged474	1	FALSE	FALSE	FALSE	FALSE	1	FALSE	FALSE	FALSE	FALSE	1	FALSE	FALSE	FALSE	FALSE	1	FALSE	FALSE	FALSE	FALSE	1	FALSE	FALSE	FALSE	FALSE	1	FALSE	FALSE	FALSE	FALSE	1	FALSE	FALSE	FALSE	FALSE
PTmerged475	1	FALSE	FALSE	FALSE	FALSE	1	FALSE	FALSE	FALSE	FALSE	1	FALSE	FALSE	FALSE	FALSE	1	FALSE	FALSE	FALSE	FALSE	1	FALSE	FALSE	FALSE	FALSE	1	FALSE	FALSE	FALSE	FALSE	1	FALSE	FALSE	FALSE	FALSE
PTmerged476	1	FALSE	FALSE	FALSE	FALSE	1	FALSE	FALSE	FALSE	FALSE	1	FALSE	FALSE	FALSE	FALSE	1	FALSE	FALSE	FALSE	FALSE	1	FALSE	FALSE	FALSE	FALSE	1	FALSE	FALSE	FALSE	FALSE	1	FALSE	FALSE	FALSE	FALSE
PTmerged477	1	FALSE	FALSE	FALSE	FALSE	1	FALSE	FALSE	FALSE	FALSE	1	FALSE	FALSE	FALSE	FALSE	1	FALSE	FALSE	FALSE	FALSE	1	FALSE	FALSE	FALSE	FALSE	1	FALSE	FALSE	FALSE	FALSE	1	FALSE	FALSE	FALSE	FALSE
PTmerged478	1	FALSE	TRUE	TRUE	FALSE	1	FALSE	FALSE	FALSE	FALSE	0.208336	FALSE	FALSE	FALSE	FALSE	1	FALSE	TRUE	TRUE	FALSE	1	FALSE	FALSE	FALSE	FALSE	1	FALSE	TRUE	TRUE	FALSE	1	FALSE	TRUE	TRUE	FALSE
PTmerged479	1	FALSE	FALSE	FALSE	FALSE	1	FALSE	FALSE	FALSE	FALSE	1	FALSE	FALSE	FALSE	FALSE	1	FALSE	FALSE	FALSE	FALSE	1	FALSE	FALSE	FALSE	FALSE	1	FALSE	FALSE	FALSE	FALSE	1	FALSE	FALSE	FALSE	FALSE
PTmerged480	1	FALSE	FALSE	FALSE	FALSE	1	FALSE	FALSE	TRUE	FALSE	1	FALSE	TRUE	FALSE	FALSE	1	FALSE	TRUE	FALSE	FALSE	1	FALSE	TRUE	TRUE	FALSE	1	FALSE	TRUE	TRUE	FALSE	1	FALSE	FALSE	TRUE	FALSE
PTmerged481	1	FALSE	TRUE	FALSE	FALSE	1	FALSE	FALSE	FALSE	FALSE	1	FALSE	FALSE	FALSE	FALSE	1	FALSE	TRUE	FALSE	FALSE	1	FALSE	FALSE	FALSE	FALSE	1	FALSE	TRUE	FALSE	FALSE	1	FALSE	TRUE	FALSE	FALSE
PTmerged482	1	TRUE	FALSE	FALSE	FALSE	1	TRUE	FALSE	FALSE	FALSE	1	TRUE	FALSE	FALSE	FALSE	1	FALSE	FALSE	FALSE	FALSE	1	FALSE	FALSE	FALSE	FALSE	1	FALSE	FALSE	FALSE	FALSE	1	FALSE	FALSE	FALSE	FALSE
PTmerged483
PTmerged484	1	FALSE	FALSE	FALSE	FALSE	1	FALSE	FALSE	FALSE	FALSE	1	FALSE	FALSE	FALSE	FALSE	1	FALSE	FALSE	FALSE	FALSE	1	FALSE	FALSE	FALSE	FALSE	1	FALSE	FALSE	FALSE	FALSE	1	FALSE	FALSE	FALSE	FALSE
PTmerged485
PTmerged486	1	FALSE	FALSE	FALSE	FALSE	1	FALSE	FALSE	FALSE	FALSE	1	FALSE	FALSE	FALSE	FALSE	1	FALSE	FALSE	FALSE	FALSE	1	FALSE	FALSE	FALSE	FALSE	1	FALSE	FALSE	FALSE	FALSE	1	FALSE	FALSE	FALSE	FALSE
PTmerged487	1	FALSE	FALSE	FALSE	FALSE	1	FALSE	FALSE	FALSE	FALSE	1	FALSE	FALSE	FALSE	FALSE	1	FALSE	FALSE	FALSE	FALSE	1	FALSE	FALSE	FALSE	FALSE	1	FALSE	FALSE	FALSE	FALSE	1	FALSE	FALSE	FALSE	FALSE
PTmerged488	1	FALSE	FALSE	FALSE	FALSE	1	FALSE	FALSE	FALSE	FALSE	1	FALSE	FALSE	FALSE	FALSE	1	FALSE	FALSE	FALSE	FALSE	1	FALSE	FALSE	FALSE	FALSE	1	FALSE	FALSE	FALSE	FALSE	1	FALSE	FALSE	FALSE	FALSE
PTmerged489	1	FALSE	FALSE	FALSE	FALSE	1	FALSE	FALSE	FALSE	FALSE	1	FALSE	FALSE	FALSE	FALSE	1	FALSE	FALSE	FALSE	FALSE	1	FALSE	FALSE	FALSE	FALSE	1	FALSE	FALSE	FALSE	FALSE	1	FALSE	FALSE	FALSE	FALSE
PTmerged490	1	FALSE	FALSE	FALSE	FALSE	1	FALSE	FALSE	FALSE	FALSE	1	FALSE	FALSE	FALSE	FALSE	1	FALSE	FALSE	FALSE	FALSE	1	FALSE	FALSE	FALSE	FALSE	1	FALSE	FALSE	FALSE	FALSE	1	FALSE	FALSE	FALSE	FALSE
PTmerged491
PTmerged492
PTmerged493
PTmerged494
PTmerged495	1	FALSE	FALSE	FALSE	FALSE	1	FALSE	TRUE	FALSE	FALSE	1	FALSE	FALSE	FALSE	FALSE	1	FALSE	FALSE	FALSE	FALSE	1	FALSE	TRUE	FALSE	FALSE	1	FALSE	TRUE	FALSE	FALSE	1	FALSE	TRUE	FALSE	FALSE
PTmerged496	1	FALSE	FALSE	FALSE	FALSE	1	FALSE	FALSE	FALSE	FALSE	1	FALSE	FALSE	FALSE	FALSE	1	FALSE	FALSE	FALSE	FALSE	1	FALSE	FALSE	FALSE	FALSE	1	FALSE	FALSE	FALSE	FALSE	1	FALSE	FALSE	FALSE	FALSE
PTmerged497
PTmerged498	1	FALSE	FALSE	FALSE	FALSE	1	FALSE	FALSE	FALSE	FALSE	1	FALSE	FALSE	FALSE	FALSE	1	FALSE	FALSE	FALSE	FALSE	1	FALSE	FALSE	FALSE	FALSE	1	FALSE	FALSE	FALSE	FALSE	0.00011136	FALSE	FALSE	FALSE	FALSE
PTmerged499	1	FALSE	FALSE	TRUE	TRUE	1	FALSE	FALSE	FALSE	FALSE	1	FALSE	FALSE	TRUE	TRUE	1	FALSE	FALSE	FALSE	FALSE	1	FALSE	FALSE	TRUE	TRUE	1	FALSE	FALSE	FALSE	FALSE	1	FALSE	FALSE	TRUE	TRUE
PTmerged500
PTmerged501	1	FALSE	TRUE	TRUE	TRUE	1	FALSE	FALSE	FALSE	FALSE	1	FALSE	FALSE	FALSE	FALSE	1	FALSE	TRUE	TRUE	TRUE	1	FALSE	FALSE	FALSE	FALSE	1.15831e-167	FALSE	TRUE	FALSE	FALSE	1	FALSE	TRUE	TRUE	TRUE
PTmerged502	1	FALSE	FALSE	FALSE	FALSE	1	FALSE	FALSE	FALSE	FALSE	1	FALSE	FALSE	FALSE	FALSE	1	FALSE	FALSE	FALSE	FALSE	1	FALSE	FALSE	FALSE	FALSE	1.28249e-06	FALSE	FALSE	TRUE	TRUE	1	FALSE	FALSE	FALSE	FALSE
PTmerged503	1	FALSE	FALSE	FALSE	FALSE	1	FALSE	FALSE	FALSE	FALSE	1	FALSE	FALSE	FALSE	FALSE	1	FALSE	FALSE	FALSE	FALSE	1	FALSE	FALSE	FALSE	FALSE	1	FALSE	TRUE	TRUE	TRUE	1	FALSE	FALSE	FALSE	FALSE
PTmerged504	1	FALSE	FALSE	FALSE	FALSE	1	FALSE	FALSE	FALSE	FALSE	1	FALSE	FALSE	FALSE	FALSE	1	FALSE	FALSE	FALSE	FALSE	1	FALSE	FALSE	FALSE	FALSE	1	FALSE	FALSE	FALSE	FALSE	1	FALSE	FALSE	FALSE	FALSE
PTmerged505	1	FALSE	FALSE	FALSE	FALSE	1	FALSE	FALSE	FALSE	FALSE	1	FALSE	FALSE	FALSE	FALSE	1	FALSE	FALSE	FALSE	FALSE	1	FALSE	FALSE	FALSE	FALSE	1	FALSE	FALSE	FALSE	FALSE	1	FALSE	FALSE	FALSE	FALSE
PTmerged506
PTmerged507	1	FALSE	FALSE	FALSE	FALSE	1	FALSE	FALSE	FALSE	FALSE	1	FALSE	FALSE	FALSE	FALSE	1	FALSE	FALSE	FALSE	FALSE	1	FALSE	FALSE	FALSE	FALSE	1	FALSE	FALSE	FALSE	FALSE	1	FALSE	FALSE	FALSE	FALSE
PTmerged508	1	FALSE	FALSE	FALSE	FALSE	1	FALSE	FALSE	FALSE	FALSE	1	FALSE	FALSE	FALSE	FALSE	1	FALSE	FALSE	FALSE	FALSE	1	FALSE	FALSE	FALSE	FALSE	2.53339e-08	FALSE	FALSE	FALSE	FALSE	1	FALSE	FALSE	FALSE	FALSE
PTmerged509	1	FALSE	FALSE	FALSE	FALSE	1	FALSE	FALSE	FALSE	FALSE	1	FALSE	FALSE	FALSE	FALSE	1	FALSE	FALSE	FALSE	FALSE	1	FALSE	FALSE	FALSE	FALSE	1	FALSE	FALSE	FALSE	FALSE	1	FALSE	FALSE	FALSE	FALSE
PTmerged510	1	FALSE	FALSE	FALSE	FALSE	1	FALSE	FALSE	FALSE	FALSE	1	FALSE	FALSE	FALSE	FALSE	1	FALSE	FALSE	FALSE	FALSE	1	FALSE	FALSE	FALSE	FALSE	1	FALSE	FALSE	FALSE	FALSE	1	FALSE	FALSE	FALSE	FALSE
PTmerged511	1	FALSE	FALSE	FALSE	FALSE	1	FALSE	FALSE	FALSE	FALSE	1	FALSE	FALSE	FALSE	FALSE	1	FALSE	FALSE	FALSE	FALSE	1	FALSE	FALSE	FALSE	FALSE	1	FALSE	FALSE	FALSE	FALSE	1	FALSE	FALSE	FALSE	FALSE
PTmerged512	1	FALSE	FALSE	FALSE	FALSE	1	FALSE	FALSE	FALSE	FALSE	1	FALSE	FALSE	FALSE	FALSE	1	FALSE	FALSE	FALSE	FALSE	1	FALSE	FALSE	FALSE	FALSE	1	FALSE	FALSE	FALSE	FALSE	1	FALSE	FALSE	FALSE	FALSE
PTmerged513	1	FALSE	FALSE	FALSE	FALSE	1	FALSE	FALSE	FALSE	FALSE	1	FALSE	FALSE	FALSE	FALSE	1	FALSE	FALSE	FALSE	FALSE	1	FALSE	FALSE	FALSE	FALSE	1	FALSE	FALSE	FALSE	FALSE	1	FALSE	FALSE	FALSE	FALSE
PTmerged514	1	FALSE	FALSE	FALSE	FALSE	1	FALSE	FALSE	FALSE	FALSE	1	FALSE	FALSE	FALSE	FALSE	1	FALSE	FALSE	FALSE	FALSE	1	FALSE	FALSE	FALSE	FALSE	1	FALSE	FALSE	FALSE	FALSE	1	FALSE	FALSE	FALSE	FALSE
PTmerged515
PTmerged516
PTmerged517	1	FALSE	FALSE	TRUE	TRUE	0.160021	FALSE	FALSE	FALSE	FALSE	1	FALSE	FALSE	FALSE	FALSE	1	FALSE	FALSE	TRUE	TRUE	1	FALSE	FALSE	FALSE	FALSE	1.10465e-05	FALSE	FALSE	TRUE	FALSE	1	FALSE	FALSE	TRUE	TRUE
PTmerged518
PTmerged519
PTmerged520
PTmerged521
PTmerged522	1	FALSE	FALSE	FALSE	FALSE	1	FALSE	FALSE	FALSE	FALSE	1	FALSE	FALSE	FALSE	FALSE	1	FALSE	FALSE	FALSE	FALSE	1	FALSE	FALSE	FALSE	FALSE	1	FALSE	TRUE	FALSE	FALSE	1	FALSE	FALSE	FALSE	FALSE
PTmerged523	1	FALSE	FALSE	FALSE	FALSE	1	FALSE	FALSE	FALSE	FALSE	1	FALSE	FALSE	FALSE	FALSE	1	FALSE	FALSE	FALSE	FALSE	0.013751	FALSE	FALSE	FALSE	FALSE	8.89463e-10	FALSE	TRUE	FALSE	FALSE	0.00715523	FALSE	FALSE	FALSE	FALSE
PTmerged524	1	FALSE	FALSE	FALSE	FALSE	5.08764e-24	FALSE	FALSE	FALSE	FALSE	1	FALSE	FALSE	FALSE	FALSE	1	FALSE	FALSE	FALSE	FALSE	5.90395e-15	FALSE	FALSE	FALSE	FALSE	2.31296e-15	FALSE	FALSE	FALSE	FALSE	0.00715523	FALSE	FALSE	FALSE	FALSE
PTmerged525	1	FALSE	FALSE	FALSE	FALSE	1	FALSE	FALSE	FALSE	FALSE	1	FALSE	FALSE	FALSE	FALSE	1	FALSE	FALSE	FALSE	FALSE	1	FALSE	FALSE	FALSE	FALSE	1	FALSE	FALSE	FALSE	FALSE	1	FALSE	FALSE	FALSE	FALSE
PTmerged526	2.24078e-28	FALSE	FALSE	FALSE	FALSE	1.06476e-37	FALSE	FALSE	FALSE	FALSE	1.52654e-43	FALSE	FALSE	FALSE	FALSE	1	FALSE	FALSE	FALSE	FALSE	1	FALSE	FALSE	FALSE	FALSE	0.0114496	FALSE	FALSE	FALSE	FALSE	1	FALSE	FALSE	FALSE	FALSE
PTmerged527	1	FALSE	FALSE	FALSE	FALSE	0.0131585	FALSE	FALSE	FALSE	FALSE	1	TRUE	FALSE	FALSE	FALSE	1	TRUE	FALSE	FALSE	FALSE	0.0324017	TRUE	FALSE	FALSE	FALSE	1	FALSE	FALSE	FALSE	FALSE	1	FALSE	FALSE	FALSE	FALSE
PTmerged528	7.47926e-07	TRUE	FALSE	TRUE	TRUE	3.19025e-08	TRUE	FALSE	TRUE	TRUE	1	FALSE	FALSE	FALSE	FALSE	3.41982e-09	TRUE	FALSE	TRUE	TRUE	7.63767e-11	TRUE	FALSE	TRUE	TRUE	5.944e-72	FALSE	FALSE	TRUE	TRUE	1	FALSE	FALSE	FALSE	FALSE
PTmerged529	1	FALSE	FALSE	FALSE	FALSE	1	FALSE	TRUE	FALSE	FALSE	1	FALSE	TRUE	FALSE	FALSE	1	FALSE	TRUE	FALSE	FALSE	1	FALSE	FALSE	FALSE	FALSE	0.154156	FALSE	TRUE	FALSE	FALSE	1	FALSE	TRUE	FALSE	FALSE
PTmerged530	1	FALSE	FALSE	FALSE	FALSE	1	FALSE	FALSE	FALSE	FALSE	1	FALSE	FALSE	FALSE	FALSE	1	FALSE	FALSE	FALSE	FALSE	1	FALSE	FALSE	FALSE	FALSE	1	FALSE	FALSE	TRUE	TRUE	1	FALSE	FALSE	FALSE	FALSE
PTmerged531	1	FALSE	FALSE	FALSE	FALSE	1	FALSE	FALSE	FALSE	FALSE	1	FALSE	FALSE	FALSE	FALSE	1	FALSE	FALSE	FALSE	FALSE	1	FALSE	FALSE	FALSE	FALSE	1	FALSE	FALSE	FALSE	FALSE	1	FALSE	FALSE	FALSE	FALSE
PTmerged532
PTmerged533	1	FALSE	FALSE	FALSE	FALSE	1	FALSE	FALSE	FALSE	FALSE	1	FALSE	FALSE	TRUE	TRUE	1	FALSE	FALSE	TRUE	TRUE	1	FALSE	FALSE	TRUE	TRUE	7.10989e-05	FALSE	FALSE	TRUE	TRUE	1	FALSE	FALSE	FALSE	FALSE
PTmerged534	7.15686e-24	FALSE	FALSE	FALSE	FALSE	1	FALSE	FALSE	FALSE	FALSE	1	FALSE	FALSE	FALSE	FALSE	2.52164e-27	FALSE	FALSE	FALSE	FALSE	1	FALSE	FALSE	FALSE	FALSE	1	FALSE	FALSE	FALSE	FALSE	2.44921e-20	FALSE	FALSE	FALSE	FALSE
PTmerged535	4.1126e-28	FALSE	FALSE	FALSE	FALSE	5.05212e-05	FALSE	FALSE	FALSE	FALSE	8.34991e-83	FALSE	FALSE	FALSE	FALSE	1	FALSE	FALSE	FALSE	FALSE	1.44896e-12	FALSE	FALSE	FALSE	FALSE	4.00802e-38	FALSE	FALSE	FALSE	FALSE	5.88098e-10	FALSE	FALSE	FALSE	FALSE
PTmerged536	1	FALSE	FALSE	FALSE	FALSE	1	FALSE	FALSE	FALSE	FALSE	1	FALSE	FALSE	FALSE	FALSE	1	FALSE	FALSE	FALSE	FALSE	1	FALSE	FALSE	FALSE	FALSE	1	FALSE	FALSE	FALSE	FALSE	1	FALSE	FALSE	FALSE	FALSE
PTmerged537	1	FALSE	FALSE	FALSE	FALSE	1	FALSE	TRUE	FALSE	FALSE	1	FALSE	FALSE	FALSE	FALSE	1	FALSE	FALSE	FALSE	FALSE	1	FALSE	TRUE	FALSE	FALSE	1	FALSE	FALSE	FALSE	FALSE	1	FALSE	TRUE	FALSE	FALSE
PTmerged538	1	FALSE	FALSE	FALSE	FALSE	9.32267e-10	FALSE	FALSE	FALSE	FALSE	0.00117063	FALSE	FALSE	FALSE	FALSE	0.284398	FALSE	FALSE	FALSE	FALSE	0.669553	FALSE	FALSE	FALSE	FALSE	1	FALSE	FALSE	FALSE	FALSE	3.26575e-06	FALSE	FALSE	FALSE	FALSE
PTmerged539	1	FALSE	FALSE	FALSE	FALSE	1	FALSE	FALSE	FALSE	FALSE	1	FALSE	FALSE	FALSE	FALSE	1	FALSE	FALSE	FALSE	FALSE	1	FALSE	FALSE	FALSE	FALSE	1	FALSE	FALSE	FALSE	FALSE	1	FALSE	FALSE	FALSE	FALSE
PTmerged540
PTmerged541	1	FALSE	FALSE	FALSE	FALSE	1	FALSE	FALSE	FALSE	FALSE	1	FALSE	FALSE	FALSE	FALSE	1	FALSE	FALSE	FALSE	FALSE	1	FALSE	FALSE	FALSE	FALSE	1	FALSE	FALSE	FALSE	FALSE	1	FALSE	FALSE	FALSE	FALSE
PTmerged542	1	FALSE	FALSE	FALSE	FALSE	1	FALSE	FALSE	FALSE	FALSE	1	FALSE	FALSE	FALSE	FALSE	1	FALSE	FALSE	FALSE	FALSE	1	FALSE	FALSE	FALSE	FALSE	1	FALSE	FALSE	FALSE	FALSE	1	FALSE	FALSE	FALSE	FALSE
PTmerged543	1	FALSE	FALSE	FALSE	FALSE	1	FALSE	FALSE	FALSE	FALSE	1	FALSE	FALSE	FALSE	FALSE	1	FALSE	FALSE	FALSE	FALSE	1	FALSE	FALSE	FALSE	FALSE	1	FALSE	FALSE	FALSE	FALSE	1	FALSE	FALSE	FALSE	FALSE
PTmerged544	1	FALSE	FALSE	FALSE	FALSE	1	FALSE	FALSE	FALSE	FALSE	1	FALSE	FALSE	FALSE	FALSE	1	FALSE	FALSE	FALSE	FALSE	1	FALSE	FALSE	FALSE	FALSE	1	FALSE	FALSE	FALSE	FALSE	1	FALSE	FALSE	FALSE	FALSE
PTmerged545
PTmerged546	1	FALSE	FALSE	FALSE	FALSE	1	FALSE	FALSE	FALSE	FALSE	1	FALSE	FALSE	FALSE	FALSE	1	FALSE	FALSE	FALSE	FALSE	1	FALSE	FALSE	FALSE	FALSE	1	FALSE	FALSE	FALSE	FALSE	1	FALSE	FALSE	FALSE	FALSE
PTmerged547	1	FALSE	FALSE	FALSE	FALSE	1	FALSE	FALSE	FALSE	FALSE	1	FALSE	FALSE	FALSE	FALSE	1	FALSE	FALSE	FALSE	FALSE	1	FALSE	FALSE	FALSE	FALSE	1	FALSE	FALSE	FALSE	FALSE	1	FALSE	FALSE	FALSE	FALSE
PTmerged548	1	TRUE	FALSE	FALSE	FALSE	1	TRUE	FALSE	FALSE	FALSE	1	FALSE	FALSE	FALSE	FALSE	1	TRUE	FALSE	FALSE	FALSE	1	TRUE	FALSE	FALSE	FALSE	1	TRUE	FALSE	FALSE	FALSE	1	FALSE	FALSE	FALSE	FALSE
PTmerged549	1	FALSE	FALSE	FALSE	FALSE	1	FALSE	FALSE	FALSE	FALSE	1	FALSE	FALSE	FALSE	FALSE	1	FALSE	FALSE	FALSE	FALSE	1	FALSE	FALSE	FALSE	FALSE	1	FALSE	FALSE	FALSE	FALSE	1	FALSE	FALSE	FALSE	FALSE
PTmerged550	1	FALSE	FALSE	FALSE	FALSE	1	FALSE	TRUE	FALSE	FALSE	1	FALSE	TRUE	FALSE	FALSE	1	FALSE	TRUE	FALSE	FALSE	1	FALSE	TRUE	FALSE	FALSE	1	FALSE	TRUE	FALSE	FALSE	1	FALSE	TRUE	FALSE	FALSE
PTmerged551	1	FALSE	FALSE	FALSE	FALSE	1	FALSE	FALSE	FALSE	FALSE	1	FALSE	FALSE	FALSE	FALSE	1	FALSE	FALSE	FALSE	FALSE	1	FALSE	FALSE	FALSE	FALSE	0.174524	FALSE	FALSE	FALSE	FALSE	1	FALSE	FALSE	FALSE	FALSE
PTmerged552	1	FALSE	FALSE	FALSE	FALSE	1	FALSE	FALSE	FALSE	FALSE	1	FALSE	FALSE	FALSE	FALSE	1	FALSE	FALSE	FALSE	FALSE	1	FALSE	FALSE	FALSE	FALSE	1	FALSE	FALSE	FALSE	FALSE	1	FALSE	FALSE	FALSE	FALSE
PTmerged553	1	FALSE	FALSE	FALSE	FALSE	1	FALSE	FALSE	FALSE	FALSE	1	FALSE	FALSE	FALSE	FALSE	1	FALSE	FALSE	FALSE	FALSE	1	FALSE	FALSE	FALSE	FALSE	1	FALSE	FALSE	FALSE	FALSE	1	FALSE	FALSE	FALSE	FALSE
PTmerged554
PTmerged555
PTmerged556
PTmerged557	0.000108469	FALSE	FALSE	FALSE	FALSE	7.90567e-20	FALSE	FALSE	FALSE	FALSE	1	FALSE	FALSE	FALSE	FALSE	0.000351133	FALSE	FALSE	FALSE	FALSE	3.05019e-19	FALSE	FALSE	FALSE	FALSE	1	FALSE	FALSE	FALSE	FALSE	1	FALSE	FALSE	FALSE	FALSE
PTmerged558	1	FALSE	FALSE	FALSE	FALSE	1	FALSE	TRUE	FALSE	FALSE	1	FALSE	FALSE	FALSE	FALSE	1	FALSE	FALSE	FALSE	FALSE	1	FALSE	TRUE	FALSE	FALSE	1	FALSE	TRUE	FALSE	FALSE	1	FALSE	TRUE	FALSE	FALSE
PTmerged559	0.100037	FALSE	FALSE	FALSE	FALSE	1	FALSE	FALSE	FALSE	FALSE	0.00250184	FALSE	FALSE	FALSE	FALSE	1	FALSE	FALSE	FALSE	FALSE	1	FALSE	FALSE	FALSE	FALSE	1.16244e-36	FALSE	FALSE	FALSE	FALSE	1	FALSE	FALSE	FALSE	FALSE
PTmerged560	1	FALSE	FALSE	FALSE	FALSE	1	FALSE	FALSE	FALSE	FALSE	1	FALSE	FALSE	FALSE	FALSE	1	FALSE	FALSE	FALSE	FALSE	1	FALSE	FALSE	FALSE	FALSE	1	FALSE	FALSE	FALSE	FALSE	1	FALSE	FALSE	FALSE	FALSE
PTmerged561	1	FALSE	FALSE	FALSE	FALSE	2.90056e-05	FALSE	FALSE	FALSE	FALSE	1	FALSE	FALSE	FALSE	FALSE	1	FALSE	FALSE	FALSE	FALSE	0.0788493	FALSE	FALSE	FALSE	FALSE	1.77202e-72	FALSE	FALSE	FALSE	FALSE	1	FALSE	FALSE	FALSE	FALSE
PTmerged562
PTmerged563	1	FALSE	FALSE	TRUE	TRUE	1	FALSE	FALSE	TRUE	TRUE	1	FALSE	FALSE	FALSE	FALSE	1	FALSE	FALSE	TRUE	TRUE	1	FALSE	FALSE	TRUE	TRUE	1	FALSE	FALSE	TRUE	TRUE	1	FALSE	FALSE	FALSE	FALSE
PTmerged564	1	FALSE	FALSE	FALSE	FALSE	1	FALSE	FALSE	FALSE	FALSE	1	FALSE	FALSE	FALSE	FALSE	1	FALSE	FALSE	FALSE	FALSE	1	FALSE	FALSE	FALSE	FALSE	1	FALSE	FALSE	TRUE	TRUE	1	FALSE	FALSE	FALSE	FALSE
PTmerged565
PTmerged566	1	FALSE	TRUE	FALSE	FALSE	1	FALSE	TRUE	FALSE	FALSE	1	FALSE	FALSE	FALSE	FALSE	1	FALSE	TRUE	FALSE	FALSE	1	FALSE	TRUE	FALSE	FALSE	0.563169	FALSE	FALSE	FALSE	FALSE	1	FALSE	FALSE	FALSE	FALSE
PTmerged567	1	FALSE	FALSE	FALSE	FALSE	1	FALSE	FALSE	FALSE	FALSE	1	FALSE	FALSE	FALSE	FALSE	1	FALSE	FALSE	FALSE	FALSE	1	FALSE	FALSE	FALSE	FALSE	1	FALSE	FALSE	FALSE	FALSE	1	FALSE	FALSE	FALSE	FALSE
PTmerged568	1	FALSE	FALSE	FALSE	FALSE	1	FALSE	FALSE	FALSE	FALSE	1	FALSE	FALSE	FALSE	FALSE	1	FALSE	FALSE	FALSE	FALSE	1	FALSE	FALSE	FALSE	FALSE	1	FALSE	FALSE	FALSE	FALSE	1	FALSE	FALSE	FALSE	FALSE
PTmerged569
PTmerged570	0	FALSE	FALSE	FALSE	FALSE	1	FALSE	FALSE	FALSE	FALSE	1	FALSE	FALSE	FALSE	FALSE	6.11772e-239	FALSE	FALSE	FALSE	FALSE	1	FALSE	FALSE	FALSE	FALSE	3.37026e-05	FALSE	TRUE	FALSE	FALSE	3.49102e-286	FALSE	FALSE	FALSE	FALSE
PTmerged571	1	FALSE	FALSE	FALSE	FALSE	1	FALSE	FALSE	FALSE	FALSE	1	FALSE	FALSE	FALSE	FALSE	1	FALSE	FALSE	FALSE	FALSE	1	FALSE	FALSE	FALSE	FALSE	0.000823355	FALSE	FALSE	TRUE	TRUE	1	FALSE	FALSE	FALSE	FALSE
PTmerged572
PTmerged573	1	FALSE	FALSE	FALSE	FALSE	1	FALSE	FALSE	FALSE	FALSE	1	FALSE	FALSE	FALSE	FALSE	1	FALSE	FALSE	FALSE	FALSE	1	FALSE	FALSE	FALSE	FALSE	1	FALSE	FALSE	FALSE	FALSE	1	FALSE	FALSE	FALSE	FALSE
PTmerged574	1	FALSE	FALSE	FALSE	FALSE	1	FALSE	FALSE	FALSE	FALSE	1	FALSE	FALSE	FALSE	FALSE	1	FALSE	FALSE	FALSE	FALSE	1	FALSE	FALSE	FALSE	FALSE	0.954946	FALSE	TRUE	FALSE	FALSE	1	FALSE	FALSE	FALSE	FALSE
PTmerged575	1	FALSE	FALSE	FALSE	FALSE	1	FALSE	FALSE	FALSE	FALSE	1	FALSE	FALSE	FALSE	FALSE	1	FALSE	FALSE	FALSE	FALSE	1	FALSE	FALSE	FALSE	FALSE	0.455597	FALSE	FALSE	FALSE	FALSE	1	FALSE	FALSE	FALSE	FALSE
PTmerged576	1	FALSE	FALSE	FALSE	FALSE	1	FALSE	FALSE	FALSE	FALSE	1	FALSE	FALSE	FALSE	FALSE	1	FALSE	FALSE	FALSE	FALSE	1	FALSE	FALSE	FALSE	FALSE	1	TRUE	FALSE	FALSE	FALSE	1	FALSE	FALSE	FALSE	FALSE
PTmerged577
PTmerged578	1	FALSE	FALSE	FALSE	FALSE	1	FALSE	FALSE	FALSE	FALSE	1	FALSE	FALSE	FALSE	FALSE	1	FALSE	FALSE	FALSE	FALSE	1	FALSE	FALSE	FALSE	FALSE	1	FALSE	FALSE	FALSE	FALSE	1	FALSE	FALSE	FALSE	FALSE
PTmerged579	1	FALSE	FALSE	FALSE	FALSE	1	FALSE	FALSE	FALSE	FALSE	1	FALSE	FALSE	FALSE	FALSE	1	FALSE	FALSE	FALSE	FALSE	1	FALSE	FALSE	FALSE	FALSE	1	FALSE	FALSE	FALSE	FALSE	1	FALSE	FALSE	FALSE	FALSE
PTmerged580	1	FALSE	FALSE	FALSE	FALSE	1	FALSE	FALSE	FALSE	FALSE	1	FALSE	FALSE	FALSE	FALSE	1	FALSE	FALSE	FALSE	FALSE	1	FALSE	FALSE	FALSE	FALSE	1	FALSE	FALSE	FALSE	FALSE	1	FALSE	FALSE	FALSE	FALSE
PTmerged581	1	FALSE	FALSE	FALSE	FALSE	1	FALSE	FALSE	FALSE	FALSE	1	FALSE	FALSE	FALSE	FALSE	1	FALSE	FALSE	FALSE	FALSE	1	FALSE	FALSE	FALSE	FALSE	1	FALSE	FALSE	FALSE	FALSE	1	FALSE	FALSE	FALSE	FALSE
PTmerged582	1	FALSE	FALSE	FALSE	FALSE	1	FALSE	FALSE	FALSE	FALSE	1	FALSE	FALSE	FALSE	FALSE	1	FALSE	FALSE	FALSE	FALSE	1	FALSE	FALSE	FALSE	FALSE	0.643639	FALSE	FALSE	FALSE	FALSE	1	FALSE	FALSE	FALSE	FALSE
PTmerged583	1	FALSE	FALSE	FALSE	FALSE	1	FALSE	FALSE	FALSE	FALSE	1	FALSE	FALSE	FALSE	FALSE	1	FALSE	FALSE	FALSE	FALSE	1	FALSE	FALSE	FALSE	FALSE	0.622471	FALSE	FALSE	FALSE	FALSE	1	FALSE	FALSE	FALSE	FALSE
PTmerged584	1	FALSE	FALSE	FALSE	FALSE	0.00222102	FALSE	FALSE	FALSE	FALSE	1	FALSE	FALSE	FALSE	FALSE	1	FALSE	FALSE	FALSE	FALSE	1	FALSE	FALSE	FALSE	FALSE	1	FALSE	TRUE	FALSE	FALSE	1	FALSE	FALSE	FALSE	FALSE
PTmerged585	1	FALSE	FALSE	FALSE	FALSE	1	FALSE	FALSE	FALSE	FALSE	1	FALSE	FALSE	FALSE	FALSE	1	FALSE	FALSE	FALSE	FALSE	1	FALSE	FALSE	FALSE	FALSE	1	FALSE	TRUE	FALSE	FALSE	1	FALSE	FALSE	FALSE	FALSE
PTmerged586	1	FALSE	FALSE	FALSE	FALSE	1	FALSE	FALSE	FALSE	FALSE	1	FALSE	FALSE	FALSE	FALSE	1	FALSE	FALSE	FALSE	FALSE	1	FALSE	FALSE	FALSE	FALSE	0.261733	TRUE	FALSE	FALSE	FALSE	1	FALSE	FALSE	FALSE	FALSE
PTmerged587	1	FALSE	FALSE	FALSE	FALSE	1	FALSE	FALSE	TRUE	TRUE	1	FALSE	FALSE	TRUE	TRUE	1	FALSE	FALSE	TRUE	TRUE	1	FALSE	FALSE	FALSE	FALSE	1.60552e-167	FALSE	FALSE	FALSE	FALSE	1	FALSE	FALSE	TRUE	TRUE
PTmerged588	1	FALSE	TRUE	FALSE	FALSE	1	FALSE	TRUE	FALSE	FALSE	1	FALSE	TRUE	FALSE	FALSE	1	FALSE	FALSE	FALSE	FALSE	1	FALSE	FALSE	FALSE	FALSE	1	FALSE	FALSE	FALSE	FALSE	1	FALSE	FALSE	FALSE	FALSE
PTmerged589	1	FALSE	FALSE	TRUE	FALSE	1	FALSE	FALSE	TRUE	FALSE	1	FALSE	FALSE	TRUE	FALSE	1	FALSE	FALSE	TRUE	FALSE	1	FALSE	FALSE	FALSE	FALSE	0.0953567	FALSE	FALSE	TRUE	FALSE	1	FALSE	FALSE	TRUE	FALSE
PTmerged590	1	FALSE	TRUE	FALSE	FALSE	1	FALSE	TRUE	FALSE	FALSE	1	FALSE	TRUE	FALSE	FALSE	1	FALSE	FALSE	FALSE	FALSE	1	FALSE	FALSE	FALSE	FALSE	0.0498942	FALSE	TRUE	FALSE	FALSE	1	FALSE	FALSE	FALSE	FALSE
PTmerged591	1	FALSE	FALSE	FALSE	FALSE	1	FALSE	FALSE	FALSE	FALSE	1	FALSE	FALSE	FALSE	FALSE	1	FALSE	FALSE	FALSE	FALSE	1	FALSE	FALSE	FALSE	FALSE	1	FALSE	FALSE	FALSE	FALSE	1	FALSE	FALSE	FALSE	FALSE
PTmerged592	1	FALSE	FALSE	FALSE	FALSE	1	FALSE	FALSE	FALSE	FALSE	1	FALSE	FALSE	FALSE	FALSE	1	FALSE	FALSE	FALSE	FALSE	1	FALSE	FALSE	FALSE	FALSE	1	FALSE	TRUE	FALSE	FALSE	1	FALSE	FALSE	FALSE	FALSE
PTmerged593	1	FALSE	FALSE	FALSE	FALSE	1	FALSE	FALSE	FALSE	FALSE	1	FALSE	FALSE	FALSE	FALSE	1	FALSE	FALSE	FALSE	FALSE	1	FALSE	FALSE	FALSE	FALSE	1	FALSE	FALSE	FALSE	FALSE	1	FALSE	FALSE	FALSE	FALSE
PTmerged594	1	FALSE	FALSE	FALSE	FALSE	1	FALSE	FALSE	FALSE	FALSE	1	FALSE	FALSE	FALSE	FALSE	1	FALSE	FALSE	FALSE	FALSE	1	FALSE	FALSE	FALSE	FALSE	1	FALSE	FALSE	FALSE	FALSE	1	FALSE	FALSE	FALSE	FALSE
PTmerged595	1	FALSE	TRUE	FALSE	FALSE	1	FALSE	FALSE	FALSE	FALSE	1	FALSE	FALSE	FALSE	FALSE	1	FALSE	TRUE	FALSE	FALSE	1	FALSE	FALSE	FALSE	FALSE	1	FALSE	TRUE	FALSE	FALSE	1	FALSE	TRUE	FALSE	FALSE
PTmerged596	1	FALSE	TRUE	FALSE	FALSE	1	FALSE	FALSE	FALSE	FALSE	1	FALSE	FALSE	FALSE	FALSE	1	FALSE	TRUE	FALSE	FALSE	1	FALSE	FALSE	FALSE	FALSE	1	FALSE	FALSE	FALSE	FALSE	1	FALSE	TRUE	FALSE	FALSE
PTmerged597	1	FALSE	FALSE	FALSE	FALSE	1	FALSE	FALSE	FALSE	FALSE	1	FALSE	FALSE	FALSE	FALSE	1	FALSE	FALSE	FALSE	FALSE	1	FALSE	FALSE	FALSE	FALSE	1	FALSE	FALSE	FALSE	FALSE	1	FALSE	FALSE	FALSE	FALSE
PTmerged598	1	FALSE	FALSE	FALSE	FALSE	1	FALSE	FALSE	FALSE	FALSE	1	FALSE	FALSE	FALSE	FALSE	1	FALSE	FALSE	FALSE	FALSE	1	FALSE	FALSE	FALSE	FALSE	1	FALSE	FALSE	FALSE	FALSE	1	FALSE	FALSE	FALSE	FALSE
PTmerged599	1	FALSE	FALSE	FALSE	FALSE	0.641945	FALSE	FALSE	FALSE	FALSE	1	FALSE	FALSE	FALSE	FALSE	1	FALSE	FALSE	FALSE	FALSE	0.187215	FALSE	FALSE	FALSE	FALSE	1	FALSE	FALSE	FALSE	FALSE	1	FALSE	FALSE	FALSE	FALSE
PTmerged600	1	FALSE	FALSE	FALSE	FALSE	1	FALSE	TRUE	FALSE	FALSE	1	FALSE	FALSE	FALSE	FALSE	1	FALSE	FALSE	FALSE	FALSE	1	FALSE	TRUE	FALSE	FALSE	1	FALSE	FALSE	FALSE	FALSE	1	FALSE	TRUE	FALSE	FALSE
PTmerged601	1	FALSE	FALSE	FALSE	FALSE	1	FALSE	FALSE	FALSE	FALSE	1	FALSE	FALSE	FALSE	FALSE	1	FALSE	FALSE	FALSE	FALSE	1	FALSE	FALSE	FALSE	FALSE	1	FALSE	FALSE	FALSE	FALSE	1	FALSE	FALSE	FALSE	FALSE
PTmerged602	1	FALSE	FALSE	FALSE	FALSE	1	FALSE	FALSE	FALSE	FALSE	1	FALSE	TRUE	FALSE	FALSE	1	FALSE	TRUE	FALSE	FALSE	0.16999	FALSE	TRUE	FALSE	FALSE	1.83078e-82	TRUE	TRUE	TRUE	TRUE	0.919182	FALSE	FALSE	FALSE	FALSE
PTmerged603
PTmerged604	1	FALSE	FALSE	FALSE	FALSE	1.78564e-14	FALSE	FALSE	FALSE	FALSE	1	FALSE	TRUE	FALSE	FALSE	1	FALSE	TRUE	FALSE	FALSE	2.34763e-40	FALSE	TRUE	FALSE	FALSE	9.21157e-29	FALSE	FALSE	FALSE	FALSE	6.3652e-12	FALSE	FALSE	FALSE	FALSE
PTmerged605
PTmerged606	1	FALSE	FALSE	FALSE	FALSE	1	FALSE	FALSE	FALSE	FALSE	1	FALSE	FALSE	FALSE	FALSE	1	FALSE	FALSE	FALSE	FALSE	1	FALSE	FALSE	FALSE	FALSE	1	FALSE	FALSE	FALSE	FALSE	1	FALSE	FALSE	FALSE	FALSE
PTmerged607	1	FALSE	FALSE	FALSE	FALSE	1	FALSE	TRUE	FALSE	FALSE	1	FALSE	FALSE	FALSE	FALSE	1	FALSE	FALSE	FALSE	FALSE	1	FALSE	TRUE	FALSE	FALSE	1	TRUE	TRUE	FALSE	FALSE	1	FALSE	TRUE	FALSE	FALSE
PTmerged608	1	FALSE	FALSE	FALSE	FALSE	1	TRUE	FALSE	FALSE	FALSE	1	TRUE	FALSE	FALSE	FALSE	1	TRUE	FALSE	FALSE	FALSE	1	FALSE	FALSE	FALSE	FALSE	1	TRUE	FALSE	FALSE	FALSE	1	TRUE	FALSE	FALSE	FALSE
PTmerged609
PTmerged610	1	FALSE	FALSE	FALSE	FALSE	1	FALSE	FALSE	FALSE	FALSE	1	FALSE	FALSE	TRUE	FALSE	1	FALSE	FALSE	TRUE	FALSE	1	FALSE	FALSE	TRUE	FALSE	1	FALSE	FALSE	FALSE	FALSE	1	FALSE	FALSE	FALSE	FALSE
PTmerged611	1	FALSE	FALSE	FALSE	FALSE	1	FALSE	FALSE	FALSE	FALSE	1	FALSE	FALSE	FALSE	FALSE	1	FALSE	FALSE	FALSE	FALSE	1	FALSE	FALSE	FALSE	FALSE	1	FALSE	FALSE	FALSE	FALSE	1	FALSE	FALSE	FALSE	FALSE
PTmerged612	1	FALSE	FALSE	TRUE	TRUE	1	FALSE	FALSE	FALSE	FALSE	1	FALSE	FALSE	TRUE	TRUE	1	FALSE	FALSE	FALSE	FALSE	1	FALSE	FALSE	TRUE	TRUE	1	FALSE	FALSE	TRUE	TRUE	1	FALSE	FALSE	TRUE	TRUE
PTmerged613	1	FALSE	FALSE	FALSE	FALSE	1	FALSE	FALSE	FALSE	FALSE	1	FALSE	FALSE	TRUE	FALSE	1	FALSE	FALSE	TRUE	FALSE	1	FALSE	FALSE	TRUE	FALSE	1	FALSE	FALSE	FALSE	FALSE	1	FALSE	FALSE	FALSE	FALSE
PTmerged615	1	FALSE	FALSE	FALSE	FALSE	1	FALSE	FALSE	FALSE	FALSE	1	FALSE	FALSE	FALSE	FALSE	1	FALSE	FALSE	FALSE	FALSE	1	FALSE	FALSE	FALSE	FALSE	1	FALSE	FALSE	FALSE	FALSE	0.856286	FALSE	FALSE	FALSE	FALSE
PTmerged616	1	FALSE	TRUE	FALSE	FALSE	1	FALSE	TRUE	FALSE	FALSE	1	FALSE	TRUE	FALSE	FALSE	1	FALSE	FALSE	FALSE	FALSE	1	FALSE	FALSE	FALSE	FALSE	0.70066	FALSE	TRUE	FALSE	FALSE	1	FALSE	FALSE	FALSE	FALSE
PTmerged617	1	FALSE	FALSE	FALSE	FALSE	1	FALSE	FALSE	FALSE	FALSE	1	FALSE	FALSE	FALSE	FALSE	1	FALSE	FALSE	FALSE	FALSE	1	FALSE	FALSE	FALSE	FALSE	0.934255	FALSE	FALSE	FALSE	FALSE	1	FALSE	FALSE	FALSE	FALSE
PTmerged618	1	FALSE	FALSE	FALSE	FALSE	1	FALSE	TRUE	FALSE	FALSE	1	FALSE	FALSE	FALSE	FALSE	1	FALSE	FALSE	FALSE	FALSE	1	FALSE	TRUE	FALSE	FALSE	0.0362802	FALSE	FALSE	FALSE	FALSE	1	FALSE	TRUE	FALSE	FALSE
PTmerged619	1	FALSE	TRUE	FALSE	FALSE	1	FALSE	FALSE	FALSE	FALSE	1	FALSE	FALSE	FALSE	FALSE	1	FALSE	TRUE	FALSE	FALSE	1	FALSE	FALSE	FALSE	FALSE	0.0108046	FALSE	TRUE	FALSE	FALSE	1	FALSE	TRUE	FALSE	FALSE
PTmerged620	1	FALSE	FALSE	FALSE	FALSE	1	FALSE	FALSE	FALSE	FALSE	1	FALSE	FALSE	FALSE	FALSE	1	FALSE	FALSE	FALSE	FALSE	1	FALSE	FALSE	FALSE	FALSE	1	FALSE	FALSE	FALSE	FALSE	1	FALSE	FALSE	FALSE	FALSE
PTmerged621	1	TRUE	FALSE	FALSE	FALSE	8.75798e-13	TRUE	FALSE	TRUE	TRUE	1	TRUE	FALSE	FALSE	FALSE	1	FALSE	FALSE	FALSE	FALSE	4.71109e-16	FALSE	FALSE	TRUE	TRUE	1	TRUE	FALSE	FALSE	FALSE	7.00708e-08	FALSE	FALSE	TRUE	TRUE
PTmerged623	1	FALSE	FALSE	FALSE	FALSE	1	FALSE	FALSE	FALSE	FALSE	1	FALSE	FALSE	FALSE	FALSE	1	FALSE	FALSE	FALSE	FALSE	1	FALSE	FALSE	FALSE	FALSE	1	FALSE	FALSE	FALSE	FALSE	1	FALSE	FALSE	FALSE	FALSE
PTmerged624	1	FALSE	FALSE	FALSE	FALSE	1	FALSE	FALSE	FALSE	FALSE	1	FALSE	FALSE	FALSE	FALSE	1	FALSE	FALSE	FALSE	FALSE	1	FALSE	FALSE	FALSE	FALSE	1	FALSE	FALSE	FALSE	FALSE	1	FALSE	FALSE	FALSE	FALSE
PTmerged625	1	FALSE	FALSE	FALSE	FALSE	1	FALSE	FALSE	FALSE	FALSE	1	FALSE	FALSE	FALSE	FALSE	1	FALSE	FALSE	FALSE	FALSE	1	FALSE	FALSE	FALSE	FALSE	1	FALSE	FALSE	FALSE	FALSE	1	FALSE	FALSE	FALSE	FALSE
PTmerged626	8.25468e-22	FALSE	FALSE	FALSE	FALSE	1	FALSE	FALSE	FALSE	FALSE	4.64312e-18	FALSE	FALSE	FALSE	FALSE	1	FALSE	FALSE	FALSE	FALSE	4.10521e-25	FALSE	FALSE	FALSE	FALSE	1	FALSE	FALSE	FALSE	FALSE	2.16755e-28	FALSE	FALSE	FALSE	FALSE
PTmerged627	1	FALSE	FALSE	FALSE	FALSE	1	FALSE	FALSE	FALSE	FALSE	1	FALSE	FALSE	FALSE	FALSE	1	FALSE	FALSE	FALSE	FALSE	1	FALSE	FALSE	FALSE	FALSE	1	FALSE	FALSE	TRUE	TRUE	1	FALSE	FALSE	FALSE	FALSE
PTmerged628	1	FALSE	FALSE	FALSE	FALSE	1	FALSE	FALSE	FALSE	FALSE	1	FALSE	FALSE	FALSE	FALSE	1	FALSE	FALSE	FALSE	FALSE	1	FALSE	FALSE	FALSE	FALSE	1	FALSE	FALSE	FALSE	FALSE	1	FALSE	FALSE	FALSE	FALSE
PTmerged629	1	FALSE	FALSE	FALSE	FALSE	1	FALSE	FALSE	TRUE	FALSE	1	FALSE	FALSE	FALSE	FALSE	1	FALSE	FALSE	FALSE	FALSE	1	FALSE	FALSE	TRUE	FALSE	1	FALSE	FALSE	FALSE	FALSE	1	FALSE	FALSE	TRUE	FALSE
PTmerged630
PTmerged631	1	FALSE	FALSE	FALSE	FALSE	1.06395e-06	FALSE	TRUE	FALSE	FALSE	1	FALSE	FALSE	FALSE	FALSE	1	FALSE	FALSE	FALSE	FALSE	2.59714e-11	FALSE	TRUE	FALSE	FALSE	1	FALSE	TRUE	FALSE	FALSE	3.72032e-13	FALSE	TRUE	FALSE	FALSE
PTmerged632	1	FALSE	FALSE	FALSE	FALSE	0.0912671	FALSE	FALSE	FALSE	FALSE	1	FALSE	FALSE	FALSE	FALSE	1	FALSE	FALSE	FALSE	FALSE	0.711734	FALSE	FALSE	FALSE	FALSE	1	FALSE	FALSE	FALSE	FALSE	5.0411e-13	FALSE	FALSE	FALSE	FALSE
PTmerged633	1	FALSE	FALSE	FALSE	FALSE	1	FALSE	FALSE	FALSE	FALSE	1	FALSE	FALSE	TRUE	FALSE	1	FALSE	FALSE	TRUE	FALSE	1	FALSE	FALSE	TRUE	FALSE	1	TRUE	FALSE	TRUE	FALSE	1	FALSE	FALSE	FALSE	FALSE
PTmerged634	3.30096e-07	FALSE	FALSE	FALSE	FALSE	0.0162017	FALSE	FALSE	FALSE	FALSE	1	FALSE	FALSE	FALSE	FALSE	1	FALSE	FALSE	FALSE	FALSE	1	FALSE	FALSE	FALSE	FALSE	1	FALSE	FALSE	FALSE	FALSE	1	FALSE	FALSE	FALSE	FALSE
PTmerged635	1	FALSE	FALSE	FALSE	FALSE	1	FALSE	FALSE	FALSE	FALSE	1	FALSE	FALSE	FALSE	FALSE	1	FALSE	FALSE	FALSE	FALSE	1	FALSE	FALSE	FALSE	FALSE	1	FALSE	FALSE	FALSE	FALSE	1	FALSE	FALSE	FALSE	FALSE
PTmerged636	1	FALSE	FALSE	FALSE	FALSE	1	FALSE	FALSE	FALSE	FALSE	1	FALSE	TRUE	FALSE	FALSE	1	FALSE	TRUE	FALSE	FALSE	1	FALSE	TRUE	FALSE	FALSE	1	FALSE	FALSE	FALSE	FALSE	1	FALSE	FALSE	FALSE	FALSE
PTmerged638	1	FALSE	FALSE	FALSE	FALSE	1	FALSE	FALSE	FALSE	FALSE	1	FALSE	FALSE	FALSE	FALSE	1	FALSE	FALSE	FALSE	FALSE	1	FALSE	FALSE	FALSE	FALSE	1	FALSE	FALSE	FALSE	FALSE	1	FALSE	FALSE	FALSE	FALSE
PTmerged639	1	TRUE	FALSE	FALSE	FALSE	1	FALSE	FALSE	FALSE	FALSE	1	FALSE	FALSE	FALSE	FALSE	1	TRUE	FALSE	FALSE	FALSE	1	FALSE	FALSE	FALSE	FALSE	1	TRUE	FALSE	FALSE	FALSE	1	TRUE	FALSE	FALSE	FALSE
PTmerged640	1	FALSE	FALSE	FALSE	FALSE	1	FALSE	FALSE	FALSE	FALSE	1	FALSE	FALSE	FALSE	FALSE	1	FALSE	FALSE	FALSE	FALSE	1	FALSE	FALSE	FALSE	FALSE	1	TRUE	FALSE	FALSE	FALSE	1	FALSE	FALSE	FALSE	FALSE
PTmerged641	1	FALSE	FALSE	FALSE	FALSE	1	FALSE	FALSE	FALSE	FALSE	1	FALSE	FALSE	FALSE	FALSE	1	FALSE	FALSE	FALSE	FALSE	1	FALSE	FALSE	FALSE	FALSE	1	FALSE	FALSE	FALSE	FALSE	1	FALSE	FALSE	FALSE	FALSE
PTmerged642	1	FALSE	FALSE	FALSE	FALSE	1	FALSE	FALSE	FALSE	FALSE	1	FALSE	FALSE	FALSE	FALSE	1	FALSE	FALSE	FALSE	FALSE	1	FALSE	FALSE	FALSE	FALSE	6.99803e-08	FALSE	FALSE	FALSE	FALSE	1	FALSE	FALSE	FALSE	FALSE
PTmerged643
PTmerged644	0	FALSE	FALSE	FALSE	FALSE	0	FALSE	FALSE	FALSE	FALSE	0	FALSE	FALSE	FALSE	FALSE	1	FALSE	FALSE	FALSE	FALSE	1	FALSE	FALSE	FALSE	FALSE	0.00186193	FALSE	FALSE	FALSE	FALSE	1	FALSE	FALSE	FALSE	FALSE
PTmerged645	1	FALSE	TRUE	FALSE	FALSE	1	FALSE	TRUE	FALSE	FALSE	1	FALSE	TRUE	FALSE	FALSE	1	FALSE	FALSE	FALSE	FALSE	1	FALSE	FALSE	FALSE	FALSE	0.0904555	FALSE	FALSE	FALSE	FALSE	1	FALSE	FALSE	FALSE	FALSE
PTmerged646	1	FALSE	FALSE	FALSE	FALSE	1	FALSE	FALSE	FALSE	FALSE	1	FALSE	FALSE	FALSE	FALSE	1	FALSE	FALSE	FALSE	FALSE	1	FALSE	FALSE	FALSE	FALSE	0.000535517	FALSE	FALSE	FALSE	FALSE	1	FALSE	FALSE	FALSE	FALSE
PTmerged647	1	FALSE	FALSE	FALSE	FALSE	0.000547286	FALSE	FALSE	FALSE	FALSE	5.80069e-20	FALSE	FALSE	FALSE	FALSE	6.77168e-15	FALSE	FALSE	FALSE	FALSE	5.94998e-115	FALSE	FALSE	FALSE	FALSE	1	FALSE	FALSE	FALSE	FALSE	0.00166825	FALSE	FALSE	FALSE	FALSE
PTmerged648	1	FALSE	FALSE	FALSE	FALSE	1	FALSE	FALSE	FALSE	FALSE	1	FALSE	FALSE	FALSE	FALSE	1	FALSE	FALSE	FALSE	FALSE	1	FALSE	FALSE	FALSE	FALSE	1	FALSE	FALSE	FALSE	FALSE	1	FALSE	FALSE	FALSE	FALSE
PTmerged649	1	FALSE	FALSE	FALSE	FALSE	1	FALSE	FALSE	FALSE	FALSE	1	FALSE	FALSE	FALSE	FALSE	1	FALSE	FALSE	FALSE	FALSE	1	FALSE	FALSE	FALSE	FALSE	1	FALSE	TRUE	FALSE	FALSE	1	FALSE	FALSE	FALSE	FALSE
PTmerged650	1	FALSE	FALSE	FALSE	FALSE	1	FALSE	FALSE	FALSE	FALSE	1	FALSE	FALSE	FALSE	FALSE	1	FALSE	FALSE	FALSE	FALSE	1	FALSE	FALSE	FALSE	FALSE	1	FALSE	FALSE	FALSE	FALSE	1	FALSE	FALSE	FALSE	FALSE
PTmerged651
PTmerged652	1	FALSE	FALSE	FALSE	FALSE	1	FALSE	FALSE	FALSE	FALSE	1	FALSE	FALSE	FALSE	FALSE	1	FALSE	FALSE	FALSE	FALSE	1	FALSE	FALSE	FALSE	FALSE	1	TRUE	FALSE	FALSE	FALSE	1	FALSE	FALSE	FALSE	FALSE
PTmerged653	1	FALSE	FALSE	FALSE	FALSE	1	FALSE	FALSE	FALSE	FALSE	1	FALSE	FALSE	FALSE	FALSE	1	FALSE	FALSE	FALSE	FALSE	1	FALSE	FALSE	FALSE	FALSE	1	FALSE	TRUE	FALSE	FALSE	1	FALSE	FALSE	FALSE	FALSE
PTmerged654	1	FALSE	FALSE	FALSE	FALSE	1	FALSE	FALSE	FALSE	FALSE	1	FALSE	FALSE	FALSE	FALSE	1	FALSE	FALSE	FALSE	FALSE	1	FALSE	FALSE	FALSE	FALSE	0.0625276	FALSE	FALSE	FALSE	FALSE	1	FALSE	FALSE	FALSE	FALSE
PTmerged655
PTmerged656	1	FALSE	FALSE	FALSE	FALSE	1	FALSE	FALSE	FALSE	FALSE	1	FALSE	FALSE	FALSE	FALSE	1	FALSE	FALSE	FALSE	FALSE	1	FALSE	FALSE	FALSE	FALSE	1	FALSE	TRUE	FALSE	FALSE	1	FALSE	FALSE	FALSE	FALSE
PTmerged657	1	FALSE	FALSE	FALSE	FALSE	1	FALSE	FALSE	FALSE	FALSE	1	FALSE	FALSE	FALSE	FALSE	1	FALSE	FALSE	FALSE	FALSE	1	FALSE	FALSE	FALSE	FALSE	1	FALSE	FALSE	FALSE	FALSE	1	FALSE	FALSE	FALSE	FALSE
PTmerged658	1	FALSE	FALSE	FALSE	FALSE	1	FALSE	FALSE	FALSE	FALSE	1	FALSE	FALSE	FALSE	FALSE	1	FALSE	FALSE	FALSE	FALSE	1	FALSE	FALSE	FALSE	FALSE	1	FALSE	FALSE	FALSE	FALSE	1	FALSE	FALSE	FALSE	FALSE
PTmerged659	1	FALSE	FALSE	FALSE	FALSE	1	FALSE	FALSE	FALSE	FALSE	1	FALSE	FALSE	FALSE	FALSE	1	FALSE	FALSE	FALSE	FALSE	1	FALSE	FALSE	FALSE	FALSE	1	FALSE	FALSE	FALSE	FALSE	1	FALSE	FALSE	FALSE	FALSE
PTmerged660	1	FALSE	FALSE	FALSE	FALSE	1	FALSE	FALSE	FALSE	FALSE	1	FALSE	FALSE	FALSE	FALSE	1	FALSE	FALSE	FALSE	FALSE	1	FALSE	FALSE	FALSE	FALSE	1	FALSE	FALSE	FALSE	FALSE	1	FALSE	FALSE	FALSE	FALSE
PTmerged661	1	FALSE	FALSE	FALSE	FALSE	1	FALSE	FALSE	FALSE	FALSE	1	FALSE	FALSE	FALSE	FALSE	1	FALSE	FALSE	FALSE	FALSE	1	FALSE	FALSE	FALSE	FALSE	1	FALSE	FALSE	FALSE	FALSE	1	FALSE	FALSE	FALSE	FALSE
PTmerged662	1	FALSE	FALSE	FALSE	FALSE	1	FALSE	FALSE	FALSE	FALSE	1	FALSE	FALSE	FALSE	FALSE	1	FALSE	FALSE	FALSE	FALSE	1	FALSE	FALSE	FALSE	FALSE	1	FALSE	TRUE	FALSE	FALSE	1	FALSE	FALSE	FALSE	FALSE
PTmerged663
PTmerged664	1	FALSE	FALSE	FALSE	FALSE	1	FALSE	FALSE	FALSE	FALSE	1	FALSE	FALSE	FALSE	FALSE	1	FALSE	FALSE	FALSE	FALSE	1	FALSE	FALSE	FALSE	FALSE	4.53806e-08	FALSE	TRUE	FALSE	FALSE	1	FALSE	FALSE	FALSE	FALSE
PTmerged665	1	FALSE	FALSE	FALSE	FALSE	1	FALSE	FALSE	FALSE	FALSE	1	FALSE	FALSE	FALSE	FALSE	1	FALSE	FALSE	FALSE	FALSE	1	FALSE	FALSE	FALSE	FALSE	0.0283421	FALSE	TRUE	FALSE	FALSE	1	FALSE	FALSE	FALSE	FALSE
PTmerged666	1	FALSE	FALSE	FALSE	FALSE	1	FALSE	FALSE	FALSE	FALSE	0.000649435	FALSE	FALSE	FALSE	FALSE	0.126563	FALSE	FALSE	FALSE	FALSE	1	FALSE	FALSE	FALSE	FALSE	0.0772861	FALSE	FALSE	FALSE	FALSE	1	FALSE	FALSE	FALSE	FALSE
PTmerged667	4.17631e-06	FALSE	FALSE	FALSE	FALSE	3.27437e-06	FALSE	FALSE	TRUE	TRUE	6.70733e-10	FALSE	FALSE	TRUE	TRUE	1	FALSE	FALSE	TRUE	TRUE	1	FALSE	FALSE	FALSE	FALSE	7.20093e-42	FALSE	FALSE	TRUE	TRUE	1	FALSE	FALSE	TRUE	TRUE
PTmerged668	1	FALSE	FALSE	FALSE	FALSE	1	FALSE	FALSE	FALSE	FALSE	1	FALSE	FALSE	FALSE	FALSE	1	FALSE	FALSE	FALSE	FALSE	1	FALSE	FALSE	FALSE	FALSE	1	FALSE	FALSE	FALSE	FALSE	1	FALSE	FALSE	FALSE	FALSE
PTmerged669	1	FALSE	FALSE	FALSE	FALSE	1	FALSE	FALSE	FALSE	FALSE	1	FALSE	FALSE	FALSE	FALSE	1	FALSE	FALSE	FALSE	FALSE	1	FALSE	FALSE	FALSE	FALSE	1	FALSE	TRUE	TRUE	FALSE	1	FALSE	FALSE	FALSE	FALSE
PTmerged670	1	FALSE	FALSE	FALSE	FALSE	1	FALSE	FALSE	FALSE	FALSE	1	FALSE	FALSE	FALSE	FALSE	1	FALSE	FALSE	FALSE	FALSE	1	FALSE	FALSE	FALSE	FALSE	1	FALSE	FALSE	FALSE	FALSE	1	FALSE	FALSE	FALSE	FALSE
PTmerged671	1	FALSE	FALSE	FALSE	FALSE	1	FALSE	FALSE	FALSE	FALSE	1	FALSE	FALSE	FALSE	FALSE	1	FALSE	FALSE	FALSE	FALSE	1	FALSE	FALSE	FALSE	FALSE	1	FALSE	FALSE	FALSE	FALSE	1	FALSE	FALSE	FALSE	FALSE
PTmerged672
PTmerged673	1	FALSE	FALSE	FALSE	FALSE	1	FALSE	FALSE	FALSE	FALSE	1	FALSE	FALSE	FALSE	FALSE	1	FALSE	FALSE	FALSE	FALSE	1	FALSE	FALSE	FALSE	FALSE	1	FALSE	TRUE	FALSE	FALSE	1	FALSE	FALSE	FALSE	FALSE
PTmerged674	1	FALSE	FALSE	FALSE	FALSE	1	FALSE	FALSE	FALSE	FALSE	1	FALSE	FALSE	FALSE	FALSE	1	FALSE	FALSE	FALSE	FALSE	1	FALSE	FALSE	FALSE	FALSE	1	FALSE	FALSE	FALSE	FALSE	1	FALSE	FALSE	FALSE	FALSE
PTmerged675	1	FALSE	TRUE	FALSE	FALSE	1	FALSE	TRUE	FALSE	FALSE	1	FALSE	TRUE	FALSE	FALSE	1	FALSE	FALSE	FALSE	FALSE	1	FALSE	FALSE	FALSE	FALSE	1	FALSE	FALSE	FALSE	FALSE	1	FALSE	FALSE	FALSE	FALSE
PTmerged676
PTmerged677	1	FALSE	FALSE	FALSE	FALSE	1	FALSE	FALSE	FALSE	FALSE	1	FALSE	FALSE	FALSE	FALSE	1	FALSE	FALSE	FALSE	FALSE	1	FALSE	FALSE	FALSE	FALSE	1	FALSE	TRUE	FALSE	FALSE	1	FALSE	FALSE	FALSE	FALSE
PTmerged678	1	FALSE	FALSE	TRUE	TRUE	1	FALSE	FALSE	TRUE	TRUE	1	FALSE	FALSE	TRUE	FALSE	1	FALSE	FALSE	TRUE	TRUE	1	FALSE	FALSE	TRUE	TRUE	1	FALSE	FALSE	TRUE	TRUE	1	FALSE	FALSE	FALSE	FALSE
PTmerged679	1	FALSE	FALSE	FALSE	FALSE	1	FALSE	FALSE	TRUE	FALSE	1	FALSE	FALSE	TRUE	FALSE	1	FALSE	FALSE	TRUE	FALSE	1	FALSE	FALSE	FALSE	FALSE	1	FALSE	FALSE	TRUE	FALSE	1	FALSE	FALSE	TRUE	FALSE
PTmerged680
PTmerged681	1	FALSE	FALSE	FALSE	FALSE	0.0751527	FALSE	FALSE	FALSE	FALSE	1	FALSE	FALSE	FALSE	FALSE	1	FALSE	FALSE	FALSE	FALSE	0.743554	FALSE	FALSE	FALSE	FALSE	1	FALSE	FALSE	FALSE	FALSE	0.404847	FALSE	FALSE	FALSE	FALSE
PTmerged682	1	FALSE	FALSE	FALSE	FALSE	1	FALSE	FALSE	FALSE	FALSE	1	FALSE	FALSE	FALSE	FALSE	1	FALSE	FALSE	FALSE	FALSE	1	FALSE	FALSE	FALSE	FALSE	1	FALSE	TRUE	FALSE	FALSE	1	FALSE	FALSE	FALSE	FALSE
PTmerged683	1	FALSE	FALSE	FALSE	FALSE	1	FALSE	FALSE	FALSE	FALSE	1	FALSE	FALSE	FALSE	FALSE	1	FALSE	FALSE	FALSE	FALSE	1	FALSE	FALSE	FALSE	FALSE	1	FALSE	FALSE	FALSE	FALSE	1	FALSE	FALSE	FALSE	FALSE
PTmerged684	1	FALSE	FALSE	FALSE	FALSE	1	FALSE	FALSE	FALSE	FALSE	1	FALSE	FALSE	FALSE	FALSE	1	FALSE	FALSE	FALSE	FALSE	1	FALSE	FALSE	FALSE	FALSE	1	FALSE	FALSE	FALSE	FALSE	1	FALSE	FALSE	FALSE	FALSE
PTmerged685	1	FALSE	FALSE	FALSE	FALSE	1	FALSE	FALSE	FALSE	FALSE	1	FALSE	FALSE	FALSE	FALSE	1	FALSE	FALSE	FALSE	FALSE	1	FALSE	FALSE	FALSE	FALSE	1	FALSE	FALSE	FALSE	FALSE	1	FALSE	FALSE	FALSE	FALSE
PTmerged686	1	FALSE	FALSE	FALSE	FALSE	1	FALSE	FALSE	FALSE	FALSE	1	FALSE	FALSE	FALSE	FALSE	1	FALSE	FALSE	FALSE	FALSE	1	FALSE	FALSE	FALSE	FALSE	1	FALSE	FALSE	FALSE	FALSE	1	FALSE	FALSE	FALSE	FALSE
PTmerged687	1	FALSE	FALSE	FALSE	FALSE	1	FALSE	FALSE	FALSE	FALSE	1	FALSE	FALSE	FALSE	FALSE	1	FALSE	FALSE	FALSE	FALSE	1	FALSE	FALSE	FALSE	FALSE	1	FALSE	TRUE	FALSE	FALSE	1	FALSE	FALSE	FALSE	FALSE
PTmerged688	1	FALSE	FALSE	FALSE	FALSE	1	FALSE	FALSE	FALSE	FALSE	1	FALSE	FALSE	FALSE	FALSE	1	FALSE	FALSE	FALSE	FALSE	1	FALSE	FALSE	FALSE	FALSE	1	FALSE	FALSE	FALSE	FALSE	1	FALSE	FALSE	FALSE	FALSE
PTmerged689	1	FALSE	FALSE	FALSE	FALSE	1	FALSE	FALSE	FALSE	FALSE	1	FALSE	FALSE	FALSE	FALSE	1	FALSE	FALSE	FALSE	FALSE	1	FALSE	FALSE	FALSE	FALSE	1	FALSE	FALSE	FALSE	FALSE	1	FALSE	FALSE	FALSE	FALSE
PTmerged690	1	FALSE	FALSE	FALSE	FALSE	1	FALSE	FALSE	FALSE	FALSE	1	FALSE	FALSE	FALSE	FALSE	1	FALSE	FALSE	FALSE	FALSE	1	FALSE	FALSE	FALSE	FALSE	1	FALSE	FALSE	FALSE	FALSE	1	FALSE	FALSE	FALSE	FALSE
PTmerged691	3.08485e-29	FALSE	FALSE	FALSE	FALSE	1	FALSE	FALSE	FALSE	FALSE	8.66479e-18	FALSE	FALSE	FALSE	FALSE	1	FALSE	FALSE	FALSE	FALSE	3.17524e-33	FALSE	FALSE	FALSE	FALSE	1	FALSE	FALSE	FALSE	FALSE	2.4366e-43	FALSE	FALSE	FALSE	FALSE
PTmerged692	1	FALSE	FALSE	FALSE	FALSE	1	FALSE	FALSE	FALSE	FALSE	1	FALSE	FALSE	FALSE	FALSE	1	FALSE	FALSE	FALSE	FALSE	1	FALSE	FALSE	FALSE	FALSE	1	FALSE	TRUE	FALSE	FALSE	1	FALSE	FALSE	FALSE	FALSE
PTmerged693		TRUE	FALSE	FALSE	FALSE		TRUE	FALSE	FALSE	FALSE		TRUE	FALSE	FALSE	FALSE		FALSE	FALSE	FALSE	FALSE		FALSE	FALSE	FALSE	FALSE	1.24255e-28	TRUE	FALSE	FALSE	FALSE		FALSE	FALSE	FALSE	FALSE
PTmerged694	1	FALSE	FALSE	FALSE	FALSE	1	FALSE	FALSE	FALSE	FALSE	1	FALSE	FALSE	FALSE	FALSE	1	FALSE	FALSE	FALSE	FALSE	1	FALSE	FALSE	FALSE	FALSE	1	FALSE	FALSE	FALSE	FALSE	1	FALSE	FALSE	FALSE	FALSE
PTmerged695	1	FALSE	FALSE	FALSE	FALSE	1	FALSE	TRUE	FALSE	FALSE	1	FALSE	FALSE	TRUE	TRUE	1	FALSE	FALSE	TRUE	TRUE	1	FALSE	TRUE	TRUE	TRUE	1	FALSE	TRUE	FALSE	FALSE	1	FALSE	TRUE	FALSE	FALSE
PTmerged696
PTmerged697	1	FALSE	FALSE	FALSE	FALSE	1	FALSE	FALSE	FALSE	FALSE	1	FALSE	FALSE	FALSE	FALSE	1	FALSE	FALSE	FALSE	FALSE	1	FALSE	FALSE	FALSE	FALSE	1	FALSE	FALSE	FALSE	FALSE	1	FALSE	FALSE	FALSE	FALSE
PTmerged698	1	FALSE	FALSE	FALSE	FALSE	1	FALSE	FALSE	FALSE	FALSE	1	FALSE	FALSE	FALSE	FALSE	1	FALSE	FALSE	FALSE	FALSE	1	FALSE	FALSE	FALSE	FALSE	1	FALSE	FALSE	FALSE	FALSE	1	FALSE	FALSE	FALSE	FALSE
PTmerged699
PTmerged700	1	FALSE	FALSE	FALSE	FALSE	1	FALSE	FALSE	FALSE	FALSE	1	FALSE	FALSE	FALSE	FALSE	1	FALSE	FALSE	FALSE	FALSE	1	FALSE	FALSE	FALSE	FALSE	1	FALSE	FALSE	FALSE	FALSE	1	FALSE	FALSE	FALSE	FALSE
PTmerged701	1	FALSE	FALSE	FALSE	FALSE	1.2241e-05	FALSE	FALSE	FALSE	FALSE	1	FALSE	FALSE	FALSE	FALSE	1	FALSE	FALSE	FALSE	FALSE	5.76613e-05	FALSE	FALSE	FALSE	FALSE	1	FALSE	FALSE	FALSE	FALSE	1	FALSE	FALSE	FALSE	FALSE
PTmerged702	1	FALSE	FALSE	FALSE	FALSE	1	FALSE	FALSE	FALSE	FALSE	1	FALSE	FALSE	FALSE	FALSE	0.682779	FALSE	FALSE	FALSE	FALSE	1	FALSE	FALSE	FALSE	FALSE	0.00633873	FALSE	FALSE	FALSE	FALSE	1	FALSE	FALSE	FALSE	FALSE
PTmerged703	1	FALSE	FALSE	FALSE	FALSE	1	FALSE	FALSE	FALSE	FALSE	1	FALSE	FALSE	FALSE	FALSE	1	FALSE	FALSE	FALSE	FALSE	1	FALSE	FALSE	FALSE	FALSE	0.455567	FALSE	FALSE	FALSE	FALSE	1	FALSE	FALSE	FALSE	FALSE
PTmerged704	0.000211457	FALSE	FALSE	FALSE	FALSE	4.11277e-11	FALSE	FALSE	TRUE	TRUE	1	FALSE	FALSE	FALSE	FALSE	1	FALSE	FALSE	FALSE	FALSE	0.00979447	FALSE	FALSE	TRUE	TRUE	1	FALSE	FALSE	TRUE	TRUE	1	FALSE	FALSE	TRUE	TRUE
PTmerged705	1	FALSE	FALSE	FALSE	FALSE	1	FALSE	FALSE	FALSE	FALSE	1	FALSE	FALSE	FALSE	FALSE	1	FALSE	FALSE	FALSE	FALSE	1	FALSE	FALSE	FALSE	FALSE	1	FALSE	FALSE	FALSE	FALSE	1	FALSE	FALSE	FALSE	FALSE
PTmerged706	1	FALSE	FALSE	FALSE	FALSE	1	FALSE	FALSE	FALSE	FALSE	1	FALSE	FALSE	FALSE	FALSE	1	FALSE	FALSE	FALSE	FALSE	1	FALSE	FALSE	FALSE	FALSE	1	FALSE	FALSE	FALSE	FALSE	1	FALSE	FALSE	FALSE	FALSE
PTmerged707
PTmerged708	1	FALSE	FALSE	FALSE	FALSE	1	FALSE	FALSE	FALSE	FALSE	1	FALSE	FALSE	FALSE	FALSE	1	FALSE	FALSE	FALSE	FALSE	1	FALSE	FALSE	FALSE	FALSE	1	FALSE	FALSE	FALSE	FALSE	1	FALSE	FALSE	FALSE	FALSE
PTmerged709	1	FALSE	FALSE	FALSE	FALSE	1	FALSE	FALSE	FALSE	FALSE	1	FALSE	FALSE	FALSE	FALSE	1	FALSE	FALSE	FALSE	FALSE	0.0845139	FALSE	FALSE	FALSE	FALSE	1	FALSE	FALSE	FALSE	FALSE	1	FALSE	FALSE	FALSE	FALSE
PTmerged710	1	FALSE	FALSE	FALSE	FALSE	1	FALSE	FALSE	FALSE	FALSE	1	FALSE	FALSE	FALSE	FALSE	1	FALSE	FALSE	FALSE	FALSE	1	FALSE	FALSE	FALSE	FALSE	1	FALSE	FALSE	FALSE	FALSE	1	FALSE	FALSE	FALSE	FALSE
PTmerged711
PTmerged712	1	FALSE	FALSE	FALSE	FALSE	1	FALSE	FALSE	FALSE	FALSE	1	FALSE	FALSE	FALSE	FALSE	1	FALSE	FALSE	FALSE	FALSE	1	FALSE	FALSE	FALSE	FALSE	0.153507	FALSE	FALSE	FALSE	FALSE	1	FALSE	FALSE	FALSE	FALSE
PTmerged713	1	FALSE	FALSE	FALSE	FALSE	1	FALSE	FALSE	FALSE	FALSE	1	FALSE	FALSE	FALSE	FALSE	1	FALSE	FALSE	FALSE	FALSE	1	FALSE	FALSE	FALSE	FALSE	1	FALSE	FALSE	FALSE	FALSE	1	FALSE	FALSE	FALSE	FALSE
PTmerged714	1	FALSE	FALSE	FALSE	FALSE	1	FALSE	FALSE	FALSE	FALSE	1	FALSE	FALSE	FALSE	FALSE	1	FALSE	FALSE	FALSE	FALSE	1	FALSE	FALSE	FALSE	FALSE	0.0519444	FALSE	TRUE	FALSE	FALSE	1	FALSE	FALSE	FALSE	FALSE
PTmerged715	1	FALSE	FALSE	FALSE	FALSE	1	FALSE	FALSE	FALSE	FALSE	1	FALSE	FALSE	FALSE	FALSE	1	FALSE	FALSE	FALSE	FALSE	1	FALSE	FALSE	FALSE	FALSE	1	FALSE	FALSE	FALSE	FALSE	1	FALSE	FALSE	FALSE	FALSE
PTmerged716
PTmerged717	1	FALSE	FALSE	FALSE	FALSE	1	FALSE	FALSE	FALSE	FALSE	1	FALSE	FALSE	FALSE	FALSE	1	FALSE	FALSE	FALSE	FALSE	1	FALSE	FALSE	FALSE	FALSE	1	FALSE	FALSE	TRUE	FALSE	1	FALSE	FALSE	FALSE	FALSE
PTmerged718	1	FALSE	FALSE	FALSE	FALSE	1	FALSE	FALSE	FALSE	FALSE	1	FALSE	FALSE	FALSE	FALSE	1	FALSE	FALSE	FALSE	FALSE	1	FALSE	FALSE	FALSE	FALSE	1	FALSE	FALSE	FALSE	FALSE	1	FALSE	FALSE	FALSE	FALSE
PTmerged719	1	FALSE	FALSE	FALSE	FALSE	8.97329e-06	FALSE	FALSE	FALSE	FALSE	1	FALSE	FALSE	FALSE	FALSE	1	FALSE	FALSE	FALSE	FALSE	1	FALSE	FALSE	FALSE	FALSE	1	FALSE	FALSE	FALSE	FALSE	1	FALSE	FALSE	FALSE	FALSE
PTmerged720	1	FALSE	FALSE	FALSE	FALSE	1	FALSE	FALSE	FALSE	FALSE	1	FALSE	FALSE	FALSE	FALSE	1	FALSE	FALSE	FALSE	FALSE	1	FALSE	FALSE	FALSE	FALSE	1	FALSE	FALSE	FALSE	FALSE	1	FALSE	FALSE	FALSE	FALSE
PTmerged721	1	FALSE	FALSE	FALSE	FALSE	0.00592241	TRUE	FALSE	FALSE	FALSE	1	FALSE	FALSE	FALSE	FALSE	1	FALSE	FALSE	FALSE	FALSE	1	TRUE	FALSE	FALSE	FALSE	1	FALSE	FALSE	FALSE	FALSE	1	TRUE	FALSE	FALSE	FALSE
PTmerged722	4.91792e-72	FALSE	FALSE	FALSE	FALSE	1	FALSE	FALSE	FALSE	FALSE	1	FALSE	FALSE	FALSE	FALSE	3.72896e-105	FALSE	FALSE	FALSE	FALSE	1	FALSE	FALSE	FALSE	FALSE	6.62747e-52	FALSE	TRUE	FALSE	FALSE	1.12814e-71	FALSE	FALSE	FALSE	FALSE
PTmerged723
PTmerged724	1	FALSE	FALSE	FALSE	FALSE	1	FALSE	FALSE	FALSE	FALSE	1	FALSE	FALSE	FALSE	FALSE	1	FALSE	FALSE	FALSE	FALSE	1	FALSE	FALSE	FALSE	FALSE	1	FALSE	TRUE	FALSE	FALSE	1	FALSE	FALSE	FALSE	FALSE
PTmerged725	1	FALSE	FALSE	FALSE	FALSE	1	FALSE	FALSE	FALSE	FALSE	1	FALSE	FALSE	FALSE	FALSE	1	FALSE	FALSE	FALSE	FALSE	1	FALSE	FALSE	FALSE	FALSE	1	FALSE	FALSE	FALSE	FALSE	1	FALSE	FALSE	FALSE	FALSE
PTmerged726
PTmerged727	3.95465e-13	FALSE	FALSE	TRUE	FALSE	1	FALSE	FALSE	FALSE	FALSE	1	FALSE	FALSE	FALSE	FALSE	1.392e-13	FALSE	FALSE	TRUE	FALSE	1	FALSE	FALSE	FALSE	FALSE	8.23739e-118	FALSE	FALSE	FALSE	FALSE	3.76549e-10	FALSE	FALSE	TRUE	FALSE
PTmerged728	1	FALSE	FALSE	FALSE	FALSE	1	FALSE	FALSE	FALSE	FALSE	1	FALSE	FALSE	FALSE	FALSE	1	FALSE	FALSE	FALSE	FALSE	1	FALSE	FALSE	FALSE	FALSE	1	FALSE	FALSE	FALSE	FALSE	1	FALSE	FALSE	FALSE	FALSE
PTmerged729	1	FALSE	FALSE	FALSE	FALSE	1	FALSE	FALSE	FALSE	FALSE	1	FALSE	FALSE	FALSE	FALSE	1	FALSE	FALSE	FALSE	FALSE	1	FALSE	FALSE	FALSE	FALSE	1	FALSE	FALSE	FALSE	FALSE	1	FALSE	FALSE	FALSE	FALSE
PTmerged730
PTmerged731	1	FALSE	FALSE	FALSE	FALSE	1	FALSE	FALSE	FALSE	FALSE	1	FALSE	FALSE	FALSE	FALSE	1	FALSE	FALSE	FALSE	FALSE	0.254411	FALSE	FALSE	FALSE	FALSE	1	FALSE	FALSE	FALSE	FALSE	1	FALSE	FALSE	FALSE	FALSE
PTmerged732	1	FALSE	FALSE	FALSE	FALSE	1	FALSE	FALSE	FALSE	FALSE	1	TRUE	FALSE	FALSE	FALSE	0.274993	TRUE	FALSE	FALSE	FALSE	1	TRUE	FALSE	FALSE	FALSE	1	TRUE	FALSE	FALSE	FALSE	1	FALSE	FALSE	FALSE	FALSE
PTmerged733	1	FALSE	FALSE	FALSE	FALSE	1	FALSE	FALSE	FALSE	FALSE	1	FALSE	FALSE	FALSE	FALSE	1	FALSE	FALSE	FALSE	FALSE	1	FALSE	FALSE	FALSE	FALSE	0.00505358	FALSE	FALSE	FALSE	FALSE	1	FALSE	FALSE	FALSE	FALSE
PTmerged734	1	FALSE	FALSE	FALSE	FALSE	1	FALSE	FALSE	FALSE	FALSE	1	FALSE	FALSE	FALSE	FALSE	1	FALSE	FALSE	FALSE	FALSE	1	FALSE	FALSE	FALSE	FALSE	1	FALSE	FALSE	FALSE	FALSE	1	FALSE	FALSE	FALSE	FALSE
PTmerged735	1	FALSE	FALSE	FALSE	FALSE	1	FALSE	FALSE	FALSE	FALSE	1	FALSE	FALSE	FALSE	FALSE	1	FALSE	FALSE	FALSE	FALSE	1	FALSE	FALSE	FALSE	FALSE	1.25557e-11	FALSE	FALSE	FALSE	FALSE	1	FALSE	FALSE	FALSE	FALSE
PTmerged736	1	FALSE	FALSE	FALSE	FALSE	1	FALSE	FALSE	FALSE	FALSE	1	FALSE	FALSE	FALSE	FALSE	1	FALSE	FALSE	FALSE	FALSE	1	FALSE	FALSE	FALSE	FALSE	1	FALSE	FALSE	FALSE	FALSE	1	FALSE	FALSE	FALSE	FALSE
PTmerged737	1	FALSE	FALSE	FALSE	FALSE	2.26609e-36	FALSE	FALSE	FALSE	FALSE	1	FALSE	FALSE	FALSE	FALSE	1	FALSE	FALSE	FALSE	FALSE	6.90866e-38	FALSE	FALSE	FALSE	FALSE	1	FALSE	FALSE	FALSE	FALSE	1.39284e-66	FALSE	FALSE	FALSE	FALSE
PTmerged738	1	FALSE	FALSE	FALSE	FALSE	1	FALSE	FALSE	FALSE	FALSE	1	FALSE	FALSE	FALSE	FALSE	1	FALSE	FALSE	FALSE	FALSE	1	FALSE	FALSE	FALSE	FALSE	1	FALSE	FALSE	FALSE	FALSE	1	FALSE	FALSE	FALSE	FALSE
PTmerged739	1	FALSE	FALSE	FALSE	FALSE	1	FALSE	TRUE	FALSE	FALSE	1	FALSE	TRUE	FALSE	FALSE	1	FALSE	TRUE	FALSE	FALSE	1	FALSE	FALSE	FALSE	FALSE	1	FALSE	TRUE	FALSE	FALSE	1	FALSE	TRUE	FALSE	FALSE
PTmerged740	0.039092	FALSE	FALSE	FALSE	FALSE	0.000161721	FALSE	FALSE	FALSE	FALSE	5.57256e-08	FALSE	FALSE	FALSE	FALSE	1	FALSE	FALSE	FALSE	FALSE	1	FALSE	FALSE	FALSE	FALSE	1	FALSE	FALSE	FALSE	FALSE	1	FALSE	FALSE	FALSE	FALSE
PTmerged741	1	FALSE	FALSE	FALSE	FALSE	1	FALSE	FALSE	FALSE	FALSE	1	FALSE	FALSE	FALSE	FALSE	1	FALSE	FALSE	FALSE	FALSE	1	FALSE	FALSE	FALSE	FALSE	1	FALSE	FALSE	FALSE	FALSE	1	FALSE	FALSE	FALSE	FALSE
PTmerged742	0.00348271	FALSE	FALSE	FALSE	FALSE	1	FALSE	FALSE	FALSE	FALSE	0.000129822	FALSE	FALSE	TRUE	FALSE	2.49691e-52	FALSE	FALSE	TRUE	FALSE	8.06335e-22	FALSE	FALSE	TRUE	FALSE	3.29326e-09	FALSE	TRUE	TRUE	TRUE	1	FALSE	FALSE	FALSE	FALSE
PTmerged743	1	FALSE	FALSE	FALSE	FALSE	1	FALSE	FALSE	FALSE	FALSE	1	FALSE	FALSE	FALSE	FALSE	1	FALSE	FALSE	FALSE	FALSE	1	FALSE	FALSE	FALSE	FALSE	1	FALSE	FALSE	FALSE	FALSE	1	FALSE	FALSE	FALSE	FALSE
PTmerged744
PTmerged745	1	FALSE	TRUE	FALSE	FALSE	1	FALSE	TRUE	FALSE	FALSE	1	FALSE	FALSE	FALSE	FALSE	1	FALSE	TRUE	FALSE	FALSE	1	FALSE	TRUE	FALSE	FALSE	1	FALSE	TRUE	FALSE	FALSE	1	FALSE	FALSE	FALSE	FALSE
PTmerged746	2.05344e-11	FALSE	FALSE	FALSE	FALSE	1	FALSE	FALSE	FALSE	FALSE	1	FALSE	FALSE	FALSE	FALSE	6.49279e-15	FALSE	FALSE	FALSE	FALSE	1	FALSE	FALSE	FALSE	FALSE	1	FALSE	FALSE	FALSE	FALSE	1.04025e-12	FALSE	FALSE	FALSE	FALSE
PTmerged747	1	FALSE	FALSE	FALSE	FALSE	1	FALSE	FALSE	FALSE	FALSE	1	FALSE	FALSE	FALSE	FALSE	1	FALSE	FALSE	FALSE	FALSE	1	FALSE	FALSE	FALSE	FALSE	1	FALSE	FALSE	FALSE	FALSE	1	FALSE	FALSE	FALSE	FALSE
PTmerged748	1	FALSE	FALSE	FALSE	FALSE	1	FALSE	FALSE	FALSE	FALSE	1	FALSE	FALSE	FALSE	FALSE	1	FALSE	FALSE	FALSE	FALSE	1	FALSE	FALSE	FALSE	FALSE	1	FALSE	FALSE	FALSE	FALSE	1	FALSE	FALSE	FALSE	FALSE
PTmerged749
PTmerged750	1	FALSE	FALSE	FALSE	FALSE	1	FALSE	FALSE	FALSE	FALSE	1	FALSE	FALSE	FALSE	FALSE	1	FALSE	FALSE	FALSE	FALSE	1	FALSE	FALSE	FALSE	FALSE	1	FALSE	FALSE	FALSE	FALSE	1	FALSE	FALSE	FALSE	FALSE
PTmerged751
PTmerged752	1	FALSE	FALSE	FALSE	FALSE	1	FALSE	FALSE	FALSE	FALSE	1	FALSE	FALSE	FALSE	FALSE	1	FALSE	FALSE	FALSE	FALSE	1	FALSE	FALSE	FALSE	FALSE	1	FALSE	FALSE	FALSE	FALSE	1	FALSE	FALSE	FALSE	FALSE
PTmerged753
PTmerged754	1	FALSE	FALSE	FALSE	FALSE	1	FALSE	FALSE	FALSE	FALSE	1	FALSE	FALSE	FALSE	FALSE	1	FALSE	FALSE	FALSE	FALSE	1	FALSE	FALSE	FALSE	FALSE	1	FALSE	FALSE	FALSE	FALSE	1	FALSE	FALSE	FALSE	FALSE
PTmerged755
PTmerged756	0.488052	FALSE	FALSE	FALSE	FALSE	1	FALSE	FALSE	FALSE	FALSE	1.7073e-24	FALSE	FALSE	FALSE	FALSE	1.43467e-38	FALSE	FALSE	FALSE	FALSE	2.35727e-16	FALSE	FALSE	FALSE	FALSE	1	FALSE	FALSE	FALSE	FALSE	0.951427	FALSE	FALSE	FALSE	FALSE
PTmerged757	3.52104e-09	FALSE	FALSE	FALSE	FALSE	2.02356e-23	FALSE	FALSE	FALSE	FALSE	1	FALSE	FALSE	FALSE	FALSE	1.68131e-09	FALSE	FALSE	FALSE	FALSE	3.91853e-24	FALSE	FALSE	FALSE	FALSE	7.58525e-07	FALSE	FALSE	FALSE	FALSE	1.82632e-107	FALSE	FALSE	FALSE	FALSE
PTmerged758	2.30123e-24	FALSE	FALSE	FALSE	FALSE	1	FALSE	FALSE	FALSE	FALSE	1	FALSE	FALSE	FALSE	FALSE	8.97975e-25	FALSE	FALSE	FALSE	FALSE	1	FALSE	FALSE	FALSE	FALSE	1.20998e-14	FALSE	FALSE	FALSE	FALSE	8.09024e-13	FALSE	FALSE	FALSE	FALSE
PTmerged759
PTmerged760	4.56448e-22	FALSE	FALSE	FALSE	FALSE	0.255267	FALSE	FALSE	FALSE	FALSE	1	FALSE	FALSE	FALSE	FALSE	1.70668e-21	FALSE	FALSE	FALSE	FALSE	0.743554	FALSE	FALSE	FALSE	FALSE	0.751069	FALSE	FALSE	FALSE	FALSE	0.00123963	FALSE	FALSE	FALSE	FALSE
PTmerged761	1	FALSE	FALSE	FALSE	FALSE	1	FALSE	FALSE	FALSE	FALSE	1	FALSE	FALSE	FALSE	FALSE	1	FALSE	FALSE	FALSE	FALSE	1	FALSE	FALSE	FALSE	FALSE	1	FALSE	FALSE	FALSE	FALSE	1	FALSE	FALSE	FALSE	FALSE
PTmerged762
PTmerged763
PTmerged764	1	FALSE	FALSE	FALSE	FALSE	1	FALSE	FALSE	FALSE	FALSE	1	FALSE	FALSE	FALSE	FALSE	1	FALSE	FALSE	FALSE	FALSE	1	FALSE	FALSE	FALSE	FALSE	0.191261	FALSE	FALSE	FALSE	FALSE	1	FALSE	FALSE	FALSE	FALSE
PTmerged765	1	FALSE	FALSE	FALSE	FALSE	1	FALSE	FALSE	FALSE	FALSE	1	FALSE	FALSE	FALSE	FALSE	1	FALSE	FALSE	FALSE	FALSE	1	FALSE	FALSE	FALSE	FALSE	1	FALSE	FALSE	FALSE	FALSE	1	FALSE	FALSE	FALSE	FALSE
PTmerged766	1	FALSE	FALSE	FALSE	FALSE	1	FALSE	FALSE	FALSE	FALSE	1	FALSE	FALSE	FALSE	FALSE	1	FALSE	FALSE	FALSE	FALSE	1	FALSE	FALSE	FALSE	FALSE	1	FALSE	FALSE	FALSE	FALSE	1	FALSE	FALSE	FALSE	FALSE
PTmerged767
PTmerged768	1	FALSE	FALSE	FALSE	FALSE	1	FALSE	FALSE	FALSE	FALSE	1	FALSE	FALSE	FALSE	FALSE	1	FALSE	FALSE	FALSE	FALSE	1	FALSE	FALSE	FALSE	FALSE	1	FALSE	FALSE	FALSE	FALSE	1	FALSE	FALSE	FALSE	FALSE
PTmerged769
PTmerged770	1	FALSE	FALSE	FALSE	FALSE	1	FALSE	FALSE	FALSE	FALSE	1	FALSE	FALSE	FALSE	FALSE	1	FALSE	FALSE	FALSE	FALSE	1	FALSE	FALSE	FALSE	FALSE	0.00441693	FALSE	FALSE	FALSE	FALSE	1	FALSE	FALSE	FALSE	FALSE
PTmerged771	1	FALSE	FALSE	FALSE	FALSE	1	FALSE	FALSE	FALSE	FALSE	1	FALSE	FALSE	FALSE	FALSE	1	FALSE	FALSE	FALSE	FALSE	1	FALSE	FALSE	FALSE	FALSE	2.71923e-05	FALSE	FALSE	FALSE	FALSE	1	FALSE	FALSE	FALSE	FALSE
PTmerged772	1	FALSE	FALSE	FALSE	FALSE	1	FALSE	FALSE	FALSE	FALSE	1	FALSE	FALSE	FALSE	FALSE	1	FALSE	FALSE	FALSE	FALSE	1	FALSE	FALSE	FALSE	FALSE	0.00538137	FALSE	FALSE	FALSE	FALSE	1	FALSE	FALSE	FALSE	FALSE
PTmerged773	1	FALSE	FALSE	FALSE	FALSE	1	FALSE	FALSE	FALSE	FALSE	1	FALSE	FALSE	FALSE	FALSE	1	FALSE	FALSE	FALSE	FALSE	1	FALSE	FALSE	FALSE	FALSE	0.463589	FALSE	TRUE	FALSE	FALSE	1	FALSE	FALSE	FALSE	FALSE
PTmerged774	1	FALSE	FALSE	FALSE	FALSE	1	FALSE	FALSE	FALSE	FALSE	1	FALSE	FALSE	FALSE	FALSE	1	FALSE	FALSE	FALSE	FALSE	1	FALSE	FALSE	FALSE	FALSE	1	FALSE	FALSE	FALSE	FALSE	1	FALSE	FALSE	FALSE	FALSE
PTmerged775	1	FALSE	FALSE	FALSE	FALSE	1	FALSE	FALSE	FALSE	FALSE	1	FALSE	FALSE	FALSE	FALSE	1	FALSE	FALSE	FALSE	FALSE	1	FALSE	FALSE	FALSE	FALSE	1	FALSE	FALSE	FALSE	FALSE	1	FALSE	FALSE	FALSE	FALSE
PTmerged776	1	FALSE	FALSE	FALSE	FALSE	1	FALSE	FALSE	FALSE	FALSE	1	FALSE	FALSE	FALSE	FALSE	1	FALSE	FALSE	FALSE	FALSE	1	FALSE	FALSE	FALSE	FALSE	1	FALSE	FALSE	FALSE	FALSE	1	FALSE	FALSE	FALSE	FALSE
PTmerged777
PTmerged778	1	FALSE	FALSE	FALSE	FALSE	1	FALSE	FALSE	FALSE	FALSE	1	FALSE	FALSE	FALSE	FALSE	1	FALSE	FALSE	FALSE	FALSE	1	FALSE	FALSE	FALSE	FALSE	1	FALSE	TRUE	FALSE	FALSE	1	FALSE	FALSE	FALSE	FALSE
PTmerged779	1	FALSE	FALSE	FALSE	FALSE	1	FALSE	FALSE	FALSE	FALSE	1	FALSE	FALSE	FALSE	FALSE	1	FALSE	FALSE	FALSE	FALSE	1	FALSE	FALSE	FALSE	FALSE	1	FALSE	FALSE	FALSE	FALSE	1	FALSE	FALSE	FALSE	FALSE
PTmerged780	1	FALSE	FALSE	FALSE	FALSE	1	FALSE	FALSE	FALSE	FALSE	1	FALSE	FALSE	FALSE	FALSE	1	FALSE	FALSE	FALSE	FALSE	1	FALSE	FALSE	FALSE	FALSE	1.80291e-05	FALSE	FALSE	FALSE	FALSE	1	FALSE	FALSE	FALSE	FALSE
PTmerged781	1	FALSE	FALSE	FALSE	FALSE	1	FALSE	FALSE	FALSE	FALSE	1	FALSE	FALSE	FALSE	FALSE	1	FALSE	FALSE	FALSE	FALSE	1	FALSE	FALSE	FALSE	FALSE	1	FALSE	FALSE	FALSE	FALSE	1	FALSE	FALSE	FALSE	FALSE
PTmerged782
PTmerged783	1	FALSE	FALSE	FALSE	FALSE	1	FALSE	FALSE	FALSE	FALSE	1	FALSE	FALSE	FALSE	FALSE	1	FALSE	FALSE	FALSE	FALSE	1	FALSE	FALSE	FALSE	FALSE	0.497152	FALSE	FALSE	FALSE	FALSE	1	FALSE	FALSE	FALSE	FALSE
PTmerged786	1	FALSE	FALSE	FALSE	FALSE	1	FALSE	FALSE	FALSE	FALSE	0.00169141	FALSE	FALSE	FALSE	FALSE	1	FALSE	FALSE	FALSE	FALSE	1.09798e-07	FALSE	FALSE	FALSE	FALSE	1	FALSE	FALSE	FALSE	FALSE	1	FALSE	FALSE	FALSE	FALSE
PTmerged787	1	FALSE	FALSE	FALSE	FALSE	1	FALSE	FALSE	FALSE	FALSE	1	FALSE	FALSE	FALSE	FALSE	1	FALSE	FALSE	FALSE	FALSE	1	FALSE	FALSE	FALSE	FALSE	1	FALSE	FALSE	FALSE	FALSE	1	FALSE	FALSE	FALSE	FALSE
PTmerged788	1	FALSE	FALSE	FALSE	FALSE	1	FALSE	FALSE	FALSE	FALSE	1	FALSE	TRUE	FALSE	FALSE	1	FALSE	TRUE	FALSE	FALSE	1	FALSE	TRUE	FALSE	FALSE	1	FALSE	TRUE	FALSE	FALSE	1	FALSE	FALSE	FALSE	FALSE
PTmerged789	1	FALSE	FALSE	FALSE	FALSE	1	FALSE	FALSE	FALSE	FALSE	1	FALSE	FALSE	FALSE	FALSE	1	FALSE	FALSE	FALSE	FALSE	1	FALSE	FALSE	FALSE	FALSE	1	FALSE	FALSE	FALSE	FALSE	1	FALSE	FALSE	FALSE	FALSE
PTmerged790
PTmerged791	1	FALSE	TRUE	TRUE	FALSE	1	FALSE	TRUE	TRUE	FALSE	1	FALSE	TRUE	TRUE	FALSE	1	FALSE	FALSE	FALSE	FALSE	1	FALSE	FALSE	FALSE	FALSE	1	FALSE	TRUE	FALSE	FALSE	1	FALSE	FALSE	FALSE	FALSE
PTmerged792	1	FALSE	FALSE	FALSE	FALSE	1	FALSE	FALSE	FALSE	FALSE	1	FALSE	FALSE	FALSE	FALSE	1	FALSE	FALSE	FALSE	FALSE	1	FALSE	FALSE	FALSE	FALSE	1	FALSE	FALSE	FALSE	FALSE	1	FALSE	FALSE	FALSE	FALSE
PTmerged793	1	FALSE	FALSE	FALSE	FALSE	1	FALSE	FALSE	FALSE	FALSE	1	FALSE	FALSE	FALSE	FALSE	1	FALSE	FALSE	FALSE	FALSE	1	FALSE	FALSE	FALSE	FALSE	1	FALSE	FALSE	FALSE	FALSE	1	FALSE	FALSE	FALSE	FALSE
PTmerged794	1	FALSE	FALSE	FALSE	FALSE	1	FALSE	FALSE	FALSE	FALSE	1	FALSE	FALSE	FALSE	FALSE	1	FALSE	FALSE	FALSE	FALSE	1	FALSE	FALSE	FALSE	FALSE	1.38098e-05	FALSE	FALSE	FALSE	FALSE	1	FALSE	FALSE	FALSE	FALSE
PTmerged795	1	FALSE	FALSE	FALSE	FALSE	1	FALSE	FALSE	FALSE	FALSE	1	FALSE	FALSE	FALSE	FALSE	1	FALSE	FALSE	FALSE	FALSE	1	FALSE	FALSE	FALSE	FALSE	1	FALSE	FALSE	FALSE	FALSE	1	FALSE	FALSE	FALSE	FALSE
PTmerged796	1	FALSE	TRUE	FALSE	FALSE	1	FALSE	TRUE	FALSE	FALSE	1	FALSE	TRUE	FALSE	FALSE	1	FALSE	FALSE	FALSE	FALSE	1	FALSE	FALSE	FALSE	FALSE	1	FALSE	TRUE	FALSE	FALSE	1	FALSE	FALSE	FALSE	FALSE
PTmerged797	1	FALSE	FALSE	FALSE	FALSE	1	FALSE	FALSE	FALSE	FALSE	1	FALSE	FALSE	FALSE	FALSE	1	FALSE	FALSE	FALSE	FALSE	1	FALSE	FALSE	FALSE	FALSE	1	FALSE	FALSE	FALSE	FALSE	1	FALSE	FALSE	FALSE	FALSE
PTmerged798	1	FALSE	FALSE	FALSE	FALSE	1	FALSE	FALSE	FALSE	FALSE	1	FALSE	FALSE	FALSE	FALSE	1	FALSE	FALSE	FALSE	FALSE	1	FALSE	FALSE	FALSE	FALSE	0.0971958	TRUE	FALSE	FALSE	FALSE	1	FALSE	FALSE	FALSE	FALSE
PTmerged799	1	FALSE	FALSE	FALSE	FALSE	1	FALSE	FALSE	FALSE	FALSE	1	FALSE	FALSE	FALSE	FALSE	1	FALSE	FALSE	FALSE	FALSE	1	FALSE	FALSE	FALSE	FALSE	1	FALSE	FALSE	FALSE	FALSE	1	FALSE	FALSE	FALSE	FALSE
PTmerged800	1	FALSE	FALSE	FALSE	FALSE	1	FALSE	FALSE	FALSE	FALSE	1	FALSE	FALSE	FALSE	FALSE	1	FALSE	FALSE	FALSE	FALSE	1	FALSE	FALSE	FALSE	FALSE	1	FALSE	FALSE	FALSE	FALSE	1	FALSE	FALSE	FALSE	FALSE
PTmerged801	1	FALSE	FALSE	FALSE	FALSE	1	FALSE	FALSE	FALSE	FALSE	1	FALSE	TRUE	FALSE	FALSE	1	FALSE	TRUE	FALSE	FALSE	1	FALSE	TRUE	FALSE	FALSE	1	FALSE	TRUE	FALSE	FALSE	1	FALSE	FALSE	FALSE	FALSE
PTmerged802	1	FALSE	FALSE	FALSE	FALSE	1	FALSE	FALSE	FALSE	FALSE	1	FALSE	FALSE	FALSE	FALSE	1	FALSE	FALSE	FALSE	FALSE	1	FALSE	FALSE	FALSE	FALSE	1	FALSE	FALSE	FALSE	FALSE	1	FALSE	FALSE	FALSE	FALSE
PTmerged803	1	FALSE	FALSE	FALSE	FALSE	1	FALSE	FALSE	FALSE	FALSE	1	FALSE	FALSE	FALSE	FALSE	1	FALSE	FALSE	FALSE	FALSE	1	FALSE	FALSE	FALSE	FALSE	1	FALSE	TRUE	FALSE	FALSE	1	FALSE	FALSE	FALSE	FALSE
PTmerged804	0.000400065	FALSE	FALSE	FALSE	FALSE	3.40726e-50	FALSE	FALSE	FALSE	FALSE	1	FALSE	FALSE	FALSE	FALSE	0.976064	FALSE	FALSE	FALSE	FALSE	1.47019e-43	FALSE	FALSE	FALSE	FALSE	6.52793e-10	FALSE	FALSE	FALSE	FALSE	1.83772e-21	FALSE	FALSE	FALSE	FALSE
PTmerged805	1	FALSE	FALSE	FALSE	FALSE	1	FALSE	FALSE	FALSE	FALSE	1	FALSE	FALSE	FALSE	FALSE	1	FALSE	FALSE	FALSE	FALSE	1	FALSE	FALSE	FALSE	FALSE	1	FALSE	FALSE	FALSE	FALSE	1	FALSE	FALSE	FALSE	FALSE
PTmerged806	1	FALSE	FALSE	FALSE	FALSE	1	FALSE	FALSE	FALSE	FALSE	1	FALSE	FALSE	FALSE	FALSE	1	FALSE	FALSE	FALSE	FALSE	1	FALSE	FALSE	FALSE	FALSE	1	FALSE	FALSE	FALSE	FALSE	1	FALSE	FALSE	FALSE	FALSE
PTmerged807	6.55661e-44	FALSE	FALSE	FALSE	FALSE	1.66161e-44	FALSE	FALSE	FALSE	FALSE	3.33736e-70	FALSE	FALSE	FALSE	FALSE	1	FALSE	FALSE	FALSE	FALSE	1	FALSE	FALSE	FALSE	FALSE	1	FALSE	FALSE	FALSE	FALSE	1	FALSE	FALSE	FALSE	FALSE
PTmerged808	1	FALSE	FALSE	FALSE	FALSE	1	FALSE	FALSE	FALSE	FALSE	1	FALSE	FALSE	FALSE	FALSE	1	FALSE	FALSE	FALSE	FALSE	1	FALSE	FALSE	FALSE	FALSE	1	FALSE	FALSE	FALSE	FALSE	1	FALSE	FALSE	FALSE	FALSE
PTmerged809	1	FALSE	FALSE	FALSE	FALSE	1	FALSE	FALSE	FALSE	FALSE	1	FALSE	FALSE	FALSE	FALSE	1	FALSE	FALSE	FALSE	FALSE	1	FALSE	FALSE	FALSE	FALSE	1	FALSE	TRUE	TRUE	FALSE	1	FALSE	FALSE	FALSE	FALSE
PTmerged810	1	FALSE	FALSE	FALSE	FALSE	1	FALSE	FALSE	FALSE	FALSE	1	FALSE	FALSE	FALSE	FALSE	1	FALSE	FALSE	FALSE	FALSE	1	FALSE	FALSE	FALSE	FALSE	1	FALSE	FALSE	FALSE	FALSE	1	FALSE	FALSE	FALSE	FALSE
PTmerged811	1	FALSE	FALSE	FALSE	FALSE	1	FALSE	FALSE	FALSE	FALSE	1	FALSE	FALSE	FALSE	FALSE	1	FALSE	FALSE	FALSE	FALSE	1	FALSE	FALSE	FALSE	FALSE	4.18824e-11	FALSE	TRUE	FALSE	FALSE	1	FALSE	FALSE	FALSE	FALSE
PTmerged812
PTmerged813
PTmerged814	1	FALSE	FALSE	FALSE	FALSE	1	FALSE	FALSE	FALSE	FALSE	1	FALSE	FALSE	FALSE	FALSE	1	FALSE	FALSE	FALSE	FALSE	1	FALSE	FALSE	FALSE	FALSE	1	FALSE	FALSE	FALSE	FALSE	1	FALSE	FALSE	FALSE	FALSE
PTmerged815
PTmerged816	1	FALSE	FALSE	FALSE	FALSE	1	FALSE	FALSE	FALSE	FALSE	1	FALSE	FALSE	FALSE	FALSE	1	FALSE	FALSE	FALSE	FALSE	1	FALSE	FALSE	FALSE	FALSE	1	FALSE	FALSE	FALSE	FALSE	1	FALSE	FALSE	FALSE	FALSE
PTmerged817	1	FALSE	FALSE	FALSE	FALSE	1	FALSE	FALSE	FALSE	FALSE	1	FALSE	FALSE	FALSE	FALSE	1	FALSE	FALSE	FALSE	FALSE	1	FALSE	FALSE	FALSE	FALSE	1	FALSE	FALSE	FALSE	FALSE	1	FALSE	FALSE	FALSE	FALSE
PTmerged818	0	TRUE	FALSE	TRUE	FALSE	7.80258e-274	TRUE	FALSE	FALSE	FALSE	2.28173e-222	FALSE	FALSE	FALSE	FALSE	0.00430841	TRUE	FALSE	TRUE	FALSE	1	TRUE	FALSE	FALSE	FALSE	1.50612e-08	FALSE	FALSE	FALSE	FALSE	1	TRUE	FALSE	TRUE	FALSE
PTmerged819	1	FALSE	FALSE	FALSE	FALSE	1	FALSE	FALSE	FALSE	FALSE	1	FALSE	FALSE	FALSE	FALSE	1	FALSE	FALSE	FALSE	FALSE	1	FALSE	FALSE	FALSE	FALSE	1	FALSE	FALSE	FALSE	FALSE	1	FALSE	FALSE	FALSE	FALSE
PTmerged821	1	FALSE	TRUE	FALSE	FALSE	1	FALSE	TRUE	FALSE	FALSE	1	FALSE	FALSE	FALSE	FALSE	1	FALSE	TRUE	FALSE	FALSE	1	FALSE	TRUE	FALSE	FALSE	1	FALSE	TRUE	FALSE	FALSE	1	FALSE	FALSE	FALSE	FALSE
PTmerged822	1	FALSE	FALSE	FALSE	FALSE	1	FALSE	FALSE	FALSE	FALSE	1	FALSE	FALSE	FALSE	FALSE	1	FALSE	FALSE	FALSE	FALSE	1	FALSE	FALSE	FALSE	FALSE	1	FALSE	FALSE	FALSE	FALSE	1	FALSE	FALSE	FALSE	FALSE
PTmerged823	1	FALSE	FALSE	FALSE	FALSE	1	FALSE	FALSE	FALSE	FALSE	1	FALSE	FALSE	FALSE	FALSE	1	FALSE	FALSE	FALSE	FALSE	1	FALSE	FALSE	FALSE	FALSE	1	FALSE	FALSE	FALSE	FALSE	1	FALSE	FALSE	FALSE	FALSE
PTmerged824	1	FALSE	FALSE	FALSE	FALSE	1	FALSE	FALSE	FALSE	FALSE	1	FALSE	FALSE	FALSE	FALSE	1	FALSE	FALSE	FALSE	FALSE	1	FALSE	FALSE	FALSE	FALSE	0.0460546	FALSE	FALSE	FALSE	FALSE	1	FALSE	FALSE	FALSE	FALSE
PTmerged825	1	FALSE	TRUE	FALSE	FALSE	1	FALSE	TRUE	FALSE	FALSE	1	FALSE	TRUE	FALSE	FALSE	1	FALSE	TRUE	FALSE	FALSE	1	FALSE	TRUE	FALSE	FALSE	1	FALSE	TRUE	FALSE	FALSE	1	FALSE	FALSE	FALSE	FALSE
PTmerged826
PTmerged827
PTmerged828	1	FALSE	FALSE	FALSE	FALSE	1	FALSE	FALSE	FALSE	FALSE	1	FALSE	FALSE	FALSE	FALSE	1	FALSE	FALSE	FALSE	FALSE	1	FALSE	FALSE	FALSE	FALSE	1	FALSE	FALSE	FALSE	FALSE	1	FALSE	FALSE	FALSE	FALSE
PTmerged829	1	FALSE	TRUE	FALSE	FALSE	1	FALSE	FALSE	FALSE	FALSE	1	FALSE	FALSE	FALSE	FALSE	1	FALSE	TRUE	FALSE	FALSE	1	FALSE	FALSE	FALSE	FALSE	1	FALSE	FALSE	FALSE	FALSE	1	FALSE	TRUE	FALSE	FALSE
PTmerged830	1	FALSE	TRUE	FALSE	FALSE	1	FALSE	FALSE	FALSE	FALSE	1	FALSE	FALSE	FALSE	FALSE	1	FALSE	TRUE	FALSE	FALSE	1	FALSE	FALSE	FALSE	FALSE	1	FALSE	FALSE	FALSE	FALSE	1	FALSE	TRUE	FALSE	FALSE
PTmerged831
PTmerged832	1	FALSE	FALSE	FALSE	FALSE	1	FALSE	FALSE	FALSE	FALSE	1	FALSE	FALSE	FALSE	FALSE	1	FALSE	FALSE	FALSE	FALSE	1	FALSE	FALSE	FALSE	FALSE	1	FALSE	FALSE	FALSE	FALSE	1	FALSE	FALSE	FALSE	FALSE
PTmerged833
PTmerged834	1	FALSE	FALSE	FALSE	FALSE	0.016697	FALSE	FALSE	FALSE	FALSE	1	FALSE	FALSE	FALSE	FALSE	1	FALSE	FALSE	FALSE	FALSE	4.36648e-06	FALSE	FALSE	FALSE	FALSE	0.0352321	FALSE	FALSE	FALSE	FALSE	0.288959	FALSE	FALSE	FALSE	FALSE
PTmerged835	1.0731e-15	FALSE	FALSE	FALSE	FALSE	1	FALSE	FALSE	FALSE	FALSE	1	FALSE	FALSE	FALSE	FALSE	5.28284e-09	FALSE	FALSE	FALSE	FALSE	1	FALSE	FALSE	FALSE	FALSE	8.70096e-32	FALSE	FALSE	FALSE	FALSE	3.25706e-08	FALSE	FALSE	FALSE	FALSE
PTmerged836	1	FALSE	FALSE	FALSE	FALSE	1	FALSE	FALSE	FALSE	FALSE	1	FALSE	FALSE	FALSE	FALSE	1	FALSE	FALSE	FALSE	FALSE	1	FALSE	FALSE	FALSE	FALSE	0.0134454	FALSE	TRUE	FALSE	FALSE	1	FALSE	FALSE	FALSE	FALSE
PTmerged837	1	FALSE	FALSE	FALSE	FALSE	1	FALSE	FALSE	FALSE	FALSE	1	FALSE	FALSE	FALSE	FALSE	1	FALSE	FALSE	FALSE	FALSE	1	FALSE	FALSE	FALSE	FALSE	1	FALSE	FALSE	FALSE	FALSE	1	FALSE	FALSE	FALSE	FALSE
PTmerged838	1	FALSE	FALSE	FALSE	FALSE	1	FALSE	FALSE	FALSE	FALSE	1	FALSE	FALSE	FALSE	FALSE	1	FALSE	FALSE	FALSE	FALSE	1	FALSE	FALSE	FALSE	FALSE	1	FALSE	FALSE	TRUE	FALSE	1	FALSE	FALSE	FALSE	FALSE
PTmerged839	1	FALSE	FALSE	FALSE	FALSE	1	FALSE	FALSE	FALSE	FALSE	1	FALSE	FALSE	FALSE	FALSE	1	FALSE	FALSE	FALSE	FALSE	1	FALSE	FALSE	FALSE	FALSE	1	FALSE	FALSE	FALSE	FALSE	1	FALSE	FALSE	FALSE	FALSE
PTmerged840	1	FALSE	FALSE	FALSE	FALSE	1	FALSE	FALSE	FALSE	FALSE	1	FALSE	FALSE	FALSE	FALSE	1	FALSE	FALSE	FALSE	FALSE	1	FALSE	FALSE	FALSE	FALSE	1	FALSE	FALSE	FALSE	FALSE	1	FALSE	FALSE	FALSE	FALSE
PTmerged841	1	FALSE	FALSE	FALSE	FALSE	1	FALSE	FALSE	FALSE	FALSE	1	FALSE	FALSE	FALSE	FALSE	1	FALSE	FALSE	FALSE	FALSE	1	FALSE	FALSE	FALSE	FALSE	1	FALSE	FALSE	TRUE	TRUE	1	FALSE	FALSE	FALSE	FALSE
PTmerged842
PTmerged843	1	FALSE	FALSE	FALSE	FALSE	1	TRUE	FALSE	FALSE	FALSE	1	FALSE	FALSE	FALSE	FALSE	1	FALSE	FALSE	FALSE	FALSE	1	TRUE	FALSE	FALSE	FALSE	1	FALSE	FALSE	FALSE	FALSE	1	TRUE	FALSE	FALSE	FALSE
PTmerged844	1	FALSE	FALSE	FALSE	FALSE	1	FALSE	FALSE	FALSE	FALSE	1	FALSE	FALSE	FALSE	FALSE	5.79818e-05	FALSE	FALSE	FALSE	FALSE	1	FALSE	FALSE	FALSE	FALSE	1	TRUE	TRUE	FALSE	FALSE	1	FALSE	FALSE	FALSE	FALSE
PTmerged845	1	FALSE	FALSE	FALSE	FALSE	1	FALSE	FALSE	FALSE	FALSE	1	FALSE	FALSE	FALSE	FALSE	1	FALSE	FALSE	FALSE	FALSE	1	FALSE	FALSE	FALSE	FALSE	1	FALSE	FALSE	FALSE	FALSE	1	FALSE	FALSE	FALSE	FALSE
PTmerged846
PTmerged847	1	FALSE	FALSE	FALSE	FALSE	1	FALSE	FALSE	FALSE	FALSE	1	FALSE	FALSE	FALSE	FALSE	1	FALSE	FALSE	FALSE	FALSE	1	FALSE	FALSE	FALSE	FALSE	1	FALSE	TRUE	FALSE	FALSE	1	FALSE	FALSE	FALSE	FALSE
PTmerged848	1	FALSE	FALSE	FALSE	FALSE	1	FALSE	FALSE	FALSE	FALSE	1	FALSE	FALSE	FALSE	FALSE	1	FALSE	FALSE	FALSE	FALSE	1	FALSE	FALSE	FALSE	FALSE	1	FALSE	FALSE	FALSE	FALSE	1	FALSE	FALSE	FALSE	FALSE
PTmerged849	1	FALSE	FALSE	FALSE	FALSE	1	FALSE	FALSE	FALSE	FALSE	7.61164e-15	FALSE	FALSE	TRUE	FALSE	8.87388e-11	FALSE	FALSE	TRUE	FALSE	1.77499e-07	FALSE	FALSE	TRUE	FALSE	0.0976013	FALSE	FALSE	FALSE	FALSE	1	FALSE	FALSE	FALSE	FALSE
PTmerged850	1	FALSE	FALSE	FALSE	FALSE	1	FALSE	FALSE	FALSE	FALSE	1	FALSE	FALSE	FALSE	FALSE	1	FALSE	FALSE	FALSE	FALSE	1	FALSE	FALSE	FALSE	FALSE	1	FALSE	TRUE	FALSE	FALSE	1	FALSE	FALSE	FALSE	FALSE
PTmerged851	1	FALSE	FALSE	FALSE	FALSE	1	FALSE	FALSE	FALSE	FALSE	1	FALSE	FALSE	FALSE	FALSE	1	FALSE	FALSE	FALSE	FALSE	1	FALSE	FALSE	FALSE	FALSE	0.143549	FALSE	FALSE	FALSE	FALSE	1	FALSE	FALSE	FALSE	FALSE
PTmerged852	1	FALSE	FALSE	FALSE	FALSE	1	FALSE	FALSE	FALSE	FALSE	1	FALSE	FALSE	FALSE	FALSE	1	FALSE	FALSE	FALSE	FALSE	1	FALSE	FALSE	FALSE	FALSE	1	FALSE	TRUE	FALSE	FALSE	1	FALSE	FALSE	FALSE	FALSE
PTmerged853	1	FALSE	FALSE	FALSE	FALSE	1	FALSE	FALSE	FALSE	FALSE	1	FALSE	FALSE	FALSE	FALSE	1	FALSE	FALSE	FALSE	FALSE	1	FALSE	FALSE	FALSE	FALSE	1	FALSE	TRUE	FALSE	FALSE	1	FALSE	FALSE	FALSE	FALSE
PTmerged854	0.00285751	FALSE	FALSE	FALSE	FALSE	1	FALSE	FALSE	FALSE	FALSE	0.0632536	FALSE	FALSE	TRUE	FALSE	1	FALSE	FALSE	TRUE	FALSE	0.0858234	FALSE	FALSE	TRUE	FALSE	1	FALSE	FALSE	TRUE	FALSE	0.00715523	FALSE	FALSE	FALSE	FALSE
PTmerged855	1	FALSE	FALSE	FALSE	FALSE	1	FALSE	FALSE	FALSE	FALSE	1	FALSE	FALSE	FALSE	FALSE	1	FALSE	FALSE	FALSE	FALSE	1	FALSE	FALSE	FALSE	FALSE	1	FALSE	FALSE	FALSE	FALSE	1	FALSE	FALSE	FALSE	FALSE
PTmerged856	1	FALSE	FALSE	FALSE	FALSE	1	FALSE	FALSE	FALSE	FALSE	1	FALSE	FALSE	FALSE	FALSE	0.2078	FALSE	FALSE	FALSE	FALSE	1	FALSE	FALSE	FALSE	FALSE	1	FALSE	FALSE	FALSE	FALSE	1	FALSE	FALSE	FALSE	FALSE
PTmerged857	1	FALSE	FALSE	FALSE	FALSE	1	FALSE	FALSE	TRUE	FALSE	1	FALSE	FALSE	TRUE	FALSE	1	FALSE	FALSE	TRUE	FALSE	1	FALSE	FALSE	FALSE	FALSE	1	FALSE	FALSE	TRUE	FALSE	1	FALSE	FALSE	TRUE	FALSE
PTmerged858
PTmerged859	1	FALSE	FALSE	FALSE	FALSE	1	FALSE	FALSE	FALSE	FALSE	1	FALSE	FALSE	FALSE	FALSE	1	FALSE	FALSE	FALSE	FALSE	1	FALSE	FALSE	FALSE	FALSE	1	FALSE	FALSE	FALSE	FALSE	1	FALSE	FALSE	FALSE	FALSE
PTmerged860
PTmerged861
PTmerged862	1	FALSE	FALSE	FALSE	FALSE	1	FALSE	FALSE	FALSE	FALSE	1	FALSE	FALSE	FALSE	FALSE	1	FALSE	FALSE	FALSE	FALSE	1	FALSE	FALSE	FALSE	FALSE	1	FALSE	FALSE	FALSE	FALSE	1	FALSE	FALSE	FALSE	FALSE
PTmerged863
PTmerged865	1	FALSE	FALSE	FALSE	FALSE	1	FALSE	FALSE	FALSE	FALSE	1	FALSE	FALSE	FALSE	FALSE	1	FALSE	FALSE	FALSE	FALSE	1	FALSE	FALSE	FALSE	FALSE	1	FALSE	FALSE	FALSE	FALSE	1	FALSE	FALSE	FALSE	FALSE
PTmerged866	1	FALSE	FALSE	FALSE	FALSE	1	FALSE	FALSE	FALSE	FALSE	1	FALSE	FALSE	FALSE	FALSE	1	FALSE	FALSE	FALSE	FALSE	1	FALSE	FALSE	FALSE	FALSE	1	FALSE	FALSE	FALSE	FALSE	1	FALSE	FALSE	FALSE	FALSE
PTmerged867	1	FALSE	FALSE	FALSE	FALSE	1	FALSE	FALSE	FALSE	FALSE	1	FALSE	FALSE	FALSE	FALSE	1	FALSE	FALSE	FALSE	FALSE	1	FALSE	FALSE	FALSE	FALSE	1	FALSE	FALSE	FALSE	FALSE	1	FALSE	FALSE	FALSE	FALSE
PTmerged868	1	FALSE	FALSE	TRUE	FALSE	1	FALSE	FALSE	TRUE	FALSE	1	FALSE	FALSE	FALSE	FALSE	1	FALSE	FALSE	TRUE	FALSE	1	FALSE	FALSE	TRUE	FALSE	1	FALSE	FALSE	FALSE	FALSE	1	FALSE	FALSE	FALSE	FALSE
PTmerged869	1	FALSE	FALSE	FALSE	FALSE	1	FALSE	FALSE	FALSE	FALSE	1	FALSE	FALSE	FALSE	FALSE	1	FALSE	FALSE	FALSE	FALSE	1	FALSE	FALSE	FALSE	FALSE	1	FALSE	FALSE	FALSE	FALSE	1	FALSE	FALSE	FALSE	FALSE
PTmerged870	1	FALSE	FALSE	FALSE	FALSE	1	FALSE	FALSE	FALSE	FALSE	1	FALSE	FALSE	FALSE	FALSE	1	FALSE	FALSE	FALSE	FALSE	1	FALSE	FALSE	FALSE	FALSE	1	FALSE	FALSE	FALSE	FALSE	1	FALSE	FALSE	FALSE	FALSE
PTmerged871	1	FALSE	FALSE	FALSE	FALSE	1	FALSE	FALSE	FALSE	FALSE	1	FALSE	FALSE	FALSE	FALSE	1	FALSE	FALSE	FALSE	FALSE	1	FALSE	FALSE	FALSE	FALSE	1.43255e-06	FALSE	FALSE	FALSE	FALSE	1	FALSE	FALSE	FALSE	FALSE
PTmerged872	1	FALSE	FALSE	FALSE	FALSE	1	FALSE	FALSE	FALSE	FALSE	1	FALSE	FALSE	FALSE	FALSE	1	FALSE	FALSE	FALSE	FALSE	1	FALSE	FALSE	FALSE	FALSE	1	FALSE	FALSE	FALSE	FALSE	1	FALSE	FALSE	FALSE	FALSE
PTmerged873	1	FALSE	FALSE	FALSE	FALSE	1	FALSE	FALSE	FALSE	FALSE	1	FALSE	FALSE	FALSE	FALSE	1	FALSE	FALSE	FALSE	FALSE	1	FALSE	FALSE	FALSE	FALSE	1	FALSE	FALSE	FALSE	FALSE	1	FALSE	FALSE	FALSE	FALSE
PTmerged874
PTmerged875	1	TRUE	FALSE	FALSE	FALSE	1	TRUE	FALSE	FALSE	FALSE	1	TRUE	FALSE	FALSE	FALSE	1	FALSE	FALSE	FALSE	FALSE	1	FALSE	FALSE	FALSE	FALSE	0.632459	TRUE	FALSE	FALSE	FALSE	1	FALSE	FALSE	FALSE	FALSE
PTmerged876	1	FALSE	FALSE	FALSE	FALSE	1	FALSE	FALSE	FALSE	FALSE	1	FALSE	FALSE	FALSE	FALSE	1	FALSE	FALSE	FALSE	FALSE	1	FALSE	FALSE	FALSE	FALSE	1	FALSE	FALSE	FALSE	FALSE	1	FALSE	FALSE	FALSE	FALSE
PTmerged877	1	FALSE	FALSE	FALSE	FALSE	1	FALSE	FALSE	FALSE	FALSE	1	FALSE	FALSE	FALSE	FALSE	1	FALSE	FALSE	FALSE	FALSE	1	FALSE	FALSE	FALSE	FALSE	1	FALSE	FALSE	FALSE	FALSE	1	FALSE	FALSE	FALSE	FALSE
PTmerged878
PTmerged879	1	FALSE	FALSE	FALSE	FALSE	1	FALSE	FALSE	FALSE	FALSE	1	FALSE	FALSE	FALSE	FALSE	1	FALSE	FALSE	FALSE	FALSE	1	FALSE	FALSE	FALSE	FALSE	1	FALSE	FALSE	FALSE	FALSE	1	FALSE	FALSE	FALSE	FALSE
PTmerged880	1	FALSE	TRUE	FALSE	FALSE	1	FALSE	FALSE	FALSE	FALSE	1	FALSE	FALSE	FALSE	FALSE	1	FALSE	TRUE	FALSE	FALSE	1	FALSE	FALSE	FALSE	FALSE	1	FALSE	FALSE	FALSE	FALSE	1	FALSE	TRUE	FALSE	FALSE
PTmerged881	1	FALSE	FALSE	FALSE	FALSE	1	FALSE	FALSE	FALSE	FALSE	1	FALSE	FALSE	FALSE	FALSE	1	FALSE	FALSE	FALSE	FALSE	1	FALSE	FALSE	FALSE	FALSE	4.21473e-05	FALSE	TRUE	FALSE	FALSE	1	FALSE	FALSE	FALSE	FALSE
PTmerged882	1	FALSE	FALSE	FALSE	FALSE	1	FALSE	FALSE	FALSE	FALSE	1	FALSE	FALSE	FALSE	FALSE	1	FALSE	FALSE	FALSE	FALSE	1	FALSE	FALSE	FALSE	FALSE	1	FALSE	FALSE	FALSE	FALSE	1	FALSE	FALSE	FALSE	FALSE
PTmerged883	0.000613831	FALSE	FALSE	FALSE	FALSE	2.77094e-10	FALSE	FALSE	FALSE	FALSE	1.80162e-13	FALSE	FALSE	FALSE	FALSE	1	FALSE	FALSE	FALSE	FALSE	1	FALSE	FALSE	FALSE	FALSE	1	FALSE	FALSE	TRUE	TRUE	1	FALSE	FALSE	FALSE	FALSE
PTmerged884	1	FALSE	FALSE	FALSE	FALSE	1	FALSE	FALSE	FALSE	FALSE	1	FALSE	FALSE	FALSE	FALSE	1	FALSE	FALSE	FALSE	FALSE	1	FALSE	FALSE	FALSE	FALSE	1	FALSE	FALSE	FALSE	FALSE	1	FALSE	FALSE	FALSE	FALSE
PTmerged885	1	FALSE	FALSE	FALSE	FALSE	1	FALSE	FALSE	FALSE	FALSE	1	FALSE	FALSE	FALSE	FALSE	1	FALSE	FALSE	FALSE	FALSE	1	FALSE	FALSE	FALSE	FALSE	1	FALSE	FALSE	FALSE	FALSE	1	FALSE	FALSE	FALSE	FALSE
PTmerged886
PTmerged887
PTmerged888	1	FALSE	FALSE	FALSE	FALSE	1	FALSE	FALSE	FALSE	FALSE	1	FALSE	FALSE	FALSE	FALSE	1	FALSE	FALSE	FALSE	FALSE	1	FALSE	FALSE	FALSE	FALSE	1	FALSE	FALSE	FALSE	FALSE	1	FALSE	FALSE	FALSE	FALSE
PTmerged889
PTmerged890	1	FALSE	FALSE	FALSE	FALSE	1	FALSE	FALSE	FALSE	FALSE	1	FALSE	FALSE	FALSE	FALSE	1	FALSE	FALSE	FALSE	FALSE	0.0905663	FALSE	FALSE	FALSE	FALSE	1	FALSE	FALSE	FALSE	FALSE	1	FALSE	FALSE	FALSE	FALSE
PTmerged891	1	FALSE	FALSE	FALSE	FALSE	1	FALSE	FALSE	FALSE	FALSE	1	FALSE	FALSE	FALSE	FALSE	1	FALSE	FALSE	FALSE	FALSE	1	FALSE	FALSE	FALSE	FALSE	1	FALSE	FALSE	FALSE	FALSE	1	FALSE	FALSE	FALSE	FALSE
PTmerged892	1	FALSE	FALSE	FALSE	FALSE	1	FALSE	FALSE	FALSE	FALSE	1	FALSE	FALSE	FALSE	FALSE	1	FALSE	FALSE	FALSE	FALSE	1	FALSE	FALSE	FALSE	FALSE	1	FALSE	TRUE	FALSE	FALSE	1	FALSE	FALSE	FALSE	FALSE
PTmerged893	1	FALSE	FALSE	FALSE	FALSE	1	FALSE	FALSE	FALSE	FALSE	1	FALSE	FALSE	FALSE	FALSE	1	FALSE	FALSE	FALSE	FALSE	1	FALSE	FALSE	FALSE	FALSE	1	FALSE	FALSE	FALSE	FALSE	1	FALSE	FALSE	FALSE	FALSE
PTmerged894
PTmerged895
PTmerged896
PTmerged897	1	FALSE	FALSE	FALSE	FALSE	1	FALSE	FALSE	FALSE	FALSE	1	FALSE	FALSE	FALSE	FALSE	1	FALSE	FALSE	FALSE	FALSE	1	FALSE	FALSE	FALSE	FALSE	1	FALSE	FALSE	FALSE	FALSE	1	FALSE	FALSE	FALSE	FALSE
PTmerged898
PTmerged899	1	FALSE	FALSE	FALSE	FALSE	1	FALSE	FALSE	FALSE	FALSE	1	FALSE	FALSE	FALSE	FALSE	1	FALSE	FALSE	FALSE	FALSE	1	FALSE	FALSE	FALSE	FALSE	1	FALSE	TRUE	FALSE	FALSE	1	FALSE	FALSE	FALSE	FALSE
PTmerged900	1	FALSE	FALSE	FALSE	FALSE	1	FALSE	FALSE	FALSE	FALSE	1	FALSE	FALSE	FALSE	FALSE	1	FALSE	FALSE	FALSE	FALSE	1	FALSE	FALSE	FALSE	FALSE	1	FALSE	TRUE	FALSE	FALSE	1	FALSE	FALSE	FALSE	FALSE
PTmerged901	1	FALSE	FALSE	FALSE	FALSE	1	FALSE	FALSE	FALSE	FALSE	1	FALSE	FALSE	FALSE	FALSE	1	FALSE	FALSE	FALSE	FALSE	1	FALSE	FALSE	FALSE	FALSE	1	FALSE	TRUE	FALSE	FALSE	1	FALSE	FALSE	FALSE	FALSE
PTmerged902	1	FALSE	FALSE	FALSE	FALSE	2.27356e-10	FALSE	FALSE	FALSE	FALSE	1	FALSE	FALSE	FALSE	FALSE	1	FALSE	FALSE	FALSE	FALSE	0.0287435	FALSE	FALSE	FALSE	FALSE	8.31052e-10	FALSE	FALSE	FALSE	FALSE	1	FALSE	FALSE	FALSE	FALSE
PTmerged903
PTmerged904
PTmerged905	1	FALSE	FALSE	FALSE	FALSE	1	FALSE	FALSE	FALSE	FALSE	1	FALSE	FALSE	FALSE	FALSE	1	FALSE	FALSE	FALSE	FALSE	1	FALSE	FALSE	FALSE	FALSE	1	FALSE	FALSE	FALSE	FALSE	1	FALSE	FALSE	FALSE	FALSE
PTmerged906	1	FALSE	FALSE	FALSE	FALSE	1	FALSE	FALSE	FALSE	FALSE	1	FALSE	FALSE	FALSE	FALSE	1	FALSE	FALSE	FALSE	FALSE	1	FALSE	FALSE	FALSE	FALSE	1	FALSE	FALSE	FALSE	FALSE	1	FALSE	FALSE	FALSE	FALSE
PTmerged907	1	FALSE	FALSE	FALSE	FALSE	1	FALSE	FALSE	FALSE	FALSE	1	FALSE	FALSE	FALSE	FALSE	1	FALSE	FALSE	FALSE	FALSE	1	FALSE	FALSE	FALSE	FALSE	2.92948e-26	FALSE	FALSE	FALSE	FALSE	1	FALSE	FALSE	FALSE	FALSE
PTmerged908	1	FALSE	FALSE	FALSE	FALSE	1	FALSE	FALSE	FALSE	FALSE	1	FALSE	FALSE	FALSE	FALSE	1	FALSE	FALSE	FALSE	FALSE	1	FALSE	FALSE	FALSE	FALSE	0.0150301	FALSE	FALSE	FALSE	FALSE	1	FALSE	FALSE	FALSE	FALSE
PTmerged909	1	FALSE	FALSE	FALSE	FALSE	1	FALSE	TRUE	FALSE	FALSE	1	FALSE	FALSE	FALSE	FALSE	1	FALSE	FALSE	FALSE	FALSE	1	FALSE	TRUE	FALSE	FALSE	5.71138e-33	FALSE	TRUE	TRUE	FALSE	1	FALSE	TRUE	FALSE	FALSE
PTmerged910	1	FALSE	FALSE	FALSE	FALSE	1	FALSE	FALSE	FALSE	FALSE	1	FALSE	FALSE	FALSE	FALSE	1	FALSE	FALSE	FALSE	FALSE	1	FALSE	FALSE	FALSE	FALSE	1	FALSE	FALSE	FALSE	FALSE	1	FALSE	FALSE	FALSE	FALSE
