# Supplementary material for: Genetic polymorphisms lead to major, locus-specific, variation in piRNA production in mouse
Source: EMBO J. 2025 Jun 5;44(14):4104–19. doi: 10.1038/s44318-025-00475-4 (PMC12264111; doi:10.1038/s44318-025-00475-4)
Supplement: Supplementary file 17 — Dataset EV12 [file 44318_2025_475_MOESM17_ESM.xlsx]

## Sheet: Dataset_EV12_Legend
Dataset EV12. Testis RNA-seq summary.

## Sheet: Dataset_EV12
SampleID	Strain	Sequenced Reads
testis129RNA1	129	131852044
testis129RNA2	129	132453472
testis129RNA3	129	131839204
testisBL6RNA1	BL6	132314298
testisBL6RNA2	BL6	131831378
testisC3HRNA1	C3H	120310628
testisC3HRNA2	C3H	132467432
testisC3HRNA3	C3H	132159744
testisNODRNA1	NOD	132174312
testisNODRNA2	NOD	131711534
sample01	ICR	63993816
sample02	ICR	62147080
sample03	ICR	69543392
sample04	ICR	61495198
sample05	ICR	63265872
sample06	ICR	63314442
sample07	ICR	62276104
sample08	ICR	56707602
sample09	ICR	56054278
sample10	ICR	58998112
sample11	ICR	56522636
sample13	ICR	65766256
sample14	ICR	61277730
sample15	ICR	60723418
