# Supplementary material for: Genetic polymorphisms lead to major, locus-specific, variation in piRNA production in mouse
Source: EMBO J. 2025 Jun 5;44(14):4104–19. doi: 10.1038/s44318-025-00475-4 (PMC12264111; doi:10.1038/s44318-025-00475-4)
Supplement: Supplementary file 18 — Dataset EV13 [file 44318_2025_475_MOESM18_ESM.xlsx]

## Sheet: Dataset_EV13_Legend
Dataset EV13. Normalized RNA counts (RNA-seq) in testis samples from inbred mouse strains for 214 piRNA clusters defined by Li et al Mol Cell 2013.

## Sheet: Dataset_EV13
piCID	Chr	Start	End	Strand	clusterName	testis_129_rep1	testis_129_rep2	testis_129_rep3	testis_BL6_rep1	testis_BL6_rep2	testis_C3H_rep1	testis_C3H_rep2	testis_C3H_rep3	testis_NOD_rep1	testis_NOD_rep2
piC1	chr1	34813226	34843022	-	pi-Fam168b	1372.79	1537.93	1326.37	1713.44	1618.45	1911.12	2011.34	1863.22	1670.14	1699.06
piC2	chr1	57348975	57377520	-	1-qC1.3-637	3277.61	2708.77	3361.54	2332.91	2276.97	3288.3	2970.55	3197.47	3535.2	2852.34
piC3	chr1	88258855	88277518	-	pi-Hjurp	4086.22	3477.73	4333.51	6754.89	6589.34	5018.52	4726.15	5050.7	3672.92	3402.97
piC4	chr1	91403055	91406029	-	1-qD-2017	5331.29	4637.27	5029.01	4072.7	4592.79	2940.12	3161.68	2792.11	6455.32	6225.06
piC5	chr1	91540015	91559583	+	pi-Asb1	4915.04	3425.54	4820.93	6057.43	6279.51	5732.4	5934.02	5696.01	9252.9	7187.13
piC6	chr1	92992344	92997067	-	1-qD-4525	2094.11	2082.47	1922.1	1422.37	1658.36	2372.13	2559.96	2320.4	1933.91	1847.91
piC7	chr1	93803499	93822102	+	pi-Ing5	920.709	896.834	1056.54	1095.06	1072.32	1107.77	1175.12	1049.77	1288.5	1332.38
piC8	chr1	118459144	118459266	-	1-qE2.3-2	0.918871	2.60961	2.85037	7.68849	3.15078	0.972582	2.65465	1.81778	8.16982	7.26095
piC9	chr1	118627944	118685162	+	pi-Tfcp2l1	799.418	936.848	667.937	853.423	771.942	800.435	844.177	907.981	884.674	989.91
piC10	chr1	125174891	125177979	+	1-qE3-706	3048.81	2381.7	3143.01	2430.66	2787.39	2925.53	3071.42	2922.99	4885.55	3880.98
piC11	chr1	132007617	132031584	+	pi-Elk4	670.776	744.607	582.426	807.292	800.299	732.354	730.027	803.458	864.833	709.153
piC12	chr1	133131137	133139782	+	pi-Ppp1r15b	2071.14	1907.62	2006.66	2878.79	2724.38	2437.29	2432.54	2464	2679.7	2897.12
piC13	chr1	134754664	134955950	-	pi-Ppp1r12b	5246.75	6841.52	6002.88	3828.87	3251.61	3993.42	4840.3	4713.5	3543.37	3872.51
piC14	chr1	156558072	156649619	+	pi-Abl2	3431.98	3468.17	3822.35	3295.07	3049.96	2597.77	2731.63	3052.05	3046.17	3010.87
piC15	chr1	160906383	160974973	+	pi-Rc3h1	6425.66	5715.04	6413.34	6215.6	5882.51	5982.35	5789.78	6143.18	6755.27	6720.01
piC16	chr1	161002921	161034827	-	pi-Zbtb37	1220.26	1203.9	1207.61	1430.06	1304.42	1370.37	1478.64	1450.59	1687.65	1803.14
piC17	chr1	170193430	170215410	-	pi-Uhmk1	1210.15	1263.05	1157.25	2153.88	1950.33	1702.99	1542.35	1611.46	1812.53	1719.64
piC18	chr2	28822301	28840341	-	pi-Gtf3c4	3535.82	2579.16	3744.44	3546.59	3528.88	3768.76	3643.06	3662.82	4706.98	3897.92
piC19	chr2	37569876	37703370	-	pi-Strbp	21180.9	18785.7	21450.9	22683.2	21457.9	17635.8	18136.5	18585.9	23639.9	24307.2
piC20	chr2	92541141	92609144	+	2-qE1-35981	37172	40451.5	37047.2	24220.9	26624.1	35899	43525.6	40176.6	25964.8	20517
piC21	chr2	120692588	120715137	+	2-qE5-4	9005.85	11714.5	8850.4	8143.21	7399.09	6537.7	6558.74	7375.64	5046.61	7464.26
piC22	chr2	127691853	127703711	+	2-qF1-2536	12209	12722.7	11127.9	10757.3	11558.1	11497.9	11259.2	11546.5	12093.7	13679.6
piC23	chr2	151127447	151158594	+	2-qG3-1029	NA	NA	NA	NA	NA	NA	NA	NA	NA	NA
piC24	chr2	154436483	154539356	+	pi-Cbfa2t2	2923.85	3129.79	3215.22	2841.45	2678.16	2455.77	2657.3	2759.39	2398.42	2782.15
piC25	chr2	156196657	156309951	+	pi-Phf20	3160.92	3395.1	3258.92	3792.62	3555.13	3586.88	3378.48	3501.04	3379.97	3519.14
piC26	chr3	20402671	20506199	-	3-qA2-617	NA	NA	NA	NA	NA	NA	NA	NA	NA	NA
piC27	chr3	32334793	32365665	-	pi-Zmat3	1238.64	946.417	1542.05	948.98	830.756	701.232	715.869	828.907	1140.27	785.393
piC28	chr3	34826630	34879283	+	3-qA3-2052	6759.21	6624.92	6869.4	5515.94	6205.99	6498.79	6914.47	6653.07	6560.36	6306.14
piC29	chr3	51224932	51251625	+	pi-Ccrn4l	659.749	677.628	654.635	914.931	878.018	654.548	607.914	599.867	722.445	883.416
piC30	chr3	95181761	95217980	-	pi-Gabpb2	1932.39	1974.6	1955.35	1897.96	1856.86	1901.4	1994.52	1903.21	1776.35	1866.06
piC31	chr3	124398082	124425991	-	pi-1700006A11Rik	5998.39	6132.57	5600.98	7880.7	8049.2	6543.53	6036.66	6555.82	12360.9	12688.5
piC32	chr4	45395924	45408922	-	pi-Mcart1	226.961	250.522	245.132	943.488	815.002	745.97	740.646	729.838	930.192	795.074
piC33	chr4	56802348	56809597	+	pi-BC026590	1064.97	1016.88	1044.19	1051.13	1100.67	1110.69	1046.82	1118.84	1309.5	1344.49
piC34	chr4	56867025	56947483	-	pi-D730040F13Rik	1450.9	1745.83	1580.06	2380.14	2120.48	1733.14	1730.83	1824.14	1654.97	1610.72
piC35	chr4	57356530	57364266	-	4-qB3-3994	11901.2	11846.7	11043.3	11360.3	11566.5	13712.4	13627.2	12747.2	11965.3	14778.5
piC36	chr4	59805649	59904740	+	pi-Snx30	391.439	360.995	361.997	500.85	388.596	424.046	431.822	428.996	431.833	348.526
piC37	chr4	62220597	62230936	-	4-qB3-639	5896.4	6263.05	5526.87	1558.57	1702.47	3847.53	4280.17	4135.45	3398.64	3192.4
piC38	chr4	62231005	62239341	+	4-qB3-277	591.753	608.038	603.329	735.899	866.465	1452.06	1509.61	1594.19	595.229	661.957
piC39	chr4	94280151	94331623	-	4-qC5-17839	29072.2	29312	26597.8	17314.5	19394.1	20791.9	21600	21356.2	22081.8	21681.2
piC40	chr4	108175241	108217922	-	pi-Zyg11a	448.409	461.9	446.558	510.736	558.739	403.622	428.283	419.907	361.806	546.992
piC41	chr4	108227754	108301090	-	pi-Zyg11b	1716.45	1684.94	1712.12	2335.1	2228.65	2142.6	2213.97	2111.35	2214.02	2131.09
piC42	chr4	123833624	123841966	-	4-qD2.2-2182	2897.2	2379.09	2877.93	3288.48	3702.17	3519.77	3533.33	3464.69	3592.38	2912.85
piC43	chr4	123892082	123896600	-	4-qD2.2-349	1221.18	940.328	1265.56	1137.9	1327.53	1094.15	956.557	955.243	1799.69	1565.95
piC44	chr4	132639087	132724761	+	pi-Eya3	2904.55	2930.59	2965.34	3254.43	2963.84	2626.94	2619.25	2857.55	2871.11	2915.27
piC45	chr4	135412307	135433791	-	pi-Rcan3	214.097	238.344	239.431	277.884	245.761	316.089	342.449	309.931	303.45	266.235
piC46	chr4	135626795	135630198	+	4-qD3-2082	8735.71	7836.65	8949.22	10500.3	10878.6	11169.1	11587.5	10375.9	16129.5	14730
piC47	chr4	136469763	136554782	+	pi-Luzp1	19807.2	19121.4	19003.4	17142	15995.5	16805.2	16296	16892.6	20472.4	21924.4
piC48	chr5	38200251	38220389	-	pi-Zbtb49	1525.33	1317.85	1530.65	1276.29	1250.86	1236.15	1314.05	1304.26	1668.98	1336.01
piC49	chr5	67392149	67428120	-	pi-Bend4	2466.25	2835.77	2524.48	2919.43	2853.56	3447.8	3255.48	3113.86	2624.84	2583.69
piC50	chr5	101832959	102069932	-	pi-Wdfy3	9352.27	9045.76	9742.57	10560.7	10263.1	8014.08	8844.39	8987.1	9040.48	8655.05
piC51	chr5	113320454	113340095	-	5-qF-14508	12943.2	14975.7	11954.5	8383.75	8855.8	14166.6	15068.7	13916.9	11063.1	11392.4
piC52	chr5	113340137	113376874	+	5-qF-14224	13912.6	15668.9	13114.6	8505.67	9283.25	10273.4	11496.4	11295.7	7737.98	9079.82
piC53	chr5	113937099	113993758	-	pi-Ssh1	708.45	770.703	837.059	731.505	715.228	815.024	736.222	770.738	632.577	615.971
piC54	chr5	114828519	114853587	-	5-qF-4633	8237.68	9139.71	7743.51	6989.94	8104.86	8596.65	9270.91	9242.5	6254.58	6087.1
piC55	chr5	115142981	115158216	-	pi-Mlec	7523.72	6841.52	8221.42	8260.74	7914.77	7834.15	7459.55	7661.03	7622.44	7343.24
piC56	chr5	130144921	130155114	+	pi-Kctd7	3068.11	2788.8	2877.93	2746.99	2768.49	3208.55	3119.21	3008.42	2857.1	3382.39
piC57	chr5	135149164	135163872	+	pi-Tbl2	4162.49	3581.25	4438.98	3870.61	3845	4451.51	4437.68	4404.48	5605.66	5301.7
piC58	chr5	136919145	136937112	+	5-qG2-950	2166.7	2345.17	2090.27	2022.07	2209.75	1777.88	1802.5	2023.19	1874.39	2285.99
piC59	chr5	142866945	142895212	-	pi-Fbxl18	683.64	723.731	633.733	582.129	616.503	618.562	538.008	578.963	490.189	582.086
piC60	chr5	143758378	143768596	+	5-qG2-2301	2116.16	2227.73	2085.52	1784.83	1999.7	2076.46	2036.11	2144.98	2003.94	2034.28
piC61	chr5	149790071	149831589	-	5-qG3-23659	19457.1	24584.2	18231.9	13256.1	13933.8	25747.2	26968.5	27017.7	14422.1	15235.9
piC62	chr6	81893817	81911839	-	6-qC3-6258	13114.1	12862.7	12393.4	14256.7	15398.9	14182.2	14248.4	13956.9	16323.3	16172.6
piC63	chr6	83362373	83455516	-	pi-Tet3	831.578	977.732	842.76	886.373	728.881	627.315	661.892	707.116	760.96	680.109
piC64	chr6	83575940	83590341	+	6-qC3-100	2529.65	2787.06	2438.97	2562.46	2685.52	2068.68	2092.75	2074.99	2738.06	3050.81
piC65	chr6	85111415	85126094	-	pi-Gm5878	5436.96	5019.14	5464.16	4449.44	5022.35	5213.04	5299.56	5167.95	5857.76	5304.12
piC66	chr6	85469577	85502886	-	pi-Fbxo41	59.7266	75.6786	59.8578	104.344	55.6638	72.9437	79.6394	71.8023	72.3612	65.3486
piC67	chr6	85985214	86003606	-	6-qC3-2394	5991.96	5878.57	5726.4	4374.75	5100.07	6674.83	6252.57	6701.24	5506.46	5419.09
piC68	chr6	87962455	87994167	-	6-qD1-2831	11759.7	13047.2	11301.7	9750.11	10406	12075.6	12683	12630.8	8849.08	8437.22
piC69	chr6	88724469	88828357	+	pi-Mgll	7368.43	7113.78	7755.86	7293.08	8022.94	6240.09	6520.69	6593.99	7697.13	8117.74
piC70	chr6	92091401	92173057	+	pi-Nr2c2	6549.71	6461.38	6662.27	9501.88	9159.32	9638.29	10166.4	10148.7	9996.35	11918.9
piC71	chr6	116338021	116409533	+	pi-March08	1540.03	1462.25	1467.94	1941.89	1833.76	1496.8	1637.03	1519.66	2182.51	2086.31
piC72	chr6	120836211	120892841	+	pi-Bcl2l13	1586.89	1594.47	1626.61	1811.19	1718.23	1371.34	1323.78	1356.97	1673.65	1821.29
piC73	chr6	127776075	127796372	-	6-qF3-8009	24793.9	24547.7	22441.9	18943.3	21192.2	26378.4	26250	25269.9	21517	28786
piC74	chr6	127796430	127841890	+	6-qF3-28913	26843	28879.6	25192.5	16615.9	18649.5	28241.8	31316	29108.1	21255.5	18125.8
piC75	chr6	128169704	128200582	-	6-qF3-3040	12847.7	13967.5	12280.4	10068.6	10568.8	13106.5	12955.6	13200.7	4037.06	5175.85
piC76	chr6	128438799	128506907	+	6-qF3-1063	5549.98	5307.07	5543.97	4637.26	4740.88	4930.02	4912.86	5021.61	6024.66	6106.46
piC77	chr7	30121923	30140747	+	pi-Zfp382	1109.08	1053.41	1162.95	1058.82	1071.27	1035.8	1042.39	1137.93	1295.5	1147.23
piC78	chr7	52887606	52913867	+	7-qB5-6255	NA	NA	NA	NA	NA	NA	NA	NA	NA	NA
piC79	chr7	63886350	63938875	-	pi-Klf13	806.769	721.991	997.63	1465.21	1470.37	746.943	768.962	887.076	1125.1	895.517
piC80	chr7	69874209	69909583	-	7-qD1-9417	14853.5	16220.4	13327.4	13498.8	14570.3	17856.6	17420.7	17358.9	17370.2	18065.2
piC81	chr7	69909763	69966359	+	7-qD1-16444	20511	22889.7	18498	15948.1	16650.8	21879.2	23652.9	22750.4	15904.3	17074.1
piC82	chr7	73097825	73105273	-	7-qD1-654	3501.82	3489.04	3190.52	2923.82	3324.08	3614.11	3451.04	3455.6	3169.89	4224.66
piC83	chr7	73105311	73146779	+	7-qD1-19431	28124.8	30460.2	26317.5	20236.1	22282.3	28389.7	30904.5	30451.4	21974.5	20105.6
piC84	chr7	73773916	73816469	-	7-qD2-24830	30786.8	34644.3	28388.7	22625	24311.4	32290.7	34547.6	33269.9	24875.9	23938.1
piC85	chr7	73816594	73838894	+	7-qD2-11976	14066.1	15130.5	12802	10431.1	11114.9	13462.5	14007.7	13689.7	12248.9	12567.5
piC86	chr7	75769041	75782107	-	7-qD2-40	706.612	926.41	722.094	1076.39	1082.82	1064.98	947.708	1153.38	980.378	809.596
piC87	chr7	99920256	99980458	-	pi-Rnf169	1725.64	2126.83	1913.55	1836.45	1657.31	1361.61	1568.9	1726.89	1706.32	1684.54
piC88	chr7	125316892	125349772	-	7-qF3-3125	8001.53	7908.84	7978.19	6892.18	7009.44	8457.57	8955	8587.19	8397.4	8615.12
piC89	chr7	125349870	125364820	+	7-qF3-246	1503.27	1567.5	1505.95	1058.82	1089.12	954.103	793.739	947.972	957.036	776.922
piC90	chr7	132712087	132852628	-	pi-Fam53b	2867.8	2934.07	3336.83	2990.82	2854.61	2290.43	2696.23	2760.3	2857.1	2368.28
piC91	chr8	25154552	25203880	-	pi-Tacc1	8057.58	8736.09	8609.07	9727.04	9179.28	9512.82	9266.48	9277.94	8741.7	9176.63
piC92	chr8	27293076	27296288	-	8-qA2-343	215.016	198.33	200.476	877.586	954.687	872.406	762.768	777.101	1381.87	1268.25
piC93	chr8	37088934	37094955	-	8-qA4-332	424.518	370.564	397.152	1062.11	1077.57	1632.97	1660.04	1708.71	1774.02	1608.3
piC94	chr8	37103897	37105508	-	8-qA4-155	NA	NA	NA	NA	NA	NA	NA	NA	NA	NA
piC95	chr8	66511737	66519199	+	pi-Tktl2	4909.53	4546.8	4778.17	7781.85	7138.62	5738.23	5597.76	5713.28	8404.41	8151.63
piC96	chr8	69761325	69774895	-	pi-Zfp866	NA	NA	NA	NA	NA	NA	NA	NA	NA	NA
piC97	chr8	92189459	92194416	+	8-qC5-8200	6916.34	6798.89	6962.51	4293.47	4669.46	7518.06	8273.64	7220.22	6274.42	6493.71
piC98	chr8	93409941	93427377	-	8-qC5-2209	NA	NA	NA	NA	NA	NA	NA	NA	NA	NA
piC99	chr8	104348210	104395808	-	pi-Cmtm4	607.374	677.628	577.675	719.423	621.754	638.986	688.438	637.132	472.682	476.802
piC100	chr8	109726649	109737749	-	pi-Atxn1l	3313.45	2813.15	3417.6	4070.51	3894.37	3169.64	2979.4	3282.91	3172.22	3333.99
piC101	chr8	110117665	110132456	+	8-qE1-3748	4330.64	4230.17	4256.55	2930.41	3202.25	4023.57	4210.27	4181.8	3595.89	3047.18
piC102	chr8	111003186	111031723	-	pi-Ddx19b	8838.62	8812.64	8834.25	7901.57	8178.38	7574.47	7472.83	7589.23	8653	9361.79
piC103	chr8	117158264	117215995	+	pi-Gan	1742.18	1599.69	2061.77	1581.63	1614.25	1511.39	1475.98	1557.84	1719.16	1402.57
piC104	chr8	122883088	123042254	-	pi-Ankrd11	5850.45	5873.35	6741.13	6179.35	6013.79	5119.67	5496	5549.68	6309.43	5473.55
piC105	chr8	124890299	124897776	-	pi-Exoc8	2354.15	2033.75	2484.57	3067.71	3274.71	2472.3	2478.55	2295.86	2866.44	2993.93
piC106	chr9	3181783	3199792	-	9-qA1-178	NA	NA	NA	NA	NA	NA	NA	NA	NA	NA
piC107	chr9	27299244	27357729	+	pi-Igsf9b	924.384	873.348	957.725	869.898	973.592	744.998	702.596	723.476	751.623	814.437
piC108	chr9	44142978	44233996	-	pi-Cbl	NA	NA	NA	NA	NA	NA	NA	NA	NA	NA
piC109	chr9	44292438	44305634	-	pi-Hinfp	NA	NA	NA	NA	NA	NA	NA	NA	NA	NA
piC110	chr9	51765298	51853665	+	pi-Arhgap20	6413.72	5395.79	6789.58	5905.86	6186.04	5548.58	5515.47	5779.63	7628.27	6120.98
piC111	chr9	54207173	54249823	-	9-qA5.3-24188	23889.7	26382.2	22200.6	16255.7	18344.9	27318.9	31079.7	29657.1	18894.4	16979.7
piC112	chr9	54249945	54277638	+	9-qA5.3-1495	11461.1	11918.9	10323.1	8497.98	9579.43	10028.3	10312.4	10605.8	10096.7	11238.7
piC113	chr9	61913285	61914541	-	pi-Rplp1	3839.04	3421.19	4051.33	5715.84	5134.72	4714.11	5462.37	4655.33	8283.03	7743.8
piC114	chr9	67691251	67733786	-	9-qC-31469	15304.7	17177.3	14451.4	24311	25739.8	17065.9	18493.1	17855.1	11506.6	10974.9
piC115	chr9	67733944	67760929	+	9-qC-10667	NA	NA	NA	NA	NA	NA	NA	NA	NA	NA
piC116	chr9	106688081	106789172	-	pi-Rad54l2	2835.64	3056.72	3042.3	2678.89	2701.27	2303.07	2324.58	2553.98	2383.25	2588.53
piC117	chr9	107995742	108048780	+	pi-Ip6k1
piC118	chr9	114507221	114564369	-	pi-Trim71	360.197	367.954	358.197	451.424	389.647	440.58	397.312	296.298	269.604	394.512
piC119	chr9	119402285	119441914	+	pi-Acvr2b	553.16	581.072	586.226	680.981	587.096	612.727	553.051	598.958	501.86	530.049
piC120	chr9	119444964	119465504	+	pi-Exog	346.414	358.386	326.843	485.473	530.382	583.549	545.087	582.598	260.267	289.228
piC121	chr9	122780672	122805469	-	9-qF4-150	3896.93	3908.32	3761.54	4598.82	4109.67	3672.47	3766.94	3722.81	4373.19	3997.15
piC122	chr10	18796805	18831930	-	10-qA3-2592	17026.7	16407.5	16588.2	15773.5	16617.2	13533.5	14305.9	14399.5	17628.1	16755.9
piC123	chr10	20310505	20312760	-	10-qA3-143	815.039	637.614	770.55	787.521	796.098	817.942	839.753	733.474	1209.13	1027.42
piC124	chr10	42181845	42276755	-	pi-Foxo3	3525.71	3909.19	4070.33	4063.92	3752.58	3204.66	3808.53	3512.86	3682.25	3413.86
piC125	chr10	61428491	61452798	-	pi-Eif4ebp2	1267.12	1349.17	1320.67	1405.9	1516.58	1177.8	1027.35	1248.81	1272.16	1285.19
piC126	chr10	62651692	62706331	+	10-qB4-6488	23368.7	27208.6	23378.7	20263.6	21218.4	23950.8	26490.7	26302.4	20021.9	21430.7
piC127	chr10	66679899	66698136	-	10-qB5.1-5404	10684.6	11250	9609.55	13493.3	14938.9	13703.7	14049.3	13543.4	11593	13252.4
piC128	chr10	66698292	66708692	+	10-qB5.1-221	3121.4	3426.41	2792.41	3002.91	3266.31	3220.22	2946.66	3073.86	3207.24	4136.32
piC129	chr10	71344912	71385881	+	pi-Ipmk	996.056	883.786	1060.34	989.619	906.375	1088.32	954.787	1087.03	1059.74	1016.53
piC130	chr10	75837523	75864170	+	10-qC1-12816	11830.5	13842.2	12032.4	8953.8	9416.64	11778.9	12665.3	12904.4	9350.94	9436.82
piC131	chr10	76032655	76042969	+	pi-Zfp280b	442.896	528.88	455.109	683.177	672.167	681.78	684.014	688.938	431.833	507.056
piC132	chr10	83360240	83488082	+	pi-D10Wsu102e	3162.75	3073.25	3905.01	4249.54	3637.05	2985.83	3611.2	3513.77	3165.22	2341.66
piC133	chr10	84488293	84504837	+	10-qC1-117	3771.05	5077.42	3848	2463.61	2095.27	3090.87	3143.1	3367.44	1587.28	1987.08
piC134	chr10	85748561	85781750	+	10-qC1-2617	223.286	302.714	194.775	13874.4	14620.7	6447.25	6674.66	6022.3	8728.86	8020.93
piC135	chr10	86548678	86591509	-	10-qC1-1527	NA	NA	NA	NA	NA	NA	NA	NA	NA	NA
piC136	chr10	86617011	86670850	+	10-qC1-875	NA	NA	NA	NA	NA	NA	NA	NA	NA	NA
piC137	chr10	94673712	94688442	-	10-qC2-545	6413.72	5668.93	6329.72	7439.17	7389.63	7544.32	7355.14	6955.73	8740.54	8799.06
piC138	chr10	126978697	126999960	+	pi-Ctdsp2	1529	1525.75	1519.25	1759.57	1709.82	1347.03	1301.66	1389.69	1265.15	1401.36
piC139	chr10	127667199	127701048	+	pi-Tmem194	8834.94	7734.87	9132.59	8176.16	8043.95	8512.04	8194.89	8404.5	9898.31	8425.12
piC140	chr11	5528889	5542201	-	pi-Ccdc117	6528.58	5304.46	6559.65	5984.94	5797.44	6984.11	7069.32	6259.52	7871.03	8203.66
piC141	chr11	50939595	50943725	-	11-qB1.3-590	7836.13	5661.1	8156.81	8228.88	8940.87	6513.38	6128.69	6313.15	11992.1	10500.5
piC142	chr11	60777537	60788285	+	pi-Smcr8	924.384	938.588	1155.35	1117.03	1076.52	1135.98	1051.24	1082.49	1210.3	1228.31
piC143	chr11	69395816	69396674	+	pi-Lsmd1	1673.26	1683.2	1628.51	2055.02	2156.19	1757.46	1818.43	1698.71	2489.46	2871.71
piC144	chr11	75531716	75577567	+	pi-Slc43a2	2466.25	2258.18	2924.48	1947.39	2023.85	1937.38	1940.55	2066.81	2433.44	2035.49
piC145	chr11	79591211	79698022	+	pi-Rab11fip4	1815.69	1939.81	2138.73	1547.58	1479.82	1558.08	1626.41	1656.91	1695.82	1699.06
piC146	chr11	95712631	95772350	+	pi-Zfp652	2027.95	2049.41	2338.25	2003.4	1947.18	2046.31	2160	2051.36	2055.29	1823.71
piC147	chr11	95957165	96007888	-	pi-Igf2bp1	414.411	498.435	423.755	529.408	474.718	1068.87	853.026	1004.32	373.477	423.555
piC148	chr11	97362327	97398541	+	pi-Socs7	10400.7	8962.25	10718.3	11893	11162.2	9289.13	9548.76	9774.2	12938.7	12776.9
piC149	chr11	97663216	97685443	+	pi-Mllt6	909.682	1056.89	1004.28	1068.7	1029.26	1334.38	1363.6	1190.65	983.879	1037.11
piC150	chr11	98863632	98905578	+	pi-Wipf2	759.906	677.628	813.306	668.899	650.111	563.125	457.484	615.318	598.731	592.978
piC151	chr11	100457124	100472782	-	pi-Klhl11	5078.6	4587.69	4842.78	6541.81	6083.11	6220.63	5951.71	5563.31	7157.93	6499.76
piC152	chr11	103424326	103453696	+	11-qE1-9443	9617.82	11628.4	8850.4	8326.64	8417.84	11300.4	11857.4	11489.3	7266.47	8295.64
piC153	chr11	106036878	106059322	+	pi-Dcaf7	7127.68	5682.85	7856.57	8109.16	7502.01	7095.96	7248.95	7292.93	8760.38	7696.61
piC154	chr11	107994011	107999715	+	11-qE1-3997	1991.19	1862.39	1895.5	1634.35	1720.33	2454.8	2604.21	2334.03	2286.38	2160.13
piC155	chr11	108417575	108425425	-	11-qE1-252	1405.87	1078.64	1328.27	1628.86	1610.05	1582.39	1458.29	1438.77	1898.9	1521.17
piC156	chr11	120625127	120633954	-	pi-Mafg	362.954	378.393	390.501	508.539	479.969	429.881	402.621	411.727	496.025	450.179
piC157	chr12	3806979	3914443	+	pi-Dnmt3a	1424.25	1576.2	1520.2	1195.01	1248.76	1334.38	1394.57	1447.86	1092.42	1130.29
piC158	chr12	81714959	81781170	-	pi-Map3k9	518.243	565.415	636.583	667.8	572.392	481.428	434.477	533.518	540.375	482.853
piC159	chr12	98378944	98420048	-	12-qE-23911	42263.5	46083.9	40001.2	31234	33847.8	43322.7	45266.1	43075	34216.4	36287.8
piC160	chr12	98420147	98455965	+	12-qE-7089	19141.9	20523.7	17124.1	14236.9	15750.8	19198.8	20081.5	19528.4	13733.5	15724.8
piC161	chr13	21503620	21506524	-	13-qA3.1-213	894.98	795.06	785.752	1024.77	1028.21	1144.73	995.492	1015.23	1541.76	1735.37
piC162	chr13	23763667	23764414	+	pi-Hist1h1a	NA	NA	NA	NA	NA	NA	NA	NA	NA	NA
piC163	chr13	24905599	24935032	+	13-qA3.1-355	2044.49	1585.77	2156.78	1927.61	2201.35	1809.98	1890.11	1930.48	2732.22	2116.57
piC164	chr13	24987483	25020304	-	pi-Mrs2	4123.89	3804.8	4339.22	5274.31	5190.39	4398.99	4487.24	4479.01	730.615	536.1
piC165	chr13	49814721	49895692	+	13-qA5-156	NA	NA	NA	NA	NA	NA	NA	NA	NA	NA
piC166	chr13	50268024	50317360	+	13-qA5-208	NA	NA	NA	NA	NA	NA	NA	NA	NA	NA
piC167	chr13	50501553	50595487	-	13-qA5-464	NA	NA	NA	NA	NA	NA	NA	NA	NA	NA
piC168	chr13	50905639	50934148	-	13-qA5-703	NA	NA	NA	NA	NA	NA	NA	NA	NA	NA
piC169	chr13	52096734	52124158	+	13-qA5-967	3851.91	4097.08	3788.14	2839.25	3300.97	3524.64	3825.34	3840.97	3231.75	3395.7
piC170	chr13	53393667	53454538	+	13-qB1-1517	22346.9	21689.3	22889.4	22295.5	22936.6	18138.7	18936.5	19454.8	23698.3	22270.5
piC171	chr13	55105321	55135057	+	pi-Zfp346	3032.27	2847.95	2984.34	3196.22	3205.4	3049.04	3168.76	3215.65	3302.94	3140.36
piC172	chr13	55212056	55318324	+	pi-Nsd1	6026.87	6397.01	6211.91	8016.9	7498.86	7064.84	7260.45	7239.31	7219.78	7271.84
piC173	chr14	19626159	19653410	-	14-qA3-3095	NA	NA	NA	NA	NA	NA	NA	NA	NA	NA
piC174	chr14	24081993	24130091	+	14-qA3-19970	29772.3	34980	28031.5	22528.4	23048	29441	32711.4	32672.8	20652.1	21430.7
piC175	chr14	24337662	24369814	-	14-qA3-2286	NA	NA	NA	NA	NA	NA	NA	NA	NA	NA
piC176	chr14	24412816	24429825	-	14-qA3-284	NA	NA	NA	NA	NA	NA	NA	NA	NA	NA
piC177	chr14	27039032	27107286	+	pi-Il17rd	1143.99	879.437	1151.55	1093.96	906.375	810.161	772.502	909.798	843.825	859.213
piC178	chr14	44758112	44789939	-	14-qC1-1261	NA	NA	NA	NA	NA	NA	NA	NA	NA	NA
piC179	chr14	44926822	44950817	+	14-qC1-1010	10513.7	10734.2	10240.4	3196.22	3644.4	1386.9	1349.44	1593.28	6345.61	6590.52
piC180	chr14	64811601	64949862	-	pi-Hmbox1	2645.43	2948.85	2903.58	2969.95	2890.32	2254.45	2236.1	2436.73	2326.06	2220.64
piC181	chr15	59247365	59275222	-	15-qD1-17920	20421	23322.9	18424.8	14372	15943	24034.4	25093.5	24359.1	15226.2	15364.2
piC182	chr15	59275366	59312014	+	15-qD1-4001	7950.07	9271.06	7258.95	5414.9	5594.74	8549	8873.59	8634.45	5326.72	6366.64
piC183	chr15	73095848	73185186	-	pi-Eif2c2	4713.81	4585.08	4870.33	3890.38	3676.96	3250.37	3596.16	3848.24	3854.99	3347.3
piC184	chr15	74606028	74636770	-	pi-1700016M24Rik	31398.7	30586.3	31198.3	35911.8	35665.8	36579.8	36805.8	36716.4	41124.5	46137.3
piC185	chr15	74636387	74658911	+	15-qD3-14639	14176.3	16742.4	12827.6	10422.3	11196.8	16334.5	17772	16836.3	11510.1	10853.9
piC186	chr15	78647684	78670532	-	15-qE1-8387	8598.79	10343.6	8092.2	5944.3	6367.73	9234.67	10142.5	9760.56	6295.43	6179.07
piC187	chr15	79928005	79963233	+	15-qE1-1119	2123.51	2607	2319.25	1901.25	1885.22	2261.25	2369.71	2478.54	2410.1	2384.01
piC188	chr15	81802717	81826859	+	pi-Tef	2252.15	2287.75	2292.65	3318.13	3145.53	2735.87	2809.5	2575.79	3158.22	3348.51
piC189	chr15	83353847	83367280	-	15-qE1-3710	17102.9	16793.7	17267.6	20385.5	19909.8	17120.4	17025.1	17068.9	22532.4	22579.1
piC190	chr15	88955890	88982677	-	pi-Mlc1	5120.87	5469.73	5325.44	5133.72	5399.39	5014.63	5188.06	5342.45	5645.34	6038.69
piC191	chr15	89499856	89560260	+	pi-Shank3	257.284	260.091	266.035	155.967	164.891	161.449	139.811	177.233	151.725	163.371
piC192	chr15	100575318	100580234	-	pi-Pou6f1	4904.93	3669.98	5236.13	3012.79	3252.66	4306.59	4625.28	3984.57	3075.35	2972.15
piC193	chr15	103191552	103240756	-	pi-Cbx5	4938.93	4887.79	4972.95	6199.12	6262.7	5839.38	5686.25	5686.92	6523.01	6359.38
piC194	chr16	16896456	16927358	+	pi-Ppm1f	2281.56	1826.72	1846.09	1893.57	2379.89	1663.12	1778.61	1629.64	2379.75	3003.61
piC195	chr16	17233586	17263430	+	pi-Hic2	665.263	802.019	704.992	545.883	506.226	695.396	599.065	679.849	507.696	637.754
piC196	chr16	17451966	17487432	+	pi-Crkl	1755.96	1537.93	1874.59	1856.22	1737.13	1672.84	1688.35	1732.34	1716.83	1518.75
piC197	chr16	24393445	24992575	+	pi-Lpp	13080.1	14472.9	12457.1	16696.1	15087	9224.94	10402.7	10929.4	15064	15464.6
piC198	chr16	43964765	43979755	-	pi-Zdhhc23	337.226	367.084	283.137	364.654	348.687	341.376	312.363	301.751	305.785	296.489
piC199	chr17	22497401	22522100	+	17-qA3.3-352	NA	NA	NA	NA	NA	NA	NA	NA	NA	NA
piC200	chr17	24961291	25015587	-	pi-Cramp1l	3224.32	3048.89	3308.33	2784.33	2734.88	2430.48	2336.09	2607.6	2461.45	2590.95
piC201	chr17	27288275	27325028	-	17-qA3.3-27363	39550	49465.9	38213	23548.8	24019.5	22965.6	26715.5	24887.2	12066.8	12457.4
piC202	chr17	27325196	27367483	+	17-qA3.3-26735	47429.4	61011.7	46710.9	36031.6	35061.9	26762.5	31056.7	29633.4	13528	15169.3
piC203	chr17	27856506	27900040	+	pi-Uhrf1bp1	1750.45	2054.63	1784.33	2273.6	2055.36	1864.44	1852.06	1929.57	1371.36	1703.9
piC204	chr17	49112270	49113511	-	17-qC-935	9926.56	8306.37	10071.3	14473	14727.8	13203.8	13724.5	12556.3	24964.6	21111.2
piC205	chr17	50237658	50247541	+	17-qC-59	4514.41	3507.31	4730.67	4549.39	4761.88	3672.47	3218.31	3747.35	5374.57	5236.36
piC206	chr17	66206811	66231758	+	17-qE1.1-7037	10206.8	10954.3	9008.12	8023.49	8470.35	12493.8	13736.9	12798.1	8309.87	8358.56
piC207	chr17	79333728	79354890	-	pi-Cdc42ep3	7550.36	6002.09	7112.63	8962.59	9135.17	8232.91	8152.42	7641.94	9995.19	9235.93
piC208	chr17	83574023	83632446	-	pi-Kcng3	444.734	601.079	517.817	409.687	320.33	491.154	440.671	471.714	396.82	458.65
piC209	chr18	60684494	60748654	-	pi-Ndst1	1137.56	1202.16	1401.43	1222.47	1278.17	1188.5	1175.12	1256.09	1240.64	1031.06
piC210	chr18	67029446	67066460	-	18-qE1-36451	21907.7	22052.9	19623.9	13361.5	15720.3	23170.8	25475.7	23833.8	17590.8	16945.8
piC211	chr18	67066587	67084379	+	18-qE1-1295	7940.88	8148.93	7146.83	10004.9	11067.6	10081.8	10244.3	10115.9	8948.28	10603.4
piC212	chr19	9982703	9985092	+	pi-Fth1	1412.3	1553.59	1436.59	3433.46	3329.33	2339.06	2129.03	2144.07	2812.75	2724.07
piC213	chr19	37254673	37263866	-	19-qC2-1361	2498.41	2212.95	2355.36	2168.15	2557.38	2267.09	2113.1	2334.03	2520.97	2565.54
piC214	chr19	44562847	44576272	+	pi-Hif1an	1732.99	1653.62	1817.59	1859.52	1829.55	1724.39	1602.52	1806.87	1737.84	1839.44
