# Supplementary material for: Genetic polymorphisms lead to major, locus-specific, variation in piRNA production in mouse
Source: EMBO J. 2025 Jun 5;44(14):4104–19. doi: 10.1038/s44318-025-00475-4 (PMC12264111; doi:10.1038/s44318-025-00475-4)
Supplement: Supplementary file 19 — Dataset EV14 [file 44318_2025_475_MOESM19_ESM.xlsx]

## Sheet: Dataset_EV14_Legend
Dataset EV14. Differential predicted piRNA precursor expression (RNA-seq) in testis samples from inbred mouse strains for previously described 214 piRNA clusters.

## Sheet: Dataset_EV14
piCID	Chr	Start	End	Strand	clusterName	NODvsBL6__log2FoldChange	NODvsBL6__lfcSE	NODvsBL6__stat	NODvsBL6__pvalue	NODvsBL6__padj	C3HvsBL6__log2FoldChange	C3HvsBL6__lfcSE	C3HvsBL6__stat	C3HvsBL6__pvalue	C3HvsBL6__padj	129vsBL6__log2FoldChange	129vsBL6__lfcSE	129vsBL6__stat	129vsBL6__pvalue	129vsBL6__padj	C3HvsNOD__log2FoldChange	C3HvsNOD__lfcSE	C3HvsNOD__stat	C3HvsNOD__pvalue	C3HvsNOD__padj	129vsNOD__log2FoldChange	129vsNOD__lfcSE	129vsNOD__stat	129vsNOD__pvalue	129vsNOD__padj	129vsC3H__log2FoldChange	129vsC3H__lfcSE	129vsC3H__stat	129vsC3H__pvalue	129vsC3H__padj	CASTvsBL6__log2FoldChange	CASTvsBL6__lfcSE	CASTvsBL6__stat	CASTvsBL6__pvalue	CASTvsBL6__padj
piC1	chr1	34813226	34843022	-	pi-Fam168b	0.016167	0.0967737	0	1	1	0.211411	0.0873836	0	1	1	-0.237617	0.0880481	0	1	1	0.195244	0.0877442	0	1	1	-0.253784	0.0884061	0	1	1	-0.449028	0.0780153	0	1	1	-0.292622	0.2277	0	1	1
piC2	chr1	57348975	57377520	-	1-qC1.3-637	0.470697	0.124782	0	1	1	0.451528	0.113739	0	1	1	0.434794	0.113741	0	1	1	-0.0191693	0.113309	0	1	1	-0.0359032	0.11331	0	1	1	-0.016734	0.10102	0	1	1	0.683464	0.962253	0	1	1
piC3	chr1	88258855	88277518	-	pi-Hjurp	-0.915158	0.104381	0	1	1	-0.436059	0.0945822	0	1	1	-0.750719	0.0947407	0	1	1	0.479099	0.0955397	0	1	1	0.16444	0.0956967	0	1	1	-0.314659	0.0849014	0	1	1	-5.64231	0.217378	-21.3559	3.43642e-101	6.56356e-99
piC4	chr1	91403055	91406029	-	1-qD-2017	0.549161	0.098745	0	1	1	-0.547457	0.0906734	0	1	1	0.206232	0.090181	0	1	1	-1.09662	0.0903258	-1.06966	0.284773	1	-0.342928	0.0898315	0	1	1	0.753689	0.0808751	0	1	1	0.566201	0.876479	0	1	1
piC5	chr1	91540015	91559583	+	pi-Asb1	0.414262	0.152523	0	1	1	-0.0919789	0.139289	0	1	1	-0.491767	0.13941	0	1	1	-0.50624	0.139178	0	1	1	-0.906028	0.1393	0	1	1	-0.399788	0.12467	0	1	1	-1.13327	0.318568	-0.418333	0.675704	1
piC6	chr1	92992344	92997067	-	1-qD-4525	0.295537	0.101152	0	1	1	0.650003	0.0914706	0	1	1	0.400056	0.0917268	0	1	1	0.354466	0.0910791	0	1	1	0.10452	0.0913364	0	1	1	-0.249947	0.0804826	0	1	1	9.12817	3.39764	2.39229	0.0167434	0.319799
piC7	chr1	93803499	93822102	+	pi-Ing5	0.274089	0.106653	0	1	1	0.0359507	0.0971601	0	1	1	-0.178333	0.0975994	0	1	1	-0.238139	0.0967079	0	1	1	-0.452423	0.0971492	0	1	1	-0.214284	0.0866209	0	1	1	-1.12193	0.526103	-0.23177	0.816717	1
piC8	chr1	118459144	118459266	-	1-qE2.3-2	0.515634	0.981372	0	1	1	-1.55933	1.02588	-0.545222	0.585601	1	-1.34397	1.00056	-0.343776	0.731015	1	-2.07496	1.00281	-1.07195	0.283742	1	-1.8596	0.976898	-0.879931	0.378897	1	0.215362	1.0216	0	1	1
piC9	chr1	118627944	118685162	+	pi-Tfcp2l1	0.205834	0.145134	0	1	1	0.0666523	0.132039	0	1	1	-0.0191437	0.132183	0	1	1	-0.139182	0.131827	0	1	1	-0.224978	0.131972	0	1	1	-0.085796	0.117418	0	1	1	-0.827876	0.392475	0	1	1
piC10	chr1	125174891	125177979	+	1-qE3-706	0.748485	0.139524	0	1	1	0.188495	0.127569	0	1	1	0.131114	0.127594	0	1	1	-0.55999	0.126994	0	1	1	-0.617371	0.12702	0	1	1	-0.057381	0.113758	0	1	1	1.61226	2.58008	0.237304	0.812421	1
piC11	chr1	132007617	132031584	+	pi-Elk4	-0.0300112	0.134544	0	1	1	-0.0897111	0.121878	0	1	1	-0.270611	0.122303	0	1	1	-0.0596999	0.122616	0	1	1	-0.2406	0.123038	0	1	1	-0.1809	0.109044	0	1	1	-0.224514	0.669657	0	1	1
piC12	chr1	133131137	133139782	+	pi-Ppp1r15b	-0.00682739	0.0820459	0	1	1	-0.196528	0.0746195	0	1	1	-0.489819	0.0749925	0	1	1	-0.1897	0.0749175	0	1	1	-0.482991	0.075289	0	1	1	-0.293291	0.0671191	0	1	1	-0.559322	0.267004	0	1	1
piC13	chr1	134754664	134955950	-	pi-Ppp1r12b	0.0668193	0.134517	0	1	1	0.351321	0.122456	0	1	1	0.768558	0.122306	0	1	1	0.284502	0.122528	0	1	1	0.701739	0.122379	0	1	1	0.417237	0.108982	0	1	1	-0.162953	0.27616	0	1	1
piC14	chr1	156558072	156649619	+	pi-Abl2	-0.0669086	0.0992152	0	1	1	-0.183155	0.0902794	0	1	1	0.171965	0.0899924	0	1	1	-0.116247	0.0905891	0	1	1	0.238874	0.0903031	0	1	1	0.35512	0.0803826	0	1	1	-0.3997	0.24325	0	1	1
piC15	chr1	160906383	160974973	+	pi-Rc3h1	0.155585	0.0831151	0	1	1	-0.0185234	0.0757741	0	1	1	0.0319214	0.075743	0	1	1	-0.174108	0.0757659	0	1	1	-0.123664	0.0757348	0	1	1	0.0504447	0.0675969	0	1	1	1.22065	0.491874	0.448591	0.653727	1
piC16	chr1	161002921	161034827	-	pi-Zbtb37	0.352425	0.0904588	0	1	1	0.0685713	0.0825278	0	1	1	-0.175287	0.0829925	0	1	1	-0.283853	0.0818644	0	1	1	-0.527711	0.0823329	0	1	1	-0.243858	0.0735306	0	1	1	1.40292	0.69135	0.582801	0.560027	1
piC17	chr1	170193430	170215410	-	pi-Uhmk1	-0.216245	0.0943644	0	1	1	-0.342171	0.085574	0	1	1	-0.761404	0.0863186	0	1	1	-0.125926	0.0864776	0	1	1	-0.545158	0.0872146	0	1	1	-0.419232	0.0776186	0	1	1	0.798478	0.747626	0	1	1
piC18	chr2	28822301	28840341	-	pi-Gtf3c4	0.282402	0.145939	0	1	1	0.061381	0.133172	0	1	1	-0.106497	0.133245	0	1	1	-0.221021	0.133065	0	1	1	-0.388899	0.133138	0	1	1	-0.167878	0.119006	0	1	1	-0.327332	0.337343	0	1	1
piC19	chr2	37569876	37703370	-	pi-Strbp	0.11933	0.0831747	0	1	1	-0.28456	0.0759327	0	1	1	-0.108462	0.075904	0	1	1	-0.403891	0.0759389	0	1	1	-0.227792	0.0759102	0	1	1	0.176098	0.0678977	0	1	1	0.797468	0.452142	0	1	1
piC20	chr2	92541141	92609144	+	2-qE1-35981	-0.129426	0.120836	0	1	1	0.649094	0.110213	0	1	1	0.588353	0.110215	0	1	1	0.778521	0.110255	0	1	1	0.717779	0.110257	0	1	1	-0.0607413	0.098499	0	1	1	1.47431	0.916962	0.51726	0.604974	1
piC21	chr2	120692588	120715137	+	2-qE5-4	-0.313075	0.164604	0	1	1	-0.187479	0.150105	0	1	1	0.343073	0.150007	0	1	1	0.125596	0.150285	0	1	1	0.656148	0.150186	0	1	1	0.530552	0.134139	0	1	1	0.908972	0.580487	0	1	1
piC22	chr2	127691853	127703711	+	2-qF1-2536	0.207771	0.0911701	0	1	1	0.0353224	0.0831824	0	1	1	0.107404	0.0831628	0	1	1	-0.172448	0.0831571	0	1	1	-0.100367	0.0831375	0	1	1	0.0720812	0.0742911	0	1	1	2.81557	0.719909	2.52194	0.0116708	0.247681
piC23	chr2	151127447	151158594	+	2-qG3-1029
piC24	chr2	154436483	154539356	+	pi-Cbfa2t2	-0.0915588	0.100146	0	1	1	-0.0724684	0.090945	0	1	1	0.162918	0.0907317	0	1	1	0.0190905	0.0913426	0	1	1	0.254477	0.0911303	0	1	1	0.235387	0.0809101	0	1	1	-0.178723	0.376679	0	1	1
piC25	chr2	156196657	156309951	+	pi-Phf20	-0.0908506	0.0788355	0	1	1	-0.074589	0.0715154	0	1	1	-0.167085	0.0715867	0	1	1	0.0162616	0.0718939	0	1	1	-0.0762348	0.0719648	0	1	1	-0.0924964	0.0638619	0	1	1	-0.200492	0.24993	0	1	1
piC26	chr3	20402671	20506199	-	3-qA2-617
piC27	chr3	32334793	32365665	-	pi-Zmat3	0.114142	0.199092	0	1	1	-0.249026	0.181728	0	1	1	0.481165	0.180777	0	1	1	-0.363168	0.181805	0	1	1	0.367023	0.180855	0	1	1	0.730191	0.161541	0	1	1	10.1336	2.61333	3.495	0.000474066	0.0150911
piC28	chr3	34826630	34879283	+	3-qA3-2052	0.134327	0.0803162	0	1	1	0.190553	0.0730943	0	1	1	0.203853	0.0730819	0	1	1	0.0562258	0.0731048	0	1	1	0.0695264	0.0730924	0	1	1	0.0133006	0.0650736	0	1	1	-1.27967	1.07015	-0.261338	0.793832	1
piC29	chr3	51224932	51251625	+	pi-Ccrn4l	-0.159458	0.114828	0	1	1	-0.530531	0.104604	0	1	1	-0.432777	0.104235	0	1	1	-0.371074	0.106	0	1	1	-0.273319	0.105636	0	1	1	0.0977545	0.094422	0	1	1	-0.483528	0.544394	0	1	1
piC30	chr3	95181761	95217980	-	pi-Gabpb2	-0.0439178	0.0791948	0	1	1	0.0423558	0.0713482	0	1	1	0.0578815	0.0713007	0	1	1	0.0862736	0.0719327	0	1	1	0.101799	0.0718856	0	1	1	0.0155257	0.0631371	0	1	1	-0.121389	0.424963	0	1	1
piC31	chr3	124398082	124425991	-	pi-1700006A11Rik	0.653014	0.0779031	0	1	1	-0.3205	0.0714059	0	1	1	-0.430269	0.0714539	0	1	1	-0.973514	0.071114	0	1	1	-1.08328	0.0711622	-1.17033	0.241867	1	-0.109769	0.063984	0	1	1	-0.610421	1.10125	0	1	1
piC32	chr4	45395924	45408922	-	pi-Mcart1	-0.0266769	0.118763	0	1	1	-0.250669	0.107875	0	1	1	-1.86726	0.115754	-7.49224	6.77059e-14	3.24988e-12	-0.223992	0.108622	0	1	1	-1.84058	0.11645	-7.21837	5.26143e-13	1.44314e-11	-1.61659	0.105323	-5.85426	4.79147e-09	1.83993e-07	-2.61152	0.793267	-2.0315	0.0422047	0.620085
piC33	chr4	56802348	56809597	+	pi-BC026590	0.30235	0.0899057	0	1	1	0.0211504	0.0819627	0	1	1	-0.0465141	0.0820972	0	1	1	-0.2812	0.0813091	0	1	1	-0.348864	0.0814446	0	1	1	-0.0676645	0.0725816	0	1	1	-0.441202	0.386859	0	1	1
piC34	chr4	56867025	56947483	-	pi-D730040F13Rik	-0.462512	0.104632	0	1	1	-0.352126	0.0945389	0	1	1	-0.498585	0.0947228	0	1	1	0.110386	0.0959076	0	1	1	-0.0360731	0.0960887	0	1	1	-0.14646	0.0849873	0	1	1	0.330912	0.394324	0	1	1
piC35	chr4	57356530	57364266	-	4-qB3-3994	0.222109	0.100647	0	1	1	0.221114	0.0918072	0	1	1	0.0167418	0.0918439	0	1	1	-0.000995175	0.0917799	0	1	1	-0.205367	0.0918166	0	1	1	-0.204372	0.0820306	0	1	1	0.294942	0.579227	0	1	1
piC36	chr4	59805649	59904740	+	pi-Snx30	-0.18705	0.14918	0	1	1	-0.053286	0.133482	0	1	1	-0.258761	0.134272	0	1	1	0.133764	0.135907	0	1	1	-0.0717105	0.136682	0	1	1	-0.205475	0.119353	0	1	1	1.08839	0.459734	0.192262	0.847537	1
piC37	chr4	62220597	62230936	-	4-qB3-639	1.01504	0.0959435	0.156737	0.875452	1	1.3259	0.0873437	3.7312	0.00019057	0.0365895	1.85416	0.0870624	9.81092	1.01044e-22	6.46682e-21	0.310859	0.0855495	0	1	1	0.839124	0.0852623	0	1	1	0.528266	0.0754548	0	1	1	-0.64193	1.39282	0	1	1
piC38	chr4	62231005	62239341	+	4-qB3-277	-0.351	0.113805	0	1	1	0.922128	0.0990273	0	1	1	-0.415202	0.10217	0	1	1	1.27313	0.101882	2.68083	0.00734397	0.35251	-0.0642021	0.104939	0	1	1	-1.33733	0.0886962	-3.80321	0.000142834	0.00457069	3.19415	1.85945	1.18	0.237999	1
piC39	chr4	94280151	94331623	-	4-qC5-17839	0.253566	0.082134	0	1	1	0.211279	0.074932	0	1	1	0.626061	0.0748803	0	1	1	-0.0422871	0.0749028	0	1	1	0.372495	0.0748511	0	1	1	0.414782	0.0668693	0	1	1	8.92178	3.55227	2.23006	0.0257433	0.446997
piC40	chr4	108175241	108217922	-	pi-Zyg11a	-0.236237	0.158916	0	1	1	-0.357834	0.143722	0	1	1	-0.241701	0.14326	0	1	1	-0.121597	0.145911	0	1	1	-0.00546385	0.145456	0	1	1	0.116133	0.128682	0	1	1	-0.65142	0.305132	0	1	1
piC41	chr4	108227754	108301090	-	pi-Zyg11b	-0.0706125	0.0775607	0	1	1	-0.0816752	0.0701209	0	1	1	-0.420815	0.0706528	0	1	1	-0.0110627	0.0706844	0	1	1	-0.350202	0.0712122	0	1	1	-0.33914	0.0630274	0	1	1	0.913509	0.499089	0	1	1
piC42	chr4	123833624	123841966	-	4-qD2.2-2182	-0.103768	0.122099	0	1	1	0.00428816	0.111097	0	1	1	-0.363121	0.111324	0	1	1	0.108057	0.111368	0	1	1	-0.259353	0.111595	0	1	1	-0.36741	0.0994365	0	1	1	-5.53583	4.01343	-1.13016	0.258407	1
piC43	chr4	123892082	123896600	-	4-qD2.2-349	0.448958	0.144991	0	1	1	-0.299514	0.133026	0	1	1	-0.110538	0.13271	0	1	1	-0.748473	0.132379	0	1	1	-0.559496	0.132061	0	1	1	0.188976	0.118801	0	1	1	0.271515	2.98908	0	1	1
piC44	chr4	132639087	132724761	+	pi-Eya3	-0.103718	0.0833817	0	1	1	-0.202674	0.0757245	0	1	1	-0.083755	0.0755864	0	1	1	-0.098956	0.0761717	0	1	1	0.0199631	0.0760345	0	1	1	0.118919	0.0675494	0	1	1	-0.23394	0.288243	0	1	1
piC45	chr4	135412307	135433791	-	pi-Rcan3	0.122968	0.150991	0	1	1	0.30333	0.134439	0	1	1	-0.182206	0.137254	0	1	1	0.180362	0.134694	0	1	1	-0.305174	0.137504	0	1	1	-0.485537	0.119092	0	1	1	1.59618	1.17969	0.505369	0.6133	1
piC46	chr4	135626795	135630198	+	4-qD3-2082	0.529541	0.0922981	0	1	1	0.0470907	0.084307	0	1	1	-0.329522	0.0844049	0	1	1	-0.48245	0.084162	0	1	1	-0.859063	0.0842602	0	1	1	-0.376612	0.0754221	0	1	1	-0.453619	0.817608	0	1	1
piC47	chr4	136469763	136554782	+	pi-Luzp1	0.3555	0.0717347	0	1	1	0.00833943	0.0654922	0	1	1	0.220963	0.0654495	0	1	1	-0.347161	0.0654225	0	1	1	-0.134537	0.0653797	0	1	1	0.212624	0.0584626	0	1	1	0.256266	0.347513	0	1	1
piC48	chr5	38200251	38220389	-	pi-Zbtb49	0.250227	0.119074	0	1	1	0.0242589	0.108512	0	1	1	0.206149	0.10822	0	1	1	-0.225968	0.108228	0	1	1	-0.0440781	0.107935	0	1	1	0.18189	0.0961571	0	1	1	0.204036	0.419902	0	1	1
piC49	chr5	67392149	67428120	-	pi-Bend4	-0.148385	0.0928398	0	1	1	0.180926	0.083946	0	1	1	-0.145641	0.0842268	0	1	1	0.329311	0.0844664	0	1	1	0.00274392	0.0847455	0	1	1	-0.326567	0.0748967	0	1	1	1.00951	0.298609	0.0318597	0.974584	1
piC50	chr5	101832959	102069932	-	pi-Wdfy3	-0.234812	0.0813479	0	1	1	-0.273177	0.074096	0	1	1	-0.150579	0.0740506	0	1	1	-0.0383656	0.0743145	0	1	1	0.0842331	0.0742692	0	1	1	0.122599	0.0662468	0	1	1	0.425969	0.565295	0	1	1
piC51	chr5	113320454	113340095	-	5-qF-14508	0.381319	0.103448	0	1	1	0.738742	0.0942984	0	1	1	0.624784	0.0943153	0	1	1	0.357423	0.0941948	0	1	1	0.243465	0.0942117	0	1	1	-0.113957	0.0840627	0	1	1	0.197838	1.01515	0	1	1
piC52	chr5	113340137	113376874	+	5-qF-14224	-0.0810693	0.110614	0	1	1	0.309394	0.10076	0	1	1	0.678177	0.100693	0	1	1	0.390463	0.100866	0	1	1	0.759247	0.100799	0	1	1	0.368784	0.0898756	0	1	1	1.78251	1.19488	0.654889	0.512539	1
piC53	chr5	113937099	113993758	-	pi-Ssh1	-0.212357	0.114368	0	1	1	0.0971984	0.101653	0	1	1	0.0938046	0.101622	0	1	1	0.309555	0.103773	0	1	1	0.306161	0.103743	0	1	1	-0.00339374	0.0895313	0	1	1	1.80241	1.10987	0.72298	0.469692	1
piC54	chr5	114828519	114853587	-	5-qF-4633	-0.290569	0.101488	0	1	1	0.259786	0.0922586	0	1	1	0.149885	0.0922848	0	1	1	0.550354	0.0925417	0	1	1	0.440454	0.0925679	0	1	1	-0.109901	0.0823445	0	1	1	1.86352	0.942568	0.916138	0.359594	1
piC55	chr5	115142981	115158216	-	pi-Mlec	-0.112111	0.0917853	0	1	1	-0.0799918	0.0836023	0	1	1	-0.103396	0.0836054	0	1	1	0.0321191	0.083764	0	1	1	0.00871441	0.0837671	0	1	1	-0.0234046	0.074711	0	1	1	-0.367631	0.247991	0	1	1
piC56	chr5	130144921	130155114	+	pi-Kctd7	0.177745	0.0963935	0	1	1	0.174306	0.0876685	0	1	1	0.078257	0.0877367	0	1	1	-0.00343879	0.087618	0	1	1	-0.0994879	0.0876863	0	1	1	-0.0960491	0.0779932	0	1	1	0.122342	0.60644	0	1	1
piC57	chr5	135149164	135163872	+	pi-Tbl2	0.49949	0.0992691	0	1	1	0.199925	0.09064	0	1	1	0.0738079	0.0907041	0	1	1	-0.299565	0.0902919	0	1	1	-0.425682	0.0903562	0	1	1	-0.126117	0.0807806	0	1	1	-0.513904	0.276947	0	1	1
piC58	chr5	136919145	136937112	+	5-qG2-950	-0.0249092	0.115226	0	1	1	-0.179919	0.104877	0	1	1	0.056744	0.104616	0	1	1	-0.15501	0.105193	0	1	1	0.0816531	0.104932	0	1	1	0.236663	0.0934498	0	1	1	0.468971	0.651658	0	1	1
piC59	chr5	142866945	142895212	-	pi-Fbxl18	-0.161552	0.127404	0	1	1	-0.0518748	0.114105	0	1	1	0.183301	0.113333	0	1	1	0.109677	0.11603	0	1	1	0.344853	0.115271	0	1	1	0.235176	0.100377	0	1	1	-0.774774	0.473504	0	1	1
piC60	chr5	143758378	143768596	+	5-qG2-2301	0.0932911	0.0875792	0	1	1	0.140222	0.0792865	0	1	1	0.179506	0.0792159	0	1	1	0.046931	0.0794248	0	1	1	0.0862148	0.0793543	0	1	1	0.0392838	0.0700952	0	1	1	-0.532208	1.30968	0	1	1
piC61	chr5	149790071	149831589	-	5-qG3-23659	0.125333	0.120643	0	1	1	0.967149	0.109987	0	1	1	0.610614	0.110016	0	1	1	0.841816	0.109992	0	1	1	0.485282	0.110022	0	1	1	-0.356534	0.0982204	0	1	1	1.40719	2.34487	0.17365	0.862141	1
piC62	chr6	81893817	81911839	-	6-qC3-6258	0.131916	0.0689862	0	1	1	-0.0696686	0.062931	0	1	1	-0.213296	0.0629647	0	1	1	-0.201585	0.0629368	0	1	1	-0.345212	0.0629705	0	1	1	-0.143627	0.0562717	0	1	1	1.43412	1.29608	0.334951	0.737662	1
piC63	chr6	83362373	83455516	-	pi-Tet3	-0.163824	0.13166	0	1	1	-0.278559	0.119192	0	1	1	0.131369	0.118161	0	1	1	-0.114734	0.120575	0	1	1	0.295193	0.119556	0	1	1	0.409928	0.105669	0	1	1	0.0427998	0.309342	0	1	1
piC64	chr6	83575940	83590341	+	6-qC3-100	0.141302	0.0927134	0	1	1	-0.336055	0.0847683	0	1	1	-0.0212916	0.0843974	0	1	1	-0.477358	0.0847764	0	1	1	-0.162594	0.0844055	0	1	1	0.314764	0.0755922	0	1	1	-0.602178	2.03471	0	1	1
piC65	chr6	85111415	85126094	-	pi-Gm5878	0.236829	0.0896709	0	1	1	0.142202	0.0817176	0	1	1	0.163993	0.081699	0	1	1	-0.0946268	0.0816293	0	1	1	-0.0728354	0.0816108	0	1	1	0.0217914	0.0727819	0	1	1	-1.25367	2.74465	-0.0924235	0.926362	1
piC66	chr6	85469577	85502886	-	pi-Fbxo41	-0.212727	0.297224	0	1	1	-0.0933488	0.263694	0	1	1	-0.292526	0.2659	0	1	1	0.119379	0.271086	0	1	1	-0.0797988	0.273232	0	1	1	-0.199177	0.236322	0	1	1	-0.698609	1.05192	0	1	1
piC67	chr6	85985214	86003606	-	6-qC3-2394	0.205397	0.0880758	0	1	1	0.46563	0.0800803	0	1	1	0.308059	0.080144	0	1	1	0.260233	0.0800208	0	1	1	0.102662	0.0800845	0	1	1	-0.157571	0.0711972	0	1	1	-0.0596239	1.17416	0	1	1
piC68	chr6	87962455	87994167	-	6-qD1-2831	-0.221594	0.0868361	0	1	1	0.306447	0.0789576	0	1	1	0.2562	0.0789658	0	1	1	0.528041	0.0791612	0	1	1	0.477794	0.0791693	0	1	1	-0.0502469	0.0704385	0	1	1	-0.155701	0.264217	0	1	1
piC69	chr6	88724469	88828357	+	pi-Mgll	0.0461397	0.0814638	0	1	1	-0.247328	0.0743196	0	1	1	-0.0471108	0.0742274	0	1	1	-0.293468	0.0743899	0	1	1	-0.0932505	0.0742977	0	1	1	0.200217	0.0663869	0	1	1	-0.31773	0.511979	0	1	1
piC70	chr6	92091401	92173057	+	pi-Nr2c2	0.231844	0.0898832	0	1	1	0.0977637	0.0819905	0	1	1	-0.508766	0.0821886	0	1	1	-0.13408	0.0819483	0	1	1	-0.74061	0.0821464	0	1	1	-0.60653	0.0734268	0	1	1	-0.00436169	0.652801	0	1	1
piC71	chr6	116338021	116409533	+	pi-March08	0.177349	0.0867635	0	1	1	-0.282924	0.0793807	0	1	1	-0.341237	0.079461	0	1	1	-0.460273	0.0793003	0	1	1	-0.518586	0.0793807	0	1	1	-0.0583133	0.0712369	0	1	1	-0.196544	0.371175	0	1	1
piC72	chr6	120836211	120892841	+	pi-Bcl2l13	-0.0142285	0.0844049	0	1	1	-0.38572	0.0769805	0	1	1	-0.138875	0.0764696	0	1	1	-0.371491	0.0774622	0	1	1	-0.124646	0.0769545	0	1	1	0.246845	0.06873	0	1	1	-0.203652	0.355225	0	1	1
piC73	chr6	127776075	127796372	-	6-qF3-8009	0.325726	0.120777	0	1	1	0.371733	0.110222	0	1	1	0.253806	0.11023	0	1	1	0.0460073	0.110192	0	1	1	-0.0719198	0.1102	0	1	1	-0.117927	0.0985184	0	1	1	0.61744	0.67919	0	1	1
piC74	chr6	127796430	127841890	+	6-qF3-28913	0.159258	0.104864	0	1	1	0.745155	0.0956218	0	1	1	0.613191	0.0956314	0	1	1	0.585896	0.0956188	0	1	1	0.453932	0.0956284	0	1	1	-0.131964	0.0853927	0	1	1	-0.474508	1.73074	0	1	1
piC75	chr6	128169704	128200582	-	6-qF3-3040	-1.16369	0.110164	-1.48586	0.137316	1	0.342922	0.099783	0	1	1	0.336798	0.0997816	0	1	1	1.50661	0.100583	5.03676	4.73469e-07	3.0302e-05	1.50049	0.100581	4.97595	6.49294e-07	1.55831e-05	-0.00612401	0.08909	0	1	1	-0.0805765	0.356937	0	1	1
piC76	chr6	128438799	128506907	+	6-qF3-1063	0.371285	0.0666437	0	1	1	0.0795021	0.060828	0	1	1	0.221333	0.060719	0	1	1	-0.291783	0.0605439	0	1	1	-0.149952	0.0604344	0	1	1	0.141831	0.0539535	0	1	1	1.08778	0.633806	0.138495	0.889849	1
piC77	chr7	30121923	30140747	+	pi-Zfp382	0.197853	0.102743	0	1	1	0.00954623	0.0934046	0	1	1	0.057285	0.09327	0	1	1	-0.188307	0.0932058	0	1	1	-0.140569	0.093071	0	1	1	0.0477387	0.0826473	0	1	1	-0.458776	2.78119	0	1	1
piC78	chr7	52887606	52913867	+	7-qB5-6255
piC79	chr7	63886350	63938875	-	pi-Klf13	-0.538542	0.15232	0	1	1	-0.873607	0.138708	0	1	1	-0.802178	0.138541	0	1	1	-0.335065	0.140364	0	1	1	-0.263635	0.1402	0	1	1	0.0714295	0.125278	0	1	1	-0.272331	0.516701	0	1	1
piC80	chr7	69874209	69909583	-	7-qD1-9417	0.336182	0.094748	0	1	1	0.32208	0.0864439	0	1	1	0.076698	0.0864805	0	1	1	-0.0141017	0.086387	0	1	1	-0.259484	0.0864236	0	1	1	-0.245383	0.0772295	0	1	1	9.54828	3.12546	2.73504	0.00623721	0.168298
piC81	chr7	69909763	69966359	+	7-qD1-16444	0.016673	0.100439	0	1	1	0.481733	0.0915627	0	1	1	0.340153	0.0915768	0	1	1	0.46506	0.0915978	0	1	1	0.32348	0.0916119	0	1	1	-0.14158	0.0817828	0	1	1	10.6234	2.34257	4.10806	3.98997e-05	0.00152417
piC82	chr7	73097825	73105273	-	7-qD1-654	0.242832	0.123756	0	1	1	0.166692	0.112811	0	1	1	0.119493	0.112829	0	1	1	-0.07614	0.112708	0	1	1	-0.123339	0.112726	0	1	1	-0.0471985	0.100587	0	1	1	0.582404	2.0444	0	1	1
piC83	chr7	73105311	73146779	+	7-qD1-19431	-0.0149557	0.0944481	0	1	1	0.492787	0.0861096	0	1	1	0.41276	0.0861154	0	1	1	0.507743	0.0861456	0	1	1	0.427716	0.0861514	0	1	1	-0.0800264	0.0769187	0	1	1	2.90496	2.38993	0.797077	0.425406	1
piC84	chr7	73773916	73816469	-	7-qD2-24830	0.0565811	0.0968654	0	1	1	0.507813	0.0883401	0	1	1	0.414236	0.0883462	0	1	1	0.451232	0.0883573	0	1	1	0.357655	0.0883634	0	1	1	-0.0935769	0.078925	0	1	1	-0.185138	0.837914	0	1	1
piC85	chr7	73816594	73838894	+	7-qD2-11976	0.203837	0.0880771	0	1	1	0.348844	0.0802838	0	1	1	0.377991	0.0802752	0	1	1	0.145007	0.0802584	0	1	1	0.174154	0.0802497	0	1	1	0.0291468	0.0716096	0	1	1	0.138032	0.8951	0	1	1
piC86	chr7	75769041	75782107	-	7-qD2-40	-0.270261	0.147502	0	1	1	-0.0329186	0.133259	0	1	1	-0.459011	0.134008	0	1	1	0.237343	0.134552	0	1	1	-0.18875	0.135294	0	1	1	-0.426092	0.119606	0	1	1	0.538564	0.593376	0	1	1
piC87	chr7	99920256	99980458	-	pi-Rnf169	-0.0429812	0.127041	0	1	1	-0.169763	0.115586	0	1	1	0.138141	0.115229	0	1	1	-0.126781	0.115973	0	1	1	0.181122	0.115617	0	1	1	0.307903	0.102898	0	1	1	0.632947	0.359755	0	1	1
piC88	chr7	125316892	125349772	-	7-qF3-3125	0.2913	0.0653827	0	1	1	0.318326	0.0595134	0	1	1	0.196072	0.0595615	0	1	1	0.0270263	0.0593838	0	1	1	-0.0952284	0.059432	0	1	1	-0.122255	0.0529066	0	1	1	0.351037	2.18025	0	1	1
piC89	chr7	125349870	125364820	+	7-qF3-246	-0.308446	0.122713	0	1	1	-0.257767	0.11066	0	1	1	0.50642	0.10931	0	1	1	0.0506793	0.112388	0	1	1	0.814866	0.111059	0	1	1	0.764187	0.0975774	0	1	1	2.21211	4.89988	0.247376	0.804618	1
piC90	chr7	132712087	132852628	-	pi-Fam53b	-0.16158	0.12209	0	1	1	-0.178387	0.111079	0	1	1	0.059648	0.1109	0	1	1	-0.0168062	0.111487	0	1	1	0.221228	0.111309	0	1	1	0.238035	0.0991075	0	1	1	0.230566	0.315313	0	1	1
piC91	chr8	25154552	25203880	-	pi-Tacc1	-0.0774234	0.0740058	0	1	1	-0.0154428	0.067358	0	1	1	-0.158784	0.0674054	0	1	1	0.0619806	0.0675048	0	1	1	-0.0813605	0.0675522	0	1	1	-0.143341	0.0601959	0	1	1	-0.000892506	0.467366	0	1	1
piC92	chr8	27293076	27296288	-	8-qA2-343	0.532329	0.110803	0	1	1	-0.189126	0.102237	0	1	1	-2.1632	0.11292	-10.3011	6.96406e-25	6.68549e-23	-0.721455	0.100825	0	1	1	-2.69553	0.111643	-15.187	4.3106e-52	2.75878e-50	-1.97407	0.103147	-9.44357	3.6028e-21	1.72935e-19	0.182438	2.4425	0	1	1
piC93	chr8	37088934	37094955	-	8-qA4-332	0.660775	0.0968039	0	1	1	0.640099	0.0880767	0	1	1	-1.42942	0.0946976	-4.53464	5.77017e-06	0.000184646	-0.020676	0.0862782	0	1	1	-2.09019	0.0930272	-11.7191	1.01753e-31	4.88415e-30	-2.06952	0.0839081	-12.7463	3.26872e-37	2.09198e-35	-0.887985	3.7804	0	1	1
piC94	chr8	37103897	37105508	-	8-qA4-155
piC95	chr8	66511737	66519199	+	pi-Tktl2	0.150157	0.0757496	0	1	1	-0.392503	0.0692437	0	1	1	-0.652873	0.0693946	0	1	1	-0.54266	0.0692405	0	1	1	-0.80303	0.0693914	0	1	1	-0.260371	0.0622242	0	1	1	-0.0745877	0.632826	0	1	1
piC96	chr8	69761325	69774895	-	pi-Zfp866
piC97	chr8	92189459	92194416	+	8-qC5-8200	0.51039	0.0862305	0	1	1	0.775343	0.0784851	0	1	1	0.620963	0.0785392	0	1	1	0.264952	0.0781296	0	1	1	0.110573	0.0781839	0	1	1	-0.154379	0.0695481	0	1	1	-0.641491	1.02417	0	1	1
piC98	chr8	93409941	93427377	-	8-qC5-2209
piC99	chr8	104348210	104395808	-	pi-Cmtm4	-0.497784	0.124801	0	1	1	-0.0334255	0.10983	0	1	1	-0.109801	0.110025	0	1	1	0.464358	0.114019	0	1	1	0.387982	0.114207	0	1	1	-0.0763759	0.0976249	0	1	1	-0.102734	0.36978	0	1	1
piC100	chr8	109726649	109737749	-	pi-Atxn1l	-0.291842	0.102977	0	1	1	-0.341073	0.0936494	0	1	1	-0.324191	0.0936261	0	1	1	-0.0492311	0.0941792	0	1	1	-0.0323483	0.0941561	0	1	1	0.0168828	0.0838533	0	1	1	-0.418045	0.475559	0	1	1
piC101	chr8	110117665	110132456	+	8-qE1-3748	0.115401	0.0930994	0	1	1	0.432554	0.0844272	0	1	1	0.478422	0.0843897	0	1	1	0.317153	0.0844733	0	1	1	0.363021	0.0844359	0	1	1	0.0458677	0.0747654	0	1	1	10.6677	2.31894	4.16902	3.05914e-05	0.00146074
piC102	chr8	111003186	111031723	-	pi-Ddx19b	0.163825	0.0682941	0	1	1	-0.0916202	0.0622916	0	1	1	0.134942	0.0621868	0	1	1	-0.255445	0.0622778	0	1	1	-0.028883	0.062173	0	1	1	0.226562	0.0555126	0	1	1	-0.688275	0.290936	0	1	1
piC103	chr8	117158264	117215995	+	pi-Gan	-0.0336393	0.127884	0	1	1	-0.0768773	0.11622	0	1	1	0.172375	0.115916	0	1	1	-0.043238	0.116618	0	1	1	0.206015	0.116316	0	1	1	0.249253	0.103354	0	1	1	-0.366897	0.573477	0	1	1
piC104	chr8	122883088	123042254	-	pi-Ankrd11	-0.0492728	0.100312	0	1	1	-0.178044	0.0914316	0	1	1	0.0136862	0.0913452	0	1	1	-0.128771	0.0915768	0	1	1	0.062959	0.0914905	0	1	1	0.19173	0.0816562	0	1	1	0.835617	0.214873	0	1	1
piC105	chr8	124890299	124897776	-	pi-Exoc8	-0.114157	0.103124	0	1	1	-0.392774	0.0939887	0	1	1	-0.46957	0.094051	0	1	1	-0.278616	0.0943584	0	1	1	-0.355413	0.0944204	0	1	1	-0.0767968	0.0843479	0	1	1	0.113535	0.704607	0	1	1
piC106	chr9	3181783	3199792	-	9-qA1-178
piC107	chr9	27299244	27357729	+	pi-Igsf9b	-0.235988	0.106195	0	1	1	-0.349718	0.0957454	0	1	1	-0.00590141	0.0947255	0	1	1	-0.11373	0.0976455	0	1	1	0.230087	0.0966457	0	1	1	0.343817	0.0850304	0	1	1	0.524666	0.611264	0	1	1
piC108	chr9	44142978	44233996	-	pi-Cbl
piC109	chr9	44292438	44305634	-	pi-Hinfp
piC110	chr9	51765298	51853665	+	pi-Arhgap20	0.185364	0.121518	0	1	1	-0.106811	0.110907	0	1	1	0.0361085	0.110854	0	1	1	-0.292175	0.110885	0	1	1	-0.149256	0.110832	0	1	1	0.142919	0.0990827	0	1	1	0.91812	2.26021	0	1	1
piC111	chr9	54207173	54249823	-	9-qA5.3-24188	0.0521447	0.106806	0	1	1	0.762652	0.0973719	0	1	1	0.48168	0.0973946	0	1	1	0.710507	0.0973942	0	1	1	0.429535	0.0974169	0	1	1	-0.280972	0.0869707	0	1	1	-0.870447	1.68054	0	1	1
piC112	chr9	54249945	54277638	+	9-qA5.3-1495	0.238981	0.0972738	0	1	1	0.190595	0.0887196	0	1	1	0.313733	0.0886878	0	1	1	-0.0483857	0.088676	0	1	1	0.0747523	0.0886442	0	1	1	0.123138	0.0791629	0	1	1	-0.0997028	2.71656	0	1	1
piC113	chr9	61913285	61914541	-	pi-Rplp1	0.5628	0.109895	0	1	1	-0.133888	0.100495	0	1	1	-0.525025	0.100687	0	1	1	-0.696688	0.100237	0	1	1	-1.08783	0.10043	-0.874492	0.38185	1	-0.391137	0.0900467	0	1	1	-3.15623	0.460313	-4.68427	2.8096e-06	0.000178878
piC114	chr9	67691251	67733786	-	9-qC-31469	-1.15465	0.0928456	-1.66564	0.0957858	1	-0.491119	0.0844705	0	1	1	-0.677697	0.0844975	0	1	1	0.663528	0.0848566	0	1	1	0.47695	0.0848834	0	1	1	-0.186578	0.0756316	0	1	1	1.47594	2.12406	0.224073	0.8227	1
piC115	chr9	67733944	67760929	+	9-qC-10667
piC116	chr9	106688081	106789172	-	pi-Rad54l2	-0.114035	0.0891429	0	1	1	-0.168222	0.0808937	0	1	1	0.146813	0.0805559	0	1	1	-0.0541874	0.0813993	0	1	1	0.260847	0.0810636	0	1	1	0.315035	0.0718934	0	1	1	-0.452925	0.237691	0	1	1
piC117	chr9	107995742	108048780	+	pi-Ip6k1,pi-Ip6k1.
piC118	chr9	114507221	114564369	-	pi-Trim71	-0.341393	0.194373	0	1	1	-0.153928	0.174681	0	1	1	-0.215346	0.174842	0	1	1	0.187465	0.177713	0	1	1	0.126047	0.177871	0	1	1	-0.0614183	0.156112	0	1	1	1.6781	0.50817	1.3344	0.182072	1
piC119	chr9	119402285	119441914	+	pi-Acvr2b	-0.296934	0.119108	0	1	1	-0.108052	0.105857	0	1	1	-0.144193	0.105935	0	1	1	0.188882	0.108809	0	1	1	0.152741	0.108885	0	1	1	-0.0361404	0.0942075	0	1	1	1.17986	0.328433	0.547636	0.583942	1
piC120	chr9	119444964	119465504	+	pi-Exog	-0.887589	0.130238	0	1	1	0.166626	0.108949	0	1	1	-0.562475	0.1122	0	1	1	1.05421	0.119052	0.455386	0.648831	1	0.325114	0.122034	0	1	1	-0.729101	0.0989965	0	1	1	0.708908	0.568033	0	1	1
piC121	chr9	122780672	122805469	-	9-qF4-150	-0.0569045	0.0837976	0	1	1	-0.226656	0.0762898	0	1	1	-0.175281	0.0762395	0	1	1	-0.169751	0.0765434	0	1	1	-0.118377	0.0764933	0	1	1	0.0513744	0.0681859	0	1	1	2.35112	1.39534	0.968309	0.33289	1
piC122	chr10	18796805	18831930	-	10-qA3-2592	0.086152	0.0703784	0	1	1	-0.201953	0.0642229	0	1	1	0.0419989	0.0641649	0	1	1	-0.288105	0.0642456	0	1	1	-0.0441531	0.0641876	0	1	1	0.243952	0.0573717	0	1	1	2.82214	0.921593	1.97717	0.0480227	0.655167
piC123	chr10	20310505	20312760	-	10-qA3-143	0.498297	0.133129	0	1	1	0.00947447	0.122007	0	1	1	-0.096193	0.122222	0	1	1	-0.488822	0.120747	0	1	1	-0.59449	0.120964	0	1	1	-0.105667	0.108603	0	1	1	4.07363	1.46861	2.09288	0.0363596	0.578724
piC124	chr10	42181845	42276755	-	pi-Foxo3	-0.139367	0.105645	0	1	1	-0.155332	0.0961254	0	1	1	-0.0272241	0.0960362	0	1	1	-0.0159655	0.0964502	0	1	1	0.112143	0.0963613	0	1	1	0.128108	0.0858186	0	1	1	0.568034	0.618434	0	1	1
piC125	chr10	61428491	61452798	-	pi-Eif4ebp2	-0.192733	0.106503	0	1	1	-0.344382	0.0965888	0	1	1	-0.155156	0.0962095	0	1	1	-0.15165	0.0976308	0	1	1	0.0375771	0.0972557	0	1	1	0.189227	0.0862856	0	1	1	-0.378589	0.27198	0	1	1
piC126	chr10	62651692	62706331	+	10-qB4-6488	-0.0010432	0.0964513	0	1	1	0.302616	0.0879582	0	1	1	0.249242	0.0879621	0	1	1	0.303659	0.087991	0	1	1	0.250285	0.0879949	0	1	1	-0.0533739	0.0785931	0	1	1	1.50988	0.965181	0.52827	0.597312	1
piC127	chr10	66679899	66698136	-	10-qB5.1-5404	-0.194609	0.0990457	0	1	1	-0.0464966	0.0902865	0	1	1	-0.435082	0.0903626	0	1	1	0.148112	0.0904023	0	1	1	-0.240473	0.0904784	0	1	1	-0.388585	0.0807956	0	1	1	0.630434	1.25838	0	1	1
piC128	chr10	66698292	66708692	+	10-qB5.1-221	0.227996	0.126886	0	1	1	-0.0253791	0.115771	0	1	1	-0.009686	0.115753	0	1	1	-0.253375	0.115686	0	1	1	-0.237682	0.115667	0	1	1	0.0156931	0.103354	0	1	1	-0.903238	3.34551	0	1	1
piC129	chr10	71344912	71385881	+	pi-Ipmk	0.131382	0.116994	0	1	1	0.138206	0.10594	0	1	1	0.0476633	0.106097	0	1	1	0.00682322	0.105996	0	1	1	-0.083719	0.106153	0	1	1	-0.0905422	0.0938301	0	1	1	-0.423784	0.397672	0	1	1
piC130	chr10	75837523	75864170	+	10-qC1-12816	0.03238	0.0929564	0	1	1	0.438722	0.0846326	0	1	1	0.452445	0.0846267	0	1	1	0.406342	0.0846914	0	1	1	0.420065	0.0846856	0	1	1	0.0137235	0.0754549	0	1	1	0.109435	0.353816	0	1	1
piC131	chr10	76032655	76042969	+	pi-Zfp280b	-0.530237	0.125098	0	1	1	0.0154137	0.109787	0	1	1	-0.509752	0.111579	0	1	1	0.54565	0.114191	0	1	1	0.0204843	0.115915	0	1	1	-0.525166	0.0991969	0	1	1	-0.673687	0.372241	0	1	1
piC132	chr10	83360240	83488082	+	pi-D10Wsu102e	-0.517961	0.154172	0	1	1	-0.226367	0.140251	0	1	1	-0.222292	0.140242	0	1	1	0.291594	0.14084	0	1	1	0.295669	0.140832	0	1	1	0.00407475	0.125438	0	1	1	-0.132517	0.410602	0	1	1
piC133	chr10	84488293	84504837	+	10-qC1-117	-0.35106	0.149528	0	1	1	0.489743	0.135414	0	1	1	0.892966	0.135228	0	1	1	0.840802	0.136156	0	1	1	1.24403	0.135972	1.79468	0.0727046	1	0.403223	0.120278	0	1	1	-4.12969	2.27154	-1.37778	0.168271	1
piC134	chr10	85748561	85781750	+	10-qC1-2617	-0.766559	0.127333	0	1	1	-1.15877	0.116196	-1.36642	0.171808	1	-5.88673	0.126612	-38.5962	0	0	-0.392213	0.116494	0	1	1	-5.12017	0.126885	-32.4717	2.67475e-231	5.13552e-229	-4.72796	0.115706	-32.2194	9.4517e-228	1.81473e-225	-7.8555	4.78755	-1.43194	0.15216	1
piC135	chr10	86548678	86591509	-	10-qC1-1527
piC136	chr10	86617011	86670850	+	10-qC1-875
piC137	chr10	94673712	94688442	-	10-qC2-545	0.242215	0.0828975	0	1	1	-0.0254247	0.0756443	0	1	1	-0.272796	0.075746	0	1	1	-0.26764	0.07558	0	1	1	-0.515011	0.0756817	0	1	1	-0.247371	0.0676594	0	1	1	0.170115	0.457708	0	1	1
piC138	chr10	126978697	126999960	+	pi-Ctdsp2	-0.379955	0.0878626	0	1	1	-0.365871	0.0790093	0	1	1	-0.186096	0.07863	0	1	1	0.0140836	0.0807832	0	1	1	0.193859	0.0804122	0	1	1	0.179775	0.0706311	0	1	1	0.31721	0.283169	0	1	1
piC139	chr10	127667199	127701048	+	pi-Tmem194	0.175969	0.101064	0	1	1	0.0455866	0.0921877	0	1	1	0.0790859	0.0921742	0	1	1	-0.130383	0.0921723	0	1	1	-0.0968834	0.0921587	0	1	1	0.0334993	0.0823274	0	1	1	-0.668478	0.265894	0	1	1
piC140	chr11	5528889	5542201	-	pi-Ccdc117	0.448163	0.109962	0	1	1	0.200811	0.10037	0	1	1	0.0574358	0.100414	0	1	1	-0.247352	0.100191	0	1	1	-0.390727	0.100235	0	1	1	-0.143375	0.0896086	0	1	1	-0.930331	0.343884	0	1	1
piC141	chr11	50939595	50943725	-	11-qB1.3-590	0.389587	0.142089	0	1	1	-0.442275	0.129829	0	1	1	-0.250313	0.129777	0	1	1	-0.831862	0.129751	0	1	1	-0.6399	0.129699	0	1	1	0.191962	0.116139	0	1	1	-1.31324	1.13338	-0.276378	0.782258	1
piC142	chr11	60777537	60788285	+	pi-Smcr8	0.152855	0.116956	0	1	1	-0.009221	0.10635	0	1	1	-0.124973	0.106551	0	1	1	-0.162076	0.106328	0	1	1	-0.277828	0.106528	0	1	1	-0.115752	0.0947625	0	1	1	-0.654078	0.453422	0	1	1
piC143	chr11	69395816	69396674	+	pi-Lsmd1	0.348008	0.0916274	0	1	1	-0.260175	0.0840475	0	1	1	-0.34162	0.0841505	0	1	1	-0.608183	0.0836337	0	1	1	-0.689629	0.0837372	0	1	1	-0.0814456	0.0753679	0	1	1	0.00579592	0.560808	0	1	1
piC144	chr11	75531716	75577567	+	pi-Slc43a2	0.170459	0.125212	0	1	1	-0.00295137	0.114107	0	1	1	0.360397	0.113781	0	1	1	-0.17341	0.114065	0	1	1	0.189938	0.113739	0	1	1	0.363348	0.101385	0	1	1	-0.654194	0.385333	0	1	1
piC145	chr11	79591211	79698022	+	pi-Rab11fip4	0.165391	0.0973144	0	1	1	0.0926534	0.0883396	0	1	1	0.37618	0.0879202	0	1	1	-0.0727373	0.0882836	0	1	1	0.21079	0.0878639	0	1	1	0.283527	0.0778066	0	1	1	0.631108	0.259396	0	1	1
piC146	chr11	95712631	95772350	+	pi-Zfp652	-0.0261328	0.100314	0	1	1	0.0787506	0.0908589	0	1	1	0.114372	0.0908014	0	1	1	0.104883	0.0912525	0	1	1	0.140505	0.0911953	0	1	1	0.0356218	0.0806784	0	1	1	0.481573	0.422283	0	1	1
piC147	chr11	95957165	96007888	-	pi-Igf2bp1	-0.333303	0.148141	0	1	1	0.958003	0.129337	0	1	1	-0.171168	0.132259	0	1	1	1.29131	0.132686	2.19546	0.0281307	1	0.162135	0.135536	0	1	1	-1.12917	0.114684	-1.12633	0.260028	1	-0.522708	0.26564	0	1	1
piC148	chr11	97362327	97398541	+	pi-Socs7	0.157575	0.0929577	0	1	1	-0.273385	0.0848765	0	1	1	-0.201248	0.0848535	0	1	1	-0.43096	0.0848719	0	1	1	-0.358823	0.0848489	0	1	1	0.0721367	0.0759092	0	1	1	-0.492213	0.261568	0	1	1
piC149	chr11	97663216	97685443	+	pi-Mllt6	-0.053955	0.109634	0	1	1	0.305382	0.0983224	0	1	1	-0.0827106	0.0990616	0	1	1	0.359337	0.0991246	0	1	1	-0.0287556	0.0998578	0	1	1	-0.388093	0.0872884	0	1	1	0.503309	0.263595	0	1	1
piC150	chr11	98863632	98905578	+	pi-Wipf2	-0.146321	0.142603	0	1	1	-0.274778	0.129121	0	1	1	0.185607	0.127841	0	1	1	-0.128456	0.130587	0	1	1	0.331929	0.129321	0	1	1	0.460385	0.114283	0	1	1	-0.521879	0.3194	0	1	1
piC151	chr11	100457124	100472782	-	pi-Klhl11	0.113544	0.0911356	0	1	1	-0.094598	0.0831156	0	1	1	-0.384295	0.0832523	0	1	1	-0.208142	0.0831398	0	1	1	-0.497839	0.0832765	0	1	1	-0.289697	0.0744142	0	1	1	1.21013	0.588004	0.357369	0.720815	1
piC152	chr11	103424326	103453696	+	11-qE1-9443	-0.105691	0.117773	0	1	1	0.464097	0.107256	0	1	1	0.261034	0.107292	0	1	1	0.569788	0.107375	0	1	1	0.366725	0.107411	0	1	1	-0.203063	0.0957629	0	1	1	0.51128	1.29543	0	1	1
piC153	chr11	106036878	106059322	+	pi-Dcaf7	0.0761735	0.128253	0	1	1	-0.113954	0.117024	0	1	1	-0.180298	0.117038	0	1	1	-0.190127	0.117054	0	1	1	-0.256472	0.117068	0	1	1	-0.0663445	0.104646	0	1	1	-0.204776	0.266613	0	1	1
piC154	chr11	107994011	107999715	+	11-qE1-3997	0.406468	0.0892866	0	1	1	0.554979	0.0809347	0	1	1	0.191985	0.0813717	0	1	1	0.148511	0.0802516	0	1	1	-0.214482	0.0806924	0	1	1	-0.362993	0.0713414	0	1	1	-1.18832	1.78654	-0.105411	0.91605	1
piC155	chr11	108417575	108425425	-	11-qE1-252	0.0787606	0.134428	0	1	1	-0.117299	0.122474	0	1	1	-0.349997	0.122759	0	1	1	-0.19606	0.122608	0	1	1	-0.428757	0.122893	0	1	1	-0.232698	0.10969	0	1	1	2.91421	2.36687	0.808749	0.418659	1
piC156	chr11	120625127	120633954	-	pi-Mafg	-0.0623575	0.12035	0	1	1	-0.253246	0.10868	0	1	1	-0.389477	0.109304	0	1	1	-0.190888	0.110285	0	1	1	-0.32712	0.1109	0	1	1	-0.136231	0.0981129	0	1	1	0.578148	0.377301	0	1	1
piC157	chr12	3806979	3914443	+	pi-Dnmt3a	-0.137048	0.094453	0	1	1	0.188415	0.0843724	0	1	1	0.302472	0.0841404	0	1	1	0.325463	0.0855392	0	1	1	0.43952	0.0853103	0	1	1	0.114057	0.0739945	0	1	1	0.10353	0.301552	0	1	1
piC158	chr12	81714959	81781170	-	pi-Map3k9	-0.27666	0.144144	0	1	1	-0.359827	0.130096	0	1	1	-0.112832	0.12925	0	1	1	-0.0831674	0.132434	0	1	1	0.163828	0.131603	0	1	1	0.246995	0.116046	0	1	1	-0.0576105	0.348295	0	1	1
piC159	chr12	98378944	98420048	-	12-qE-23911	0.115436	0.086498	0	1	1	0.431564	0.0789049	0	1	1	0.394785	0.0789064	0	1	1	0.316128	0.0789096	0	1	1	0.279349	0.078911	0	1	1	-0.0367788	0.0705055	0	1	1	11.7945	1.88704	5.7203	1.06337e-08	1.01552e-06
piC160	chr12	98420147	98455965	+	12-qE-7089	-0.0257474	0.102875	0	1	1	0.386684	0.0937787	0	1	1	0.33631	0.0937831	0	1	1	0.412432	0.0938289	0	1	1	0.362058	0.0938333	0	1	1	-0.0503738	0.0837609	0	1	1	-0.874873	2.46151	0	1	1
piC161	chr13	21503620	21506524	-	13-qA3.1-213	0.674516	0.111259	0	1	1	0.03463	0.102353	0	1	1	-0.314825	0.103127	0	1	1	-0.639886	0.100708	0	1	1	-0.989341	0.101494	0	1	1	-0.349455	0.0916441	0	1	1	-1.07423	2.93295	-0.0253102	0.979808	1
piC162	chr13	23763667	23764414	+	pi-Hist1h1a
piC163	chr13	24905599	24935032	+	13-qA3.1-355	0.231894	0.147906	0	1	1	-0.137508	0.135041	0	1	1	-0.0983174	0.134995	0	1	1	-0.369402	0.134925	0	1	1	-0.330211	0.134879	0	1	1	0.039191	0.120633	0	1	1	-0.587451	1.35205	0	1	1
piC164	chr13	24987483	25020304	-	pi-Mrs2	-3.04537	0.118741	-17.2255	1.70988e-66	3.28297e-64	-0.231981	0.101501	0	1	1	-0.355699	0.101556	0	1	1	2.81339	0.109728	16.5262	2.37781e-61	4.5654e-59	2.68967	0.10978	15.3915	1.86786e-53	1.79314e-51	-0.123718	0.0908547	0	1	1	-0.0553784	0.467308	0	1	1
piC165	chr13	49814721	49895692	+	13-qA5-156
piC166	chr13	50268024	50317360	+	13-qA5-208
piC167	chr13	50501553	50595487	-	13-qA5-464
piC168	chr13	50905639	50934148	-	13-qA5-703
piC169	chr13	52096734	52124158	+	13-qA5-967	0.109916	0.0953295	0	1	1	0.280937	0.0865689	0	1	1	0.349656	0.0865134	0	1	1	0.171022	0.086622	0	1	1	0.23974	0.0865666	0	1	1	0.0687187	0.0768129	0	1	1	0.154862	1.19928	0	1	1
piC170	chr13	53393667	53454538	+	13-qB1-1517	0.0233154	0.0711023	0	1	1	-0.26328	0.0648867	0	1	1	-0.0197804	0.0648439	0	1	1	-0.286596	0.0649205	0	1	1	-0.0430958	0.0648777	0	1	1	0.2435	0.0579988	0	1	1	-0.873676	0.511242	0	1	1
piC171	chr13	55105321	55135057	+	pi-Zfp346	0.00944642	0.0758901	0	1	1	-0.0254976	0.0688557	0	1	1	-0.115479	0.0689351	0	1	1	-0.034944	0.0691069	0	1	1	-0.124925	0.069186	0	1	1	-0.0899814	0.061388	0	1	1	0.256851	0.374437	0	1	1
piC172	chr13	55212056	55318324	+	pi-Nsd1	-0.0984584	0.070236	0	1	1	-0.109931	0.0638878	0	1	1	-0.320509	0.0639892	0	1	1	-0.0114727	0.0640957	0	1	1	-0.222051	0.0641967	0	1	1	-0.210578	0.057182	0	1	1	0.993089	0.563438	0	1	1
piC173	chr14	19626159	19653410	-	14-qA3-3095
piC174	chr14	24081993	24130091	+	14-qA3-19970	-0.115062	0.105257	0	1	1	0.472034	0.095979	0	1	1	0.44065	0.0959803	0	1	1	0.587097	0.0960297	0	1	1	0.555712	0.096031	0	1	1	-0.0313844	0.0857605	0	1	1	2.31501	1.92988	0.681391	0.495624	1
piC175	chr14	24337662	24369814	-	14-qA3-2286
piC176	chr14	24412816	24429825	-	14-qA3-284
piC177	chr14	27039032	27107286	+	pi-Il17rd	-0.231842	0.146076	0	1	1	-0.267319	0.132392	0	1	1	0.0813559	0.131743	0	1	1	-0.0354771	0.13365	0	1	1	0.313198	0.133007	0	1	1	0.348675	0.117814	0	1	1	-0.419695	0.730007	0	1	1
piC178	chr14	44758112	44789939	-	14-qC1-1261
piC179	chr14	44926822	44950817	+	14-qC1-1010	0.919045	0.0977005	0	1	1	-1.24493	0.0910646	-2.68961	0.00715348	0.686734	1.61753	0.0889378	6.94342	3.82722e-12	1.46965e-10	-2.16397	0.0903171	-12.8876	5.28425e-38	5.07288e-36	0.698488	0.0881722	0	1	1	2.86246	0.0807572	23.0625	1.10247e-117	1.05837e-115	1.19004	2.96742	0.0640411	0.948938	1
piC180	chr14	64811601	64949862	-	pi-Hmbox1	-0.366021	0.0886305	0	1	1	-0.343558	0.0802081	0	1	1	-0.0487292	0.0798743	0	1	1	0.0224632	0.0812149	0	1	1	0.317292	0.0808853	0	1	1	0.294829	0.071557	0	1	1	-0.579173	0.539005	0	1	1
piC181	chr15	59247365	59275222	-	15-qD1-17920	0.0130244	0.105192	0	1	1	0.692483	0.0958752	0	1	1	0.451217	0.0958984	0	1	1	0.679459	0.0959123	0	1	1	0.438192	0.0959355	0	1	1	-0.241266	0.0856179	0	1	1	6.26134	1.95261	2.69451	0.00704912	0.168298
piC182	chr15	59275366	59312014	+	15-qD1-4001	0.086836	0.117024	0	1	1	0.657941	0.106505	0	1	1	0.567955	0.106523	0	1	1	0.571106	0.106545	0	1	1	0.481119	0.106563	0	1	1	-0.0899863	0.094892	0	1	1	-0.308718	1.23916	0	1	1
piC183	chr15	73095848	73185186	-	pi-Eif2c2	-0.0711575	0.101618	0	1	1	-0.0857035	0.0924533	0	1	1	0.319941	0.0922079	0	1	1	-0.014546	0.0927124	0	1	1	0.391099	0.0924677	0	1	1	0.405645	0.0822903	0	1	1	-0.126012	0.424594	0	1	1
piC184	chr15	74606028	74636770	-	pi-1700016M24Rik	0.285826	0.0720425	0	1	1	0.0362993	0.065758	0	1	1	-0.204404	0.0657805	0	1	1	-0.249527	0.065736	0	1	1	-0.49023	0.0657585	0	1	1	-0.240704	0.0588062	0	1	1	0.386977	0.432104	0	1	1
piC185	chr15	74636387	74658911	+	15-qD3-14639	0.0488652	0.113607	0	1	1	0.651604	0.103529	0	1	1	0.431931	0.103556	0	1	1	0.602738	0.103563	0	1	1	0.383066	0.103591	0	1	1	-0.219672	0.0924271	0	1	1	-0.314635	0.922563	0	1	1
piC186	chr15	78647684	78670532	-	15-qE1-8387	0.0188875	0.111293	0	1	1	0.65786	0.101255	0	1	1	0.549838	0.101277	0	1	1	0.638973	0.101337	0	1	1	0.53095	0.101359	0	1	1	-0.108023	0.0902232	0	1	1	1.79709	2.49589	0.319362	0.749452	1
piC187	chr15	79928005	79963233	+	15-qE1-1119	0.340437	0.103347	0	1	1	0.324066	0.0940147	0	1	1	0.312009	0.0940124	0	1	1	-0.0163706	0.0936177	0	1	1	-0.0284275	0.0936154	0	1	1	-0.0120569	0.0831989	0	1	1	0.612118	2.29184	0	1	1
piC188	chr15	81802717	81826859	+	pi-Tef	0.00958283	0.0799594	0	1	1	-0.25552	0.0728355	0	1	1	-0.504795	0.0731217	0	1	1	-0.265103	0.0730705	0	1	1	-0.514378	0.0733558	0	1	1	-0.249274	0.0655177	0	1	1	-0.661702	0.224451	0	1	1
piC189	chr15	83353847	83367280	-	15-qE1-3710	0.162896	0.0581582	0	1	1	-0.239015	0.0531005	0	1	1	-0.240447	0.0530974	0	1	1	-0.40191	0.0530944	0	1	1	-0.403342	0.0530912	0	1	1	-0.00143186	0.0474971	0	1	1	-0.813663	0.218491	0	1	1
piC190	chr15	88955890	88982677	-	pi-Mlc1	0.149486	0.0770235	0	1	1	-0.0234193	0.070187	0	1	1	0.0105752	0.070158	0	1	1	-0.172906	0.0701833	0	1	1	-0.138911	0.0701543	0	1	1	0.0339945	0.0625717	0	1	1	-1.10387	0.386207	-0.268946	0.787971	1
piC191	chr15	89499856	89560260	+	pi-Shank3	-0.0270008	0.179026	0	1	1	-0.00961235	0.159173	0	1	1	0.702348	0.154111	0	1	1	0.0173885	0.161937	0	1	1	0.729349	0.156964	0	1	1	0.71196	0.133879	0	1	1	0.35976	0.971267	0	1	1
piC192	chr15	100575318	100580234	-	pi-Pou6f1	-0.0511049	0.140785	0	1	1	0.458733	0.128001	0	1	1	0.555166	0.127958	0	1	1	0.509838	0.128205	0	1	1	0.606271	0.128162	0	1	1	0.0964332	0.11397	0	1	1	0.204873	0.534938	0	1	1
piC193	chr15	103191552	103240756	-	pi-Cbx5	0.0479022	0.0637527	0	1	1	-0.11909	0.0580377	0	1	1	-0.336963	0.058183	0	1	1	-0.166992	0.0581463	0	1	1	-0.384865	0.0582913	0	1	1	-0.217873	0.0519793	0	1	1	0.365627	0.399372	0	1	1
piC194	chr16	16896456	16927358	+	pi-Ppm1f	0.332788	0.144649	0	1	1	-0.338111	0.132358	0	1	1	-0.106642	0.132134	0	1	1	-0.670898	0.132118	0	1	1	-0.43943	0.131893	0	1	1	0.231469	0.118284	0	1	1	0.716273	0.405889	0	1	1
piC195	chr16	17233586	17263430	+	pi-Hic2	0.122254	0.142349	0	1	1	0.322895	0.128109	0	1	1	0.46167	0.127726	0	1	1	0.200641	0.128246	0	1	1	0.339416	0.127864	0	1	1	0.138775	0.111794	0	1	1	0.0723841	0.313541	0	1	1
piC196	chr16	17451966	17487432	+	pi-Crkl	-0.15099	0.108902	0	1	1	-0.0814705	0.0986225	0	1	1	-0.060841	0.0985767	0	1	1	0.0695197	0.0993408	0	1	1	0.0901492	0.0992954	0	1	1	0.0206295	0.0878996	0	1	1	0.312598	0.285431	0	1	1
piC197	chr16	24393445	24992575	+	pi-Lpp	-0.0580829	0.103281	0	1	1	-0.641638	0.0943197	0	1	1	-0.252794	0.0942385	0	1	1	-0.583555	0.0943763	0	1	1	-0.194711	0.0942952	0	1	1	0.388844	0.0843844	0	1	1	-0.32214	0.528422	0	1	1
piC198	chr16	43964765	43979755	-	pi-Zdhhc23	-0.243828	0.151318	0	1	1	-0.163829	0.134869	0	1	1	-0.114223	0.134546	0	1	1	0.0799982	0.138427	0	1	1	0.129604	0.138112	0	1	1	0.0496062	0.119865	0	1	1	0.715238	0.592535	0	1	1
piC199	chr17	22497401	22522100	+	17-qA3.3-352
piC200	chr17	24961291	25015587	-	pi-Cramp1l	-0.127549	0.0861961	0	1	1	-0.166938	0.0781739	0	1	1	0.210717	0.0777769	0	1	1	-0.0393891	0.0787128	0	1	1	0.338267	0.0783186	0	1	1	0.377656	0.0693916	0	1	1	-0.120268	0.229314	0	1	1
piC201	chr17	27288275	27325028	-	17-qA3.3-27363	-0.955801	0.118969	0	1	1	0.063618	0.108371	0	1	1	0.834412	0.108321	0	1	1	1.01942	0.108619	0.178777	0.858113	1	1.79021	0.10857	7.2784	3.37796e-13	1.08095e-11	0.770794	0.0968395	0	1	1	1.4275	0.347728	1.22942	0.218916	1
piC202	chr17	27325196	27367483	+	17-qA3.3-26735	-1.30881	0.126713	-2.4371	0.0148057	1	-0.286161	0.11548	0	1	1	0.540947	0.115438	0	1	1	1.02265	0.115716	0.195748	0.844808	1	1.84976	0.115675	7.34612	2.04044e-13	7.8353e-12	0.827108	0.103247	0	1	1	0.442336	0.392053	0	1	1
piC203	chr17	27856506	27900040	+	pi-Uhrf1bp1	-0.493503	0.11877	0	1	1	-0.201605	0.107288	0	1	1	-0.215916	0.107288	0	1	1	0.291898	0.108622	0	1	1	0.277587	0.108622	0	1	1	-0.014311	0.0959331	0	1	1	0.0979257	0.295269	0	1	1
piC204	chr17	49112270	49113511	-	17-qC-935	0.658016	0.110163	0	1	1	-0.149681	0.100648	0	1	1	-0.630027	0.10074	0	1	1	-0.807697	0.100534	0	1	1	-1.28804	0.100626	-2.86251	0.00420299	0.0896639	-0.480346	0.0901085	0	1	1	-1.52378	0.808662	-0.647717	0.517168	1
piC205	chr17	50237658	50247541	+	17-qC-59	0.188489	0.128729	0	1	1	-0.392865	0.117624	0	1	1	-0.131439	0.117491	0	1	1	-0.581354	0.117595	0	1	1	-0.319928	0.117461	0	1	1	0.261426	0.105173	0	1	1	-0.312457	1.05465	0	1	1
piC206	chr17	66206811	66231758	+	17-qE1.1-7037	0.0151638	0.0980517	0	1	1	0.657654	0.089218	0	1	1	0.286241	0.0892954	0	1	1	0.642491	0.0892901	0	1	1	0.271077	0.0893674	0	1	1	-0.371413	0.0795754	0	1	1	1.22846	1.87026	0.122153	0.902778	1
piC207	chr17	79333728	79354890	-	pi-Cdc42ep3	0.0876487	0.105643	0	1	1	-0.176123	0.0964031	0	1	1	-0.39368	0.0964657	0	1	1	-0.263771	0.0964295	0	1	1	-0.481329	0.0964921	0	1	1	-0.217557	0.0862782	0	1	1	-0.537607	0.672396	0	1	1
piC208	chr17	83574023	83632446	-	pi-Kcng3	0.229267	0.165284	0	1	1	0.358604	0.149109	0	1	1	0.515413	0.148595	0	1	1	0.129337	0.148531	0	1	1	0.286146	0.148015	0	1	1	0.156809	0.129704	0	1	1	1.79951	0.895967	0.892348	0.372207	1
piC209	chr18	60684494	60748654	-	pi-Ndst1	-0.138264	0.122183	0	1	1	-0.051456	0.11051	0	1	1	-0.00417474	0.11041	0	1	1	0.0868081	0.111387	0	1	1	0.134089	0.111288	0	1	1	0.0472812	0.0983295	0	1	1	-0.0307686	0.342685	0	1	1
piC210	chr18	67029446	67066460	-	18-qE1-36451	0.247976	0.0983849	0	1	1	0.732486	0.0896991	0	1	1	0.543575	0.089718	0	1	1	0.48451	0.0896698	0	1	1	0.295599	0.0896888	0	1	1	-0.188911	0.080065	0	1	1	0.264457	3.14296	0	1	1
piC211	chr18	67066587	67084379	+	18-qE1-1295	-0.108162	0.100805	0	1	1	-0.0542936	0.0918877	0	1	1	-0.443898	0.0919895	0	1	1	0.0538686	0.0919988	0	1	1	-0.335736	0.0921005	0	1	1	-0.389605	0.0822446	0	1	1	-0.700515	1.34131	0	1	1
piC212	chr19	9982703	9985092	+	pi-Fth1	-0.288467	0.0863631	0	1	1	-0.617698	0.0786672	0	1	1	-1.20392	0.0795595	-2.56308	0.0103749	0.284568	-0.329231	0.0794021	0	1	1	-0.91545	0.0802862	0	1	1	-0.586219	0.0719431	0	1	1	-0.335986	0.256782	0	1	1
piC213	chr19	37254673	37263866	-	19-qC2-1361	0.105936	0.102732	0	1	1	-0.0785546	0.0935638	0	1	1	-0.0047627	0.0934732	0	1	1	-0.184491	0.0936348	0	1	1	-0.110699	0.0935443	0	1	1	0.0737919	0.0833723	0	1	1	1.54757	3.06399	0.17871	0.858166	1
piC214	chr19	44562847	44576272	+	pi-Hif1an	-0.0444767	0.092597	0	1	1	-0.108302	0.0839265	0	1	1	-0.088768	0.0838748	0	1	1	-0.063825	0.0844344	0	1	1	-0.0442913	0.084383	0	1	1	0.0195337	0.0747659	0	1	1	-0.0178586	0.294014	0	1	1
