# Supplementary material for: Genetic polymorphisms lead to major, locus-specific, variation in piRNA production in mouse
Source: EMBO J. 2025 Jun 5;44(14):4104–19. doi: 10.1038/s44318-025-00475-4 (PMC12264111; doi:10.1038/s44318-025-00475-4)
Supplement: Supplementary file 20 — Dataset EV15 [file 44318_2025_475_MOESM20_ESM.xlsx]

## Sheet: Dataset_EV15_Legend
Dataset EV15. Normalized RNA counts (RNA-seq) in testis samples from inbred mouse strains for predicted piRNA precursors.

## Sheet: Dataset_EV15
piCID	Chr	Start	End	Strand	spgonia_BL6_rep2	spgonia_BL6_rep3	spgonia_CAST_rep1	spgonia_CAST_rep3	testis_129_rep1	testis_129_rep2	testis_129_rep3	testis_BL6_rep1	testis_BL6_rep2	testis_C3H_rep1	testis_C3H_rep2	testis_C3H_rep3	testis_NOD_rep1	testis_NOD_rep2
PTmerged1	chr1	20996311	21001584	-	324.75	538.361	289.687	435.559	589.667	546.057	599.336	243.25	258.808	213.825	204.231	287.681	269.539	178.501
PTmerged2	chr1	23780022	23786733	-	793.94	363.698	0	0	10.7926	4.91058	8.07187	18.2438	37.2603	0	0	0	0	0
PTmerged3	chr1	34598690	34610801	+	0	0	0	0	20.604	17.6781	27.2426	3.04063	2.01407	1.96169	26.2066	11.8726	16.044	19.9566
PTmerged4	chr1	34810021	34820338	-	9495.29	9103.5	7636.4	7828.48	1091.03	1339.61	1060.44	1266.93	1203.41	1546.8	1659.15	1447.54	1298.49	1306.05
PTmerged5	chr1	37415937	37420597	-	2221.87	2429.81	2390.17	1801.91	2022.14	1937.72	1896.89	2434.53	2464.21	2589.44	2354.08	2391.86	2497.51	2683.05
PTmerged6	chr1	57347236	57362763	-	1.9388	296.264	334.484	489.893	2996.41	2610.46	3069.33	1638.9	1639.45	2837.59	2608.91	2739.82	2544.58	2105.42
PTmerged7	chr1	60476748	60481147	+	1207.87	1747.74	2355.33	1775.19	1189.15	1320.95	1064.48	1331.8	1293.03	1440.86	1391.66	1409.18	1319.88	1095.39
PTmerged8	chr1	63049707	63059645	-	1160.37	533.939	1676.4	1654.95	878.123	937.921	820.304	872.661	880.148	819.988	757.28	850.257	742.301	728.415
PTmerged9	chr1	64029450	64035758	-	1030.47	693.126	920.827	863.992	76.5292	93.301	65.5839	110.476	100.703	129.472	88.5602	104.113	74.8719	80.9351
PTmerged10	chr1	67000532	67005700	-	1991.15	2460.76	1590.79	1373.48	4772.28	4188.73	4748.28	5195.42	5304.05	5120.02	5238.61	5106.11	6920.3	6987.02
PTmerged11	chr1	74565363	74575339	-	4324.5	5731.83	4207.93	5085.98	897.746	1016.49	938.355	979.083	935.535	891.59	803.368	872.176	995.796	1051.05
PTmerged12	chr1	75208932	75216885	.	6206.11	3756.37	2411.07	3529.9	6432.38	5301.46	6362.65	6520.13	6880.06	5533.94	5714.85	5272.33	8804.94	8263.14
PTmerged13	chr1	87938961	87946496	+	15414.5	9982.34	8985.28	9495.9	4142.39	4341.94	4090.42	4851.83	4882.11	4895.41	4926.84	4509.74	4124.37	5068.97
PTmerged14	chr1	88256213	88269967	-	16179.3	16285.7	0	0	4829.19	4364.52	5057.03	6167.41	6409.78	4918.95	4619.59	4989.21	3336.08	3163.12
PTmerged15	chr1	88260000	88265925	.
PTmerged16	chr1	91543143	91562827	+	11805.4	8206.97	3896.34	5066.38	4185.56	3222.32	4051.07	4642.03	5036.18	4994.47	5243.13	4957.25	6940.63	5361.67
PTmerged17	chr1	92976181	93002015	-	0	0	151.314	59.6778	2737.39	2981.7	2578.96	1649.04	1896.25	2732.64	2953.21	2726.12	2099.62	1989.01
PTmerged18	chr1	93363216	93373473	+	1465.74	3164.95	3001.4	2564.36	1250.96	1270.86	1241.05	1050.03	1108.75	1147.59	1060.92	1099.58	1156.24	1335.98
PTmerged19	chr1	93579746	93589956	+	0	592.529	1886.45	1524.9	369.891	383.025	405.611	436.837	421.948	334.469	315.383	398.187	481.319	354.784
PTmerged20	chr1	93852070	93858940	+
PTmerged21	chr1	103316075	103327037	+
PTmerged22	chr1	118295326	118301023	-	4832.47	3402.62	3487.2	3813.15	1135.18	1119.61	941.382	1408.83	1216.5	1815.55	1786.57	1584.53	1466.42	1718.48
PTmerged23	chr1	118675139	118686493	+	4840.22	2780.24	2023.83	1838.43	727.027	927.118	577.139	688.196	607.242	704.248	740.111	799.114	638.55	797.155
PTmerged24	chr1	119542537	119551594	-	3232.95	3090.88	3480.23	2918.87	1305.9	1335.68	1292.51	1230.44	1285.98	1223.12	1304	1249.36	1052.49	1006.7
PTmerged25	chr1	125174922	125179854	+	0	133.761	202.084	210.208	3321.17	2749.93	3397.25	2285.54	2715.97	3002.37	3171.9	2980.92	4551.14	3632.1
PTmerged26	chr1	125183791	125188372	+	0	0	0	0	52.9817	24.5529	34.3054	42.5688	38.2673	45.119	51.5095	42.0106	132.63	76.5003
PTmerged27	chr1	127481596	127488774	+	262.708	357.065	479.826	923.67	1827.87	2009.41	1679.96	1808.16	2015.08	2014.66	2006.16	1967.19	1115.59	1339.31
PTmerged28	chr1	131930096	131936028	+	1742.98	3148.36	2370.26	2469.06	1352.02	1473.17	1266.27	1938.91	1768.35	1983.27	1918.5	1956.23	1717.78	1710.72
PTmerged29	chr1	132021044	132034556	+	606.845	3288.76	1726.18	1904.35	619.101	723.82	569.067	690.223	697.875	675.804	657.876	721.486	730.536	564.328
PTmerged30	chr1	132461003	132466663	+	1805.99	2072.75	1907.36	2068.24	330.645	371.24	348.099	423.661	431.011	449.228	485.274	433.805	415.004	456.784
PTmerged31	chr1	132984998	132992958	-	728.021	3182.63	2648	2786.15	2384.18	2450.38	2345.89	5479.22	5580.99	4937.58	4676.52	4744.45	4193.9	4154.3
PTmerged32	chr1	133128230	133145319	+	7732.92	6982.11	5241.25	4857.06	2304.71	2235.3	2225.82	2732.51	2654.54	2527.64	2553.79	2558.08	2554.2	2727.4
PTmerged33	chr1	134752450	134760470	.	3601.33	4647.37	2671.89	2860.97	1099.86	1541.92	1171.43	841.241	735.135	1141.71	1200.99	1161.68	788.294	860.351
PTmerged34	chr1	134753432	134760936	-	3601.33	4582.15	2692.8	2796.84	1123.41	1560.58	1187.57	850.363	740.171	1152.5	1210.02	1170.82	797.921	876.981
PTmerged35	chr1	136232469	136241002	+	0	98.3863	0	0	166.794	100.176	223.994	308.117	243.702	190.284	187.965	221.925	370.081	273.849
PTmerged36	chr1	139167675	139176425	+	100.818	462.084	1128.88	505.035	740.763	729.712	758.756	1155.44	1114.79	1168.19	1170.26	1146.16	1239.66	1051.05
PTmerged37	chr1	155274906	155282767	-	944.197	2136.86	2086.54	1752.92	1971.12	1923.97	1776.82	1914.58	1782.45	1882.25	1800.12	1848.47	1634.35	1749.53
PTmerged38	chr1	156424211	156434240	-	541.895	1033.61	427.065	562.931	2277.23	2347.26	2373.13	1946	1852.94	2689.48	2618.85	2632.97	4321.18	2853.79
PTmerged39	chr1	156639151	156652999	+	8536.55	6818.51	5559.81	5913.45	1536.47	1639.15	1598.23	1491.94	1495.45	1542.87	1444.98	1579.96	1362.67	1520.03
PTmerged40	chr1	160964969	160977571	+	248.167	705.286	2582.3	1833.98	2488.18	2250.03	2349.92	2219.66	2064.42	2462.91	2238.41	2371.77	2446.17	2244.01
PTmerged41	chr1	160967001	160976112	.	248.167	627.904	2302.57	1587.25	2200.7	1958.34	2063.37	1972.36	1861	2218.68	2004.35	2164.46	2171.29	1998.98
PTmerged42	chr1	161001775	161020981	-	511.844	727.396	2570.35	1972.93	1001.75	1013.54	953.489	879.756	855.98	1002.43	1124.17	1089.54	1142.33	1179.66
PTmerged43	chr1	165321458	165327350	+	213.268	456.557	768.517	500.581	75.548	81.5156	56.5031	65.8803	48.3377	68.6593	71.3904	67.5822	55.6191	45.4567
PTmerged44	chr1	165863213	165877552	-	433.322	1419.42	4387.12	2847.61	1824.93	2019.23	1666.84	1843.64	1532.71	1647.82	1623	1682.25	1455.72	1399.18
PTmerged45	chr1	166392107	166399840	.	3974.55	3350.66	4433.91	5028.97	1762.13	2095.84	1740.5	2227.77	2288.99	2398.17	2400.16	2274.05	2053.63	2292.79
PTmerged46	chr1	166392267	166400598	-	4272.15	3456.79	4827.13	5264.12	1869.08	2239.23	1831.31	2388.92	2433	2530.59	2522.16	2394.6	2160.59	2443.57
PTmerged47	chr1	167222139	167227769	-	3266.88	1360.83	3802.77	3915.58	1570.81	1640.13	1541.73	1931.81	1985.87	1762.58	1826.33	1723.35	1841.85	2286.14
PTmerged48	chr1	167396292	167401758	-	880.217	3164.95	0	0	25.5097	9.82116	13.1168	379.065	293.047	43.1573	40.6654	49.3168	25.6704	11.087
PTmerged49	chr1	170192820	170200006	-	498.272	2272.84	2881.94	2154.64	1024.31	1109.79	959.543	1357.13	1292.03	1333.95	1242.55	1260.32	1218.27	1191.85
PTmerged50	chr1	172374438	172386293	+	772.613	1483.53	1759.03	1615.75	2375.35	2614.39	2307.55	2708.19	2404.8	2459.96	2486.01	2334.33	2901.82	3208.58
PTmerged51	chr1	178481449	178488298	+	0	613.533	936.755	872.899	1447.19	1118.63	1239.03	1087.53	1220.53	1398.69	1246.17	1324.25	1243.94	1230.66
PTmerged52	chr1	186964248	186973026	.	5063.18	3047.77	3010.36	3807.8	9104.03	8796.82	9056.64	8186.39	8543.68	7794.79	6581.47	7856.89	7979.21	9400.66
PTmerged53	chr1	186967061	186971548	+	5063.18	2920.64	3010.36	3704.48	8702.74	8423.61	8715.6	7914.76	8200.28	7465.23	6266.09	7542.72	7657.26	9010.4
PTmerged54	chr1	189869340	189877699	+	0	77.3825	295.66	365.193	75.548	78.5693	64.5749	85.1377	78.5487	93.1805	102.115	102.287	68.4543	74.2829
PTmerged55	chr1	191620396	191624448	+	6101.41	2826.67	1808.8	1624.66	494.496	487.13	470.186	671.979	713.988	741.52	691.312	660.297	496.294	636.393
PTmerged56	chr1	191778755	191783660	+	288.882	2217.56	1659.48	1645.15	4227.75	3676.06	4140.87	3300.1	3233.59	5074.9	4662.06	5007.48	3805.63	3941.43
PTmerged57	chr1	192891005	192897616	-	230.718	1262.44	1938.22	1218.5	297.286	252.404	266.372	272.643	281.97	340.354	335.264	279.462	334.784	353.675
PTmerged58	chr10	18788568	18835184	-	87.2461	151.449	556.478	1142.79	19067.5	19451.8	18461.4	14999.4	16391.5	14077.1	15085.1	14955.8	16585.2	15685.9
PTmerged59	chr10	23459317	23464947	+	699.908	323.901	0	0	0.981143	0.982116	1.00898	38.5147	46.3236	301.12	353.337	314.166	1.0696	1.1087
PTmerged60	chr10	34296821	34302141	+	0	135.972	130.409	253.853	1347.11	1076.4	1256.18	1301.39	1346.41	1559.55	1562.46	1463.06	1599.05	1685.22
PTmerged61	chr10	39648200	39656341	-	808.481	831.309	181.179	298.389	1287.26	1485.94	1262.24	1078.41	986.894	874.915	943.438	1065.79	762.624	786.068
PTmerged62	chr10	40476203	40486611	+	688.275	989.391	656.027	680.505	1951.49	1812.99	1940.28	2313.92	2179.22	1971.5	1932.96	2061.26	2394.83	2104.31
PTmerged63	chr10	42050667	42056850	-	251.075	76.2771	0	0	1.96229	0	0	212.844	229.604	7.84678	1.80735	1.82655	127.282	89.8047
PTmerged64	chr10	45376104	45380910	-	138.624	1339.82	3734.08	2338.12	407.174	497.933	432.854	491.569	453.166	601.259	552.146	443.851	416.074	532.176
PTmerged65	chr10	45378480	45381899	.	711.541	930.801	2521.57	1639.8	274.72	364.365	274.444	332.442	315.202	374.684	384.966	343.391	270.608	381.393
PTmerged66	chr10	60076480	60086931	.	0	32.0585	85.612	131.826	145.209	190.531	154.374	56.7584	74.5206	40.2147	69.583	61.1893	34.2272	58.7611
PTmerged67	chr10	60077450	60085413	+	0	32.0585	85.612	84.6178	118.718	150.264	133.186	50.6772	60.4221	37.2722	56.0279	54.7964	23.5312	48.7828
PTmerged68	chr10	61425657	61439918	-	7648.58	5920.87	4913.73	5191.97	1053.75	1180.5	1081.63	1111.86	1242.68	976.924	834.093	1024.69	991.518	934.634
PTmerged69	chr10	61426837	61437881	.	7648.58	5899.86	4913.73	5191.97	1013.52	1135.33	1041.27	1078.41	1219.52	938.671	815.116	996.381	978.683	914.677
PTmerged70	chr10	62506928	62517182	+	0	135.972	0	11.5793	503.326	633.465	508.528	510.826	571.996	556.14	540.398	579.929	496.294	637.502
PTmerged71	chr10	62649942	62709355	+	515.722	1094.41	1439.48	1599.72	25380.2	31113.4	25304.3	19197.5	20746.9	24581	27485.3	26840.2	18813.2	20131.8
PTmerged72	chr10	63338535	63345366	+	317.964	340.483	544.532	340.253	302.192	324.098	309.758	263.521	330.307	264.829	254.837	271.242	285.583	357.001
PTmerged73	chr10	66676043	66712447	-	162.859	233.253	219.008	262.761	15032.1	16856.1	13389.2	15505.2	17739.9	17265.8	17590.1	16946.7	13721.9	16122.7
PTmerged74	chr10	66678614	66712490	.	162.859	233.253	219.008	262.761	15026.2	16844.3	13389.2	15438.3	17659.4	17257	17581	16933.9	13713.3	16111.6
PTmerged75	chr10	67006543	67013771	-	0	392.44	648.063	309.968	167.775	234.726	155.383	400.35	400.8	384.492	384.062	384.488	403.239	263.87
PTmerged76	chr10	74857431	74864498	.	260.769	2.21093	19.9098	20.4864	16.6794	12.7675	20.1797	21.2844	30.211	33.3488	33.436	39.2708	27.8096	25.5001
PTmerged77	chr10	75770746	75777123	-	3399.69	1591.87	1361.83	1367.25	3420.27	2623.23	3707.01	3479.5	3806.59	3533.01	3647.24	3394.64	5177.93	4378.25
PTmerged78	chr10	75830710	75901341	+	6656.88	6328.78	6067.5	8377.16	16349.8	19938.9	16629.1	12430.1	13173	16426.2	17627.1	17523.9	12081.1	12286.6
PTmerged79	chr10	76036081	76046204	+	4064.7	4018.36	2839.13	2066.46	440.533	576.502	459.088	600.018	613.284	668.938	662.394	672.169	370.081	441.262
PTmerged80	chr10	77288827	77295829	-	2436.11	2953.8	2703.75	2103.87	355.174	383.025	340.027	331.429	322.251	312.89	367.796	358.916	183.971	271.631
PTmerged81	chr10	78186064	78194584	-	3270.76	4060.37	3004.39	3222.6	668.159	752.301	708.306	779.415	755.276	736.616	796.138	758.93	731.605	616.437
PTmerged82	chr10	78265131	78274264	-	1679.97	1281.23	460.911	706.336	5452.21	4955.76	5542.35	5873.49	5737.08	5095.5	5058.78	4938.98	6532.04	6744.22
PTmerged83	chr10	78435977	78442614	-	339.291	276.366	484.803	509.488	182.493	181.692	152.357	238.183	212.484	233.442	225.919	230.145	272.748	176.283
PTmerged84	chr10	79849956	79854669	-	462.405	577.052	376.295	333.127	923.256	953.635	959.543	792.591	795.558	883.743	787.102	909.62	972.265	971.221
PTmerged85	chr10	80047998	80056422	.	8953.39	4296.94	5878.36	6742.7	20612.8	17665.3	20621.6	33382.1	32463.8	17525.8	17753.6	16828.9	30726.4	29811.8
PTmerged86	chr10	80404947	80411955	+	7961.69	5861.17	4955.54	6986.76	636.762	690.428	567.049	707.453	709.96	849.413	849.455	722.399	883.488	961.242
PTmerged87	chr10	80585614	80592566	.	3406.48	1984.31	2269.71	2540.32	2249.76	2038.87	2634.46	2888.6	2644.47	2360.9	2547.46	2286.84	3127.51	2814.99
PTmerged88	chr10	80586527	80591360	-	2837.44	1694.68	1441.47	2150.18	1682.66	1565.49	1997.79	2130.47	1933.51	1736.1	1801.93	1651.2	2230.11	2094.33
PTmerged89	chr10	80798008	80807021	+	4221.74	4923.74	4339.34	5028.08	875.18	963.456	953.489	969.961	1044.3	929.843	951.571	929.712	1023.61	1253.94
PTmerged90	chr10	81264819	81271746	+	4782.06	3520.9	2205.01	3498.72	3930.46	3233.13	3997.59	4133.23	3725.02	3985.18	4011.42	3647.61	5320.18	5172.08
PTmerged91	chr10	81264822	81271756	.	4811.14	3520.9	2209.99	3498.72	3938.31	3247.86	4006.67	4142.35	3737.11	3994.99	4023.16	3654.92	5327.67	5175.41
PTmerged92	chr10	81369123	81398609	.	13621.1	8772.97	9137.59	12356	18436.7	17321.6	19541	18618.8	18290.8	17486.5	18043.7	17401.5	19510.5	21432.3
PTmerged93	chr10	81370197	81383425	-	3914.44	2121.39	1608.71	2100.3	1432.47	1408.35	1603.27	1324.7	1231.6	1308.45	1309.43	1374.48	1483.53	1382.55
PTmerged94	chr10	81402724	81438784	+	1150.68	1060.14	1132.87	971.769	743.707	980.152	815.259	545.286	616.305	669.918	689.505	656.643	524.103	675.198
PTmerged95	chr10	83364131	83490009	+	6850.76	3399.3	5077.99	4287.01	3342.76	3445.26	4113.63	3908.22	3466.21	2988.64	3667.12	3502.4	2869.73	2126.49
PTmerged96	chr10	84483883	84514630	+	221.024	449.924	0	36.5193	4754.62	6597.86	4804.78	2494.33	2213.46	3428.06	3574.04	3788.26	1573.38	1979.03
PTmerged97	chr10	85735020	85785979	+	0	128.234	0	0	2549.99	3233.13	2338.82	15238.6	16722.8	8769.75	9174.12	8392.98	9516.22	9114.62
PTmerged98	chr10	85735711	85766453	.	0	48.6404	0	0	2264.48	2817.69	2060.34	12050	13419.7	7131.74	7319.77	6715.3	9308.72	8885.12
PTmerged99	chr10	85807092	85814017	+	0	192.351	0	0	188.38	260.261	151.348	2214.59	2158.08	384.492	336.167	314.166	49.2015	77.609
PTmerged100	chr10	85834571	85871957	-	236.534	379.174	105.522	311.75	2812.94	3224.29	2998.7	1112.87	1072.49	190.284	233.148	168.042	2034.38	1967.94
PTmerged101	chr10	85837097	85842709	+	0	0	35.8376	0	17.6606	26.5171	15.1348	130.747	125.879	6.86593	6.32573	7.30619	185.041	219.522
PTmerged102	chr10	85862003	85867024	.	0	3.31639	0	0	1815.12	2092.89	1995.77	186.492	182.273	0	1.80735	0	195.737	158.544
PTmerged103	chr10	86533999	86543927	-
PTmerged104	chr10	86639562	86642952	.
PTmerged105	chr10	86701323	86705474	-	2666.82	8844.82	17817.3	13358	5152.96	4358.63	4822.94	5823.82	5663.56	6777.65	6345.61	6202.04	7974.93	6570.15
PTmerged106	chr10	86833401	86839202	+	318.933	1015.92	1000.47	1092.91	319.853	382.043	350.117	401.363	404.828	409.013	466.297	421.932	494.155	390.262
PTmerged107	chr10	86906413	86915892	+	1947.53	5616.87	4786.31	4051.86	1201.9	1277.73	1142.17	1109.83	1214.48	1581.13	1397.08	1295.02	1362.67	1547.74
PTmerged108	chr10	94670976	94678549	-	1635.38	3103.04	2243.83	2983.89	5872.14	5287.71	5619.03	5879.57	6019.05	6701.15	6651.05	6169.16	6912.82	7082.37
PTmerged109	chr10	99260393	99266660	+	70.7663	256.468	564.442	529.084	199.172	179.727	181.617	282.779	250.752	325.641	366.892	294.987	366.872	312.653
PTmerged110	chr10	112925266	112930911	-	3791.33	3565.12	2491.71	2319.42	18186.5	14011.9	17967	17685.3	18799.3	19102	18451.3	17828.9	20871.1	19507.6
PTmerged111	chr10	127684618	127701265	+	7386.84	6466.97	4338.34	4422.39	7968.85	7381.59	8017.38	6474.52	6630.32	7526.04	7302.6	7230.38	7415.53	6379.46
PTmerged112	chr10	128435520	128446031	+	2867.49	3197	2627.1	2590.2	3054.3	3487.49	3108.68	2513.59	2370.56	2735.58	2903.51	2832.97	2463.29	2798.36
PTmerged113	chr11	3307651	3318414	+	623.325	1596.29	1869.53	1833.98	179.549	175.799	165.473	184.465	133.936	165.763	142.781	148.864	140.117	98.6742
PTmerged114	chr11	5095470	5107534	+	7187.14	4420.75	2928.73	4152.51	4475.98	4364.52	4858.26	4781.9	4516.55	4856.17	5139.2	4621.16	5559.77	5269.65
PTmerged115	chr11	5274797	5284318	-	1144.86	2582.37	1981.02	2270.43	571.025	712.034	589.246	617.248	570.989	512.002	457.26	545.224	440.675	556.567
PTmerged116	chr11	5525007	5536012	-	8385.32	6136.43	3550.91	4516.81	6780.68	5889.75	6585.64	5256.24	5340.31	6794.33	6799.26	5954.54	6811.2	7049.11
PTmerged117	chr11	5689151	5705544	+	1272.82	1774.27	1637.58	988.692	1554.13	1548.8	1696.1	1255.78	1327.27	1109.34	1128.69	1125.15	1520.97	1444.64
PTmerged118	chr11	6467956	6474702	-	233.626	1192.8	2928.73	2542.1	2601.01	2218.6	2257.1	2875.42	2495.43	2738.52	2578.19	2499.63	2884.71	2719.64
PTmerged119	chr11	8991875	8998755	-	237.503	1348.67	1670.43	1273.72	274.72	309.367	307.74	367.916	393.751	460.998	462.682	422.846	410.726	391.371
PTmerged120	chr11	20647006	20654077	+	3084.64	3313.08	1380.74	1622.88	4583.9	4086.59	4723.05	4213.3	3920.39	3614.42	3137.56	3783.69	3470.85	3644.29
PTmerged121	chr11	28335121	28340161	-	437.2	4.42186	2400.12	2749.63	228.606	250.44	193.725	561.503	566.961	82.3911	75.9088	95.8937	125.143	68.7394
PTmerged122	chr11	29544322	29551952	-	18555.3	14892.8	12858.7	13573.6	1753.3	1559.6	1870.66	3654.84	3754.23	4304.94	4302.4	3662.23	5496.67	5107.78
PTmerged123	chr11	33244095	33256706	-	2.9082	3.31639	0	39.1914	234.493	204.28	212.896	213.858	181.266	95.1422	162.662	139.731	1323.09	1145.29
PTmerged124	chr11	35785117	35791176	+	344.138	3047.77	5037.17	4621.02	1500.17	1588.08	1404.51	2237.9	2152.03	2360.9	2511.32	2271.31	2368.09	2132.03
PTmerged125	chr11	45833288	45837832	-	0	0	0	0	0	0	0	0	0	0	0	0	79.1503	64.3046
PTmerged126	chr11	45928142	45934501	-	1006.24	573.736	598.289	713.462	173.662	178.745	136.213	166.221	134.943	179.495	185.254	148.864	143.326	159.653
PTmerged127	chr11	50300726	50312357	-	4871.24	9032.75	11354.5	9298.16	4407.3	4234.89	4068.22	5132.58	4982.81	5449.59	5390.43	5339	5249.59	5226.41
PTmerged128	chr11	53413053	53423931	+	1006.24	1925.72	3335.88	2410.27	2930.67	2979.74	2854.41	3750.11	3668.63	3534.97	3530.66	3339.84	3345.7	2950.25
PTmerged129	chr11	55499496	55505854	+	4513.53	1848.34	1620.66	1520.45	1418.73	1513.44	1412.58	1546.67	1552.85	1726.29	1398.89	1523.34	1819.39	1867.05
PTmerged130	chr11	57527850	57534852	+	1362.98	1481.32	921.823	1291.53	1046.88	1098.01	1038.24	1016.58	1156.08	1147.59	1156.71	1247.53	1181.91	1072.11
PTmerged131	chr11	58056240	58064921	+	7320.92	4967.96	5542.88	5213.35	6959.25	6783.48	6581.6	6028.56	6526.59	5670.28	4949.43	5718	5623.95	6367.26
PTmerged132	chr11	58950682	58956129	.	282.096	86.2262	79.6391	208.427	4386.69	4694.52	4533.36	5933.28	6266.78	5696.76	6072.7	5456.81	7122.46	8903.96
PTmerged133	chr11	59776315	59793239	.	2359.52	2353.53	1930.25	2485.09	2785.47	2901.17	3081.44	2870.36	3330.26	3577.15	3562.29	3406.51	3716.86	4070.04
PTmerged134	chr11	60736092	60742113	-	1618.9	1910.24	1819.75	1405.55	376.759	399.721	442.944	428.729	359.511	367.818	385.87	379.008	416.074	451.241
PTmerged135	chr11	60773393	60791202	.	5080.63	3946.51	4038.7	3942.3	1873.98	1911.2	2199.58	2092.97	2087.58	2184.35	2103.76	2204.64	2350.98	2257.31
PTmerged136	chr11	60774648	60791202	+	5080.63	3946.51	4038.7	3942.3	1852.4	1884.68	2177.39	2082.83	2072.48	2174.54	2085.68	2197.34	2338.14	2241.79
PTmerged137	chr11	60899614	60909466	-	1110.93	834.626	1341.92	1163.27	1035.11	966.402	985.777	867.593	1043.29	950.441	928.979	990.902	1055.69	1144.18
PTmerged138	chr11	61864205	61874680	-	117.298	1133.1	111.495	236.93	253.135	304.456	286.551	1869.99	1803.6	1780.24	1781.15	1855.77	1572.31	1636.44
PTmerged139	chr11	62218872	62223458	+	1304.81	1863.81	1724.19	1607.74	197.21	179.727	157.401	176.357	185.294	128.491	123.804	136.078	136.909	134.153
PTmerged140	chr11	68971390	68977666	-	3469.49	1292.29	1969.08	1706.61	7485.14	6473.13	7083.06	7366.43	7078.45	7687.88	8065.31	7349.11	5495.6	5037.93
PTmerged141	chr11	69388034	69400932	.	7234.64	6648.26	4455.81	5637.33	2731.5	2910.99	2664.73	3505.85	3701.86	2803.26	2930.62	2718.81	4056.99	4835.04
PTmerged142	chr11	72767530	72778881	.	4182.97	2490.61	3688.29	2901.95	1410.88	1419.16	1384.33	1440.25	1323.24	1435.96	1483.84	1555.3	1348.76	1300.5
PTmerged143	chr11	72769617	72780984	-	1896.15	1490.17	1917.31	1408.22	1158.73	1095.06	1171.43	1079.42	994.95	1033.81	1069.95	1126.07	1023.61	920.22
PTmerged144	chr11	73078943	73089835	+	2630.96	1884.82	2316.5	2405.82	469.968	529.361	419.737	486.501	474.313	430.592	557.568	494.994	443.883	402.458
PTmerged145	chr11	74816913	74827643	+	2697.84	1496.8	2703.75	2583.96	749.593	789.621	790.034	707.453	687.805	851.375	939.823	838.385	808.617	831.525
PTmerged146	chr11	74835166	74849221	+	1402.72	1430.47	962.638	1980.95	2347.88	2951.26	2314.61	1808.16	1681.75	2068.61	2193.22	2207.38	1700.66	2138.68
PTmerged147	chr11	74881199	74889021	+	0	0	0	52.5521	156.002	185.62	135.204	113.517	87.612	105.931	104.826	119.639	112.308	115.305
PTmerged148	chr11	75570571	75580832	+	1839.92	2333.64	1465.36	1498.18	1137.15	1049.88	1242.06	789.55	899.282	992.617	993.14	999.121	1008.63	902.481
PTmerged149	chr11	75691989	75697281	+	740.623	1824.02	1756.04	993.146	973.294	917.297	1027.15	926.379	887.198	1016.16	916.327	957.11	1095.27	1058.81
PTmerged150	chr11	75728427	75733087	-	1894.21	2218.67	2200.03	3210.13	1225.45	1273.8	1352.04	1263.89	1247.72	1011.25	1048.26	1132.46	1170.14	1388.09
PTmerged151	chr11	76209233	76215246	-	3105.96	2194.35	3256.24	2618.7	2677.54	3254.73	2499.25	3059.89	2963.7	2525.68	2703.8	2634.79	3068.68	3741.86
PTmerged152	chr11	77453454	77462675	+	2454.52	5344.92	5067.04	5483.23	11568.7	10236.6	11825.3	11773.3	12369.4	8923.75	7624.31	9530.01	9311.93	9075.81
PTmerged153	chr11	77529268	77538236	-	285.004	929.696	6554.3	4811.64	4523.07	4514.79	4296.25	6010.31	5857.92	5626.14	5235.9	5348.13	5284.89	4707.54
PTmerged154	chr11	78538584	78544539	.	8562.72	5297.39	3431.45	3753.47	4746.77	3874.45	4779.56	18259	17598.9	937.69	979.585	877.656	21063.6	17176
PTmerged155	chr11	78837129	78845390	+	870.523	848.997	779.468	783.828	1433.45	1416.21	1427.71	1878.1	2007.02	1902.84	1878.74	1776.32	2065.4	2178.59
PTmerged156	chr11	79686519	79701991	+	4607.57	5271.96	7865.36	7139.96	1058.65	1178.54	1263.25	895.973	913.381	1035.77	1047.36	1013.73	896.324	1017.79
PTmerged157	chr11	82874013	82883966	-	1440.53	1828.44	616.208	1073.31	361.061	319.188	306.731	426.702	386.701	349.182	394.906	331.518	459.927	592.045
PTmerged158	chr11	84040860	84044097	+	745.47	672.122	525.618	336.69	600.46	565.699	560.995	575.693	628.39	490.423	515.999	463.943	682.404	651.915
PTmerged159	chr11	85186437	85193695	.	2715.29	3380.51	4452.82	3989.51	1976.02	1885.66	1816.17	2342.3	2136.93	2291.26	2353.17	2206.47	2501.79	2302.77
PTmerged160	chr11	85186442	85193211	-	2715.29	3277.7	4452.82	3961.89	1966.21	1876.82	1805.07	2334.19	2126.86	2285.37	2345.94	2197.34	2495.37	2296.12
PTmerged161	chr11	89031521	89042286	.	638.836	1664.83	1957.13	1801.02	598.497	806.317	602.363	876.715	756.283	892.571	928.979	877.656	684.543	810.459
PTmerged162	chr11	89032372	89042286	-	638.836	1664.83	1957.13	1801.02	598.497	806.317	602.363	874.688	756.283	892.571	928.979	876.742	684.543	810.459
PTmerged163	chr11	90476555	90480710	-	0	37.5858	1006.44	869.337	66.7177	100.176	99.8894	82.097	90.6331	122.606	110.248	92.2406	88.7767	100.892
PTmerged164	chr11	95271216	95277607	-	5144.61	4760.13	5988.86	5145.65	4436.73	3526.78	4792.67	4098.77	4082.52	4317.69	3922.86	4168.18	4679.49	4590.02
PTmerged165	chr11	95761409	95774562	+	783.276	1973.25	2342.39	1835.76	973.294	1043.01	993.849	797.659	867.057	1039.7	1040.13	990.902	806.477	749.481
PTmerged166	chr11	95956154	95965000	-	4855.73	4106.8	3422.49	3305.44	240.38	301.51	245.183	260.481	251.759	596.355	431.053	486.775	205.363	176.283
PTmerged167	chr11	97390023	97400427	+	8420.22	5629.03	4675.81	4961.28	4840.96	4252.56	5074.18	4644.06	4539.71	4455.01	4628.63	4824.82	4977.91	4774.06
PTmerged168	chr11	97390754	97401985	.	8420.22	5629.03	4675.81	4952.37	4804.66	4196.58	5016.67	4611.62	4520.58	4427.54	4606.04	4794.68	4947.96	4747.45
PTmerged169	chr11	98062998	98076865	+	2185.03	4315.73	5642.43	3806.91	1480.55	1442.73	1267.28	1950.06	1896.25	875.896	886.506	937.018	1388.34	1434.66
PTmerged170	chr11	98080194	98089033	-	1679	1030.29	1304.09	897.839	564.157	602.037	630.615	608.126	544.806	608.125	666.913	662.123	585.07	577.632
PTmerged171	chr11	98799138	98807865	.	5829.01	4917.11	5817.64	6407.79	5695.54	5540.12	5708.83	5014	4727.02	4445.2	4347.58	4696.05	4455.95	4667.62
PTmerged172	chr11	98895778	98908637	+	4746.19	4899.42	2717.68	2851.17	415.024	422.31	444.962	388.187	392.744	368.798	295.502	352.523	335.854	351.458
PTmerged173	chr11	98943091	98952011	+	465.313	59.6951	140.364	190.613	391.476	377.133	387.45	283.792	278.949	278.561	302.731	348.87	240.66	272.74
PTmerged174	chr11	100453572	100468999	-	1563.64	4973.49	8842.93	5863.57	10008.6	9920.36	9578.28	10878.4	10444	10202.8	9785	9493.48	12088.6	11966.2
PTmerged175	chr11	101252095	101261185	+	4841.19	2430.92	2115.41	2229.46	470.949	479.273	493.393	594.95	565.954	528.676	600.944	492.254	573.305	630.85
PTmerged176	chr11	101604847	101617859	+	168.676	155.871	143.35	297.498	3167.13	3440.35	3402.29	2024.05	2354.45	2867.02	2916.16	2977.27	2591.64	2604.33
PTmerged177	chr11	101606411	101621140	.	60.1029	239.886	0	0	3243.66	3622.04	3513.28	2378.79	2787.47	2942.54	2996.59	3090.52	2568.11	2638.7
PTmerged178	chr11	102475978	102483199	-	3660.46	4901.63	8773.24	6852.26	1301.98	1448.62	1385.33	1177.74	1231.6	1259.41	1128.69	1219.22	988.309	1116.46
PTmerged179	chr11	103065105	103071687	.	1911.66	1542.12	2692.8	2208.08	1087.11	988.991	1013.02	1140.24	1012.07	1162.3	1143.15	1117.85	1269.61	1247.29
PTmerged180	chr11	103418391	103454336	+	388.73	95.07	300.638	261.87	10707.2	13619	9762.92	7985.71	8441.97	11791.7	12496.9	11918.2	6891.42	7916.11
PTmerged181	chr11	103673037	103679816	-	6076.21	5269.75	3660.41	4019.79	3090.6	2746	3143.99	4544.73	4548.78	3944.97	3803.57	3527.06	4787.52	4472.49
PTmerged182	chr11	105921796	105929329	+	1475.43	5361.5	4872.92	4403.69	523.93	691.41	565.031	586.842	549.841	488.462	502.444	547.964	469.554	557.676
PTmerged183	chr11	106051681	106063021	+	7280.21	6232.61	5745.96	6615.33	5203.98	4443.09	5613.98	5123.46	5025.1	4974.86	5151.86	5071.41	5295.58	4639.91
PTmerged184	chr11	107990020	108000841	.	711.541	13.2656	184.165	129.153	2243.87	2266.72	2126.94	1611.53	1782.45	2596.3	2835.73	2508.76	2173.42	2086.57
PTmerged185	chr11	108414540	108428452	-	0	81.8044	340.457	384.788	1576.7	1274.79	1492.29	1567.95	1615.28	1649.78	1527.21	1491.38	1802.27	1450.18
PTmerged186	chr11	109394710	109402698	+	2388.61	2602.26	3282.13	2831.58	2253.69	2042.8	2053.28	2606.83	2671.66	2674.77	2439.02	2458.53	2346.7	2312.75
PTmerged187	chr11	113725333	113730718	.	1968.85	1846.13	2251.8	1980.95	2562.75	2615.38	2692.98	2762.92	2870.05	2623.77	2561.02	2370.86	3094.35	3573.34
PTmerged188	chr11	115963406	115969912	+	2567.94	1208.27	1461.38	1531.14	488.609	499.897	459.088	691.237	856.987	606.163	654.261	563.49	704.866	774.981
PTmerged189	chr11	117722288	117734221	+	5940.49	5928.61	11764.7	7585.32	2869.84	3228.22	2858.45	2470.01	2720	2348.15	2636.02	2473.14	1855.75	2216.29
PTmerged190	chr11	118406484	118411176	-	1904.87	1119.84	766.526	894.277	1591.41	1373	1566.95	1850.73	1863.01	1592.9	1653.73	1573.57	1860.03	1791.66
PTmerged191	chr11	120585018	120598844	-	7957.82	7215.37	6696.65	9910.08	2120.25	2212.71	2156.2	2562.24	2572.97	2906.25	2968.58	2567.21	2671.86	2996.81
PTmerged192	chr11	120621452	120634057	-	4578.48	5897.65	6820.09	6387.31	512.157	600.073	557.968	638.532	594.151	635.589	619.922	581.755	578.653	514.437
PTmerged193	chr11	121609676	121617826	-	562.253	323.901	1337.94	626.172	415.024	406.596	412.674	458.122	424.969	521.811	489.792	471.249	362.594	392.48
PTmerged194	chr12	3500643	3507961	+	0	1035.82	1613.69	1858.03	1663.04	1832.63	1782.87	1676.4	1604.21	2061.74	1913.99	1978.15	1603.33	1675.24
PTmerged195	chr12	3907821	3914149	+	3897.96	1975.47	3742.04	2781.7	397.363	433.113	382.405	385.147	374.617	433.534	447.32	470.336	335.854	353.675
PTmerged196	chr12	3961169	3967874	-	844.349	400.178	505.708	300.171	75.548	88.3905	106.952	140.883	117.823	145.165	149.107	126.032	97.3335	99.7829
PTmerged197	chr12	4103626	4113636	+	2373.09	1867.13	2225.91	1476.8	6317.58	5816.09	6675.44	7457.65	7496.37	6211.7	6379.95	6538.12	5860.33	5906.04
PTmerged198	chr12	7879275	7883874	-	0	0	0	24.94	1737.6	1489.87	1610.34	2097.02	2372.57	2044.08	1972.72	1869.47	2516.77	2448.01
PTmerged199	chr12	22983365	22991022	-
PTmerged200	chr12	51302101	51318496	.	0	1.10546	0	0	0.981143	1.96423	0	1.01354	5.03517	0	3.6147	1.82655	94.1247	68.7394
PTmerged201	chr12	54656490	54662211	.	0	0	0	33.8471	407.174	405.614	462.114	357.781	432.018	427.649	450.031	453.897	466.345	545.48
PTmerged202	chr12	76342600	76348765	-	3.87761	29.8475	333.489	405.275	90.2652	81.5156	86.7726	67.9074	66.4643	60.8125	64.161	73.0619	63.1063	67.6307
PTmerged203	chr12	80453880	80462998	-	0	371.436	287.696	531.756	232.531	212.137	242.156	186.492	197.379	177.533	210.556	179.002	207.502	190.696
PTmerged204	chr12	80876109	80882678	+	6472.69	5967.3	3448.37	3198.55	1069.45	1150.06	1064.48	1165.58	1282.96	1083.84	1125.98	1100.49	1380.85	1572.14
PTmerged205	chr12	81711322	81724920	-	2033.8	2195.45	1918.31	1578.34	221.738	315.259	296.641	246.291	274.921	204.997	211.46	262.109	197.876	208.435
PTmerged206	chr12	84135532	84147259	+	1048.89	648.908	988.52	1151.69	2404.78	1980.93	2458.89	1970.33	1933.51	2114.71	2146.23	2063.08	2264.34	2024.49
PTmerged207	chr12	87163723	87174888	-	2445.8	3612.66	3644.48	3668.85	1687.57	1552.73	1703.16	1874.04	1814.68	1865.57	1847.11	1859.42	2077.16	1883.68
PTmerged208	chr12	98365769	98458781	.	687.306	0	838.202	1002.94	67015	76740.6	61861.8	42938.8	48530	64362.2	68193.2	64283.5	44829	48694.1
PTmerged209	chr12	98369180	98377168	-	0	0	86.6075	30.2843	994.879	1087.2	784.989	681.101	685.791	945.536	1058.2	990.902	638.55	731.742
PTmerged210	chr12	98433349	98452053	+	0	0	50.7699	252.963	10090.1	11412.2	8748.9	6337.69	7353.37	9166.01	9538.3	9366.53	6431.5	7575.74
PTmerged211	chr12	99190274	99196760	-	1795.33	1256.91	2224.92	1357.45	812.387	946.76	815.259	989.219	1066.45	1000.46	1014.83	1092.27	977.613	804.916
PTmerged212	chr12	100889032	100911817	-	146.38	280.788	706.797	235.148	832.991	800.425	880.843	650.695	797.572	462.96	450.934	515.999	718.77	570.98
PTmerged213	chr12	102780456	102786421	-	2666.82	4746.86	3535.98	3529.01	3970.69	3669.19	3651.51	4154.52	4226.53	4087.19	3922.86	3992.83	3541.44	3781.77
PTmerged214	chr12	108202552	108207905	.	1704.21	1633.88	2554.42	1854.47	2572.56	2352.17	2666.74	2325.07	2472.27	1714.52	1554.32	1710.56	1632.21	1887.01
PTmerged215	chr12	108202807	108207891	-	1553.95	1107.68	2305.55	1686.12	2469.54	2258.87	2570.89	2274.39	2394.73	1671.36	1507.33	1652.11	1580.87	1828.25
PTmerged216	chr12	110796273	110801023	+	0	182.402	296.656	290.373	320.834	296.599	345.072	267.576	211.477	178.514	189.772	215.532	208.572	196.24
PTmerged217	chr12	110966424	110975754	+	3746.74	4512.51	2175.14	2182.25	647.555	667.839	603.372	606.099	620.333	611.068	567.508	605.5	510.199	593.154
PTmerged218	chr12	110966424	110975659	.	3746.74	4510.3	2175.14	2182.25	646.573	666.857	603.372	604.072	619.326	610.087	566.605	604.587	510.199	592.045
PTmerged219	chr12	111259576	111268603	+	1802.12	1495.69	1394.68	1263.92	313.966	439.988	379.378	310.144	302.11	360.952	372.314	351.61	272.748	230.609
PTmerged220	chr13	21981465	21987966	+	466.282	523.99	470.866	505.035	8362.28	7970.86	8350.35	6819.12	7396.67	5212.22	4326.8	5685.13	6305.28	6745.33
PTmerged221	chr13	37971488	37979806	-	8277.72	8861.4	9510.9	7503.37	2566.67	2792.16	2293.42	3558.55	3255.74	3704.66	3630.07	3347.15	3381	3480.21
PTmerged222	chr13	38190997	38200397	-	0	0	155.296	61.4592	172.681	171.87	170.518	99.3273	137.964	88.2762	105.73	105.026	93.0551	79.8264
PTmerged223	chr13	41634241	41644897	+	1034.35	1433.79	2935.7	2431.65	473.892	523.468	415.701	557.449	545.813	568.891	560.279	579.929	529.451	472.306
PTmerged224	chr13	49784081	49804609	+
PTmerged225	chr13	52114149	52124128	+	410.057	145.921	426.069	108.667	2658.9	2804.92	2475.04	1746.34	2137.94	2648.29	2924.3	2691.42	1985.18	2193.01
PTmerged226	chr13	53389376	53407736	+	2154.98	2135.76	932.773	1606.85	15878.8	15029.3	16033.8	15579.2	16680.5	13020.7	13444	13132.9	15680.3	14470.7
PTmerged227	chr13	54659003	54666826	.	2943.1	2775.82	2458.86	1936.41	1373.6	1230.59	1361.12	1309.5	1277.93	1476.17	1458.53	1479.5	1378.71	1279.44
PTmerged228	chr13	54660448	54665640	+	2943.1	2775.82	2392.16	1936.41	1289.22	1185.41	1277.37	1279.09	1243.69	1426.15	1416.96	1438.41	1339.14	1256.16
PTmerged229	chr13	55129450	55137184	+	4309.96	1866.02	3180.59	3269.81	1454.05	1358.27	1385.33	1396.66	1460.2	1671.36	1728.73	1607.36	1528.46	1575.46
PTmerged230	chr13	55310402	55325029	+	10712.9	12623.3	15179.2	16164.7	2394.97	2716.53	2478.06	2796.37	2770.35	3143.61	3202.63	2953.53	2621.59	2801.68
PTmerged231	chr13	56735863	56742305	+	2007.63	3813.85	2860.04	2816.44	1231.33	1450.59	1280.4	1618.63	1565.94	1559.55	1533.54	1630.19	1400.1	1470.14
PTmerged232	chr13	64190917	64198329	-	13.5716	870.001	1024.36	780.265	553.365	586.323	518.618	665.898	616.305	611.068	597.33	600.934	613.95	738.394
PTmerged233	chr13	65294409	65305011	+	0	320.585	0	41.8635	156.002	169.906	136.213	386.16	341.385	31.3871	35.2434	31.0513	34.2272	34.3697
PTmerged234	chr13	95024725	95030670	+	0	0	3.98196	85.5085	101.058	161.067	98.8804	238.183	233.632	166.744	190.676	136.078	159.37	218.414
PTmerged235	chr13	100696584	100705030	-	464.343	676.544	450.956	496.128	452.307	443.917	441.935	609.14	577.031	602.24	581.064	610.98	666.36	617.546
PTmerged236	chr14	8366079	8380027	+	247.197	0	36.8331	173.689	1984.85	2099.76	1954.4	2232.84	2423.93	2204.94	2134.48	2271.31	2268.62	2503.44
PTmerged237	chr14	21792426	21798603	+	462.405	1078.93	2123.38	1442.96	2744.26	2812.78	2716.18	3147.05	3004.99	2504.1	2444.44	2522.46	3418.44	3218.55
PTmerged238	chr14	24070417	24131248	+	5.81641	226.62	491.772	863.102	34475.4	42486.3	32561.9	23993.6	25430.7	31325.3	35140.3	34820.4	20956.6	21552
PTmerged239	chr14	24139467	24149123	+	0	0	218.012	97.0878	90.2652	92.3189	96.8624	83.1106	67.4713	84.3528	64.161	68.4955	105.89	73.1742
PTmerged240	chr14	24334150	24370748	-
PTmerged241	chr14	24345399	24355971	.
PTmerged242	chr14	24406760	24436245	-
PTmerged243	chr14	24408943	24433807	.
PTmerged244	chr14	24438557	24448912	-
PTmerged245	chr14	27100954	27108727	+	381.944	611.322	118.463	384.788	246.267	200.352	241.147	201.695	178.245	155.955	163.565	222.839	136.909	129.718
PTmerged246	chr14	31504446	31510196	+	6463.97	7060.6	4307.48	4368.06	705.442	913.368	703.262	916.243	805.628	862.164	943.438	887.702	754.067	1023.33
PTmerged247	chr14	32501098	32513620	-	0	122.707	401.182	171.908	537.667	535.253	514.582	449	457.194	481.596	459.971	509.606	532.66	375.849
PTmerged248	chr14	32501106	32513816	.	0	122.707	401.182	171.908	542.572	540.164	519.627	452.04	460.215	481.596	460.875	511.433	535.869	380.284
PTmerged249	chr14	44924134	44959046	+	0	93.9645	169.233	109.558	12394.8	13267.4	11940.3	3742	4290.98	2062.72	2029.66	2358.98	14066.3	14618.2
PTmerged250	chr14	47318876	47322894	+	2800.6	2384.49	3798.79	3398.96	247.248	291.689	275.453	692.25	559.911	234.422	250.318	239.278	38.5056	47.6741
PTmerged251	chr14	54563201	54571811	-	1584.97	1176.21	2721.67	1964.02	349.287	447.845	333.974	390.214	329.3	464.921	443.705	478.555	299.488	339.262
PTmerged252	chr14	57577314	57582327	-	0	993.813	1161.74	1646.04	606.347	497.933	616.489	648.668	691.833	618.914	514.192	591.801	529.451	425.741
PTmerged253	chr14	57801999	57808679	.	3669.18	3068.77	5280.07	4276.32	1748.4	1568.44	1679.96	1457.48	1347.41	1755.72	1783.86	1779.97	2602.33	2382.59
PTmerged254	chr14	61524781	61534116	.	0	350.432	0	154.984	520.987	538.2	493.393	456.095	477.335	386.454	436.475	405.493	644.968	526.632
PTmerged255	chr14	61525886	61531024	+	0	0	0	22.2678	246.267	264.189	246.192	199.668	225.576	176.552	207.845	188.134	162.579	171.848
PTmerged256	chr14	63517953	63523969	.	1816.66	3100.83	3324.93	2296.26	1189.15	1056.76	1258.2	1297.34	1257.79	1242.73	1153.99	1210.09	1344.49	1333.77
PTmerged257	chr14	63848281	63855428	+	563.222	95.07	99.5489	97.0878	443.477	350.615	540.815	229.061	224.569	279.541	274.717	287.681	325.158	192.914
PTmerged258	chr14	64809337	64823682	-	2742.44	4446.18	1888.44	2684.61	1096.92	1307.2	1106.85	896.986	952.655	1032.83	950.667	1077.66	721.979	794.937
PTmerged259	chr14	65619105	65632618	-	0	0	0	0	535.704	451.773	558.977	487.514	509.56	504.155	503.347	505.04	633.202	535.502
PTmerged260	chr14	76553859	76564607	-	410.057	0	0	23.1586	80.4537	85.4441	98.8804	324.334	234.639	369.779	420.209	405.493	240.66	227.283
PTmerged261	chr14	76568931	76577593	-	0	0	0	0	57.8875	49.1058	46.4132	511.84	419.934	459.036	511.481	471.249	306.975	257.218
PTmerged262	chr14	76570726	76583944	.	0	0	0	0	54.944	54.9985	49.4402	581.774	476.327	479.634	564.797	469.422	311.253	259.436
PTmerged263	chr14	78490869	78495822	-	0	789.302	3135.79	1931.07	549.44	600.073	650.794	799.686	764.339	819.988	786.198	745.231	780.807	720.655
PTmerged264	chr14	78563028	78570118	-	253.014	0	46.788	284.138	649.517	605.966	547.878	893.945	915.395	728.769	697.638	730.619	710.214	572.089
PTmerged265	chr14	79712436	79719469	+	239.442	49.7459	0	5.34428	1369.68	1059.7	1326.81	1367.27	1352.45	1226.06	1163.03	1215.57	987.24	802.698
PTmerged266	chr14	91820838	91827593	+	0	0	0	0.890714	34.34	27.4993	35.3144	4.05417	1.00703	137.319	177.12	161.649	128.352	139.696
PTmerged267	chr15	6000786	6001344	-	0	0	90.5895	107.776	0	0	2.01797	0	0	219.71	177.12	209.14	73.8023	87.5873
PTmerged268	chr15	10706962	10711712	.	0	0	0	71.2571	255.097	294.635	274.444	169.262	144.006	143.204	160.854	149.777	145.465	139.696
PTmerged270	chr15	33682285	33689781	-	0	0	123.441	220.006	1225.45	988.991	1106.85	1655.12	1746.2	1093.64	1042.84	986.335	1204.37	1232.87
PTmerged271	chr15	58909042	58913617	+	0	72.9607	175.206	342.925	318.872	369.276	330.947	269.603	294.054	300.139	303.635	311.426	342.272	286.044
PTmerged272	chr15	59241451	59312698	.	253.983	334.956	354.394	862.211	30394.8	36928.6	27360.6	18397.8	20798.3	33054.5	34883.7	33389.3	18949	20016.5
PTmerged273	chr15	68361841	68375151	+	0	68.5388	0	30.2843	238.418	217.048	249.219	183.451	178.245	176.552	170.795	161.649	233.173	175.175
PTmerged274	chr15	73082998	73090821	-	475.007	743.978	392.223	495.237	1635.57	1432.91	1635.56	1716.94	1789.5	1655.67	1722.41	1621.97	2644.05	2251.77
PTmerged275	chr15	73092296	73110254	-	2298.45	2634.32	2308.54	2267.76	6096.82	5884.84	6252.67	6573.84	6531.63	5829.17	5918.17	5960.93	8223.07	7106.76
PTmerged276	chr15	73151106	73156844	-	0	0	0	0	314.947	260.261	311.776	183.451	195.365	196.169	222.304	203.66	166.857	148.566
PTmerged277	chr15	73165004	73184797	-	158.012	59.6951	68.6887	175.471	1759.19	1614.6	1746.55	1033.81	971.789	933.766	1035.61	1117.85	1208.65	972.329
PTmerged278	chr15	73717940	73726794	-	0	0	0	101.541	122.643	151.246	145.294	160.14	198.386	144.184	147.299	141.557	212.85	249.457
PTmerged279	chr15	74367740	74372015	-	0	93.9645	0	33.8471	4.90572	0.982116	6.0539	8.10835	3.0211	3.92339	5.42206	6.39291	5.34799	0
PTmerged280	chr15	74616099	74674192	+	5488.75	3414.78	4280.6	5169.7	40821.4	45240.2	40213	34753.4	35968.3	42549.1	44718.4	43717.5	37638.1	39021.8
PTmerged281	chr15	74625146	74666860	.	2330.44	1216.01	2301.57	2707.77	31060.1	35810.9	29100.1	24559.2	25885.8	33578.3	35385.2	34435	27355	28586.7
PTmerged282	chr15	75621429	75631223	+	1022.72	803.673	1652.51	1149.91	1519.79	1165.77	1552.83	1367.27	1421.93	1377.11	1351.9	1423.79	1754.14	1492.31
PTmerged283	chr15	76057404	76069382	-	6173.15	4345.58	7606.53	8457.33	5405.12	5847.52	5718.92	5975.85	5760.24	5718.34	6023.9	5955.46	5433.56	6269.7
PTmerged284	chr15	78635567	78696379	-	158.982	261.995	923.814	722.369	14419.9	18034.6	13572.8	9202.98	10239.5	14203.6	15774.6	14957.6	9490.55	9737.71
PTmerged285	chr15	78681228	78686910	+	0	0	125.432	59.6778	133.435	193.477	127.132	113.517	119.837	144.184	130.129	157.996	73.8023	69.8481
PTmerged286	chr15	78966030	78974195	+	1202.06	1084.46	1271.24	1160.6	15.6983	41.2489	14.1258	11.149	22.1548	16.6744	6.32573	21.0053	16.044	16.6305
PTmerged287	chr15	79130494	79140285	+	4815.99	4645.16	4783.32	5014.72	3992.27	4281.04	3903.76	3112.59	3353.43	3073.97	2991.17	3144.4	3359.61	4160.95
PTmerged288	chr15	79923235	79966636	+	1.9388	137.078	238.917	210.208	2596.11	3230.18	2765.62	1913.57	2014.07	2634.55	2742.66	2804.66	2479.33	2474.62
PTmerged289	chr15	80243704	80257389	+	17661.5	11039.2	9855.34	10245.9	5084.28	4574.7	5215.44	4583.24	4967.7	4909.14	5141.92	4962.73	6171.58	6062.37
PTmerged290	chr15	81448725	81461544	+	2284.88	1443.74	1987	1271.05	611.252	586.323	614.471	570.625	627.383	532.6	487.081	574.449	505.92	640.828
PTmerged291	chr15	81818975	81834189	+	11285.8	9127.82	6638.92	5848.43	1634.58	1766.83	1592.18	2143.64	2189.29	1949.92	2009.78	1817.41	2098.55	2179.7
PTmerged292	chr15	82355191	82367013	+	140.563	531.728	0	21.3771	604.384	557.842	607.408	397.309	502.51	463.941	389.484	468.509	326.228	312.653
PTmerged293	chr15	82851519	82856334	-	5200.84	6159.65	5113.83	4666.45	8629.15	8545.39	8299.9	8637.42	9028.07	8130.24	7752.64	8197.54	8848.79	10163.4
PTmerged294	chr15	85635401	85638915	+	0	143.71	0	29.3936	80.4537	104.104	76.6827	59.7991	62.4362	81.4103	87.6566	118.726	91.9855	87.5873
PTmerged295	chr15	88744958	88751414	-	0	1.10546	115.477	74.82	429.741	404.632	440.926	360.822	447.123	418.822	360.567	410.973	559.4	434.61
PTmerged296	chr15	88779430	88784705	+	697.969	640.064	48.779	195.066	18.6417	36.3383	43.3863	943.609	907.338	448.247	416.595	416.453	2.1392	7.7609
PTmerged297	chr15	88952990	88968854	-	2104.57	1733.37	1017.39	1165.94	2793.31	3116.25	2835.24	2419.33	2684.75	2536.47	2759.83	2708.77	2491.1	2939.16
PTmerged298	chr15	88974478	88986337	-	4513.53	2928.38	1954.14	2205.41	2950.3	3373.57	3011.82	2597.71	2835.81	2967.06	2997.49	2992.8	2984.18	3214.12
PTmerged299	chr15	89360352	89374901	+	9121.1	8953.16	9669.18	8923.17	2990.52	2996.44	2994.66	3033.54	3078.51	3049.45	3259.56	3026.59	3727.55	3927.01
PTmerged300	chr15	89549055	89560658	+	281.126	111.652	283.714	534.428	165.813	186.602	179.599	87.1647	97.6824	86.3145	70.4867	96.807	77.0111	87.5873
PTmerged301	chr15	89766015	89775548	+	116.328	205.616	565.438	566.494	203.097	117.854	195.743	642.587	669.678	784.678	880.18	870.349	221.407	104.218
PTmerged302	chr15	90066687	90075161	-	3.87761	0	0	0	391.476	336.866	327.92	100.341	65.4573	125.548	158.143	128.772	110.169	73.1742
PTmerged303	chr15	93239506	93244319	-	0	577.052	959.651	882.697	403.25	439.006	413.683	302.036	392.744	395.281	374.122	426.499	327.297	361.436
PTmerged304	chr15	100478300	100482671	-	7017.5	5346.03	2805.29	2767.45	1495.26	1124.52	1693.07	1417.95	1282.96	1437.92	1463.05	1475.85	1575.52	1235.09
PTmerged305	chr15	100571391	100584072	-	1126.44	968.387	1241.37	1273.72	5408.06	4302.65	5725.98	2941.3	3320.19	4555.05	4938.59	4213.84	2918.93	2843.81
PTmerged306	chr15	100815142	100825832	+	434.292	426.709	203.08	374.1	776.084	737.569	789.025	426.702	444.102	511.021	469.008	597.281	469.554	514.437
PTmerged307	chr15	102279107	102297982	+	3324.08	2558.04	3410.55	3342.85	467.024	439.006	584.201	457.108	397.779	421.764	464.489	431.978	392.543	440.154
PTmerged308	chr15	102428217	102440028	+	1601.45	4640.74	4084.49	4300.37	2168.33	2071.28	2094.65	2034.18	1945.59	2052.91	1948.33	2157.15	2392.69	2250.66
PTmerged309	chr15	102528916	102534355	-	3424.9	4604.26	2649.99	3095.23	386.57	507.754	441.935	353.727	398.786	347.22	279.236	364.396	280.235	303.784
PTmerged310	chr15	103153337	103159890	-	235.565	592.529	323.534	580.745	201.134	208.209	182.626	187.506	191.337	265.81	262.066	236.538	174.345	172.957
PTmerged311	chr15	103188045	103202889	-	1499.66	5081.82	4693.73	3364.23	3978.54	4279.08	3938.06	4680.54	5032.15	4901.29	4760.56	4695.14	4798.22	4686.47
PTmerged312	chr16	4469134	4475108	-	20.3574	310.636	170.229	146.077	90.2652	75.6229	61.548	57.772	59.4151	56.8891	59.6426	52.9699	69.5239	73.1742
PTmerged313	chr16	4476737	4484989	-	1998.91	2042.9	1906.36	2126.13	440.533	572.574	371.306	656.776	636.446	548.293	560.279	581.755	635.342	722.872
PTmerged314	chr16	4963638	4969130	+	758.072	726.29	395.209	524.63	1466.81	1512.46	1540.72	1360.18	1382.66	1234.89	1250.69	1345.25	7558.85	6760.85
PTmerged315	chr16	8654479	8668749	.	3589.69	3728.73	2066.63	3018.63	4702.62	4630.68	4882.47	5095.08	5025.1	3308.4	3367.1	3296.92	5964.08	6377.24
PTmerged316	chr16	8655556	8667018	-	3421.02	3609.34	2066.63	2943.81	4640.81	4570.77	4813.86	5057.58	4971.73	3286.82	3336.37	3256.73	5933.06	6326.24
PTmerged317	chr16	10793006	10805478	.	12892.1	4384.27	5764.88	4078.58	62447.8	39519.4	64468	63639.4	70862	45865.4	47279.4	41751.2	122263	92824.7
PTmerged318	chr16	11172102	11179612	.	588.427	883.266	363.353	217.334	2029.99	1894.5	2171.33	1375.38	1433.01	1616.44	1480.22	1688.64	1603.33	1773.92
PTmerged319	chr16	13104786	13108528	-	0	0	101.54	0	54.944	58.927	61.548	57.772	43.3025	57.87	52.4132	42.9238	68.4543	32.1523
PTmerged320	chr16	13411094	13419273	+	1602.42	1758.79	2295.6	2026.37	1175.41	1489.87	1103.83	1013.54	1009.05	998.502	925.364	1070.36	775.459	911.351
PTmerged321	chr16	13750893	13761250	+	0	456.557	40.815	265.433	1273.52	1054.79	1165.38	970.975	1043.29	1165.25	1234.42	1236.57	1080.29	988.96
PTmerged322	chr16	16741152	16757105	-	715.418	126.023	189.143	38.3007	5630.78	3891.14	5566.56	5653.55	5469.21	5514.32	5294.64	5078.71	7052.93	6075.67
PTmerged323	chr16	17230627	17241331	+	211.33	258.679	253.85	77.4921	219.776	253.386	215.922	101.354	95.6683	176.552	144.588	188.134	116.586	124.174
PTmerged324	chr16	17250613	17266469	.	4744.25	3707.73	4605.13	4230.89	379.702	528.379	421.755	380.079	342.392	469.826	439.186	432.892	339.063	413.545
PTmerged325	chr16	17256076	17267016	+	4734.56	3642.51	4510.56	4111.53	335.551	444.899	365.252	331.429	318.223	429.611	395.81	400.014	329.436	374.74
PTmerged326	chr16	17480097	17489733	+	3418.11	3841.49	4313.45	3795.33	846.727	812.21	868.735	859.485	853.966	944.556	940.727	872.176	820.382	666.328
PTmerged327	chr16	17480857	17490766	.	3614.9	3929.93	4353.27	3912.91	844.764	817.121	876.807	873.675	881.156	956.326	966.029	883.135	831.078	687.394
PTmerged328	chr16	18496691	18512821	+	1878.7	559.365	1253.32	1066.18	468.986	480.255	512.564	368.93	416.912	403.128	429.246	441.111	411.795	398.023
PTmerged329	chr16	24981153	24993511	+	0	8.84372	423.083	411.51	647.555	768.997	559.986	938.541	809.656	686.593	700.349	698.654	834.287	681.85
PTmerged330	chr16	30956751	30967817	-	1.9388	269.733	473.853	347.378	74.5669	106.069	103.925	82.097	52.3658	73.5635	104.826	82.1946	93.0551	84.2612
PTmerged331	chr16	31959323	31964317	-	941.289	384.702	693.856	591.434	402.269	470.434	456.061	431.77	484.384	451.19	428.342	426.499	500.572	449.023
PTmerged332	chr16	32386047	32394530	.	336.382	1199.43	2149.26	1444.74	1669.91	1488.89	1590.16	1910.53	1749.22	1602.7	1488.35	1552.56	1867.52	1655.29
PTmerged333	chr16	37882099	37888782	+	243.32	946.278	2320.48	1735.11	3714.61	3246.88	3940.08	3804.84	3728.04	3975.37	3649.04	3830.27	3979.98	3209.68
PTmerged334	chr16	43963290	43971661	-	854.043	982.758	1336.94	1232.75	441.514	488.112	451.016	429.742	483.377	415.879	413.884	424.672	390.404	419.088
PTmerged335	chr16	44733633	44741465	+	1418.23	1358.62	1161.74	1274.61	886.953	855.423	785.998	1294.3	1311.16	1159.36	1163.03	1040.22	1261.06	1216.24
PTmerged336	chr16	46386378	46396144	-	316.994	97.2809	89.594	93.5249	973.294	778.818	964.588	967.934	937.549	641.474	663.298	739.751	904.88	777.198
PTmerged337	chr16	59554120	59559766	-	187.094	1116.52	3683.31	2464.6	8533.98	6428.93	8559.21	7714.08	8258.69	7864.43	7637.87	7690.67	10112	8757.62
PTmerged338	chr16	59554539	59559933	.	187.094	1008.18	3592.72	2125.24	7593.07	5720.83	7627.92	6962.03	7336.25	7131.74	6782.09	6868.73	9070.2	7830.74
PTmerged339	chr16	69903320	69908391	+	0	0	0	0	730.952	545.075	618.507	516.907	543.799	635.589	600.944	547.964	761.554	697.372
PTmerged340	chr16	90246209	90252443	-	2263.55	1557.6	1308.07	1478.58	559.252	635.429	680.055	476.365	501.503	366.837	390.388	429.238	446.023	432.393
PTmerged341	chr16	91316081	91321727	-	0	0	81.6301	31.175	416.005	252.404	345.072	309.131	276.935	361.933	347.915	326.952	340.132	190.696
PTmerged342	chr16	91504466	91512915	+	5459.67	5566.01	2366.28	2843.16	793.745	888.815	797.097	718.602	846.916	764.08	791.62	746.144	733.745	784.959
PTmerged343	chr16	91654676	91660576	+	3651.74	14502.6	18854.6	17012.6	12404.6	11902.3	12718.2	11414.5	11332.2	10257.7	9690.12	10330.9	10597.6	10489.4
PTmerged344	chr16	91924498	91928996	-	7496.38	4679.43	3833.63	5373.68	3156.34	2849.12	3318.55	3930.52	3766.31	3680.14	3623.74	3359.93	1701.73	1893.66
PTmerged345	chr16	92078627	92087635	+	217.146	357.065	2598.23	1202.46	1819.04	1719.69	1789.94	1695.66	1555.87	1634.09	1546.19	1624.71	1812.97	1676.35
PTmerged346	chr16	95991351	96001539	-	2.9082	218.882	2994.43	2222.33	1105.75	1050.86	1009.99	1193.95	1220.53	1223.12	1157.61	1079.49	1126.29	1136.42
PTmerged347	chr17	3200382	3207018	+	0	0	77.6481	27.6121	73.5857	95.2653	75.6738	89.1918	73.5135	49.0423	63.2573	71.2353	56.6887	68.7394
PTmerged348	chr17	13376982	13384654	+
PTmerged349	chr17	13486526	13494006	-
PTmerged350	chr17	23813672	23824312	+	9199.62	34804.4	48747.1	49602.1	8503.57	9770.09	8766.05	7902.6	8613.17	6779.61	5764.55	7559.16	5368.32	6971.5
PTmerged351	chr17	24073043	24080410	-	8645.12	9757.94	6923.63	6062.2	4667.3	4367.47	4051.07	4877.17	4865.99	4532.49	4343.07	4260.42	5202.53	5666.56
PTmerged352	chr17	24172619	24178364	.	240.412	676.544	661.005	597.669	174.643	194.459	205.833	138.855	146.02	173.61	181.639	214.619	155.092	177.392
PTmerged353	chr17	24173075	24181018	-	631.08	870.001	1508.17	951.282	249.21	305.438	293.614	230.074	205.435	255.02	290.984	305.947	260.982	262.762
PTmerged354	chr17	24937079	24946571	-	5583.75	4242.77	2325.46	2603.56	298.268	370.258	280.497	443.932	457.194	445.305	425.631	427.412	359.385	400.24
PTmerged355	chr17	24937948	24944512	.	4827.62	3650.24	1681.38	2064.67	185.436	260.261	182.626	336.496	360.518	318.775	285.562	310.513	269.539	304.892
PTmerged356	chr17	26280029	26287955	.	4188.78	3525.33	2546.46	2175.12	780.009	834.799	848.555	790.564	754.269	971.038	1022.06	874.003	819.313	838.177
PTmerged357	chr17	26370739	26379819	-	0	0	0	0	2.94343	25.535	20.1797	19.2573	19.1337	9.80847	13.5551	24.6584	9.62639	7.7609
PTmerged358	chr17	26439077	26447791	+	23.2656	164.714	535.573	621.718	53.9629	79.5514	57.5121	56.7584	47.3306	52.9657	67.7757	54.7964	48.1319	66.522
PTmerged359	chr17	26769587	26777324	+	0	631.22	1718.21	961.971	2815.88	2448.42	2882.67	3258.54	3198.34	3142.63	3097.8	2856.72	4002.44	3366.01
PTmerged360	chr17	26908432	26920726	-
PTmerged361	chr17	27122578	27171039	.	8134.25	4133.33	2976.51	4015.34	5887.84	5366.28	5740.11	6604.25	5986.82	5834.08	6120.6	5778.28	7916.1	7851.81
PTmerged362	chr17	27203352	27264933	+	1393.03	818.044	4890.84	7126.6	475.854	520.522	509.537	398.323	424.969	720.922	738.303	720.573	804.338	758.35
PTmerged363	chr17	27262317	27374844	.	4662.82	6149.7	8695.6	11120.6	93050.6	125018	90391.8	55185.4	56837	50224.3	59087.7	54884.1	23505.5	25349.3
PTmerged364	chr17	27270796	27275307	-	0	0	0	0	24.5286	29.4635	32.2875	21.2844	21.1477	7.84678	15.3625	17.3522	11.7656	4.4348
PTmerged365	chr17	27279392	27314752	-	1889.36	1661.51	3639.51	4784.91	22614.4	30934.7	21680	14297	15108.5	12649	14922.4	13732.9	6031.47	6375.02
PTmerged366	chr17	27542859	27583638	.	19615.8	16394	23134.2	26181.6	4262.09	4254.53	4582.8	4687.64	4691.78	5684.99	5772.68	5260.45	5107.33	5723.11
PTmerged367	chr17	27550017	27554986	-	1089.61	809.2	138.373	228.913	256.078	381.061	332.965	208.79	235.646	211.863	256.644	226.492	123.004	141.914
PTmerged368	chr17	27567459	27583439	+	5823.19	4278.15	4204.95	3569.09	3003.28	2623.23	3253.97	3318.34	3397.74	3591.86	3710.49	3357.19	3450.53	3573.34
PTmerged369	chr17	27584759	27589593	+	925.778	469.822	95.5669	87.2899	161.889	177.763	191.707	89.1918	105.739	153.993	139.166	152.517	77.0111	76.5003
PTmerged370	chr17	27627442	27635875	-	13721.9	8548.56	7525.9	9638.41	2144.78	2198.96	2198.58	2462.91	2274.89	367.818	412.076	355.263	2246.16	2210.75
PTmerged371	chr17	27893732	27902053	.	7955.88	4237.25	4175.08	5362.1	953.671	1096.04	977.705	1162.53	1066.45	1010.27	1055.49	1017.39	941.247	1058.81
PTmerged372	chr17	27894161	27902950	+	8129.4	4634.11	4280.6	5504.61	990.955	1140.24	1026.14	1215.24	1136.94	1074.03	1114.23	1067.62	1015.05	1145.29
PTmerged373	chr17	28894137	28902967	.	565.161	295.159	206.066	132.716	386.57	316.241	358.189	273.657	309.16	312.89	263.873	221.925	382.916	408.001
PTmerged374	chr17	30574303	30583559	+	977.157	960.649	1210.51	1246.11	458.194	465.523	478.258	7064.4	6716.92	310.928	342.493	278.548	5704.17	5098.91
PTmerged375	chr17	33423348	33437736	.	2141.41	540.572	986.53	399.04	14433.6	11861	13719.1	14251.4	14844.7	11335.6	11590.5	11015.9	19911.6	19432.2
PTmerged376	chr17	33423518	33441027	+	2141.41	540.572	986.53	399.04	14517	11973	13798.9	14303.1	14887	11378.8	11630.3	11050.6	19970.5	19478.7
PTmerged377	chr17	33637746	33652321	-	6911.83	7989.19	9317.78	7992.37	2440.1	2368.86	2850.38	2075.74	2205.41	2501.16	2577.28	2616.53	2328.52	2326.05
PTmerged378	chr17	36000011	36015007	+
PTmerged379	chr17	45443032	45453063	-	0	221.093	429.056	353.613	1285.3	1308.18	1300.58	1093.61	1256.78	1399.67	1391.66	1315.11	1345.56	1405.83
PTmerged380	chr17	46170128	46174794	-	1524.87	1482.43	639.104	889.823	838.877	770.961	822.322	735.833	772.396	870.011	944.341	827.426	1179.77	1073.22
PTmerged381	chr17	47679122	47688022	.	8264.15	5750.63	5553.83	6024.79	1867.12	1682.37	1859.56	1643.97	1779.43	1563.47	1651.92	1621.97	2244.02	2139.79
PTmerged382	chr17	50196495	50201358	-	91.1237	2.21093	95.5669	0	88.3029	132.586	85.7636	37.5011	59.4151	55.9083	45.1838	50.23	52.4103	54.3263
PTmerged383	chr17	50234978	50245508	+	238.473	468.717	206.066	366.974	4820.36	3945.16	4990.43	4181.88	4525.61	3730.16	3280.34	3773.65	4965.08	4811.76
PTmerged384	chr17	50235163	50250830	.	692.153	468.717	206.066	366.974	5020.51	4106.23	5194.25	4388.64	4752.2	3871.4	3420.41	3908.81	5118.03	4962.54
PTmerged385	chr17	56067011	56074907	+	11595	9441.77	11209.2	11157.1	16764.8	14756.3	16067.1	17093.4	16525.4	14330.2	14907	14050.7	22745	21193.9
PTmerged386	chr17	56067643	56073493	.	11001.7	8524.24	10793.1	10367	16108.4	14080.6	15419.3	16544.1	15875.9	13891.7	14419.1	13553	22170.6	20471
PTmerged387	chr17	65772434	65781010	-	0	161.398	0	0	380.684	470.434	393.504	331.429	370.589	340.354	419.306	400.927	511.268	557.676
PTmerged388	chr17	66148673	66238888	.	1267.01	1494.59	1668.44	1409.11	25025	28932.2	23250	16673.8	17947.4	25042	27092.2	26137.9	17028	17450.9
PTmerged389	chr17	66163530	66171978	-	0	53.0623	190.138	26.7214	521.968	529.361	521.644	938.541	913.381	683.65	731.074	785.415	679.195	638.611
PTmerged390	chr17	66174999	66182029	-	0	100.597	74.6617	127.372	1645.38	1858.16	1582.09	1145.3	1193.34	1607.61	1745	1664.9	1030.02	1025.55
PTmerged391	chr17	66709923	66728995	.	0	117.179	63.7113	20.4864	522.949	607.93	489.357	1819.31	2090.6	1053.43	1077.18	1108.71	644.968	492.263
PTmerged392	chr17	66719949	66729975	+	0	0	63.7113	20.4864	264.909	299.545	261.327	998.34	1083.57	429.611	469.911	479.468	377.568	263.87
PTmerged393	chr17	78882519	78890205	+	4.84701	2.21093	0	163.891	173.662	165.978	195.743	215.885	182.273	210.882	203.327	221.925	285.583	190.696
PTmerged394	chr17	83574221	83588299	-	0	0	964.629	818.566	309.06	436.06	346.081	264.535	209.463	348.201	300.02	326.952	275.956	298.24
PTmerged395	chr17	84183956	84187999	-
PTmerged396	chr18	3255125	3264995	-
PTmerged397	chr18	9312369	9317083	-	2505.9	2527.09	3045.2	2752.31	2145.76	1962.27	2162.25	2886.57	2887.17	2611.01	2571.86	2389.12	3051.56	2674.18
PTmerged398	chr18	10811995	10818535	+	828.838	1641.61	3193.53	3374.02	2673.62	2459.22	2543.65	2842.99	2755.25	2808.16	2567.34	2564.47	3047.29	2548.9
PTmerged399	chr18	14759859	14770681	+	1214.66	1101.04	536.569	588.762	3789.18	3902.93	3436.6	6787.7	6442	7138.6	6641.11	6475.11	6955.6	7009.2
PTmerged400	chr18	23959879	23966462	+	207.452	458.768	2638.05	1834.87	3170.07	2642.87	2922.02	3090.29	3112.74	3289.76	3067.98	2923.39	3798.14	3666.47
PTmerged401	chr18	33198141	33204668	-	591.335	1288.97	1537.03	1369.92	480.76	486.148	355.162	412.512	367.568	388.415	393.099	413.713	472.763	403.567
PTmerged402	chr18	34313670	34318622	+	151.227	490.826	7670.24	6685.7	730.952	1026.31	811.223	950.704	862.022	1048.53	999.465	1012.82	736.953	746.155
PTmerged403	chr18	34764007	34774289	.	11117.1	7403.3	4986.4	4806.29	2725.62	2655.64	2711.14	2317.97	2411.85	2198.08	2316.12	2320.63	2636.56	2758.44
PTmerged404	chr18	34902167	34908189	-	2752.13	7998.04	3395.61	3811.36	4232.65	4157.3	3619.22	4479.86	4540.72	4434.41	4335.84	4059.5	5488.11	5798.5
PTmerged405	chr18	44418980	44423922	+	0	264.206	633.131	995.818	425.816	528.379	465.141	461.162	462.229	503.174	463.586	509.606	345.48	395.806
PTmerged406	chr18	54948926	54959017	.	0	0	17.9188	0	311.022	346.687	318.839	262.508	279.956	300.139	278.332	276.722	255.634	262.762
PTmerged407	chr18	60683765	60692015	-	2479.73	3654.67	2374.24	2743.4	515.1	573.556	553.932	577.72	602.207	622.838	591.908	600.021	510.199	498.915
PTmerged408	chr18	61191019	61199968	-	149.288	616.849	1005.44	1077.76	1322.58	1309.16	1381.3	1447.34	1407.83	1353.57	1261.53	1326.07	1322.02	1201.83
PTmerged409	chr18	61191320	61199342	.	1.9388	616.849	939.742	1017.2	1194.05	1184.43	1209.77	1268.96	1243.69	1223.12	1124.17	1180.86	1185.12	1059.92
PTmerged410	chr18	64489261	64498305	+	94.0319	0	39.8196	0	235.474	268.118	201.797	242.237	247.731	233.442	258.451	225.579	174.345	228.392
PTmerged411	chr18	65626044	65637053	+	0	330.534	205.071	399.04	166.794	193.477	185.653	131.761	151.055	134.376	156.336	134.251	131.561	113.087
PTmerged412	chr18	67025081	67101091	.	197.758	288.526	104.526	273.449	32831	35116.5	29178.8	22138.8	26230.2	34488.5	37389.6	34993.9	24904.5	25894.8
PTmerged413	chr18	67025085	67096012	-	197.758	288.526	104.526	273.449	32729	35003.6	29095	22087.1	26196	34393.4	37306.5	34913.5	24861.8	25846
PTmerged414	chr18	67075265	67105951	+	197.758	160.292	0	89.0714	5319.76	5485.12	4682.69	6605.26	7634.33	6787.46	6843.54	6772.83	4124.37	5750.82
PTmerged415	chr18	76306439	76311367	+	0	1010.39	343.444	262.761	282.569	339.812	255.273	451.027	455.18	365.856	397.617	349.784	375.429	354.784
PTmerged416	chr18	76968708	76976894	+	457.558	626.798	876.03	546.898	531.78	626.59	540.815	785.496	749.234	841.567	767.221	677.649	751.928	728.415
PTmerged417	chr18	76969361	76976896	.	457.558	581.474	876.03	513.942	514.119	603.019	519.627	754.076	711.974	818.026	747.34	655.73	724.118	686.285
PTmerged418	chr18	77714207	77718954	+	0	279.683	160.274	166.563	1550.21	1365.14	1477.15	1922.69	2060.39	1581.13	1598.6	1500.51	2119.94	2135.36
PTmerged419	chr18	80125010	80133135	-	2059.98	3059.93	5027.22	4434.86	804.537	911.404	778.935	991.246	911.367	982.809	963.318	898.661	851.401	870.329
PTmerged420	chr18	80221904	80225944	+	1299.97	494.143	962.638	781.156	628.913	585.341	596.309	517.921	560.918	640.493	632.573	574.449	587.21	607.567
PTmerged421	chr19	4772000	4806869	-	8227.31	9954.71	6630.95	7048.22	6221.43	6853.21	7121.41	5804.56	5568.9	5027.82	5827.81	5654.99	5429.28	4749.67
PTmerged422	chr19	5568048	5581936	+	1227.26	1890.34	1446.45	1952.44	1117.52	1006.67	1086.68	1210.17	1282.96	1182.9	1113.33	1082.23	1174.42	1266.13
PTmerged423	chr19	5840434	5846493	-	1563.64	141.499	384.259	360.739	1960.32	3578.83	3558.68	3010.22	3310.12	2481.54	4456.03	3691.45	3053.7	1447.96
PTmerged424	chr19	6299030	6306416	-	294.698	1390.67	758.563	1308.46	2256.63	2126.28	2364.05	2256.15	2098.66	1834.18	1909.47	2027.47	2229.04	2349.33
PTmerged425	chr19	6299042	6306394	.	294.698	1390.67	758.563	1308.46	2254.67	2124.32	2359	2254.12	2097.65	1830.26	1908.56	2024.73	2229.04	2348.23
PTmerged426	chr19	7211075	7218306	-	2646.47	1905.82	3049.18	3066.73	342.419	359.455	329.938	838.201	766.354	118.682	168.987	115.072	340.132	374.74
PTmerged427	chr19	7273399	7278090	-	5758.24	4282.57	6013.75	5548.26	868.312	1110.77	939.364	882.796	963.732	915.13	895.543	889.528	795.781	1027.76
PTmerged428	chr19	9982714	9989661	+	18934.4	13417	12915.5	11985.4	4311.14	5311.28	3994.57	5622.13	5750.17	4513.86	4071.96	4317.04	4664.52	5636.63
PTmerged429	chr19	10567524	10578638	.	1569.46	1462.53	584.352	562.931	841.821	726.766	834.429	685.155	725.065	770.946	871.144	829.252	864.236	776.09
PTmerged430	chr19	12765353	12771095	-	3087.54	4233.93	4614.09	4038.5	7574.43	6625.36	7114.34	9301.29	9012.96	7185.68	6783.89	7096.13	8153.55	8104.59
PTmerged431	chr19	23717006	23728613	+	0	204.511	445.979	182.596	2773.69	2206.82	2892.76	2621.02	2367.54	1469.31	1428.71	1459.41	2941.4	2235.14
PTmerged432	chr19	31905100	31934747	-	217.146	207.827	0	18.705	885.972	1175.59	1257.19	1774.71	1176.22	1464.4	1745	1509.64	299.488	415.762
PTmerged433	chr19	37246878	37270038	-	438.169	455.451	531.591	821.238	5040.13	4373.36	4770.47	4183.91	4646.46	4530.53	4359.33	4487.82	5390.78	5337.28
PTmerged434	chr19	40592227	40597527	-	684.397	430.026	481.817	636.86	834.953	851.495	897.995	758.131	740.171	948.479	950.667	922.406	874.932	808.242
PTmerged435	chr19	41858519	41863232	-	2464.22	2261.78	2120.39	1810.82	345.362	340.794	314.803	292.914	301.103	317.794	388.581	318.732	300.557	315.979
PTmerged436	chr19	44301221	44307041	+
PTmerged437	chr19	44568006	44580032	+	8707.16	5889.92	7013.22	7330.57	1684.62	1679.42	1772.78	1508.15	1559.9	1536.01	1426	1623.8	1394.76	1451.29
PTmerged438	chr19	56786146	56793501	-	0	1363.04	1534.05	1515.1	1423.64	1790.4	1376.25	1626.74	1424.95	1919.52	1799.22	1754.4	1537.01	1858.18
PTmerged439	chr19	58871054	58887787	+	291.79	0	0	73.9292	941.898	1247.29	830.393	1216.25	1460.2	1162.3	1157.61	1190.91	743.371	844.829
PTmerged440	chr19	61169999	61179005	-
PTmerged441	chr2	25981657	25990434	+	390.669	159.187	167.242	460.499	852.613	756.229	924.229	766.239	767.361	659.129	592.811	652.99	637.481	629.741
PTmerged442	chr2	26135619	26142662	-	1118.69	1229.28	2104.46	2367.52	661.291	785.693	727.477	796.645	855.98	841.567	896.446	833.819	821.452	840.394
PTmerged443	chr2	27511822	27516799	.	534.14	386.913	485.799	710.79	250.192	268.118	270.408	270.616	310.167	268.752	275.621	252.063	340.132	371.414
PTmerged444	chr2	28685730	28692958	+	2220.9	3795.06	2601.21	2257.96	2227.2	2142.98	2086.58	2367.64	2532.69	1985.23	2019.72	1930.66	2767.05	2961.34
PTmerged445	chr2	28819211	28830653	-	2491.36	2876.42	1454.41	1955.12	1917.15	1523.26	2004.85	1595.32	1718	1928.35	1848.92	1784.54	2065.4	1730.68
PTmerged446	chr2	29108536	29124514	-	292.759	116.074	396.205	579.855	3000.34	2847.15	3083.45	3453.14	3470.24	3441.79	3753.87	3541.67	2915.73	2939.16
PTmerged447	chr2	29110041	29126084	.	623.325	578.158	1067.16	1046.59	5435.53	5113.88	5758.27	6270.79	6508.47	5837.02	6502.85	5965.5	5649.62	5362.78
PTmerged448	chr2	29177571	29182478	+	2560.19	2293.84	9931.99	13497	29871.9	26268.7	29441.1	33024.3	34673.2	36366.9	35003	32620.3	28939.1	30615.6
PTmerged449	chr2	30254201	30259888	.	1415.33	1577.5	1903.37	1740.45	346.344	329.991	370.297	300.009	378.645	373.703	338.878	314.166	397.891	426.849
PTmerged450	chr2	30254202	30259888	+	1415.33	1577.5	1903.37	1740.45	346.344	329.991	370.297	300.009	378.645	373.703	338.878	314.166	397.891	426.849
PTmerged451	chr2	31796085	31804437	+	5531.4	3314.18	3459.32	4458.02	2643.2	2542.7	2858.45	2439.6	2493.42	2346.19	2263.71	2335.24	2560.62	3063.34
PTmerged452	chr2	32229773	32237509	+	5401.51	5056.39	4709.66	4482.07	1696.4	1467.28	1638.59	1881.14	1932.5	1708.64	1679.93	1680.42	2209.79	1877.03
PTmerged453	chr2	32961155	32967235	+	27990.5	19535.8	9037.05	9943.93	2262.52	2193.07	2311.58	5377.86	5174.15	6319.6	6940.23	6109.8	2944.61	3298.38
PTmerged454	chr2	33408239	33413346	-	781.338	1267.97	1749.07	1479.48	604.384	526.414	648.776	568.598	540.778	416.86	361.47	433.805	407.517	308.218
PTmerged455	chr2	37566630	37583336	-	253.983	1204.96	1469.34	2337.23	4242.46	4082.66	4056.11	3840.32	3982.82	3625.21	3620.13	3706.98	3658.03	3727.45
PTmerged456	chr2	38721798	38729638	-	6787.75	5406.83	3771.91	3105.03	5469.87	5286.73	5356.69	5654.56	5269.81	4657.06	4709.96	4995.6	5277.4	5320.65
PTmerged457	chr2	68543370	68561676	-	286.943	284.104	70.6797	23.1586	295.324	361.419	305.722	271.63	168.175	248.154	274.717	297.727	90.9159	79.8264
PTmerged458	chr2	69108817	69114215	+	497.303	217.777	532.587	752.653	335.551	380.079	312.785	486.501	437.053	510.04	524.132	506.867	552.983	460.11
PTmerged459	chr2	75958451	75965391	-	0	0	0	0	69.6612	72.6766	69.6199	28.3792	25.1759	25.502	37.9544	28.3115	10.696	9.97829
PTmerged460	chr2	75975274	75979990	-	716.388	1031.4	30.8602	255.635	8190.58	6541.88	7854.94	9297.24	9122.73	7256.31	6955.59	6388.35	15463.2	13589.3
PTmerged462	chr2	84587830	84600863	-	0	204.511	290.683	195.957	1098.88	1244.34	1282.42	1189.9	1033.22	956.326	1035.61	1053	1153.03	919.112
PTmerged463	chr2	91013357	91018969	+	6123.71	9617.54	8385	8294.33	1193.07	1365.14	1214.82	1422	1329.29	1465.39	1466.67	1347.08	1168	1288.31
PTmerged464	chr2	91261791	91283013	+	9715.34	7477.36	4851.02	5460.08	4830.17	4427.38	4997.5	4735.28	4969.72	5193.58	5280.18	5211.14	6143.77	5636.63
PTmerged465	chr2	91934160	91939994	+	2177.28	2483.98	2765.47	3320.58	173.662	241.601	180.608	208.79	190.33	214.805	206.942	197.267	162.579	191.805
PTmerged466	chr2	92515545	92522497	-	0	0	0	33.8471	125.586	131.604	123.096	58.7855	35.2462	43.1573	27.1103	42.0106	40.6447	37.6958
PTmerged467	chr2	92527705	92617390	+	165.768	738.45	1199.56	990.474	48098.6	54589	46931.9	27658.6	31030.8	42319.6	50694.4	46867.4	29084.5	24804.9
PTmerged468	chr2	92965212	92973415	-	288.882	361.487	561.456	516.614	186.417	184.638	170.518	170.275	205.435	166.744	131.937	153.43	111.238	169.631
PTmerged469	chr2	93048977	93057940	+	0	0	0	19.5957	36.3023	51.07	23.2066	41.5553	45.3166	38.253	35.2434	33.7911	12.8352	37.6958
PTmerged470	chr2	93767392	93777238	.	0	0	0	0	411.099	455.702	387.45	11.149	11.0774	10.7893	9.94043	16.4389	13.9048	4.4348
PTmerged471	chr2	93954417	93970864	.	75.6133	14.371	132.4	78.3828	840.84	870.155	739.585	622.316	737.15	1038.72	996.754	976.289	682.404	797.155
PTmerged472	chr2	93968000	93986649	+	705.724	1269.07	403.173	1014.52	2393.99	2464.13	2271.22	2331.15	2352.43	2435.44	2623.37	2462.18	2819.46	2854.9
PTmerged474	chr2	102298777	102305813	-	3741.89	6116.54	4490.65	4282.55	1414.81	1587.1	1409.55	1673.36	1683.76	1680.19	1677.22	1726.09	1497.44	1495.64
PTmerged475	chr2	118526309	118533479	-	0	123.812	157.287	413.291	68.68	87.4083	97.8714	126.693	98.6894	112.797	105.73	115.072	149.744	115.305
PTmerged476	chr2	119595981	119608973	+	1676.1	2344.69	5334.83	4238.02	2537.24	2569.22	2361.02	3917.35	3670.64	3629.13	3341.79	3400.12	3444.11	3486.86
PTmerged477	chr2	120617073	120622621	.	1925.23	3767.42	2061.66	2151.96	351.249	386.954	313.794	478.393	496.468	404.109	422.92	398.187	427.839	511.11
PTmerged478	chr2	120693998	120707435	+	1578.19	4389.8	6216.83	5444.93	7686.28	10515.5	7266.7	6058.96	5690.75	5261.26	5156.37	5935.36	3577.81	5511.34
PTmerged479	chr2	120733036	120740842	-	249.136	1156.32	1844.64	1872.28	4818.39	4768.17	4699.85	4743.38	4601.14	4423.62	4277.1	4502.44	4015.27	4471.38
PTmerged480	chr2	127255000	127263745	+	2716.26	2565.78	1495.22	2046.86	2659.88	1977	3114.73	2321.01	2216.48	2432.5	2260.09	2531.59	3122.16	2602.12
PTmerged481	chr2	127688048	127708062	+	161.89	133.761	978.566	1099.14	13253.3	14588.4	12023	10050.3	11185.1	11690.7	11625.8	11723.7	11249	12660.2
PTmerged482	chr2	129826017	129833992	+	4169.4	2213.14	4416.98	3239.53	2464.63	2032	2555.76	2430.48	2407.82	2163.75	1920.31	2215.6	2439.75	2322.73
PTmerged483	chr2	129827790	129832506	.	4169.4	2213.14	4416.98	3195.88	2383.2	1953.43	2459.9	2323.04	2309.13	2081.36	1855.25	2120.62	2352.05	2235.14
PTmerged484	chr2	131025862	131030235	+	1739.11	4567.78	4083.5	2386.22	446.42	517.575	469.177	547.314	531.714	537.504	502.444	441.111	393.612	404.675
PTmerged485	chr2	131297149	131303566	.	2877.18	2985.86	2142.29	1836.65	1643.41	1587.1	1591.17	1984.52	1974.8	1701.77	1721.5	1726.09	2160.59	2421.4
PTmerged486	chr2	131297184	131303776	-	2877.18	2985.86	2142.29	1836.65	1647.34	1604.78	1589.15	1992.63	1982.85	1707.65	1730.54	1726.09	2169.15	2432.49
PTmerged487	chr2	132052020	132057834	-	3727.35	3514.27	4718.62	3406.98	206.04	280.885	216.931	308.117	292.04	345.258	287.369	304.12	308.044	248.349
PTmerged488	chr2	132304150	132312217	+	3100.15	3230.17	3607.65	2922.43	882.048	971.313	867.726	1320.65	1383.67	1309.43	1309.43	1193.65	730.536	781.633
PTmerged489	chr2	134593466	134598803	-	3122.44	6937.9	4629.02	3977.04	2353.76	2088.96	2210.68	2488.25	2565.92	2696.35	2561.02	2417.43	2896.47	2758.44
PTmerged490	chr2	148690705	148699622	.	816.236	1683.62	1169.7	1418.91	1229.37	1216.84	1104.84	1450.38	1344.39	1445.77	1548	1411.01	1289.94	1226.22
PTmerged491	chr2	151136998	151168325	+
PTmerged492	chr2	151244217	151276209	-
PTmerged493	chr2	151304645	151350568	+
PTmerged494	chr2	152307033	152316867	.	7714.5	7888.6	5426.41	6251.03	8211.19	7262.75	8613.69	9747.25	9971.66	7253.36	7551.12	7272.4	14618.2	13376.5
PTmerged495	chr2	152307555	152316982	+	7714.5	7888.6	5478.18	6311.6	8214.13	7264.71	8616.72	9762.45	9982.74	7261.21	7556.54	7277.87	14624.6	13377.6
PTmerged496	chr2	153225027	153236019	-	3032.29	3094.2	4104.4	4034.04	692.687	778.818	740.594	662.858	786.494	535.542	471.719	579.929	554.052	623.089
PTmerged497	chr2	153225098	153236163	.	3032.29	3095.3	4184.04	4140.93	723.103	804.353	768.845	693.264	816.705	558.102	497.022	595.454	575.444	641.937
PTmerged498	chr2	153264153	153273549	+	434.292	1731.16	1345.9	1835.76	586.724	626.59	583.192	603.058	635.439	574.776	703.06	600.021	679.195	710.676
PTmerged499	chr2	153767026	153775240	+	3537.35	1579.71	1775.95	1195.34	1524.7	1880.75	1517.51	1611.53	1503.5	1410.46	1348.28	1291.37	1232.18	1115.35
PTmerged500	chr2	154297874	154303704	-
PTmerged501	chr2	156196247	156217967	+	379.036	181.296	100.544	204.864	287.475	266.153	285.542	182.438	165.154	174.591	175.313	211.879	152.953	156.327
PTmerged502	chr2	158635309	158647004	+	1532.62	2198.77	2171.16	2367.52	653.441	720.873	641.714	581.774	612.277	637.551	659.683	641.118	591.488	715.111
PTmerged503	chr2	158760199	158767864	+	487.609	358.171	506.704	305.515	199.172	229.815	165.473	277.711	234.639	256.982	226.823	239.278	148.674	231.718
PTmerged504	chr2	160761960	160773222	-	3634.29	4322.37	3735.07	2988.34	2206.59	2522.07	2212.7	2179.12	2181.24	2219.66	2167.01	2346.2	1963.78	2138.68
PTmerged505	chr2	164150753	164156752	+	3849.49	4578.83	5866.42	4525.72	1900.47	1811.02	1870.66	1656.13	1867.04	1922.46	1867.9	1880.43	2123.15	1775.03
PTmerged506	chr2	167471084	167487094	.	5747.58	6225.98	2739.59	2611.57	1350.05	1421.12	1495.31	1526.4	1531.7	1339.84	1210.93	1359.86	1185.12	1215.13
PTmerged507	chr2	167471085	167479872	+	4078.27	1710.15	2006.91	1892.77	1025.29	1044.97	1105.85	1134.16	1188.3	1024	918.135	1005.51	882.419	919.112
PTmerged508	chr2	167478038	167487019	-	1669.31	4619.74	732.68	836.38	377.74	403.65	426.8	412.512	373.61	341.335	309.961	379.922	318.74	320.414
PTmerged509	chr2	167511214	167516114	+	13277.9	11756.6	10803	11612.2	1973.08	1776.65	1953.39	2305.81	2366.53	2143.15	2380.28	2195.51	2644.05	2708.55
PTmerged510	chr2	168179747	168186610	-	2743.41	8025.67	9631.36	8689.8	5944.75	5552.89	5819.82	6548.51	6549.75	6123.43	5797.98	6004.77	6067.83	6052.39
PTmerged511	chr2	178418152	178424607	+	213.268	567.103	1374.77	725.932	352.23	327.045	289.578	428.729	440.074	462.96	428.342	419.192	441.744	589.828
PTmerged512	chr2	181545989	181555631	+	5927.89	3796.17	3514.08	3362.44	1338.28	1503.62	1502.38	1760.53	1779.43	1830.26	1839.88	1813.76	1699.59	1725.14
PTmerged513	chr2	181581099	181587798	-	7712.56	5063.03	3662.4	4026.92	3635.14	3832.22	3887.61	3307.19	3614.25	3459.45	3391.5	3528.89	2849.41	3108.79
PTmerged514	chr3	9279969	9287138	+	510.875	960.649	1370.79	1581.02	1652.25	1551.74	1609.33	1636.87	1441.07	1695.88	1486.55	1544.35	1658.95	1504.51
PTmerged515	chr3	9280030	9287240	.	510.875	960.649	1328.98	1533.81	1636.55	1538.98	1593.19	1618.63	1433.01	1681.17	1476.61	1527.91	1642.9	1496.74
PTmerged516	chr3	20450998	20472783	-
PTmerged517	chr3	21154085	21160678	+	0	0	0	0	174.643	193.477	157.401	16.2167	16.1126	2.94254	1.80735	0	11.7656	7.7609
PTmerged518	chr3	28853010	28872029	-
PTmerged519	chr3	28853010	28889254	.
PTmerged520	chr3	31696206	31703939	.
PTmerged521	chr3	31697273	31710351	+
PTmerged522	chr3	32333942	32343677	-	0	0	137.377	194.176	723.103	571.592	888.914	544.273	495.461	448.247	445.512	505.04	650.316	432.393
PTmerged523	chr3	32498068	32510504	+	0	0	0	0	62.7932	84.462	61.548	129.734	139.978	126.529	115.671	119.639	66.3151	70.9568
PTmerged524	chr3	34443247	34458367	-	0	0	0	0	2600.03	2315.83	2208.66	1811.2	1824.75	2095.09	2101.05	2129.75	1603.33	1674.14
PTmerged525	chr3	34866834	34882529	+	603.937	265.311	136.382	147.858	5065.64	4950.85	5092.34	3642.68	4348.38	5256.36	5603.69	5132.6	4651.68	4482.47
PTmerged526	chr3	49094245	49102967	+	0	0	79.6391	9.79785	1506.05	1181.49	1690.05	1730.12	1770.37	1535.03	1927.54	1652.11	2690.04	2225.16
PTmerged527	chr3	49129411	49134964	+	0	0	64.7068	73.0385	505.289	428.203	521.644	1052.06	1104.72	218.729	262.066	266.676	971.196	778.307
PTmerged528	chr3	51229106	51237949	+	0	527.307	61.7203	33.8471	127.549	150.264	132.177	166.221	197.379	85.3337	97.597	105.94	149.744	165.196
PTmerged529	chr3	69065287	69074090	-	200.666	1630.56	1302.1	1470.57	3309.4	2565.29	3278.19	2923.06	2960.68	3079.86	2828.51	2940.74	3748.94	3147.6
PTmerged530	chr3	79627139	79642340	.	1985.33	1137.52	1128.88	939.703	2353.76	2361.99	2149.13	2743.66	2711.94	2454.08	2523.06	2263.09	2424.78	2910.34
PTmerged531	chr3	88420521	88425106	-	306.331	300.686	278.737	213.771	283.55	282.849	227.021	327.375	344.406	371.741	380.448	346.131	344.411	401.349
PTmerged532	chr3	88728076	88735891	.	799.756	889.899	607.248	1035.01	605.365	506.772	597.318	692.25	718.016	562.025	548.531	556.183	805.408	647.48
PTmerged533	chr3	88728622	88734867	+	799.756	889.899	441.002	883.588	594.573	497.933	583.192	664.885	702.91	535.542	532.265	528.785	790.433	624.198
PTmerged534	chr3	88918821	88923913	-	3297.9	1973.25	793.405	1148.13	1744.47	1504.6	1601.26	1489.91	1462.21	1584.07	1547.09	1556.22	2065.4	1980.14
PTmerged535	chr3	93322693	93335971	-	0	0	88.5985	65.0221	25.5097	30.4456	25.2246	35.474	59.4151	73.5635	89.4639	60.276	7.48719	8.8696
PTmerged536	chr3	94495140	94503605	-	7596.23	6433.8	8544.28	7257.54	3380.04	3629.9	3203.52	3764.3	3806.59	3552.63	3394.21	3304.22	3023.76	3323.88
PTmerged537	chr3	95178675	95192663	-	2068.7	6493.5	4679.79	4007.32	1268.62	1336.66	1252.15	1069.29	1190.32	1302.56	1394.37	1304.15	1048.21	1164.13
PTmerged538	chr3	95415660	95421485	.	0	0	0	0	130.492	126.693	156.392	90.2054	82.5769	95.1422	106.634	97.7202	79.1503	72.0655
PTmerged539	chr3	95624041	95632983	+	16750.3	11575.3	8019.66	8281.86	2461.69	2469.04	2331.76	3047.73	3030.17	3328.01	3477.34	3118.83	3706.16	3887.1
PTmerged540	chr3	95625006	95633934	.	16750.3	11663.8	8144.09	8274.73	2471.5	2489.66	2353.96	3047.73	3041.25	3324.09	3476.44	3130.7	3706.16	3885.99
PTmerged541	chr3	95656490	95666009	+	10468.6	7197.68	4690.74	4518.59	3135.73	2930.63	3143.99	4042.01	3720.99	3992.05	4021.36	3753.55	4088.01	4205.3
PTmerged542	chr3	96857021	96871025	-	490.517	1650.46	1567.9	1373.48	5621.95	5763.06	5348.62	5552.19	5206.37	4441.27	4520.19	4613.86	4754.37	5809.58
PTmerged543	chr3	97668635	97675193	+	3543.16	2647.59	1985	1943.54	881.067	732.659	759.765	771.307	781.459	793.505	807.886	809.16	750.858	695.155
PTmerged544	chr3	103000049	103006216	+	1241.8	1261.34	912.863	1306.68	416.986	466.505	413.683	488.528	475.32	575.757	522.325	530.612	411.795	466.762
PTmerged545	chr3	103000049	103006102	.	1241.8	1170.69	912.863	1306.68	401.288	456.684	409.647	480.42	463.236	570.853	513.288	523.306	408.587	462.328
PTmerged546	chr3	108357328	108363254	+	1201.09	1225.96	1670.43	1353.88	1780.77	1799.24	1614.37	2003.78	1863.01	1790.05	1796.51	1783.62	1972.34	1975.7
PTmerged547	chr3	108957614	108969880	+	648.53	392.44	729.693	596.778	1126.35	935.957	1130.06	1159.49	1329.29	1041.66	1100.68	1123.33	1365.88	1445.74
PTmerged548	chr3	124395649	124423078	-	744.5	194.562	261.814	350.051	6412.75	6891.51	5943.92	6790.74	7200.3	6134.22	5708.52	6116.19	10447.8	10893
PTmerged549	chr3	131319015	131323251	-	209.391	106.125	181.179	279.684	869.293	1033.19	715.369	1222.33	1055.37	1032.83	1076.28	1064.88	934.829	1400.29
PTmerged550	chr3	137905862	137916258	+	918.993	623.482	560.46	315.313	3914.76	3502.23	3868.44	4127.15	3550.8	3151.46	3286.67	3131.61	4222.78	4045.64
PTmerged551	chr3	144687250	144692118	-	4022.05	3428.05	3608.65	2967.86	11683.5	10537.1	11844.5	12132.1	12134.8	10864.8	9929.59	10519.1	13487.6	14030.6
PTmerged552	chr4	10989528	10991056	-	1972.73	899.848	1466.36	1583.69	611.252	628.554	492.384	680.088	696.868	968.096	966.029	821.946	849.261	822.655
PTmerged553	chr4	41375754	41393394	.	7039.79	5866.7	5741.98	5655.14	3646.91	3277.32	3969.34	3585.92	3644.46	3201.48	3118.59	3282.3	3722.2	3583.32
PTmerged554	chr4	42099797	42109199	-
PTmerged555	chr4	42597127	42606529	-
PTmerged556	chr4	42779235	42783578	+
PTmerged557	chr4	42980530	42987468	-	32233.6	21789.8	19244.8	23281.5	6799.32	6907.22	6987.21	8066.79	7906.23	7636.87	7716.49	7037.68	5484.9	5926
PTmerged558	chr4	42994521	43003429	-	8156.54	5017.7	5990.85	5104.68	1481.53	1273.8	1419.64	2567.31	2576	1883.23	1990.8	1787.28	2586.29	2811.66
PTmerged559	chr4	43414849	43423255	+	998.484	1008.18	2092.52	1931.07	401.288	332.937	439.917	822.997	783.473	864.126	834.093	862.13	852.47	651.915
PTmerged560	chr4	45370949	45382186	+	1606.3	1169.58	1287.17	1897.22	1048.84	1043.01	927.256	1551.74	1512.57	1457.54	1418.77	1433.84	1347.69	1309.37
PTmerged561	chr4	45393443	45402393	-	3597.45	1135.31	249.868	102.432	149.134	190.531	159.419	835.16	753.262	703.267	687.697	672.169	773.32	635.285
PTmerged562	chr4	45393491	45401873	.	3597.45	1135.31	249.868	102.432	147.171	186.602	159.419	834.146	753.262	701.306	686.794	666.689	773.32	635.285
PTmerged563	chr4	46503517	46517638	.	258.83	92.859	53.7564	47.2078	429.741	312.313	392.495	344.605	364.547	301.12	305.442	301.38	496.294	344.806
PTmerged564	chr4	56803294	56813063	+	3042.95	4135.54	3102.94	2902.84	1372.62	1427.01	1289.48	1266.93	1378.63	1587.01	1523.6	1519.69	1572.31	1654.18
PTmerged565	chr4	56803513	56814263	.	3042.95	4170.92	3145.74	2862.75	1409.9	1467.28	1330.85	1296.32	1410.86	1660.57	1587.76	1562.61	1604.4	1701.85
PTmerged566	chr4	56865660	56879954	-	1280.58	2297.16	2277.68	2079.82	560.233	730.694	604.381	903.067	877.127	762.118	675.046	736.098	577.583	525.524
PTmerged567	chr4	57352197	57371007	-	1172.98	857.84	1038.29	1507.09	12825.5	13538.5	11848.5	10538.8	11199.2	13939.8	14037.7	12913.7	11096	13665.8
PTmerged568	chr4	59766089	59779643	-	1108.03	1230.38	1264.27	1454.54	799.632	713.016	887.906	751.036	694.854	807.237	811.501	811.9	787.225	786.068
PTmerged569	chr4	62211841	62246886	.	119.236	341.589	499.735	838.162	7629.37	8440.31	7130.49	2587.58	2834.8	5678.12	6227.23	6221.22	4051.64	3881.56
PTmerged570	chr4	62215370	62243296	-	119.236	341.589	499.735	811.44	7366.42	8182.99	6891.36	2386.9	2675.69	5524.13	6070.89	5975.55	3853.76	3707.49
PTmerged571	chr4	62442267	62454944	-	796.848	951.805	383.263	466.734	1120.47	1068.54	1115.94	1089.56	984.88	999.483	1034.71	977.202	1293.14	1188.53
PTmerged572	chr4	62443789	62453657	.	481.793	711.919	356.385	242.274	415.024	377.133	420.746	344.605	334.336	295.235	306.346	333.345	203.224	212.87
PTmerged573	chr4	62504229	62509307	-	954.86	989.391	1322.01	1155.26	716.235	952.653	787.007	1330.78	1480.34	1519.33	1609.45	1516.03	888.836	916.894
PTmerged574	chr4	62554603	62560789	.	0	0	0	0	164.832	120.8	147.312	120.612	147.027	125.548	150.914	120.552	172.205	133.044
PTmerged575	chr4	94268412	94341342	-	0	0	117.468	65.9128	32259	34210.1	29272.6	16748.8	19479.1	21775.8	22859.4	22175.2	21095.7	20785.9
PTmerged576	chr4	97621919	97633003	-	0	0	0	0	404.231	349.633	308.749	249.332	333.329	382.53	427.439	402.754	339.063	319.305
PTmerged577	chr4	97621984	97633987	.	0	0	0	0	453.288	383.025	344.063	297.982	394.758	448.247	477.141	481.295	366.872	344.806
PTmerged578	chr4	101462185	101468854	+	2455.49	1260.23	1620.66	1764.5	249.21	294.635	206.842	242.237	223.562	221.671	221.401	216.446	263.121	308.218
PTmerged579	chr4	107135139	107139790	-	1137.11	544.994	331.498	612.811	259.022	262.225	252.246	534.137	493.447	451.19	475.334	449.33	700.587	609.785
PTmerged580	chr4	108174106	108184100	-	10508.3	14000.7	8029.61	7140.85	285.513	328.027	250.228	279.738	318.223	254.039	281.043	254.803	176.484	278.284
PTmerged581	chr4	108225958	108237866	-	1043.08	2282.78	3804.76	1957.79	818.273	805.335	755.729	1029.76	1002	1149.55	1187.43	1084.06	1038.58	980.09
PTmerged582	chr4	115772282	115778938	+	804.603	1507.85	1104.99	955.736	992.917	1016.49	928.265	924.352	982.866	879.82	829.574	903.227	792.573	855.916
PTmerged583	chr4	116130346	116139223	-	860.829	455.451	354.394	356.285	710.348	810.246	759.765	592.923	532.721	576.738	601.848	603.674	451.371	526.632
PTmerged584	chr4	119217992	119227727	-	2657.13	2323.69	1154.77	839.052	1736.62	1893.52	1747.56	1460.52	1491.42	1413.4	1437.75	1511.47	1377.64	1725.14
PTmerged585	chr4	120890017	120897996	+	1795.33	2960.43	1929.26	1938.19	281.588	278.921	249.219	242.237	263.843	219.71	220.497	227.405	216.059	198.457
PTmerged586	chr4	120905359	120917542	-	0	0	463.898	48.9893	430.722	392.846	457.07	211.831	168.175	132.414	142.781	189.048	173.275	129.718
PTmerged587	chr4	120936159	120950993	-	7.75521	180.191	284.71	270.777	118.718	119.818	142.267	66.8939	69.4854	43.1573	44.2801	50.23	56.6887	62.0872
PTmerged588	chr4	123407719	123412006	-	92.0931	1254.7	3242.31	2088.72	833.972	888.815	889.923	930.433	887.198	976.924	996.754	900.487	847.122	695.155
PTmerged589	chr4	123822968	123855814	-	247.197	0	0	24.94	3462.45	3097.59	3389.18	3394.36	3983.83	3774.3	3837.01	3770.91	3817.4	3092.16
PTmerged590	chr4	123880276	123900136	-	0	297.37	75.6572	126.481	1643.41	1385.77	1700.14	1329.77	1526.66	1394.76	1285.93	1232.01	1977.69	1685.22
PTmerged591	chr4	126331828	126341894	-	286.943	500.775	3263.21	2088.72	564.157	568.645	455.052	610.153	579.045	567.91	635.284	613.72	435.327	462.328
PTmerged592	chr4	126432000	126440852	-	3603.27	3663.51	2920.76	2674.81	355.174	375.168	424.782	357.781	321.244	303.082	337.071	351.61	341.202	359.219
PTmerged593	chr4	128577165	128586771	-	1792.42	822.466	547.519	1043.03	920.312	750.337	974.678	913.203	895.254	899.437	878.373	860.303	940.177	974.547
PTmerged594	chr4	129212636	129219205	+	2572.79	1567.55	993.498	1770.74	730.952	802.389	798.106	622.316	559.911	607.144	624.44	613.72	700.587	728.415
PTmerged595	chr4	129642630	129648386	-	4095.72	5222.21	3715.16	3466.66	4754.62	4520.68	4408.25	4782.91	4514.54	4350.06	4645.8	4418.42	5529.83	5616.67
PTmerged596	chr4	132719040	132728554	.	2633.86	3494.37	1799.84	2414.72	2301.76	2058.52	2355.98	2245	2364.52	2274.58	2439.92	2369.94	2683.62	2717.42
PTmerged597	chr4	133066650	133071442	+	107.604	122.707	120.454	28.5028	630.875	594.18	550.905	479.406	546.82	493.366	533.169	573.536	418.213	506.676
PTmerged598	chr4	133192121	133202948	+	2186	2340.27	1882.47	1921.27	914.426	859.352	879.834	824.011	940.571	746.425	722.037	812.813	882.419	909.133
PTmerged599	chr4	133292494	133297643	-	3441.38	1463.64	2176.14	2133.26	4005.03	4489.25	4226.63	3580.85	3882.12	3179.91	3020.08	3350.8	3479.4	4034.56
PTmerged600	chr4	133658094	133664205	.	763.888	299.581	482.812	388.351	442.496	400.703	374.333	380.079	450.145	334.469	368.7	358.003	435.327	496.697
PTmerged601	chr4	135213317	135218673	-	9929.58	7018.59	3898.33	3627.88	3193.62	2645.82	3039.06	2855.15	2943.56	3365.29	3189.07	3092.34	3048.36	3176.42
PTmerged602	chr4	135252404	135258193	-	0.969401	0	204.075	223.569	91.2463	76.6051	64.5749	37.5011	31.2181	33.3488	35.2434	41.0973	36.3664	28.8262
PTmerged603	chr4	135252404	135258189	.	0.969401	0	204.075	223.569	91.2463	76.6051	64.5749	37.5011	31.2181	33.3488	35.2434	41.0973	36.3664	28.8262
PTmerged604	chr4	135293831	135321821	.	3105.96	1651.56	2030.8	2299.82	1418.73	1450.59	1263.25	1045.98	1077.53	1119.15	1203.7	1179.95	1142.33	1178.55
PTmerged605	chr4	135406420	135419513	.	68.8275	743.978	1715.23	854.194	193.285	210.173	218.949	215.885	179.252	251.097	272.006	242.931	213.92	182.935
PTmerged606	chr4	135407941	135419518	-	68.8275	743.978	1715.23	854.194	193.285	210.173	216.931	211.831	176.231	246.193	268.392	242.931	206.433	182.935
PTmerged607	chr4	135607282	135639714	+	2778.3	914.219	1191.6	1301.33	9871.28	9375.28	10016.2	9923.61	10680.6	11681.9	12242.1	10856.1	15007.5	13746.8
PTmerged608	chr4	136542084	136553083	+	4879	8838.19	7791.69	7690.42	10994.7	11203	10507.6	8329.3	8019.02	9755.5	9313.28	9572.02	10413.6	10958.4
PTmerged609	chr4	136542999	136552998	.	4524.2	8213.6	6596.11	7051.78	7544.01	7793.09	7411.99	5933.28	5729.02	7141.55	6927.58	7044.99	7449.75	7766.44
PTmerged610	chr4	138891080	138898126	-	2114.26	1156.32	708.788	1196.23	3286.83	2947.33	3303.41	2186.21	2081.54	2194.15	2297.14	2173.59	2681.48	2929.18
PTmerged611	chr4	139373729	139379445	+	3913.47	2324.79	1647.53	1472.35	617.139	674.714	606.399	593.937	558.904	622.838	655.165	649.337	561.539	628.633
PTmerged612	chr4	141199497	141203895	+	3092.39	2416.55	2640.04	2919.76	588.686	619.715	556.959	502.718	623.355	597.336	625.344	621.939	442.814	476.741
PTmerged613	chr4	141469887	141480526	-	6978.72	5474.26	8041.56	7869.46	2482.29	2777.42	2535.58	2182.16	2145.99	1613.49	1093.45	1846.64	1179.77	1457.94
PTmerged615	chr4	148074000	148082329	-	2279.06	718.552	716.752	1482.15	845.745	927.118	854.609	1498.02	1554.86	1053.43	1113.33	1012.82	1049.28	1219.57
PTmerged616	chr4	149173800	149180763	-	2891.72	5511.85	3685.3	3391.84	635.781	597.127	558.977	819.957	755.276	834.701	777.161	718.746	765.833	697.372
PTmerged617	chr4	152299675	152308867	+	8925.28	8010.2	7098.83	7202.31	5135.3	4921.38	5197.27	4883.25	4804.56	5598.67	5491.64	5507.04	4930.85	5418.21
PTmerged618	chr4	155618425	155624942	+	1753.65	906.481	1194.59	1894.55	700.536	699.267	735.549	712.521	682.77	808.218	820.538	734.272	959.43	758.35
PTmerged619	chr4	155712741	155721822	+	922.87	2037.37	936.755	916.544	549.44	549.985	459.088	496.636	535.743	645.397	628.055	576.275	579.722	669.654
PTmerged620	chr5	3519361	3533457	+	563.222	409.022	543.537	861.32	453.288	345.705	437.899	438.864	416.912	454.132	410.269	484.035	592.558	449.023
PTmerged621	chr5	5627379	5630452	-	0	0	0	46.3171	121.662	120.8	157.401	113.517	103.725	79.4486	87.6566	90.4141	121.934	114.196
PTmerged623	chr5	23961021	23965258	-	728.99	1264.65	1150.79	927.233	4271.9	3296.96	4333.58	3856.53	3894.2	3373.13	3281.25	3326.14	4731.9	3973.58
PTmerged624	chr5	29780863	29786885	+	544.804	1744.42	1230.42	1680.78	2228.18	1891.56	1846.44	2666.63	2532.69	3215.22	3403.24	3187.32	3126.44	3160.9
PTmerged625	chr5	31173010	31181998	-	2665.85	2267.31	3272.17	3292.97	1135.18	1063.63	1207.75	961.853	906.331	883.743	864.818	961.677	1065.32	1046.61
PTmerged626	chr5	33237020	33246026	+	0	0	75.6572	33.8471	40.2269	55.9806	48.4312	58.7855	80.5628	43.1573	48.7985	65.7557	26.74	17.7392
PTmerged627	chr5	33323847	33332706	.	57.1947	1.10546	0	0	68.68	54.9985	42.3773	34.4605	18.1266	2.94254	6.32573	1.82655	4.27839	3.3261
PTmerged628	chr5	34000778	34005613	+	629.142	615.744	1357.85	1207.81	61.812	89.3726	75.6738	50.6772	51.3588	56.8891	72.2941	55.7097	47.0623	59.8698
PTmerged629	chr5	34172095	34178893	-	5544.01	3420.31	3143.75	3583.34	2331.2	2330.56	2677.84	2475.07	2464.21	2742.45	2764.34	2626.57	3128.58	2616.53
PTmerged630	chr5	34936017	34964999	.	362.556	671.017	303.624	390.133	1321.6	1272.82	1304.62	1190.91	1165.14	1131.9	1275.09	1182.69	936.968	996.721
PTmerged631	chr5	34936296	34941270	-	0	0	0	0	54.944	42.231	65.5839	53.7178	47.3306	39.2339	28.9176	34.7044	18.1832	12.1957
PTmerged632	chr5	34949798	34960206	+	0	0	81.6301	9.79785	537.667	527.396	516.6	446.973	418.927	488.462	566.605	511.433	271.678	276.066
PTmerged633	chr5	35547782	35557071	-	2798.66	1500.12	1113.95	1145.46	528.836	538.2	512.564	444.946	439.067	497.289	505.155	555.27	415.004	462.328
PTmerged634	chr5	36576031	36582185	-	612.662	554.943	313.579	396.368	748.612	721.855	943.4	516.907	472.299	374.684	383.159	431.978	514.477	314.871
PTmerged635	chr5	38197937	38206702	-	2002.78	1536.6	2002.92	2574.16	801.594	736.587	863.69	564.544	578.038	607.144	656.069	621.026	728.397	663.002
PTmerged636	chr5	38668232	38674882	-	1681.91	2128.02	4525.49	2559.91	286.494	329.991	263.345	331.429	288.012	400.186	371.411	358.916	298.418	288.262
PTmerged638	chr5	52196176	52201872	+	0	89.5426	719.738	143.405	247.248	220.976	248.21	183.451	189.323	222.652	215.979	219.186	223.546	215.088
PTmerged639	chr5	67383223	67401072	-	3423.93	4495.92	8635.87	7538.11	2360.63	2728.32	2276.27	2362.57	2419.9	2989.62	2863.75	2691.42	2055.77	2075.49
PTmerged640	chr5	88548008	88555985	+	1583.03	2088.22	1905.37	2339.9	461.137	411.507	511.555	404.404	448.131	538.485	534.976	475.815	403.239	473.415
PTmerged641	chr5	101832072	101855709	-	837.563	1426.05	1775.95	1515.1	4463.22	4971.47	4414.3	4147.42	4455.12	4122.5	4409.03	4336.22	4008.86	4241.88
PTmerged642	chr5	110656069	110662912	+	3187.39	3146.15	1802.83	2186.7	616.158	594.18	738.576	775.361	770.382	630.685	580.16	701.394	888.836	725.089
PTmerged643	chr5	113311107	113380022	.	708.632	544.994	834.22	1566.77	28885.8	34825.8	26819.8	15695.7	17505.3	24828.2	27341.6	25529.6	17309.3	18831.3
PTmerged644	chr5	113359162	113381191	+	58.1641	266.417	84.6166	448.029	6986.72	7660.51	6290	3109.55	3317.17	3866.5	4053.89	4169.09	3215.21	4674.28
PTmerged645	chr5	113936556	113943948	.	211.33	69.6443	395.209	379.444	345.362	377.133	415.701	335.483	363.54	397.243	326.227	369.876	231.033	246.131
PTmerged646	chr5	114063525	114071500	+	0	75.1716	0	85.5085	574.95	683.553	558.977	508.799	524.665	391.358	369.603	415.539	442.814	512.219
PTmerged647	chr5	114815355	114825383	-	1353.28	666.595	609.239	875.572	299.249	334.902	287.56	329.402	426.983	292.292	357.856	279.462	341.202	324.849
PTmerged648	chr5	114827029	114859016	-	280.157	119.39	975.579	769.577	9450.37	11075.3	8827.6	6873.85	8277.83	9484.79	10250.4	10093.5	6509.58	6458.17
PTmerged649	chr5	115136901	115151542	-	14107.7	9983.45	8771.25	9682.06	7311.48	7025.08	7911.44	7110.01	7038.17	7400.49	7043.25	7126.27	6407.97	6197.63
PTmerged650	chr5	123451901	123461994	+	9865.6	5889.92	5503.06	5040.55	691.706	781.765	634.651	604.072	590.122	658.148	586.486	644.771	481.319	515.545
PTmerged651	chr5	123452622	123461353	.	9843.3	5684.3	5414.46	4879.33	673.064	761.14	614.471	590.896	582.066	644.416	571.123	627.419	471.693	508.893
PTmerged652	chr5	124366093	124376277	-	2379.88	7350.23	9403.39	8673.77	7647.03	6534.02	7693.5	7230.62	7433.93	6138.14	5559.41	5948.15	6297.8	5552.37
PTmerged653	chr5	124486313	124496955	+	1624.72	764.981	1678.39	1157.93	935.03	841.674	980.732	781.442	788.508	1011.25	1078.99	967.156	960.5	1082.09
PTmerged654	chr5	125454376	125461238	+	3669.18	1869.34	1384.73	1841.11	438.571	450.791	488.348	531.097	500.496	427.649	453.645	431.065	672.778	743.937
PTmerged655	chr5	125455281	125461912	.	270.463	14.371	164.256	94.4157	61.812	78.5693	69.6199	114.53	98.6894	132.414	155.432	131.511	100.542	106.435
PTmerged656	chr5	125474251	125482110	+	0	0	0	113.121	97.1332	110.979	125.114	96.2866	99.6965	135.357	130.129	124.205	116.586	98.6742
PTmerged657	chr5	129716261	129722234	+	1873.85	2835.52	1517.13	1595.27	732.914	725.784	693.172	867.593	870.078	1036.76	987.718	942.498	1190.46	1075.44
PTmerged658	chr5	129981066	129989546	+	2015.39	3357.3	2104.46	1728.88	1550.21	1656.83	1477.15	1485.85	1382.66	1574.26	1412.45	1416.49	1301.7	1446.85
PTmerged659	chr5	130137824	130148227	.	0	227.726	250.863	251.181	1504.09	1259.07	1477.15	1211.18	1302.1	1434.98	1389.85	1385.44	1551.99	1649.74
PTmerged660	chr5	130150886	130158065	+	540.926	831.309	910.872	856.867	2622.6	2475.92	2440.73	2036.21	2143.98	2647.31	2586.32	2425.65	2119.94	2531.16
PTmerged661	chr5	134136125	134147109	+	3347.34	1494.59	2533.52	3104.14	189.361	289.724	178.59	203.722	204.428	211.863	179.831	212.793	188.249	180.718
PTmerged662	chr5	135154325	135168455	+	11470	7722.78	6349.23	6653.63	3911.82	3547.4	4121.7	3147.05	3298.04	4021.47	4088.23	3966.35	4575.74	4251.86
PTmerged663	chr5	135155856	135166948	.	10595.6	7351.34	6120.27	6340.1	3602.76	3232.14	3793.78	2884.55	3028.15	3661.5	3754.77	3668.62	4129.72	3862.71
PTmerged664	chr5	135407052	135411919	-	2027.99	1532.17	584.352	289.482	1542.36	1711.83	1641.62	1120.98	1168.16	1317.28	1227.19	1326.07	1131.64	1119.79
PTmerged665	chr5	135642639	135649355	+	2224.78	2239.67	2987.46	2697.97	531.78	604.001	533.752	505.758	552.862	531.619	506.058	543.398	467.415	561.002
PTmerged666	chr5	135905711	135915391	-	3211.63	3240.12	2165.19	2304.28	542.572	667.839	612.453	638.532	629.397	236.384	228.63	252.977	723.049	717.329
PTmerged667	chr5	136201037	136208982	+	0	99.4918	0	71.2571	23.5474	37.3204	54.4851	24.325	32.2251	27.4637	20.7845	25.5717	34.2272	18.8479
PTmerged668	chr5	136264010	136276955	-	1302.88	1863.81	1746.09	1493.73	1724.85	2051.64	1773.79	1757.48	1599.17	1461.46	1463.95	1569	1511.34	1619.81
PTmerged669	chr5	136913422	136923425	.	192.911	364.803	150.319	570.948	1297.07	1160.86	1276.36	1048	1160.1	1150.53	1131.4	1098.67	1251.43	1220.68
PTmerged670	chr5	136930603	136941767	+	350.923	1018.13	1013.41	1039.46	1812.17	2080.12	1720.32	1467.61	1715.99	1414.38	1442.27	1644.81	1373.36	1710.72
PTmerged671	chr5	138137011	138150701	-	649.499	648.908	992.502	480.095	469.968	492.04	474.222	471.298	516.609	474.73	463.586	500.474	484.528	452.349
PTmerged672	chr5	138137257	138148106	.	649.499	633.431	897.931	431.105	436.609	460.613	437.899	424.675	474.313	432.553	416.595	451.157	438.535	419.088
PTmerged673	chr5	142456056	142463673	+	1124.51	1765.43	1486.26	837.271	560.233	640.34	609.426	576.706	675.72	517.887	417.498	572.622	357.246	432.393
PTmerged674	chr5	142663035	142672785	+	9128.85	4461.65	3946.12	4947.02	2853.16	2722.43	2710.13	3390.3	3457.15	3530.07	3441.2	3365.41	3828.09	3943.64
PTmerged675	chr5	142864451	142874279	-	1986.3	1852.76	923.814	1518.67	378.721	454.72	392.495	301.022	350.448	351.143	311.768	340.651	205.363	284.936
PTmerged676	chr5	143181943	143188590	.
PTmerged677	chr5	143312339	143326237	-	6030.65	3958.67	2557.41	2986.56	3058.22	2734.21	3242.87	3324.42	3321.2	2779.72	3024.6	2930.69	3979.98	3666.47
PTmerged678	chr5	143757101	143783803	+	453.68	401.284	140.364	249.4	2515.65	2803.94	2510.35	2157.83	2402.79	2464.87	2420.95	2553.51	2183.05	2150.88
PTmerged679	chr5	146733622	146737850	.	2437.08	2850.99	1648.53	1668.31	1719.94	1362.2	1414.59	1105.78	1185.28	1260.39	1226.29	1288.63	1382.99	1337.09
PTmerged680	chr5	148314723	148333988	.	2774.43	2351.32	2324.47	2296.26	836.915	1017.47	900.013	941.582	1009.05	1029.89	1025.67	1067.62	803.269	710.676
PTmerged681	chr5	148326197	148333991	-	2774.43	2229.72	2276.68	2254.4	804.537	989.973	866.717	872.661	930.5	972.019	970.548	1007.34	751.928	659.676
PTmerged682	chr5	149785317	149835890	-	272.402	0	374.304	583.418	21460.5	28540.3	20026.3	12608.5	13750.1	26512.3	28170.3	27762.6	13688.7	14395.4
PTmerged683	chr6	29905119	29914735	+	2862.64	2153.44	3059.14	2354.16	1509	1551.74	1513.48	1540.59	1595.14	1338.86	1324.79	1414.66	1463.21	1422.46
PTmerged684	chr6	30449509	30456025	+	4676.39	3072.09	3735.07	3183.41	1907.34	1876.82	1835.34	2071.68	1969.76	1973.46	2042.31	1946.19	2116.74	1975.7
PTmerged685	chr6	38502369	38512740	+	300.514	666.595	4195.99	2471.73	2728.56	2786.26	2712.15	2478.11	2342.36	1812.61	1818.2	2123.36	1932.76	1706.29
PTmerged686	chr6	38608166	38612968	+	2443.86	2880.84	875.035	894.277	726.046	726.766	641.714	901.04	911.367	622.838	667.816	696.828	796.851	789.394
PTmerged687	chr6	38687523	38698588	-	0	1066.77	1123.91	1109.83	592.611	797.478	618.507	645.627	670.685	637.551	593.715	659.383	631.063	621.98
PTmerged688	chr6	39600254	39612940	-	117.298	955.121	4930.66	3066.73	1709.15	1703.97	1666.84	1677.41	1634.42	1635.07	1601.31	1641.15	1460	1400.29
PTmerged689	chr6	40400772	40408333	-	681.489	2569.1	1135.85	796.298	406.193	378.115	430.836	439.878	392.744	347.22	359.663	372.615	472.763	344.806
PTmerged690	chr6	47864477	47876305	+	2124.93	5123.83	1957.13	2637.4	720.159	704.177	730.504	773.334	835.839	895.513	863.01	797.288	806.477	803.807
PTmerged691	chr6	48565168	48575438	+	401.332	327.218	572.406	794.517	1142.05	1173.63	1110.89	274.67	205.435	341.335	309.961	305.947	1199.02	1299.4
PTmerged692	chr6	54640734	54646951	+	2298.45	4471.6	3272.17	3357.1	2821.77	2984.65	2599.14	3577.81	3692.8	3476.12	3452.04	3168.15	2777.75	3277.32
PTmerged693	chr6	61444692	61457355	.	0	0	1892.42	1620.21	3.92457	0.982116	1.00898	12.1625	6.04221	1.96169	3.6147	2.73982	6.41759	1.1087
PTmerged694	chr6	72347311	72352026	+	392.608	1375.2	871.053	919.217	1367.71	1386.75	1360.11	956.785	1199.38	1287.85	1166.65	1368.08	1189.39	1395.85
PTmerged695	chr6	72606014	72614687	-	1532.62	7514.95	7982.83	6347.23	2530.37	2620.29	2242.97	3313.27	3121.81	2747.35	2790.55	2626.57	3422.72	3047.81
PTmerged696	chr6	72608002	72613829	.	1294.15	7065.02	7483.09	5580.32	2162.44	2232.35	1867.63	2626.09	2492.41	2304.99	2254.67	2160.8	2376.65	2086.57
PTmerged697	chr6	81892467	81914856	-	46.5313	432.237	463.898	844.397	14208.9	14756.3	13411.4	13301.7	14957.5	14496.9	14760.6	14285.4	15102.7	14943.1
PTmerged698	chr6	83335998	83347024	+	4466.03	9708.19	8585.1	7068.7	2037.83	2177.35	1947.34	2695.01	2527.66	2860.15	2752.6	2602.83	2865.45	2781.73
PTmerged699	chr6	83340176	83347024	.	4194.6	9346.7	8196.86	6738.25	1902.44	2030.03	1831.31	2536.9	2350.42	2708.12	2567.34	2437.53	2710.36	2635.38
PTmerged700	chr6	83360839	83370610	-	4714.2	4355.53	5104.87	3791.77	259.022	275.975	239.129	256.427	252.766	224.614	223.208	259.37	252.425	196.24
PTmerged701	chr6	83581079	83593115	+	160.921	25.4257	94.5714	25.8307	2129.08	2415.02	2016.96	1921.68	2078.52	1589.95	1555.23	1468.54	1998.01	2272.83
PTmerged702	chr6	83714155	83719461	+	45.5619	80.6989	89.594	40.9728	352.23	342.759	358.189	377.038	369.582	216.767	249.415	284.941	369.012	386.936
PTmerged703	chr6	83767869	83774476	-	4576.54	5147.04	3421.5	3780.19	2665.77	2436.63	2878.63	2162.9	2185.27	2760.1	2673.07	2761.74	2557.41	2367.07
PTmerged704	chr6	83790741	83797259	.	1735.23	494.143	795.396	670.707	1010.58	933.01	990.822	894.959	913.381	949.46	1012.12	829.252	996.866	1096.5
PTmerged705	chr6	83804118	83812180	-	12481	9530.21	6348.23	6397.11	2299.8	2467.08	2138.04	2271.35	2267.84	2100.97	2165.21	2004.63	2193.75	2456.88
PTmerged706	chr6	85104738	85126252	-	0	364.803	83.6211	70.3664	6429.43	6261.97	6436.31	4547.77	5271.83	5694.8	5795.27	5556.35	5892.42	5192.04
PTmerged707	chr6	85466006	85475957	.	13786.8	8801.71	7536.85	11615.8	10831.8	9341.89	10813.3	10991.9	10715.9	11640.7	11254.4	10783.9	12219.1	12182.4
PTmerged708	chr6	85466651	85481598	-	11774.4	7518.26	6658.83	9792.51	9112.86	7843.18	9146.44	9360.08	9066.33	9760.41	9413.59	9031.36	10229.6	10349.7
PTmerged709	chr6	85512049	85519142	+	768.735	124.917	352.403	445.357	793.745	634.447	654.83	865.566	1108.75	752.31	688.601	629.245	1021.47	1007.81
PTmerged710	chr6	85938785	85950071	-	1709.05	2238.57	2342.39	1575.67	772.16	850.513	848.555	785.496	739.164	1010.27	879.277	954.371	904.88	822.655
PTmerged711	chr6	85941004	85949656	.	1701.3	1874.87	1966.09	1382.39	662.272	741.498	721.423	690.223	642.488	894.532	752.762	825.599	752.997	684.068
PTmerged712	chr6	85979030	86004529	-	204.544	252.046	140.364	308.187	6524.6	6722.59	6190.11	4186.95	5075.46	6797.27	6465.8	6807.54	5111.61	5029.06
PTmerged713	chr6	86995804	87004491	+	3647.86	3784.01	2539.49	2585.74	1347.11	1377.91	1376.25	1111.86	1214.48	1064.22	977.777	1196.39	1180.84	1134.2
PTmerged714	chr6	87029746	87045642	-	798.787	433.342	111.495	259.198	590.648	582.395	701.244	480.42	411.877	510.04	529.554	559.837	571.166	547.697
PTmerged715	chr6	87785341	87795286	-	2975.09	2839.94	2161.21	2234.8	932.086	945.778	974.678	996.313	1060.41	963.192	958.8	912.36	972.265	1058.81
PTmerged716	chr6	87786238	87794796	.	2975.09	2839.94	2161.21	2200.06	921.294	936.939	970.642	992.259	1058.39	963.192	955.185	906.88	971.196	1051.05
PTmerged717	chr6	87941014	88003419	-	12258.1	9893.91	6563.26	7929.13	15031.1	17331.4	14359.9	11074	11852.8	13781.9	14654	14458.9	9384.66	9116.84
PTmerged718	chr6	88823189	88828346	+	818.175	662.173	630.144	755.325	2758.97	2636.98	2722.24	3488.62	4194.3	3380.98	3292.09	3073.16	3670.86	4341.67
PTmerged719	chr6	92164022	92175823	+	2885.91	5320.6	3592.72	2887.69	2934.6	2935.55	2833.23	4301.48	4310.11	4666.87	4554.53	4424.81	4273.05	5525.76
PTmerged720	chr6	92185160	92191337	-	2250.95	2755.92	1693.33	2033.5	724.084	708.106	655.839	851.377	844.902	836.662	909.098	841.125	586.14	665.22
PTmerged721	chr6	95129527	95145431	+	0	0	147.332	162.11	140.303	108.033	126.123	157.099	178.245	106.912	129.226	127.858	167.927	96.4568
PTmerged722	chr6	100228311	100234115	-	1662.52	3297.6	3918.24	3748.12	1387.34	1377.91	1155.29	832.119	901.296	1785.14	1543.48	1550.74	1621.51	1460.16
PTmerged723	chr6	112614644	112621559	-
PTmerged724	chr6	113626379	113631983	+	4482.51	4990.07	3795.8	3456.86	3553.7	3303.84	3555.66	3944.71	4049.29	3826.28	3729.47	3672.27	5454.95	5023.52
PTmerged725	chr6	113714011	113720008	+	551.589	726.29	326.52	268.996	436.609	434.095	525.68	544.273	629.397	450.209	477.141	482.208	713.422	654.133
PTmerged726	chr6	115801317	115822804	.	29787.8	17134.7	9813.53	11975.6	5703.39	7061.42	6394.94	8499.58	8145.91	8099.83	8468.35	7507.11	9608.2	9180.03
PTmerged727	chr6	115814043	115822003	+	0	0	63.7113	93.5249	936.992	1246.31	894.968	820.97	676.727	851.375	871.144	816.466	542.287	618.654
PTmerged728	chr6	119568408	119576206	-	1905.84	2789.09	2569.36	2732.71	869.293	943.814	908.085	648.668	722.044	765.061	746.436	771.716	690.961	762.785
PTmerged729	chr6	120883984	120895830	+	5765.03	3866.91	5771.84	4296.8	1233.3	1321.93	1196.65	1295.31	1295.05	1235.87	1219.96	1205.52	1170.14	1375.9
PTmerged730	chr6	120885484	120895685	.	5553.7	3771.85	5420.44	4135.58	1211.71	1291.48	1185.56	1267.94	1274.91	1217.23	1192.85	1180.86	1145.54	1351.5
PTmerged731	chr6	122486746	122491283	+	69.7969	0	49.7744	31.175	577.893	599.091	506.51	488.528	509.56	502.194	637.091	615.546	446.023	558.784
PTmerged732	chr6	122496760	122506601	+	0	0	66.6978	0	180.53	216.066	139.24	109.463	85.598	149.089	165.373	148.864	47.0623	60.9785
PTmerged733	chr6	124818452	124824736	+	7065.97	4081.38	3603.67	4588.07	1383.41	1646.03	1424.68	1692.62	1727.06	1682.15	1879.65	1688.64	1651.46	1751.75
PTmerged734	chr6	124955718	124964346	-	5151.4	7173.36	4689.75	5831.5	3433.02	3163.4	3574.83	3332.53	3331.27	3393.73	3386.98	3326.14	3840.93	4182.01
PTmerged735	chr6	127125786	127131189	-	933.534	175.769	2037.77	1026.1	274.72	234.726	199.779	360.822	361.526	462.96	378.64	465.769	330.506	210.653
PTmerged736	chr6	127770717	127854115	.	770.674	937.434	1203.55	1247	55977.2	61193.7	51388.5	33033.4	38442.5	55371.8	59107.6	54967.2	39441.5	43163.9
PTmerged737	chr6	128165551	128207767	-	3966.79	5071.87	3548.92	4926.54	14103.9	16093	13404.3	9580.01	10384.5	13410.1	13449.4	13482.7	3970.35	5022.41
PTmerged738	chr6	128438400	128453991	+	2104.57	2525.99	4065.58	3926.27	7422.35	7435.6	7576.46	5330.23	5670.61	6560.89	6632.08	6380.13	7925.73	8331.88
PTmerged739	chr6	134446568	134450953	-	268.524	1560.92	2187.09	1640.69	364.004	435.077	342.045	633.465	577.031	594.393	557.568	501.387	475.971	501.132
PTmerged740	chr6	136603956	136613940	+	1131.29	1410.57	1817.76	1190.88	1920.1	1919.06	1784.89	1814.24	1981.84	1891.07	1822.71	1870.38	2032.24	2362.64
PTmerged741	chr6	140592019	140599232	+	1358.13	966.176	1387.71	715.243	648.536	672.75	678.037	569.611	592.137	721.903	720.23	729.705	561.539	702.915
PTmerged742	chr6	148647998	148659755	-	0	0	0	0	272.758	212.137	356.171	242.237	232.625	191.265	210.556	297.727	265.26	158.544
PTmerged743	chr7	6582194	6656010	-	0	32.0585	904.899	281.466	1369.68	1530.14	1447.89	568.598	543.799	217.748	242.185	232.885	622.506	579.85
PTmerged744	chr7	6607808	6656010	.	0	30.953	661.005	200.411	1236.24	1403.44	1324.8	457.108	440.074	185.38	196.098	175.348	551.913	535.502
PTmerged745	chr7	16561491	16565314	-	2871.37	3823.8	2991.44	3509.41	3409.47	3533.65	3517.32	3531.19	3535.7	3055.34	2803.2	3121.57	3212	3542.29
PTmerged746	chr7	24217791	24228967	-	106.634	388.018	305.615	245.837	153.058	192.495	166.482	97.3002	98.6894	156.936	166.276	175.348	115.517	145.24
PTmerged747	chr7	24533016	24540792	+	1034.35	107.23	185.161	40.9728	198.191	246.511	197.761	217.912	212.484	205.978	244.896	231.971	180.762	181.827
PTmerged748	chr7	25619390	25628225	+	1557.83	1515.59	1453.41	2128.81	1427.56	1248.27	1533.65	1234.5	1173.2	1517.37	1472.09	1399.13	1095.27	1001.16
PTmerged749	chr7	27675055	27687904	+
PTmerged750	chr7	28187994	28200511	+	3943.53	3472.26	4081.5	4520.37	1094.96	1276.75	1307.64	663.871	718.016	633.627	598.233	771.716	475.971	578.741
PTmerged751	chr7	28188775	28197788	.	3553.83	2953.8	3863.49	4293.24	963.483	1098.99	1125.02	587.855	620.333	570.853	523.228	670.343	437.466	502.241
PTmerged752	chr7	30130078	30134307	+	0	596.951	1.99098	371.428	805.519	781.765	827.366	754.076	798.579	751.329	752.762	797.288	815.034	722.872
PTmerged753	chr7	30133341	30134307	.	0	358.171	1.99098	260.979	569.063	534.271	539.806	564.544	573.003	525.734	514.192	562.576	546.565	521.089
PTmerged754	chr7	35045852	35053483	-	1872.88	1471.37	1971.07	1954.23	3993.25	3520.89	3564.74	3519.02	3323.22	4307.88	4083.71	3691.45	3601.34	3949.19
PTmerged755	chr7	38446033	38454850	+
PTmerged756	chr7	41120911	41124791	-	0	148.132	0	0.890714	7.84915	17.6781	8.07187	101.354	99.6965	1373.19	1535.35	1509.64	345.48	345.914
PTmerged757	chr7	41151081	41178539	-	0	0	50.7699	0	310.041	291.689	295.632	974.015	865.043	82.3911	127.418	85.8477	1388.34	1202.94
PTmerged758	chr7	41276063	41295925	-	0	0	50.7699	1.78143	12.7549	9.82116	12.1078	2590.62	2545.78	14.7127	4.51838	8.21946	217.129	212.87
PTmerged759	chr7	43189494	43202016	+
PTmerged760	chr7	45779056	45784013	-	0	76.2771	0	0	170.719	122.765	138.231	139.869	156.09	132.414	121.996	84.9344	119.795	110.87
PTmerged761	chr7	45832026	45842314	+	591.335	1774.27	390.232	1018.09	1057.67	965.42	1143.18	1771.67	1700.88	906.303	1001.27	928.799	1757.35	1965.72
PTmerged762	chr7	52885256	52922199	+
PTmerged763	chr7	69870739	69959943	.	0	0	325.525	562.931	36876.3	43362.4	33134	26748.4	29561.5	39433	41453.4	39668	30046.1	31478.2
PTmerged764	chr7	69884535	69891424	-	0	0	0	130.935	2919.88	3336.25	2789.84	2323.04	2560.89	3579.11	3643.62	3464.05	2798.07	3020.1
PTmerged765	chr7	69925155	69938614	+	0	0	60.7248	157.656	5412.97	6359.2	4696.82	3724.77	4030.15	5310.31	5833.23	5632.16	3942.54	4179.8
PTmerged766	chr7	73092928	73165265	+	2.9082	344.905	354.394	670.707	34874.7	39500.7	32347	22034.4	25250.4	33124.2	35936.5	35018.6	23708.7	22865.8
PTmerged767	chr7	73093062	73165705	.	2.9082	344.905	354.394	670.707	34879.6	39504.6	32348	22032.4	25249.4	33125.2	35935.6	35018.6	23709.8	22868
PTmerged768	chr7	73623821	73629713	+	0	0	26.8782	31.175	74.5669	106.069	70.6288	53.7178	30.211	47.0807	47.8948	82.1946	23.5312	32.1523
PTmerged769	chr7	73745380	73853974	.	2141.41	730.712	1268.25	1594.38	48857	57307.5	44684.9	30997.2	34458.7	46753	50306.7	47971.5	34482.8	33883
PTmerged770	chr7	73746390	73755971	-	0	0	0	0	155.021	153.21	171.527	67.9074	60.4221	102.008	113.863	125.118	79.1503	74.2829
PTmerged771	chr7	73759043	73765120	-	0	0	0	0	102.039	101.158	91.8175	44.5959	53.3728	67.6784	64.161	73.9751	27.8096	37.6958
PTmerged772	chr7	73832295	73842085	+	377.097	92.859	222.99	238.711	4347.45	4634.61	3912.84	2609.87	2946.58	3921.43	3893.94	3785.52	3399.18	3735.21
PTmerged773	chr7	73864804	73869612	+	0	0	0	0	119.699	87.4083	89.7995	59.7991	46.3236	45.119	79.5235	67.5822	45.9927	44.348
PTmerged774	chr7	75747678	75755195	+	1187.52	4462.76	3753.99	3989.51	386.57	461.595	352.135	388.187	395.765	387.435	373.218	405.493	404.308	365.871
PTmerged775	chr7	75765753	75785008	-	990.728	2163.39	2592.25	2074.47	761.367	1053.81	772.881	1011.52	1047.32	1081.87	977.777	1159.86	905.95	755.024
PTmerged776	chr7	79358085	79367047	+	1715.84	1891.45	2202.02	2049.53	2986.6	3132.95	2932.11	4706.9	4971.73	3404.52	3332.76	3442.13	6136.29	4388.23
PTmerged777	chr7	79359970	79367047	.	1715.84	1891.45	2134.33	2002.32	2825.69	2974.83	2823.14	4529.53	4757.23	3262.3	3168.29	3296	5933.06	4191.99
PTmerged778	chr7	79874388	79883031	-	2150.13	2650.9	2396.14	2253.51	424.835	476.326	452.025	493.596	565.954	539.466	501.54	471.249	558.331	475.632
PTmerged779	chr7	81208035	81215025	-	237.503	367.014	527.609	287.701	3990.31	3470.8	3969.34	3948.77	3901.25	3333.9	3474.63	3319.75	5523.41	5897.17
PTmerged780	chr7	81604329	81611344	-	834.655	0	960.647	844.397	18.6417	28.4814	26.2336	28.3792	25.1759	16.6744	31.6287	31.9646	25.6704	51.0002
PTmerged781	chr7	81885567	81895043	-	665.979	1271.28	3155.7	2897.49	936.011	850.513	832.411	1043.95	966.753	1022.04	1032	1017.39	1162.65	1066.57
PTmerged782	chr7	82165417	82176002	.	36.8373	60.8006	229.958	196.848	1505.07	1463.35	1472.11	1782.82	1516.59	1115.22	1242.55	1239.31	1406.52	1344.85
PTmerged783	chr7	82170034	82177067	-	23.2656	60.8006	229.958	167.454	1642.43	1655.85	1632.54	1608.49	1407.83	1166.23	1315.75	1329.73	1531.67	1413.59
PTmerged786	chr7	97722288	97728200	.	359.648	180.191	169.233	284.138	3262.3	3122.15	3223.7	3373.07	3375.58	2579.63	2454.38	2591.87	3423.79	3286.18
PTmerged787	chr7	99917175	99928848	-	1454.1	2058.37	2408.09	2877.9	3068.03	3097.59	3188.39	3172.39	2990.89	2831.71	2997.49	3085.95	3120.02	3215.23
PTmerged788	chr7	100835349	100843018	+	2613.51	2024.11	1755.05	2259.74	327.702	395.793	300.677	420.621	446.116	361.933	365.989	376.269	396.821	393.588
PTmerged789	chr7	109027816	109035425	+	1505.48	1575.29	3228.37	2615.14	1170.5	1126.49	1313.7	1019.62	991.929	1113.26	1022.06	1136.11	1317.75	1453.5
PTmerged790	chr7	109029037	109037004	.	1762.37	1942.3	3655.44	2834.25	1422.66	1371.03	1544.75	1296.32	1279.94	1443.81	1344.67	1432.01	1566.96	1701.85
PTmerged791	chr7	116328503	116336882	-	14649.6	9271.53	8437.76	8810.05	3531.13	3101.52	3638.39	4549.8	4493.39	4555.05	4831.05	4469.56	5448.54	5255.24
PTmerged792	chr7	118841273	118846061	-	3227.14	1776.48	1629.62	2004.11	1715.04	1834.59	1728.39	2144.66	2162.1	1805.74	1881.45	1934.31	1909.23	2094.33
PTmerged793	chr7	119852078	119858047	-	1652.83	1763.22	1265.27	1621.1	2364.56	2095.84	2198.58	2355.48	2298.05	2255.95	2270.03	2155.32	3116.81	2964.66
PTmerged794	chr7	121557039	121564954	-	0	0	0	0	303.173	305.438	321.866	195.614	214.498	175.572	222.304	242.017	231.033	191.805
PTmerged795	chr7	121641500	121649356	-	1086.7	2438.65	2328.45	2510.92	1147.94	1095.06	1108.87	1133.14	1011.06	1170.15	1090.74	1029.26	1002.21	828.198
PTmerged796	chr7	122076033	122086004	+	4086.03	4132.23	4328.39	5004.03	857.519	871.137	777.926	1011.52	949.634	1122.09	1073.57	1044.78	1001.14	1015.57
PTmerged797	chr7	125319733	125338917	-	797.817	0	582.361	636.86	6591.32	6773.66	6499.87	5085.96	5369.51	6871.81	7308.93	6871.47	6074.25	6168.8
PTmerged798	chr7	125340659	125369453	.	1052.77	920.852	845.17	661.8	8449.61	8639.68	8385.66	8894.86	9222.43	7928.19	7716.49	7750.04	12846.9	12029.4
PTmerged799	chr7	127021001	127026622	-	18035.7	10216.7	8818.04	10582.6	2860.03	2885.46	3154.08	2643.32	2684.75	2595.32	2974	2646.67	3224.84	3094.38
PTmerged800	chr7	127421717	127426609	+	437.2	72.9607	114.481	126.481	501.364	396.775	541.824	389.201	471.292	480.615	529.554	445.677	609.671	556.567
PTmerged801	chr7	127659871	127667045	-	586.488	530.623	894.945	673.38	200.153	194.459	240.138	222.98	236.653	186.361	174.409	189.048	202.154	191.805
PTmerged802	chr7	127875830	127885676	+	6890.51	5386.93	5571.75	5490.36	15163.6	12581.9	17238.5	14461.2	14902.1	12726.5	12915.3	13374.9	16795.9	14847.7
PTmerged803	chr7	132708023	132718642	-	1855.43	1699.1	1844.64	2003.22	524.912	523.468	584.201	471.298	573.003	537.504	568.412	589.061	533.73	508.893
PTmerged804	chr7	135243653	135256270	-	0	0	0	0	35.3212	54.9985	24.2156	18.2438	9.06331	32.3679	27.1103	30.138	4.27839	0
PTmerged805	chr7	135694581	135699926	-	454.649	1326.56	20186.5	18947.3	1566.89	1797.27	1624.46	1659.17	1745.19	2265.76	2009.78	2190.94	1412.94	1551.07
PTmerged806	chr7	141878889	141884726	-	16169.6	9929.28	6083.43	6595.74	8024.77	6501.61	8822.55	8103.28	8074.41	7914.45	7439.06	7928.13	9320.48	8042.51
PTmerged807	chr8	4228328	4240154	-	402.302	578.158	415.119	388.351	779.028	758.194	783.98	385.147	383.68	487.481	498.829	460.29	438.535	491.154
PTmerged808	chr8	4283722	4291300	-	3551.89	4301.36	2681.85	2266.87	2296.86	2534.84	2287.37	2808.53	2531.69	2701.25	2484.2	2584.56	2301.78	2648.68
PTmerged809	chr8	13776562	13786251	-	1712.93	3774.06	3021.31	2627.61	3056.26	2999.38	3166.19	2428.45	2401.78	2662.02	2697.47	2868.59	3216.28	3526.77
PTmerged810	chr8	22067925	22073277	+	230.718	532.834	652.045	1121.41	665.215	588.288	523.662	596.977	635.439	799.39	741.014	755.277	741.232	706.242
PTmerged811	chr8	22591508	22600821	+	585.519	862.262	420.096	591.434	1238.2	1186.4	1293.52	1170.64	1163.13	846.471	763.606	859.39	1118.8	1098.72
PTmerged812	chr8	22593841	22604593	.	259.8	245.413	121.45	171.017	773.141	626.59	739.585	524.002	570.989	540.447	458.164	603.674	715.562	661.894
PTmerged813	chr8	23219032	23227317	-
PTmerged814	chr8	25151422	25163268	-	1925.23	900.954	1581.83	1436.72	4883.15	5529.31	5027.76	5720.44	5550.78	6155.8	6060.95	5802.03	4857.05	5317.32
PTmerged815	chr8	25151422	25159817	.	1925.23	900.954	1473.32	1333.4	4605.49	5219.95	4744.24	5478.2	5305.06	5913.53	5790.75	5537.18	4600.34	5065.65
PTmerged816	chr8	33903528	33915299	-	0	0	68.6887	97.9785	344.381	355.526	385.432	226.02	251.759	221.671	256.644	264.849	274.887	253.892
PTmerged817	chr8	34824865	34831660	-	1602.42	3459	5182.52	3535.24	5544.44	5279.86	5398.06	5210.63	5356.42	4586.44	3956.29	4749.02	4132.93	4430.36
PTmerged818	chr8	37087087	37107728	-	287.912	109.441	148.328	59.6778	557.289	512.665	518.618	1890.26	1973.79	2341.28	2412.81	2449.4	2951.02	2416.96
PTmerged819	chr8	66511218	66522776	+	2045.44	904.27	1409.61	1374.37	5287.38	5156.11	5119.58	7215.42	6871	5807.59	5724.79	5760.93	7728.92	7497.03
PTmerged821	chr8	69823178	69834226	+	594.243	698.654	421.092	532.647	906.576	902.565	997.885	792.591	861.015	837.643	979.585	871.263	1066.39	1228.44
PTmerged822	chr8	70005998	70019903	-	7823.07	5311.76	4695.72	5142.09	1969.15	2065.39	2136.02	2168.98	2325.24	2346.19	2294.43	2395.52	2697.53	2761.77
PTmerged823	chr8	70382379	70388150	-	2660.04	2524.88	2494.7	2490.44	161.889	186.602	173.545	166.221	178.245	184.399	169.891	151.603	210.711	153.001
PTmerged824	chr8	70746248	70754166	.	0	71.8552	170.229	364.302	43.1703	50.0879	41.3683	31.4199	44.3095	35.3105	39.7617	37.4442	23.5312	16.6305
PTmerged825	chr8	70942099	70961751	-	0	107.23	0	21.3771	1086.13	871.137	1101.81	664.885	590.122	508.079	571.123	670.343	587.21	442.371
PTmerged826	chr8	71016003	71021794	-
PTmerged827	chr8	79671301	79677700	.	2407.02	6734.49	11917	10002.7	4451.45	4869.33	4002.64	5038.33	4901.24	5149.45	5021.73	4820.26	4356.48	5210.89
PTmerged828	chr8	79672223	79678002	+	2231.56	6734.49	11917	10029.4	4429.86	4841.83	3984.48	5016.03	4884.12	5125.91	5009.08	4801.08	4336.15	5184.28
PTmerged829	chr8	84687815	84691873	+	2397.33	1963.31	1659.48	1650.49	943.86	804.353	889.923	870.634	895.254	888.647	963.318	929.712	1308.12	1177.44
PTmerged830	chr8	84693603	84700919	+	2030.9	3655.77	1784.91	3136.2	1825.91	1793.34	1776.82	1834.51	1817.7	1858.7	1923.93	1874.04	2609.82	2459.1
PTmerged831	chr8	85848160	85855677	-
PTmerged832	chr8	92185130	92205307	+	1296.09	260.89	579.375	478.313	8106.21	8588.61	8041.6	4124.11	4602.15	8006.65	8940.07	7692.5	6047.51	6197.63
PTmerged833	chr8	93407450	93428135	-
PTmerged834	chr8	93811671	93820711	+	331.535	379.174	49.7744	261.87	3109.24	2876.62	3434.58	2869.34	2781.43	2492.33	2607.1	2634.79	4128.65	3534.53
PTmerged835	chr8	94013095	94023628	-	2411.87	2306	3024.3	2696.19	1704.25	1625.4	1594.19	1966.27	1751.23	2099.99	2095.62	1874.04	2442.96	2281.7
PTmerged836	chr8	95807650	95814402	+	157.043	542.783	242.899	196.848	1459.94	1409.34	1511.46	1284.16	1297.06	1185.84	966.029	1233.83	1446.1	1300.5
PTmerged837	chr8	104347099	104357874	-	3186.42	2282.78	2316.5	2415.62	524.912	596.145	487.339	626.37	581.059	638.531	694.927	590.888	488.807	466.762
PTmerged838	chr8	105764798	105773159	-	1911.66	2095.96	1861.56	1840.21	1216.62	1166.75	1285.45	1088.55	1081.56	1069.12	990.429	1042.04	935.899	1037.74
PTmerged839	chr8	107010844	107022107	+	3627.5	3303.13	2831.17	1668.31	1967.19	2173.42	1954.4	2415.27	2322.22	2585.51	2509.51	2465.84	2066.46	2226.27
PTmerged840	chr8	107182816	107187203	+	2278.09	3000.23	2004.91	2123.46	1903.42	2121.37	1840.39	3061.92	3121.81	2021.53	1841.69	1940.71	3245.16	3073.31
PTmerged841	chr8	109723452	109735497	-	5002.11	3718.78	3941.14	2974.09	5620.97	5257.27	5432.37	5620.1	5754.2	4992.51	5065.1	5234.88	4967.22	5460.34
PTmerged842	chr8	109723541	109735505	.	5002.11	3718.78	3941.14	2974.09	5619.01	5252.36	5430.35	5619.09	5753.19	4990.55	5066.01	5232.14	4967.22	5452.58
PTmerged843	chr8	110114552	110134839	+	0	0	312.584	305.515	4650.62	4806.48	4540.43	2724.41	3087.57	4069.53	4311.44	4224.8	3317.9	2802.79
PTmerged844	chr8	110999179	111014415	-	5372.42	5004.44	2848.09	2712.22	7520.46	7894.25	7472.53	5636.32	6044.22	6084.19	6228.13	6097.01	6318.12	7006.98
PTmerged845	chr8	111131321	111142887	+	4724.86	4913.79	6652.85	4606.77	1799.42	1949.5	1767.74	2107.16	2086.58	2099.99	2136.29	2077.7	2008.71	1906.96
PTmerged846	chr8	111131911	111143503	.	4724.86	5224.43	6802.18	4656.65	1810.21	1967.18	1785.9	2114.25	2096.65	2103.92	2125.45	2073.13	2010.85	1908.07
PTmerged847	chr8	111860282	111869729	-	853.073	714.13	1312.05	880.025	1191.11	1182.47	1177.48	1109.83	1108.75	1457.54	1449.5	1329.73	1077.09	1293.85
PTmerged848	chr8	116963655	116970077	-	1.9388	614.638	382.268	243.165	644.611	642.304	497.429	491.569	536.75	433.534	343.397	479.468	335.854	359.219
PTmerged849	chr8	117013215	117019685	+	222.962	0	0	42.7543	62.7932	61.8733	67.6019	46.623	55.3869	108.874	106.634	130.598	83.4287	97.5655
PTmerged850	chr8	117202968	117219380	+	634.958	752.821	678.923	855.085	1091.03	1127.47	1225.91	918.27	970.782	1042.64	998.562	1028.35	972.265	837.068
PTmerged851	chr8	120652632	120659058	-	3472.4	2533.72	2294.6	3270.7	440.533	526.414	414.692	554.408	593.144	570.853	597.33	543.398	610.741	612.002
PTmerged852	chr8	120668267	120676499	+	16089.2	11672.6	13773.6	17228.2	6075.24	5642.26	6376.78	8493.5	8271.78	7133.7	7876.44	6718.04	9246.68	9602.45
PTmerged853	chr8	121597052	121603979	-	5426.71	4240.56	5206.41	4257.61	1388.32	1422.1	1383.32	1768.63	1711.96	1541.89	1602.22	1574.48	1682.48	1724.03
PTmerged854	chr8	121907603	121920759	+	654.346	248.73	528.605	635.079	2131.04	2038.87	2326.72	2649.4	2701.87	3158.33	3157.44	3180.02	2116.74	1895.88
PTmerged855	chr8	122887057	122897682	-	5573.09	7895.23	14342	14795.6	1772.93	1951.46	1883.77	1606.47	1725.05	1841.05	1763.98	1765.36	1799.06	1863.72
PTmerged856	chr8	124733057	124738031	+	442.047	917.536	639.104	645.767	130.492	144.371	118.051	101.354	96.6753	168.706	173.506	200.007	144.396	128.609
PTmerged857	chr8	124835076	124841839	-	2706.57	2224.19	2648	1816.17	591.629	596.145	583.192	577.72	652.559	759.176	735.592	697.741	772.25	657.459
PTmerged858	chr8	124888534	124899509	.	3165.1	3025.66	2595.24	3016.85	7071.1	6549.73	7296.97	7117.1	7386.6	6843.37	7037.83	6744.52	7562.06	8051.37
PTmerged859	chr8	124889231	124899076	-	3164.13	2805.67	2287.63	2827.13	6639.4	6143.14	6885.3	6803.92	7085.5	6493.21	6653.77	6398.39	7094.65	7630.07
PTmerged860	chr9	3178777	3191060	-
PTmerged861	chr9	3211021	3216031	+
PTmerged862	chr9	3385059	3391141	+	0	0	342.448	70.3664	431.703	365.347	374.333	453.054	463.236	584.585	552.146	571.709	535.869	471.197
PTmerged863	chr9	3385727	3391145	.	0	0	342.448	40.9728	354.193	269.1	279.488	335.483	331.314	384.492	391.292	410.06	404.308	354.784
PTmerged865	chr9	14325673	14333483	+	600.06	2017.47	1704.28	1580.13	3313.32	3122.15	3135.92	3059.89	3250.71	2756.18	2564.63	2821.1	2633.35	2561.1
PTmerged866	chr9	21589881	21597648	+	11797.6	7453.04	4956.54	5858.22	1769	1782.54	1748.57	1749.38	1739.15	1832.22	1755.84	1699.6	1960.57	2002.31
PTmerged867	chr9	27344469	27357946	+	380.005	743.978	983.543	1040.35	516.081	507.754	552.923	439.878	505.532	393.32	403.943	416.453	354.037	327.066
PTmerged868	chr9	31066272	31076757	+	1539.41	2587.89	1933.24	1790.33	4287.6	3866.59	3785.71	5043.39	4816.65	4731.61	4468.68	4835.78	4024.9	3996.86
PTmerged869	chr9	31274049	31281661	.	0	2.21093	50.7699	66.8035	341.438	301.51	353.144	271.63	268.878	286.407	272.006	284.028	340.132	358.11
PTmerged870	chr9	32257209	32265027	+	3150.55	3282.12	5523.97	4432.19	797.669	789.621	769.854	824.011	746.213	844.509	747.34	787.242	771.181	696.263
PTmerged871	chr9	37267177	37279712	-	0	114.968	1482.28	1288.86	1215.64	1097.02	1157.3	1223.35	1328.28	989.675	947.956	910.533	1059.97	1139.74
PTmerged872	chr9	50889647	50895449	-	1447.32	2082.7	1983.01	1999.65	1299.03	1342.55	1417.62	1657.14	1607.23	1465.39	1426.9	1506.9	1694.24	1657.51
PTmerged873	chr9	51844557	51857651	+	0	370.331	342.448	443.575	2993.47	2649.75	2821.12	2556.16	2707.92	3030.82	2747.17	2873.16	3186.33	2836.05
PTmerged874	chr9	54197169	54297919	.	408.118	91.7536	174.211	205.755	40107.2	45642.9	36504	23620.6	27803.2	38759.1	43491.2	41713.8	27396.7	26791.7
PTmerged875	chr9	54272870	54298306	+	0	1.10546	52.7609	9.79785	1866.13	1768.79	1526.59	1062.19	1286.99	1572.3	1362.74	1583.62	1339.14	1719.59
PTmerged876	chr9	56202018	56206981	-	602.968	2049.53	1571.88	1324.49	436.609	423.292	360.207	517.921	499.489	445.305	337.975	460.29	424.631	432.393
PTmerged877	chr9	62790562	62796935	-	788.123	3575.07	2083.56	1733.33	6556	5435.03	6645.17	7723.2	7397.68	7182.74	7229.41	7091.57	10335.5	9731.05
PTmerged878	chr9	62790562	62797031	.	1291.24	3681.2	2145.28	1816.17	7087.78	5855.38	7194.05	8404.3	8011.97	7793.81	7831.25	7716.25	11253.2	10605.8
PTmerged879	chr9	65692000	65698126	-	5119.41	4791.08	6973.4	5257.88	456.232	585.341	497.429	389.201	402.814	323.679	201.52	364.396	274.887	358.11
PTmerged880	chr9	66040513	66044919	+	859.859	2313.74	2201.03	1880.3	925.218	886.851	959.543	868.607	814.691	915.13	847.648	877.656	738.023	746.155
PTmerged881	chr9	66114024	66118934	-	0	0	55.7474	10.6886	185.436	199.37	200.788	164.194	149.041	153.993	140.07	150.69	229.964	212.87
PTmerged882	chr9	67679231	67773055	.	278.218	732.923	2706.73	2792.39	53170.1	62839.7	51084.8	36977.1	40659	57000	63410.9	60551.8	36365.3	33915.1
PTmerged883	chr9	75414527	75423362	+	348.015	273.05	4.97744	260.979	2662.82	2853.05	2654.64	682.115	746.213	809.199	848.552	856.65	758.345	844.829
PTmerged884	chr9	75567045	75571991	-	0	96.1754	421.092	38.3007	231.55	265.171	272.426	188.519	184.287	168.706	166.276	206.4	150.813	125.283
PTmerged885	chr9	83597296	83601690	+	3636.23	2110.33	3703.22	3445.28	543.553	701.231	572.094	626.37	615.298	724.846	603.655	578.102	671.708	769.437
PTmerged886	chr9	88600082	88632341	+
PTmerged887	chr9	89027808	89066346	-
PTmerged888	chr9	106685008	106694862	-	8341.7	5835.75	4841.06	4499	1344.17	1468.26	1442.85	1353.08	1385.68	1303.55	1314.85	1381.78	1236.46	1321.57
PTmerged889	chr9	106686304	106694862	.	7892.87	5415.67	4541.42	4329.76	1146.96	1270.86	1253.16	1124.02	1150.03	1103.45	1075.37	1138.85	990.448	1075.44
PTmerged890	chr9	106878916	106886009	.	3846.59	4270.41	4133.27	3306.33	2206.59	2139.05	2104.74	2059.52	2113.77	2234.37	2336	2176.33	2148.82	2242.9
PTmerged891	chr9	107545978	107552653	+	1583.03	427.815	880.012	907.637	9491.58	7597.65	10214.9	8635.39	9376.5	10456.8	10386.9	9784.81	13502.6	12012.8
PTmerged892	chr9	108040203	108052857	+	6276.87	4395.33	5354.73	5785.19	9811.43	8939.22	9507.65	8528.97	8732	8553.97	8866.87	8538.19	10144.1	10732.2
PTmerged893	chr9	110546152	110553077	+	446.894	141.499	5204.42	4335.99	3228.94	3509.1	3267.09	3468.35	3407.81	3350.57	3239.68	3333.45	3441.97	3446.95
PTmerged894	chr9	114348565	114369342	.
PTmerged895	chr9	114375265	114375268	+
PTmerged896	chr9	114375265	114375268	.
PTmerged897	chr9	114403452	114411193	+	65.9193	158.081	963.633	612.811	126.567	222.94	165.473	154.059	181.266	142.223	144.588	168.956	171.136	133.044
PTmerged898	chr9	114499138	114514591	.	1300.94	1211.59	4660.88	2135.93	417.967	416.417	378.369	310.144	323.258	347.22	342.493	241.104	268.469	338.153
PTmerged899	chr9	114505427	114514617	-	1165.22	1147.47	4660.88	2135.04	270.796	281.867	252.246	298.995	294.054	314.852	300.924	228.318	194.667	262.762
PTmerged900	chr9	114728316	114738834	+	784.246	219.987	371.317	174.58	358.117	400.703	411.665	320.28	330.307	326.622	337.975	390.881	419.283	287.153
PTmerged901	chr9	114743585	114752314	+	2302.33	1910.24	1540.02	1528.46	1403.03	1516.39	1403.5	1469.64	1387.69	1842.03	1827.23	1698.69	1709.22	1683.01
PTmerged902	chr9	118331610	118343614	+	0	0	0	0	398.344	546.057	312.785	359.808	261.829	375.664	405.75	413.713	101.612	158.544
PTmerged903	chr9	118333090	118341792	.	0	0	0	0	331.626	452.756	262.336	319.266	225.576	342.316	348.819	356.177	84.4983	139.696
PTmerged904	chr9	119428874	119447020	.	2312.99	1491.27	3716.16	3063.16	520.987	574.538	556.959	556.435	490.426	575.757	519.614	556.183	493.085	507.784
PTmerged905	chr9	119432495	119443861	+	1406.6	1164.05	3174.61	2508.25	401.288	455.702	452.025	427.715	379.652	442.362	384.966	402.754	397.891	405.784
PTmerged906	chr9	119460841	119468108	+	683.428	690.915	787.432	1123.19	248.229	250.44	222.985	285.819	335.343	361.933	349.723	352.523	186.11	194.022
PTmerged907	chr9	121679016	121686615	-	1900.03	1138.63	1214.5	1158.82	209.965	173.835	210.878	175.343	173.21	205.978	193.387	232.885	187.18	157.435
PTmerged908	chr9	122772672	122808829	-	542.865	478.666	1634.59	1121.41	4841.94	5046.11	4697.83	4856.9	4536.69	4273.55	4484.94	4337.13	4581.09	4241.88
PTmerged909	chr9	122872971	122877235	-	0	0	184.165	121.137	31.3966	18.6602	44.3953	19.2573	17.1196	17.6552	16.2662	14.6124	27.8096	5.5435
PTmerged910	chr9	123063316	123069773	-	81.4297	1041.35	597.293	720.587	229.588	222.94	172.536	291.901	295.061	279.541	279.236	260.283	207.502	257.218
