# Supplementary material for: Genetic polymorphisms lead to major, locus-specific, variation in piRNA production in mouse
Source: EMBO J. 2025 Jun 5;44(14):4104–19. doi: 10.1038/s44318-025-00475-4 (PMC12264111; doi:10.1038/s44318-025-00475-4)
Supplement: Supplementary file 21 — Dataset EV16 [file 44318_2025_475_MOESM21_ESM.xlsx]

## Sheet: Dataset_EV16_Legend
Dataset EV16. Differential predicted piRNA precursor expression (RNA-seq) in testis samples from inbred mouse strains.

## Sheet: Dataset_EV16
piCID	Chr	Start	End	Strand	baseMean	NODvsBL6__log2FoldChange	NODvsBL6__lfcSE	NODvsBL6__stat	NODvsBL6__pvalue	NODvsBL6__padj	C3HvsBL6__log2FoldChange	C3HvsBL6__lfcSE	C3HvsBL6__stat	C3HvsBL6__pvalue	C3HvsBL6__padj	129vsBL6__log2FoldChange	129vsBL6__lfcSE	129vsBL6__stat	129vsBL6__pvalue	129vsBL6__padj	C3HvsNOD__log2FoldChange	C3HvsNOD__lfcSE	C3HvsNOD__stat	C3HvsNOD__pvalue	C3HvsNOD__padj	129vsNOD__log2FoldChange	129vsNOD__lfcSE	129vsNOD__stat	129vsNOD__pvalue	129vsNOD__padj	129vsC3H__log2FoldChange	129vsC3H__lfcSE	129vsC3H__stat	129vsC3H__pvalue	129vsC3H__padj
PTmerged1	chr1	20996311	21001584	-	339.089	-0.162908	0.19597	0	1	1	-0.0931712	0.176743	0	1	1	1.20401	0.172273	1.18424	0.236318	1	0.0697364	0.179177	0	1	1	1.36692	0.17477	2.09945	0.0357769	0.553566	1.29718	0.152899	1.94366	0.0519365	1
PTmerged2	chr1	23780022	23786733	-	7.92791	-7.11445	1.61497	-3.7861	0.00015303	0.00620134	-7.33906	1.35384	-4.6823	2.8368e-06	0.000120706	-1.80835	0.7294	-1.10824	0.267759	1	0	1.96884	0	1	1	5.3061	1.60484	2.6832	0.00729212	0.127393	5.53071	1.34173	3.37677	0.000733428	0.0201338
PTmerged3	chr1	34598690	34610801	+	14.6621	2.83229	0.943377	1.94227	0.0521047	1	2.41035	0.898146	1.57029	0.116348	1	3.1114	0.888812	2.37553	0.0175237	0.382377	-0.421944	0.673406	0	1	1	0.279108	0.660905	0	1	1	0.701052	0.594559	0	1	1
PTmerged4	chr1	34810021	34820338	-	1321.94	0.0763269	0.11771	0	1	1	0.328697	0.106677	0	1	1	-0.0858385	0.107488	0	1	1	0.25237	0.106767	0	1	1	-0.162165	0.107576	0	1	1	-0.414536	0.0953785	0	1	1
PTmerged5	chr1	37415937	37420597	-	2327.14	0.0805735	0.0822175	0	1	1	-0.00277335	0.0748638	0	1	1	-0.327222	0.0754456	0	1	1	-0.0833469	0.0749196	0	1	1	-0.407795	0.0755009	0	1	1	-0.324449	0.0674186	0	1	1
PTmerged6	chr1	57347236	57362763	-	2479.09	0.504465	0.108069	0	1	1	0.73518	0.0983373	0	1	1	0.819081	0.0983402	0	1	1	0.230715	0.0975512	0	1	1	0.314616	0.0975541	0	1	1	0.0839004	0.0866496	0	1	1
PTmerged7	chr1	60476748	60481147	+	1285.64	-0.119692	0.115832	0	1	1	0.107389	0.104833	0	1	1	-0.139229	0.1054	0	1	1	0.227081	0.105486	0	1	1	-0.0195374	0.106049	0	1	1	-0.246618	0.0939117	0	1	1
PTmerged8	chr1	63049707	63059645	-	828.74	-0.253088	0.105603	0	1	1	-0.115323	0.0949126	0	1	1	0.00409336	0.0948208	0	1	1	0.137765	0.0966949	0	1	1	0.257182	0.0966048	0	1	1	0.119417	0.0847876	0	1	1
PTmerged9	chr1	64029450	64035758	-	92.4546	-0.439044	0.262395	0	1	1	0.022027	0.230091	0	1	1	-0.427377	0.235931	0	1	1	0.461071	0.239867	0	1	1	0.0116673	0.245474	0	1	1	-0.449404	0.21059	0	1	1
PTmerged10	chr1	67000532	67005700	-	5358.08	0.405518	0.078178	0	1	1	-0.026281	0.0715277	0	1	1	-0.200166	0.0717016	0	1	1	-0.431799	0.0712667	0	1	1	-0.605683	0.0714412	0	1	1	-0.173885	0.0640958	0	1	1
PTmerged11	chr1	74565363	74575339	-	938.119	0.0962168	0.10178	0	1	1	-0.162221	0.0929993	0	1	1	-0.00969371	0.0928203	0	1	1	-0.258438	0.0930491	0	1	1	-0.105911	0.0928702	0	1	1	0.152528	0.0831537	0	1	1
PTmerged12	chr1	75208932	75216885	.	6508.59	0.349066	0.0974242	0	1	1	-0.282909	0.0891208	0	1	1	-0.151535	0.089101	0	1	1	-0.631974	0.0889855	0	1	1	-0.5006	0.0889656	0	1	1	0.131374	0.0797868	0	1	1
PTmerged13	chr1	87938961	87946496	+	4583.4	-0.0825732	0.0970306	0	1	1	-0.0268502	0.0883839	0	1	1	-0.215514	0.0885453	0	1	1	0.055723	0.0885567	0	1	1	-0.132941	0.0887178	0	1	1	-0.188664	0.0791684	0	1	1
PTmerged14	chr1	88256213	88269967	-	4785.49	-0.952417	0.0860491	0	1	1	-0.377008	0.0777252	0	1	1	-0.404789	0.0777965	0	1	1	0.575409	0.0788846	0	1	1	0.547628	0.078955	0	1	1	-0.0277815	0.0697899	0	1	1
PTmerged15	chr1	88260000	88265925	.	NA	NA	NA	NA	NA	NA	NA	NA	NA	NA	NA	NA	NA	NA	NA	NA	NA	NA	NA	NA	NA	NA	NA	NA	NA	NA	NA	NA	NA	NA	NA
PTmerged16	chr1	91543143	91562827	+	4863.43	0.346183	0.130257	0	1	1	0.0658174	0.118951	0	1	1	-0.341328	0.119171	0	1	1	-0.280365	0.118812	0	1	1	-0.687511	0.119032	0	1	1	-0.407146	0.106542	0	1	1
PTmerged17	chr1	92976181	93002015	-	2434.39	0.205757	0.0996449	0	1	1	0.661627	0.0902321	0	1	1	0.641941	0.0903305	0	1	1	0.45587	0.0900173	0	1	1	0.436184	0.090116	0	1	1	-0.0196862	0.079584	0	1	1
PTmerged18	chr1	93363216	93373473	+	1172.19	0.206828	0.0970803	0	1	1	0.0304921	0.0885706	0	1	1	0.216654	0.0883516	0	1	1	-0.176336	0.088207	0	1	1	0.009826	0.0879871	0	1	1	0.186162	0.0784978	0	1	1
PTmerged19	chr1	93579746	93589956	+	390.145	-0.0377711	0.159223	0	1	1	-0.29741	0.145355	0	1	1	-0.153164	0.14511	0	1	1	-0.259639	0.14625	0	1	1	-0.115393	0.146006	0	1	1	0.144246	0.130744	0	1	1
PTmerged20	chr1	93852070	93858940	+	NA	NA	NA	NA	NA	NA	NA	NA	NA	NA	NA	NA	NA	NA	NA	NA	NA	NA	NA	NA	NA	NA	NA	NA	NA	NA	NA	NA	NA	NA	NA
PTmerged21	chr1	103316075	103327037	+	NA	NA	NA	NA	NA	NA	NA	NA	NA	NA	NA	NA	NA	NA	NA	NA	NA	NA	NA	NA	NA	NA	NA	NA	NA	NA	NA	NA	NA	NA	NA
PTmerged22	chr1	118295326	118301023	-	1419.3	0.278598	0.123681	0	1	1	0.39726	0.112525	0	1	1	-0.300885	0.113722	0	1	1	0.118662	0.112128	0	1	1	-0.579483	0.11333	0	1	1	-0.698145	0.101038	0	1	1
PTmerged23	chr1	118675139	118686493	+	720.59	0.148061	0.177211	0	1	1	0.207527	0.161212	0	1	1	0.199761	0.161395	0	1	1	0.0594661	0.161076	0	1	1	0.0517	0.161259	0	1	1	-0.00776602	0.143492	0	1	1
PTmerged24	chr1	119542537	119551594	-	1228.62	-0.289164	0.0868212	0	1	1	0.000930199	0.077572	0	1	1	0.0597077	0.0776388	0	1	1	0.290094	0.079262	0	1	1	0.348872	0.0793274	0	1	1	0.0587775	0.069082	0	1	1
PTmerged25	chr1	125174922	125179854	+	3180.83	0.710388	0.127072	0	1	1	0.287273	0.116221	0	1	1	0.335725	0.116246	0	1	1	-0.423114	0.115602	0	1	1	-0.374663	0.115627	0	1	1	0.0484513	0.103584	0	1	1
PTmerged26	chr1	125183791	125188372	+	54.0446	1.37266	0.368593	1.01104	0.311996	1	0.193799	0.350028	0	1	1	-0.11607	0.356314	0	1	1	-1.17886	0.32762	-0.54595	0.5851	1	-1.48873	0.334327	-1.46184	0.143786	1	-0.309868	0.313741	0	1	1
PTmerged27	chr1	127481596	127488774	+	1778.34	-0.639495	0.111324	0	1	1	0.0622716	0.0998678	0	1	1	-0.05573	0.100116	0	1	1	0.701767	0.101721	0	1	1	0.583765	0.101965	0	1	1	-0.118002	0.0893164	0	1	1
PTmerged28	chr1	131930096	131936028	+	1708.52	-0.11274	0.0919128	0	1	1	0.0750461	0.0831556	0	1	1	-0.44251	0.0841871	0	1	1	0.187786	0.0837186	0	1	1	-0.32977	0.0847432	0	1	1	-0.517556	0.0751552	0	1	1
PTmerged29	chr1	132021044	132034556	+	665.012	-0.099734	0.140867	0	1	1	-0.0187822	0.127572	0	1	1	-0.122778	0.128097	0	1	1	0.0809518	0.12849	0	1	1	-0.0230435	0.129011	0	1	1	-0.103995	0.114346	0	1	1
PTmerged30	chr1	132461003	132466663	+	414.475	0.0281977	0.126985	0	1	1	0.0942076	0.114448	0	1	1	-0.288034	0.116809	0	1	1	0.0660099	0.11506	0	1	1	-0.316232	0.117408	0	1	1	-0.382242	0.10372	0	1	1
PTmerged31	chr1	132984998	132992958	-	4094.74	-0.405831	0.06659	0	1	1	-0.208545	0.0602974	0	1	1	-1.20815	0.0615448	-3.38214	0.000719227	0.0170017	0.197286	0.0609687	0	1	1	-0.802322	0.0622027	0	1	1	-0.999608	0.0554141	0	1	1
PTmerged32	chr1	133128230	133145319	+	2507.4	-0.0286497	0.0724427	0	1	1	-0.0809301	0.0658383	0	1	1	-0.256154	0.0662225	0	1	1	-0.0522805	0.066133	0	1	1	-0.227505	0.0665155	0	1	1	-0.175224	0.0592541	0	1	1
PTmerged33	chr1	134752450	134760470	.	1054.26	0.0645596	0.144403	0	1	1	0.5677	0.130411	0	1	1	0.689551	0.130361	0	1	1	0.50314	0.130569	0	1	1	0.624992	0.130519	0	1	1	0.121851	0.114848	0	1	1
PTmerged34	chr1	134753432	134760936	-	1067.03	0.0744463	0.143376	0	1	1	0.566672	0.129508	0	1	1	0.698565	0.129443	0	1	1	0.492226	0.129629	0	1	1	0.624119	0.129565	0	1	1	0.131893	0.114029	0	1	1
PTmerged35	chr1	136232469	136241002	+	228.689	0.223166	0.261672	0	1	1	-0.463527	0.240823	0	1	1	-0.7543	0.242827	0	1	1	-0.686693	0.240217	0	1	1	-0.977466	0.242226	0	1	1	-0.290773	0.219538	0	1	1
PTmerged36	chr1	139167675	139176425	+	1027.48	0.0134053	0.0987094	0	1	1	0.0331843	0.0894792	0	1	1	-0.611309	0.0915131	0	1	1	0.0197789	0.0898306	0	1	1	-0.624715	0.0918567	0	1	1	-0.644494	0.0818575	0	1	1
PTmerged37	chr1	155274906	155282767	-	1828.36	-0.127821	0.0873266	0	1	1	-0.00392915	0.0790087	0	1	1	0.0326437	0.0790885	0	1	1	0.123892	0.0796464	0	1	1	0.160464	0.0797255	0	1	1	0.0365728	0.0705165	0	1	1
PTmerged38	chr1	156424211	156434240	-	2591.28	0.917555	0.138863	0	1	1	0.478796	0.127053	0	1	1	0.296298	0.127251	0	1	1	-0.438759	0.126114	0	1	1	-0.621258	0.126313	0	1	1	-0.182499	0.113202	0	1	1
PTmerged39	chr1	156639151	156652999	+	1521.17	-0.0517343	0.0903629	0	1	1	0.027543	0.0818006	0	1	1	0.0912964	0.0818438	0	1	1	0.0792773	0.082304	0	1	1	0.143031	0.0823468	0	1	1	0.0637533	0.0728484	0	1	1
PTmerged40	chr1	160964969	160977571	+	2313.55	0.130812	0.0895619	0	1	1	0.138223	0.0814737	0	1	1	0.141488	0.0815748	0	1	1	0.00741025	0.0814272	0	1	1	0.0106753	0.0815284	0	1	1	0.00326504	0.07255	0	1	1
PTmerged41	chr1	160967001	160976112	.	2061.35	0.121687	0.0921589	0	1	1	0.151503	0.083786	0	1	1	0.113933	0.08395	0	1	1	0.0298158	0.0837559	0	1	1	-0.0077543	0.08392	0	1	1	-0.0375701	0.0746284	0	1	1
PTmerged42	chr1	161001775	161020981	-	1024.26	0.419738	0.0953738	0	1	1	0.305351	0.0870152	0	1	1	0.189489	0.0875386	0	1	1	-0.114387	0.0856531	0	1	1	-0.230249	0.0861847	0	1	1	-0.115863	0.0768328	0	1	1
PTmerged43	chr1	165321458	165327350	+	63.6492	-0.174871	0.306727	0	1	1	0.277717	0.268592	0	1	1	0.31918	0.26916	0	1	1	0.452588	0.275924	0	1	1	0.494051	0.276476	0	1	1	0.0414633	0.233451	0	1	1
PTmerged44	chr1	165863213	165877552	-	1669.53	-0.241911	0.111126	0	1	1	-0.0320576	0.100622	0	1	1	0.122046	0.100534	0	1	1	0.209854	0.101469	0	1	1	0.363957	0.101382	0	1	1	0.154103	0.0897444	0	1	1
PTmerged45	chr1	166392107	166399840	.	2153.4	-0.0556065	0.102607	0	1	1	0.0619001	0.093225	0	1	1	-0.275136	0.0937271	0	1	1	0.117507	0.0935252	0	1	1	-0.21953	0.0940256	0	1	1	-0.337036	0.0836868	0	1	1
PTmerged46	chr1	166392267	166400598	-	2281.3	-0.0668115	0.105639	0	1	1	0.0421112	0.0960345	0	1	1	-0.284118	0.0964839	0	1	1	0.108923	0.0963272	0	1	1	-0.217306	0.0967753	0	1	1	-0.326229	0.0861888	0	1	1
PTmerged47	chr1	167222139	167227769	-	1811.06	0.0751345	0.101787	0	1	1	-0.145613	0.0929024	0	1	1	-0.30619	0.0932705	0	1	1	-0.220747	0.0929698	0	1	1	-0.381325	0.0933376	0	1	1	-0.160577	0.0835597	0	1	1
PTmerged48	chr1	167396292	167401758	-	89.0457	-4.18592	0.362794	-8.78163	1.61121e-18	1.52349e-16	-2.92047	0.271341	-7.07769	1.46574e-12	7.33732e-11	-4.37734	0.31869	-10.5976	3.05784e-26	2.00171e-24	1.26545	0.363145	0.730974	0.464795	1	-0.191421	0.399764	0	1	1	-1.45687	0.31909	-1.43179	0.152203	1
PTmerged49	chr1	170192820	170200006	-	1198.98	-0.13635	0.095596	0	1	1	-0.0508432	0.0864289	0	1	1	-0.360977	0.0873528	0	1	1	0.0855066	0.0872735	0	1	1	-0.224627	0.0881886	0	1	1	-0.310134	0.0781574	0	1	1
PTmerged50	chr1	172374438	172386293	+	2580.1	0.257017	0.0950951	0	1	1	-0.0751369	0.086959	0	1	1	-0.0716828	0.0870508	0	1	1	-0.332154	0.0867272	0	1	1	-0.3287	0.0868193	0	1	1	0.00345408	0.0778227	0	1	1
PTmerged51	chr1	178481449	178488298	+	1255.66	0.100499	0.120885	0	1	1	0.196903	0.109796	0	1	1	0.136205	0.110037	0	1	1	0.0964037	0.109819	0	1	1	0.0357054	0.110059	0	1	1	-0.0606984	0.0977499	0	1	1
PTmerged52	chr1	186964248	186973026	.	8330.06	0.0549169	0.101226	0	1	1	-0.174757	0.0924042	0	1	1	0.103275	0.0923457	0	1	1	-0.229673	0.0924299	0	1	1	0.0483577	0.0923714	0	1	1	0.278031	0.0826089	0	1	1
PTmerged53	chr1	186967061	186971548	+	7989.87	0.0485862	0.102287	0	1	1	-0.184342	0.0933732	0	1	1	0.0963386	0.0933119	0	1	1	-0.232928	0.0934028	0	1	1	0.0477524	0.0933415	0	1	1	0.280681	0.0834776	0	1	1
PTmerged54	chr1	189869340	189877699	+	82.2698	-0.198003	0.25075	0	1	1	0.278287	0.218669	0	1	1	-0.166235	0.22522	0	1	1	0.47629	0.225508	0	1	1	0.0317675	0.231866	0	1	1	-0.444523	0.196729	0	1	1
PTmerged55	chr1	191620396	191624448	+	606.36	-0.291936	0.127546	0	1	1	0.00938042	0.114317	0	1	1	-0.517933	0.116453	0	1	1	0.301317	0.11642	0	1	1	-0.225996	0.118517	0	1	1	-0.527313	0.104147	0	1	1
PTmerged56	chr1	191778755	191783660	+	4106.99	0.24572	0.0863263	0	1	1	0.589168	0.0784323	0	1	1	0.297441	0.0786841	0	1	1	0.343448	0.0782458	0	1	1	0.0517215	0.0784982	0	1	1	-0.291727	0.0697235	0	1	1
PTmerged57	chr1	192891005	192897616	-	301.421	0.311657	0.151716	0	1	1	0.198564	0.138208	0	1	1	-0.0276893	0.139985	0	1	1	-0.113093	0.136393	0	1	1	-0.339347	0.138193	0	1	1	-0.226254	0.123212	0	1	1
PTmerged58	chr10	18788568	18835184	-	16476.1	0.0399072	0.0733862	0	1	1	-0.0939107	0.0669669	0	1	1	0.275165	0.0669086	0	1	1	-0.133818	0.0669912	0	1	1	0.235258	0.0669329	0	1	1	0.369076	0.0598252	0	1	1
PTmerged59	chr10	23459317	23464947	+	105.861	-5.28415	1.04955	-4.0819	4.46683e-05	0.00200067	2.92834	0.23844	8.0873	6.09999e-16	3.46073e-14	-5.42053	0.865235	-5.10905	3.23782e-07	9.18461e-06	8.21249	1.03574	6.96361	3.3165e-12	1.71115e-10	-0.136383	1.32836	0	1	1	-8.34887	0.848434	-8.66169	4.64817e-18	2.19755e-16
PTmerged60	chr10	34296821	34302141	+	1419.68	0.310688	0.106407	0	1	1	0.207109	0.0970352	0	1	1	-0.110219	0.0977391	0	1	1	-0.103579	0.0964983	0	1	1	-0.420906	0.0972061	0	1	1	-0.317328	0.086847	0	1	1
PTmerged61	chr10	39648200	39656341	-	1053.36	-0.415351	0.120461	0	1	1	-0.10271	0.108236	0	1	1	0.381527	0.107486	0	1	1	0.312642	0.110275	0	1	1	0.796879	0.109539	0	1	1	0.484237	0.0959319	0	1	1
PTmerged62	chr10	40476203	40486611	+	2066.28	0.00215052	0.0895513	0	1	1	-0.175955	0.0816479	0	1	1	-0.24054	0.081869	0	1	1	-0.178106	0.0818666	0	1	1	-0.24269	0.0820871	0	1	1	-0.0645848	0.0733842	0	1	1
PTmerged63	chr10	42050667	42056850	-	67.2978	-1.02623	0.291453	-0.0899891	0.928296	1	-5.88743	0.485606	-10.0646	7.92108e-24	6.12803e-22	-8.38828	1.0506	-7.03243	2.02972e-12	7.50998e-11	-4.8612	0.491421	-7.85721	3.92781e-15	2.38755e-13	-7.36205	1.0533	-6.0401	1.54018e-09	5.04114e-08	-2.50085	1.12264	-1.3369	0.181256	1
PTmerged64	chr10	45376104	45380910	-	482.82	0.00483636	0.165146	0	1	1	0.172087	0.149403	0	1	1	-0.0828177	0.150489	0	1	1	0.167251	0.149956	0	1	1	-0.0876541	0.151038	0	1	1	-0.254905	0.133643	0	1	1
PTmerged65	chr10	45378480	45381899	.	331.621	0.00877354	0.181436	0	1	1	0.183203	0.163811	0	1	1	-0.0884349	0.165323	0	1	1	0.174429	0.164518	0	1	1	-0.0972085	0.166023	0	1	1	-0.271638	0.146556	0	1	1
PTmerged66	chr10	60076480	60086931	.	88.5369	-0.500681	0.323475	0	1	1	-0.200029	0.284302	0	1	1	1.31542	0.271511	1.16171	0.245352	1	0.300652	0.298727	0	1	1	1.8161	0.28658	2.84772	0.0044034	0.0851658	1.51545	0.241496	2.1344	0.0328105	0.715941
PTmerged67	chr10	60077450	60085413	+	73.3678	-0.624096	0.340118	0	1	1	-0.167007	0.293979	0	1	1	1.27084	0.280146	0.966789	0.333649	1	0.457089	0.314545	0	1	1	1.89494	0.301657	2.96674	0.00300972	0.0595644	1.43785	0.248476	1.76214	0.0780456	1
PTmerged68	chr10	61425657	61439918	-	1043.23	-0.289628	0.116483	0	1	1	-0.316997	0.105639	0	1	1	-0.091013	0.105343	0	1	1	-0.0273693	0.106974	0	1	1	0.198615	0.106681	0	1	1	0.225984	0.0947211	0	1	1
PTmerged69	chr10	61426837	61437881	.	1013.16	-0.279275	0.116932	0	1	1	-0.326031	0.10609	0	1	1	-0.111691	0.105809	0	1	1	-0.0467561	0.107411	0	1	1	0.167584	0.107134	0	1	1	0.21434	0.0951813	0	1	1
PTmerged70	chr10	62506928	62517182	+	553.84	0.0657358	0.14857	0	1	1	0.0456197	0.13494	0	1	1	0.0187188	0.135293	0	1	1	-0.0201161	0.135155	0	1	1	-0.047017	0.135508	0	1	1	-0.0269009	0.120408	0	1	1
PTmerged71	chr10	62649942	62709355	+	23959.4	-0.0365707	0.105195	0	1	1	0.397201	0.0959502	0	1	1	0.449111	0.0959534	0	1	1	0.433772	0.0959792	0	1	1	0.485682	0.0959824	0	1	1	0.0519101	0.0857506	0	1	1
PTmerged72	chr10	63338535	63345366	+	296.337	0.112878	0.158168	0	1	1	-0.171743	0.144741	0	1	1	0.071447	0.143872	0	1	1	-0.28462	0.144702	0	1	1	-0.0414305	0.143833	0	1	1	0.24319	0.128922	0	1	1
PTmerged73	chr10	66676043	66712447	-	16017	-0.155702	0.111381	0	1	1	0.0549172	0.101602	0	1	1	-0.139302	0.101641	0	1	1	0.210619	0.101664	0	1	1	0.0163999	0.101704	0	1	1	-0.194219	0.0908887	0	1	1
PTmerged74	chr10	66678614	66712490	.	15995.4	-0.150239	0.111251	0	1	1	0.0604765	0.101483	0	1	1	-0.133452	0.101522	0	1	1	0.210715	0.101544	0	1	1	0.0167866	0.101584	0	1	1	-0.193928	0.0907811	0	1	1
PTmerged75	chr10	67006543	67013771	-	317.919	-0.263234	0.198415	0	1	1	-0.0596632	0.179159	0	1	1	-1.10655	0.184688	-0.576895	0.56401	1	0.203571	0.181298	0	1	1	-0.843311	0.186764	0	1	1	-1.04688	0.166163	-0.282147	0.777831	1
PTmerged76	chr10	74857431	74864498	.	26.0487	0.0501001	0.435364	0	1	1	0.457563	0.384218	0	1	1	-0.640183	0.413436	0	1	1	0.407463	0.386396	0	1	1	-0.690284	0.415461	0	1	1	-1.09775	0.36151	-0.270384	0.786865	1
PTmerged77	chr10	75770746	75777123	-	3716.77	0.391341	0.134207	0	1	1	-0.0475407	0.122653	0	1	1	-0.1647	0.122767	0	1	1	-0.438881	0.122443	0	1	1	-0.556041	0.122557	0	1	1	-0.117159	0.109783	0	1	1
PTmerged78	chr10	75830710	75901341	+	15446.6	-0.071355	0.0963618	0	1	1	0.42547	0.0878168	0	1	1	0.462476	0.0878244	0	1	1	0.496825	0.0878789	0	1	1	0.533831	0.0878865	0	1	1	0.0370059	0.0784234	0	1	1
PTmerged79	chr10	76036081	76046204	+	550.427	-0.58117	0.140986	0	1	1	0.138597	0.124469	0	1	1	-0.301921	0.126177	0	1	1	0.719767	0.128664	0	1	1	0.279249	0.130317	0	1	1	-0.440519	0.112241	0	1	1
PTmerged80	chr10	77288827	77295829	-	322.711	-0.52238	0.17193	0	1	1	0.08519	0.151276	0	1	1	0.137204	0.15143	0	1	1	0.60757	0.156998	0	1	1	0.659584	0.157146	0	1	1	0.052014	0.134237	0	1	1
PTmerged81	chr10	78186064	78194584	-	730.318	-0.186507	0.113945	0	1	1	-0.00619176	0.10244	0	1	1	-0.112879	0.103034	0	1	1	0.180316	0.103945	0	1	1	0.0736287	0.10453	0	1	1	-0.106687	0.0918528	0	1	1
PTmerged82	chr10	78265131	78274264	-	5593.04	0.193388	0.0741946	0	1	1	-0.206522	0.0678517	0	1	1	-0.12685	0.0678568	0	1	1	-0.39991	0.0677753	0	1	1	-0.320238	0.0677804	0	1	1	0.0796721	0.0607717	0	1	1
PTmerged83	chr10	78435977	78442614	-	210.574	-0.00374965	0.196854	0	1	1	0.0284601	0.177996	0	1	1	-0.387633	0.18127	0	1	1	0.0322098	0.179051	0	1	1	-0.383883	0.182306	0	1	1	-0.416093	0.161761	0	1	1
PTmerged84	chr10	79849956	79854669	-	894.853	0.291302	0.100465	0	1	1	0.115006	0.0917162	0	1	1	0.251722	0.091579	0	1	1	-0.176296	0.0908523	0	1	1	-0.0395797	0.0907138	0	1	1	0.136716	0.0809178	0	1	1
PTmerged85	chr10	80047998	80056422	.	23739.2	-0.121243	0.083804	0	1	1	-0.922545	0.0765765	0	1	1	-0.745802	0.0765619	0	1	1	-0.801303	0.0766125	0	1	1	-0.624559	0.0765978	0	1	1	0.176743	0.0686155	0	1	1
PTmerged86	chr10	80404947	80411955	+	757.765	0.379967	0.122545	0	1	1	0.187284	0.111978	0	1	1	-0.166327	0.113251	0	1	1	-0.192683	0.110836	0	1	1	-0.546294	0.112122	0	1	1	-0.353611	0.100465	0	1	1
PTmerged87	chr10	80585614	80592566	.	2559.39	0.103077	0.115483	0	1	1	-0.205946	0.105493	0	1	1	-0.261739	0.105626	0	1	1	-0.309023	0.1055	0	1	1	-0.364816	0.105633	0	1	1	-0.0557928	0.0946089	0	1	1
PTmerged88	chr10	80586527	80591360	-	1882.36	0.0897093	0.112588	0	1	1	-0.232309	0.102892	0	1	1	-0.216807	0.102985	0	1	1	-0.322019	0.102925	0	1	1	-0.306516	0.103018	0	1	1	0.0155025	0.0923226	0	1	1
PTmerged89	chr10	80798008	80807021	+	989.505	0.176775	0.110627	0	1	1	-0.104033	0.10116	0	1	1	-0.113937	0.101398	0	1	1	-0.280808	0.100921	0	1	1	-0.290712	0.10116	0	1	1	-0.00990432	0.0907092	0	1	1
PTmerged90	chr10	81264819	81271746	+	4115.59	0.417072	0.105827	0	1	1	-0.0176526	0.0967678	0	1	1	-0.0787885	0.0968612	0	1	1	-0.434724	0.0965012	0	1	1	-0.49586	0.0965947	0	1	1	-0.0611359	0.086575	0	1	1
PTmerged91	chr10	81264822	81271756	.	4124.85	0.41467	0.105346	0	1	1	-0.0179692	0.0963282	0	1	1	-0.0785897	0.0964214	0	1	1	-0.432639	0.0960629	0	1	1	-0.49326	0.0961564	0	1	1	-0.0606205	0.0861818	0	1	1
PTmerged92	chr10	81369123	81398609	.	18608.3	0.149594	0.0773987	0	1	1	-0.0648157	0.0706552	0	1	1	-0.00171189	0.0706596	0	1	1	-0.214409	0.0706439	0	1	1	-0.151306	0.0706483	0	1	1	0.0631038	0.0631884	0	1	1
PTmerged93	chr10	81370197	81383425	-	1385.88	0.165206	0.0961834	0	1	1	0.058327	0.0875987	0	1	1	0.212731	0.0874729	0	1	1	-0.106879	0.0874171	0	1	1	0.0475245	0.0872911	0	1	1	0.154404	0.0777304	0	1	1
PTmerged94	chr10	81402724	81438784	+	691.608	0.0454914	0.149101	0	1	1	0.210463	0.134962	0	1	1	0.543264	0.134403	0	1	1	0.164972	0.13526	0	1	1	0.497772	0.134702	0	1	1	0.3328	0.118862	0	1	1
PTmerged95	chr10	83364131	83490009	+	3343.05	-0.561518	0.142691	0	1	1	-0.122793	0.129722	0	1	1	-0.0210634	0.129714	0	1	1	0.438726	0.13037	0	1	1	0.540455	0.130362	0	1	1	0.101729	0.116023	0	1	1
PTmerged96	chr10	84483883	84514630	+	3520.78	-0.406412	0.148669	0	1	1	0.611708	0.134689	0	1	1	1.19413	0.134495	1.44341	0.148904	1	1.01812	0.135399	0.133828	0.893539	1	1.60054	0.135206	4.44171	8.9246e-06	0.000237339	0.582424	0.119663	0	1	1
PTmerged97	chr10	85735020	85785979	+	8505.11	-0.778633	0.120919	0	1	1	-0.86421	0.110307	0	1	1	-2.56131	0.111121	-14.0506	7.64214e-45	9.29066e-43	-0.0855775	0.11056	0	1	1	-1.78268	0.111372	-7.02761	2.10103e-12	7.77382e-11	-1.6971	0.0997504	-6.98847	2.77904e-12	9.854e-11
PTmerged98	chr10	85735711	85766453	.	7197.29	-0.485328	0.11897	0	1	1	-0.851951	0.108611	0	1	1	-2.41915	0.109514	-12.9585	2.10227e-38	1.98781e-36	-0.366622	0.108805	0	1	1	-1.93382	0.109706	-8.51199	1.70975e-17	1.11923e-15	-1.5672	0.0983774	-5.7655	8.14153e-09	2.66478e-07
PTmerged99	chr10	85807092	85814017	+	613.429	-5.11093	0.219636	-18.717	3.59825e-78	1.53105e-75	-2.66474	0.165013	-10.0885	6.2093e-24	5.28412e-22	-3.44966	0.16967	-14.4378	2.99196e-47	4.24359e-45	2.4462	0.211331	6.84326	7.74115e-12	3.65984e-10	1.66127	0.214988	3.07585	0.00209902	0.0449972	-0.784926	0.158773	0	1	1
PTmerged100	chr10	85834571	85871957	-	1581.51	0.873017	0.110456	0	1	1	-2.46942	0.114599	-12.8223	1.23017e-37	1.49553e-35	1.46285	0.100418	4.60927	4.04093e-06	0.00011093	-3.34243	0.112858	-20.7555	1.09252e-95	3.0991e-93	0.589834	0.0984268	0	1	1	3.93227	0.103054	28.4536	4.39241e-178	3.73794e-175
PTmerged101	chr10	85837097	85842709	+	74.1	0.656312	0.252754	0	1	1	-4.23153	0.380201	-8.49954	1.90339e-17	1.24599e-15	-2.69619	0.290941	-5.83001	5.54241e-09	1.74689e-07	-4.88785	0.37678	-10.3186	5.80593e-25	4.49168e-23	-3.3525	0.286456	-8.21243	2.16761e-16	1.1529e-14	1.53535	0.403392	1.32711	0.184473	1
PTmerged102	chr10	85862003	85867024	.	662.863	-0.0564267	0.157718	0	1	1	-8.21424	1.02818	-7.01651	2.27485e-12	1.0755e-10	3.41591	0.129238	18.6935	5.58739e-78	1.18872e-75	-8.15781	1.02852	-6.95936	3.41828e-12	1.71115e-10	3.47233	0.131877	18.7472	2.03979e-78	8.67929e-76	11.6301	1.02454	10.3756	3.20276e-25	1.94682e-23
PTmerged103	chr10	86533999	86543927	-	NA	NA	NA	NA	NA	NA	NA	NA	NA	NA	NA	NA	NA	NA	NA	NA	NA	NA	NA	NA	NA	NA	NA	NA	NA	NA	NA	NA	NA	NA	NA
PTmerged104	chr10	86639562	86642952	.	NA	NA	NA	NA	NA	NA	NA	NA	NA	NA	NA	NA	NA	NA	NA	NA	NA	NA	NA	NA	NA	NA	NA	NA	NA	NA	NA	NA	NA	NA	NA
PTmerged105	chr10	86701323	86705474	-	5969.23	0.340555	0.104201	0	1	1	0.165428	0.0951281	0	1	1	-0.265519	0.095356	0	1	1	-0.175127	0.094985	0	1	1	-0.606074	0.0952132	0	1	1	-0.430946	0.0851879	0	1	1
PTmerged106	chr10	86833401	86839202	+	403.986	0.134334	0.145812	0	1	1	0.10178	0.132337	0	1	1	-0.201014	0.134081	0	1	1	-0.0325536	0.132161	0	1	1	-0.335348	0.133907	0	1	1	-0.302795	0.119092	0	1	1
PTmerged107	chr10	86906413	86915892	+	1312.98	0.324193	0.11467	0	1	1	0.293114	0.104468	0	1	1	0.0550027	0.105017	0	1	1	-0.0310788	0.103865	0	1	1	-0.269191	0.104417	0	1	1	-0.238112	0.0930981	0	1	1
PTmerged108	chr10	94670976	94678549	-	6219.4	0.234117	0.0764435	0	1	1	0.129247	0.0697393	0	1	1	-0.0891148	0.0699074	0	1	1	-0.10487	0.0696335	0	1	1	-0.323231	0.0698018	0	1	1	-0.218361	0.062388	0	1	1
PTmerged109	chr10	99260393	99266660	+	276.109	0.349591	0.160193	0	1	1	0.303592	0.145697	0	1	1	-0.513545	0.151464	0	1	1	-0.0459995	0.143599	0	1	1	-0.863136	0.149447	0	1	1	-0.817136	0.133792	0	1	1
PTmerged110	chr10	112925266	112930911	-	18241.1	0.14631	0.110778	0	1	1	0.0171577	0.101115	0	1	1	-0.125573	0.101145	0	1	1	-0.129152	0.101108	0	1	1	-0.271883	0.101138	0	1	1	-0.142731	0.0904512	0	1	1
PTmerged111	chr10	127684618	127701265	+	7232.67	0.0741322	0.0842643	0	1	1	0.166273	0.076778	0	1	1	0.249445	0.0767796	0	1	1	0.092141	0.0768031	0	1	1	0.175313	0.0768048	0	1	1	0.0831716	0.0685082	0	1	1
PTmerged112	chr10	128435520	128446031	+	2826.83	0.10726	0.0944778	0	1	1	0.209754	0.0859078	0	1	1	0.397574	0.0858181	0	1	1	0.102494	0.0859098	0	1	1	0.290313	0.0858201	0	1	1	0.18782	0.0762835	0	1	1
PTmerged113	chr11	3307651	3318414	+	153.542	-0.413201	0.219148	0	1	1	-0.0630597	0.193562	0	1	1	0.125368	0.192822	0	1	1	0.350141	0.200854	0	1	1	0.538569	0.20014	0	1	1	0.188428	0.171746	0	1	1
PTmerged114	chr11	5095470	5107534	+	4844.32	0.219944	0.0836462	0	1	1	0.0676079	0.0763323	0	1	1	-0.0260255	0.0764485	0	1	1	-0.152336	0.076222	0	1	1	-0.24597	0.0763384	0	1	1	-0.0936334	0.0682457	0	1	1
PTmerged115	chr11	5274797	5284318	-	557.227	-0.253381	0.148988	0	1	1	-0.235095	0.134831	0	1	1	0.0711666	0.134161	0	1	1	0.0182855	0.136688	0	1	1	0.324547	0.136027	0	1	1	0.306262	0.120355	0	1	1
PTmerged116	chr11	5525007	5536012	-	6326.11	0.387347	0.0917372	0	1	1	0.298427	0.0837208	0	1	1	0.276743	0.0837673	0	1	1	-0.0889203	0.0835122	0	1	1	-0.110604	0.0835588	0	1	1	-0.0216839	0.0746695	0	1	1
PTmerged117	chr11	5689151	5705544	+	1371.09	0.199355	0.0880145	0	1	1	-0.204153	0.0808158	0	1	1	0.308538	0.0798997	0	1	1	-0.403508	0.0805073	0	1	1	0.109184	0.0795876	0	1	1	0.512691	0.0715459	0	1	1
PTmerged118	chr11	6467956	6474702	-	2586.83	0.0614774	0.102623	0	1	1	-0.0437265	0.0935567	0	1	1	-0.186961	0.0937864	0	1	1	-0.105204	0.0936258	0	1	1	-0.248439	0.0938554	0	1	1	-0.143235	0.0838457	0	1	1
PTmerged119	chr11	8991875	8998755	-	380.212	0.074772	0.13017	0	1	1	0.23678	0.116906	0	1	1	-0.357598	0.120574	0	1	1	0.162008	0.117183	0	1	1	-0.43237	0.120843	0	1	1	-0.594378	0.106422	0	1	1
PTmerged120	chr11	20647006	20654077	+	3917.8	-0.193046	0.103078	0	1	1	-0.211734	0.0938935	0	1	1	0.134569	0.0937321	0	1	1	-0.0186872	0.0942129	0	1	1	0.327615	0.0940521	0	1	1	0.346302	0.0838855	0	1	1
PTmerged121	chr11	28335121	28340161	-	224.931	-2.53805	0.218181	-7.04941	1.79672e-12	1.39001e-10	-2.73515	0.194652	-8.91414	4.91595e-19	3.48623e-17	-1.33076	0.182544	-1.81194	0.0699949	1	-0.197105	0.218385	0	1	1	1.20729	0.207665	0.998193	0.318186	1	1.4044	0.182787	2.21238	0.0269403	0.61142
PTmerged122	chr11	29544322	29551952	-	3546.66	0.51734	0.104271	0	1	1	0.142686	0.0953297	0	1	1	-1.10042	0.0965785	-1.03982	0.298422	1	-0.374654	0.0949616	0	1	1	-1.61776	0.0962151	-6.42066	1.35683e-10	4.61867e-09	-1.24311	0.0864444	-2.81233	0.00491833	0.119586
PTmerged123	chr11	33244095	33256706	-	391.271	2.64342	0.180333	9.11326	7.9945e-20	8.50415e-18	-0.5722	0.179134	0	1	1	0.137061	0.174315	0	1	1	-3.21562	0.166389	-13.3159	1.87017e-40	1.98939e-38	-2.50636	0.161189	-9.34531	9.16243e-21	7.79723e-19	0.709261	0.159847	0	1	1
PTmerged124	chr11	35785117	35791176	+	2052.63	0.0359318	0.0927762	0	1	1	0.117538	0.0842891	0	1	1	-0.551429	0.0853926	0	1	1	0.0816062	0.0844353	0	1	1	-0.58736	0.0855369	0	1	1	-0.668967	0.0762482	0	1	1
PTmerged125	chr11	45833288	45837832	-	14.3455	8.59266	1.54185	4.92439	8.46225e-07	4.72994e-05	0	1.92416	0	1	1	0	1.92415	0	1	1	-8.70905	1.27938	-6.02561	1.68474e-09	7.16856e-08	-8.62093	1.27938	-5.95676	2.5729e-09	8.1094e-08	0	1.72101	0	1	1
PTmerged126	chr11	45928142	45934501	-	160.638	0.0083511	0.208607	0	1	1	0.184971	0.187003	0	1	1	0.114015	0.188174	0	1	1	0.17662	0.188338	0	1	1	0.105664	0.1895	0	1	1	-0.0709562	0.16542	0	1	1
PTmerged127	chr11	50300726	50312357	-	4948.08	0.0505472	0.0672484	0	1	1	0.0925849	0.0611793	0	1	1	-0.255442	0.0615238	0	1	1	0.0420377	0.0612488	0	1	1	-0.305989	0.0615928	0	1	1	-0.348027	0.0549021	0	1	1
PTmerged128	chr11	53413053	53423931	+	3288.5	-0.236567	0.0807356	0	1	1	-0.0969114	0.0732504	0	1	1	-0.344374	0.0735823	0	1	1	0.139656	0.0737712	0	1	1	-0.107807	0.0741007	0	1	1	-0.247462	0.0658659	0	1	1
PTmerged129	chr11	55499496	55505854	+	1577.92	0.250143	0.101978	0	1	1	-0.000772426	0.0931905	0	1	1	-0.0976907	0.0934955	0	1	1	-0.250916	0.0928493	0	1	1	-0.347834	0.0931554	0	1	1	-0.0969183	0.0834444	0	1	1
PTmerged130	chr11	57527850	57534852	+	1116.16	0.0532268	0.101292	0	1	1	0.124237	0.0917593	0	1	1	-0.0339837	0.0923105	0	1	1	0.0710099	0.0919644	0	1	1	-0.0872105	0.0925144	0	1	1	-0.15822	0.0819672	0	1	1
PTmerged131	chr11	58056240	58064921	+	6120.84	-0.066378	0.0936949	0	1	1	-0.205119	0.0854681	0	1	1	0.109972	0.0853665	0	1	1	-0.138741	0.0855942	0	1	1	0.17635	0.0854928	0	1	1	0.315091	0.0763876	0	1	1
PTmerged132	chr11	58950682	58956129	.	5906.73	0.393481	0.101954	0	1	1	-0.0872268	0.0931973	0	1	1	-0.426704	0.0934052	0	1	1	-0.480708	0.0930314	0	1	1	-0.820185	0.0932396	0	1	1	-0.339477	0.0835746	0	1	1
PTmerged133	chr11	59776315	59793239	.	3330.15	0.328527	0.0924382	0	1	1	0.181179	0.084372	0	1	1	-0.0852021	0.0846746	0	1	1	-0.147348	0.0840872	0	1	1	-0.413729	0.0843907	0	1	1	-0.266381	0.0754693	0	1	1
PTmerged134	chr11	60736092	60742113	-	400.767	0.13774	0.136454	0	1	1	-0.0615145	0.124481	0	1	1	0.0443152	0.124395	0	1	1	-0.199255	0.124264	0	1	1	-0.0934253	0.124178	0	1	1	0.10583	0.110887	0	1	1
PTmerged135	chr11	60773393	60791202	.	2126.64	0.140601	0.0913471	0	1	1	0.0501236	0.0832252	0	1	1	-0.0675284	0.0834991	0	1	1	-0.0904777	0.0831584	0	1	1	-0.20813	0.0834325	0	1	1	-0.117652	0.0744522	0	1	1
PTmerged136	chr11	60774648	60791202	+	2110.73	0.140435	0.0922609	0	1	1	0.0510167	0.0840587	0	1	1	-0.0758391	0.0843445	0	1	1	-0.0894185	0.0839925	0	1	1	-0.216274	0.0842785	0	1	1	-0.126856	0.0752107	0	1	1
PTmerged137	chr11	60899614	60909466	-	996.836	0.202912	0.107339	0	1	1	0.00194516	0.09799	0	1	1	0.0595801	0.0980623	0	1	1	-0.200967	0.0976332	0	1	1	-0.143332	0.0977057	0	1	1	0.057635	0.0873317	0	1	1
PTmerged138	chr11	61864205	61874680	-	1314.36	-0.195256	0.0894414	0	1	1	-0.0245467	0.0808169	0	1	1	-2.70673	0.0928225	-18.387	1.66868e-75	2.84009e-73	0.170709	0.0816422	0	1	1	-2.51148	0.093542	-16.1583	9.93271e-59	2.11318e-56	-2.68218	0.0853329	-19.7132	1.66149e-86	4.7131e-84
PTmerged139	chr11	62218872	62223458	+	155.542	-0.415905	0.189321	0	1	1	-0.482146	0.169897	0	1	1	-0.021303	0.166515	0	1	1	-0.0662412	0.177235	0	1	1	0.394602	0.173996	0	1	1	0.460843	0.152634	0	1	1
PTmerged140	chr11	68971390	68977666	-	6912.2	-0.455504	0.0878671	0	1	1	0.0925284	0.0797672	0	1	1	-0.042295	0.0798548	0	1	1	0.548033	0.0802024	0	1	1	0.413209	0.0802896	0	1	1	-0.134823	0.0713344	0	1	1
PTmerged141	chr11	69388034	69400932	.	3285.96	0.302834	0.0945762	0	1	1	-0.355071	0.0867159	0	1	1	-0.380106	0.0868232	0	1	1	-0.657905	0.0865036	0	1	1	-0.68294	0.0866111	0	1	1	-0.0250347	0.0779517	0	1	1
PTmerged142	chr11	72767530	72778881	.	1410.22	-0.060752	0.0871026	0	1	1	0.110733	0.0785482	0	1	1	0.0239403	0.078902	0	1	1	0.171485	0.0791482	0	1	1	0.0846923	0.0794993	0	1	1	-0.086793	0.0700221	0	1	1
PTmerged143	chr11	72769617	72780984	-	1067.33	-0.0934158	0.0991797	0	1	1	0.0541159	0.0894164	0	1	1	0.138534	0.0894238	0	1	1	0.147532	0.0902632	0	1	1	0.23195	0.0902705	0	1	1	0.0844181	0.0794194	0	1	1
PTmerged144	chr11	73078943	73089835	+	470.938	-0.182709	0.149366	0	1	1	0.0423259	0.134286	0	1	1	-0.0220468	0.134825	0	1	1	0.225034	0.136095	0	1	1	0.160662	0.136628	0	1	1	-0.0643727	0.119957	0	1	1
PTmerged145	chr11	74816913	74827643	+	799.423	0.23321	0.10241	0	1	1	0.329663	0.0926124	0	1	1	0.154325	0.0934055	0	1	1	0.0964536	0.0919352	0	1	1	-0.0788845	0.092734	0	1	1	-0.175338	0.0817853	0	1	1
PTmerged146	chr11	74835166	74849221	+	2141.22	0.137475	0.130059	0	1	1	0.30553	0.11834	0	1	1	0.54052	0.118217	0	1	1	0.168055	0.118289	0	1	1	0.403045	0.118166	0	1	1	0.23499	0.10513	0	1	1
PTmerged147	chr11	74881199	74889021	+	123.596	0.178564	0.230929	0	1	1	0.131722	0.209175	0	1	1	0.661157	0.205442	0	1	1	-0.0468414	0.207983	0	1	1	0.482593	0.204228	0	1	1	0.529435	0.179263	0	1	1
PTmerged148	chr11	75570571	75580832	+	1001.39	0.178601	0.111679	0	1	1	0.236635	0.101306	0	1	1	0.436603	0.101065	0	1	1	0.0580334	0.101014	0	1	1	0.258002	0.100772	0	1	1	0.199968	0.0891389	0	1	1
PTmerged149	chr11	75691989	75697281	+	977.498	0.248351	0.0987606	0	1	1	0.086638	0.0900899	0	1	1	0.100913	0.0902842	0	1	1	-0.161713	0.0894928	0	1	1	-0.147439	0.0896883	0	1	1	0.0142746	0.0800408	0	1	1
PTmerged150	chr11	75728427	75733087	-	1211.31	0.0261917	0.105388	0	1	1	-0.23885	0.0962513	0	1	1	0.03167	0.0958745	0	1	1	-0.265042	0.0965059	0	1	1	0.00547826	0.09613	0	1	1	0.27052	0.0860157	0	1	1
PTmerged151	chr11	76209233	76215246	-	2912.99	0.177035	0.122403	0	1	1	-0.2002	0.111861	0	1	1	-0.0997201	0.111851	0	1	1	-0.377234	0.111789	0	1	1	-0.276755	0.111779	0	1	1	0.100479	0.100125	0	1	1
PTmerged152	chr11	77453454	77462675	+	10223.9	-0.392839	0.104697	0	1	1	-0.473748	0.0955025	0	1	1	-0.106793	0.0954338	0	1	1	-0.0809084	0.0956918	0	1	1	0.286046	0.0956232	0	1	1	0.366955	0.0854582	0	1	1
PTmerged153	chr11	77529268	77538236	-	5140.49	-0.248087	0.0787101	0	1	1	-0.135259	0.071575	0	1	1	-0.41691	0.0718184	0	1	1	0.112828	0.0719211	0	1	1	-0.168823	0.0721633	0	1	1	-0.281651	0.0643058	0	1	1
PTmerged154	chr11	78538584	78544539	.	9029.32	0.0927986	0.115429	0	1	1	-4.26637	0.108434	-30.123	2.42574e-199	1.03215e-196	-2.00497	0.105913	-9.48862	2.34108e-21	1.17192e-19	-4.35916	0.108437	-30.9779	1.06949e-210	4.55068e-208	-2.09777	0.105916	-10.3645	3.59614e-25	3.40035e-23	2.2614	0.0982459	12.8392	9.89055e-38	6.47451e-36
PTmerged155	chr11	78837129	78845390	+	1796.44	0.127324	0.0806864	0	1	1	-0.0685463	0.0736174	0	1	1	-0.446224	0.0745144	0	1	1	-0.19587	0.0735693	0	1	1	-0.573548	0.0744669	0	1	1	-0.377678	0.0667424	0	1	1
PTmerged156	chr11	79686519	79701991	+	1032.08	0.0808585	0.108173	0	1	1	0.190357	0.0979002	0	1	1	0.366913	0.0977085	0	1	1	0.109499	0.0980143	0	1	1	0.286054	0.0978228	0	1	1	0.176556	0.0863268	0	1	1
PTmerged157	chr11	82874013	82883966	-	392.796	0.370494	0.152922	0	1	1	-0.181488	0.141158	0	1	1	-0.30563	0.142165	0	1	1	-0.551982	0.139629	0	1	1	-0.676124	0.140646	0	1	1	-0.124142	0.127757	0	1	1
PTmerged158	chr11	84040860	84044097	+	573.592	0.148275	0.111436	0	1	1	-0.296704	0.102681	0	1	1	-0.0644568	0.102067	0	1	1	-0.44498	0.102448	0	1	1	-0.212732	0.101833	0	1	1	0.232248	0.0921704	0	1	1
PTmerged159	chr11	85186437	85193695	.	2181.25	0.101316	0.0866286	0	1	1	0.0281116	0.0788806	0	1	1	-0.242762	0.0793853	0	1	1	-0.0732043	0.0788952	0	1	1	-0.344078	0.0793998	0	1	1	-0.270873	0.0708658	0	1	1
PTmerged160	chr11	85186442	85193211	-	2172.93	0.103253	0.0870071	0	1	1	0.0292837	0.0792281	0	1	1	-0.244472	0.0797368	0	1	1	-0.0739693	0.0792387	0	1	1	-0.347725	0.0797473	0	1	1	-0.273756	0.0711793	0	1	1
PTmerged161	chr11	89031521	89042286	.	783.438	-0.127637	0.147205	0	1	1	0.140135	0.133145	0	1	1	-0.287101	0.134298	0	1	1	0.267771	0.134002	0	1	1	-0.159464	0.135147	0	1	1	-0.427236	0.119679	0	1	1
PTmerged162	chr11	89032372	89042286	-	783.144	-0.125846	0.147076	0	1	1	0.141437	0.133028	0	1	1	-0.285309	0.13418	0	1	1	0.267283	0.133879	0	1	1	-0.159464	0.135025	0	1	1	-0.426746	0.119569	0	1	1
PTmerged163	chr11	90476555	90480710	-	95.4276	0.134299	0.261867	0	1	1	0.326017	0.234915	0	1	1	0.0415123	0.238629	0	1	1	0.191718	0.234452	0	1	1	-0.0927864	0.238172	0	1	1	-0.284505	0.208175	0	1	1
PTmerged164	chr11	95271216	95277607	-	4261.57	0.180174	0.117224	0	1	1	0.0159314	0.106989	0	1	1	0.0557762	0.107014	0	1	1	-0.164243	0.106931	0	1	1	-0.124398	0.106955	0	1	1	0.0398448	0.0956279	0	1	1
PTmerged165	chr11	95761409	95774562	+	930.155	-0.0972465	0.0988686	0	1	1	0.298194	0.0881736	0	1	1	0.269571	0.0884738	0	1	1	0.39544	0.0892636	0	1	1	0.366817	0.0895602	0	1	1	-0.0286232	0.0775925	0	1	1
PTmerged166	chr11	95956154	95965000	-	319.514	-0.423919	0.185924	0	1	1	0.977753	0.160705	0	1	1	0.034933	0.164812	0	1	1	1.40167	0.166306	2.41527	0.0157236	0.393552	0.458852	0.170278	0	1	1	-0.94282	0.142312	0	1	1
PTmerged167	chr11	97390023	97400427	+	4701.19	0.0866414	0.0901762	0	1	1	0.0139144	0.082222	0	1	1	0.0404362	0.0822585	0	1	1	-0.072727	0.0822431	0	1	1	-0.0462052	0.0822797	0	1	1	0.0265218	0.0734755	0	1	1
PTmerged168	chr11	97390754	97401985	.	4667.38	0.0863727	0.090696	0	1	1	0.0136957	0.0826964	0	1	1	0.0332253	0.0827372	0	1	1	-0.0726769	0.0827178	0	1	1	-0.0531473	0.0827587	0	1	1	0.0195296	0.0739049	0	1	1
PTmerged169	chr11	98062998	98076865	+	1355.93	-0.446311	0.0953251	0	1	1	-1.09559	0.0878243	-1.08846	0.276392	1	-0.461087	0.0865236	0	1	1	-0.649282	0.0892716	0	1	1	-0.0147765	0.0879923	0	1	1	0.634506	0.0798052	0	1	1
PTmerged170	chr11	98080194	98089033	-	604.961	0.0122947	0.11486	0	1	1	0.164272	0.103319	0	1	1	0.055047	0.104025	0	1	1	0.151977	0.103924	0	1	1	0.0427523	0.104626	0	1	1	-0.109225	0.0918078	0	1	1
PTmerged171	chr11	98799138	98807865	.	4929.79	-0.0945198	0.0721585	0	1	1	-0.115311	0.0656647	0	1	1	0.21371	0.0654955	0	1	1	-0.0207914	0.0659124	0	1	1	0.30823	0.0657439	0	1	1	0.329021	0.0585428	0	1	1
PTmerged172	chr11	98895778	98908637	+	376.736	-0.184434	0.138398	0	1	1	-0.205285	0.124786	0	1	1	0.130345	0.123572	0	1	1	-0.0208509	0.12719	0	1	1	0.314779	0.125999	0	1	1	0.33563	0.110875	0	1	1
PTmerged173	chr11	98943091	98952011	+	316.236	-0.132981	0.151343	0	1	1	0.141071	0.134588	0	1	1	0.453706	0.133465	0	1	1	0.274052	0.137091	0	1	1	0.586687	0.135989	0	1	1	0.312634	0.117057	0	1	1
PTmerged174	chr11	100453572	100468999	-	10436.6	0.17397	0.0654075	0	1	1	-0.117587	0.05974	0	1	1	-0.116235	0.0597738	0	1	1	-0.291558	0.0597033	0	1	1	-0.290205	0.0597372	0	1	1	0.00135268	0.0534719	0	1	1
PTmerged175	chr11	101252095	101261185	+	543.055	0.0524941	0.123037	0	1	1	-0.102204	0.112001	0	1	1	-0.27059	0.113033	0	1	1	-0.154698	0.112319	0	1	1	-0.323084	0.113349	0	1	1	-0.168386	0.101262	0	1	1
PTmerged176	chr11	101604847	101617859	+	2834.47	0.246909	0.0881559	0	1	1	0.41562	0.0800889	0	1	1	0.607874	0.0799919	0	1	1	0.168711	0.0798139	0	1	1	0.360965	0.0797166	0	1	1	0.192255	0.0706931	0	1	1
PTmerged177	chr11	101606411	101621140	.	2978.17	0.0112094	0.0925912	0	1	1	0.22061	0.084049	0	1	1	0.421459	0.0839522	0	1	1	0.209401	0.0842175	0	1	1	0.41025	0.084121	0	1	1	0.200849	0.0746153	0	1	1
PTmerged178	chr11	102475978	102483199	-	1225.74	-0.195318	0.101468	0	1	1	-0.00300838	0.0914639	0	1	1	0.19458	0.0912476	0	1	1	0.19231	0.0925749	0	1	1	0.389898	0.0923612	0	1	1	0.197588	0.0812436	0	1	1
PTmerged179	chr11	103065105	103071687	.	1118.16	0.22587	0.0952034	0	1	1	0.0844793	0.086789	0	1	1	-0.0635406	0.0873665	0	1	1	-0.14139	0.0863476	0	1	1	-0.28941	0.086928	0	1	1	-0.14802	0.0776217	0	1	1
PTmerged180	chr11	103418391	103454336	+	10153.1	-0.149833	0.127018	0	1	1	0.555181	0.115723	0	1	1	0.468239	0.115753	0	1	1	0.705014	0.115832	0	1	1	0.618073	0.115861	0	1	1	-0.0869412	0.103355	0	1	1
PTmerged181	chr11	103673037	103679816	-	3860.97	0.0262326	0.08886	0	1	1	-0.274775	0.0811589	0	1	1	-0.603043	0.0815123	0	1	1	-0.301008	0.0812424	0	1	1	-0.629276	0.0815953	0	1	1	-0.328268	0.0731333	0	1	1
PTmerged182	chr11	105921796	105929329	+	548.315	-0.146501	0.145369	0	1	1	-0.147613	0.13168	0	1	1	0.0625087	0.13129	0	1	1	-0.00111227	0.133031	0	1	1	0.209009	0.132644	0	1	1	0.210122	0.117482	0	1	1
PTmerged183	chr11	106051681	106063021	+	5054.32	-0.0305405	0.104819	0	1	1	-0.00231921	0.0955406	0	1	1	0.00356895	0.0955794	0	1	1	0.0282212	0.0956502	0	1	1	0.0341094	0.0956889	0	1	1	0.00588816	0.0854243	0	1	1
PTmerged184	chr11	107990020	108000841	.	2223.23	0.327906	0.0910015	0	1	1	0.641401	0.0824943	0	1	1	0.382729	0.0828949	0	1	1	0.313496	0.0819625	0	1	1	0.0548234	0.0823657	0	1	1	-0.258672	0.072857	0	1	1
PTmerged185	chr11	108414540	108428452	-	1544.78	0.0312903	0.121836	0	1	1	-0.0327281	0.110974	0	1	1	-0.136549	0.111239	0	1	1	-0.0640185	0.111137	0	1	1	-0.167839	0.111402	0	1	1	-0.103821	0.0994063	0	1	1
PTmerged186	chr11	109394710	109402698	+	2386	-0.17995	0.08432	0	1	1	-0.0646069	0.0764344	0	1	1	-0.318335	0.0768805	0	1	1	0.115343	0.0770087	0	1	1	-0.138386	0.0774515	0	1	1	-0.253728	0.0687829	0	1	1
PTmerged187	chr11	113725333	113730718	.	2772.74	0.243125	0.0896332	0	1	1	-0.161443	0.0820418	0	1	1	-0.102336	0.0820728	0	1	1	-0.404567	0.0818387	0	1	1	-0.34546	0.0818698	0	1	1	0.0591068	0.0734807	0	1	1
PTmerged188	chr11	115963406	115969912	+	629.958	-0.0654777	0.127782	0	1	1	-0.348529	0.116707	0	1	1	-0.681849	0.118241	0	1	1	-0.283051	0.11745	0	1	1	-0.616371	0.118974	0	1	1	-0.33332	0.106991	0	1	1
PTmerged189	chr11	117722288	117734221	+	2567.59	-0.350219	0.107204	0	1	1	-0.0619053	0.0971648	0	1	1	0.202255	0.0970103	0	1	1	0.288313	0.0979419	0	1	1	0.552473	0.0977886	0	1	1	0.26416	0.0866658	0	1	1
PTmerged190	chr11	118406484	118411176	-	1671.7	-0.0242398	0.0906764	0	1	1	-0.208684	0.0826531	0	1	1	-0.297969	0.08297	0	1	1	-0.184444	0.0829822	0	1	1	-0.273729	0.0832979	0	1	1	-0.0892854	0.074484	0	1	1
PTmerged191	chr11	120585018	120598844	-	2573.51	0.142447	0.0923728	0	1	1	0.132133	0.084116	0	1	1	-0.247353	0.0846366	0	1	1	-0.010314	0.0840592	0	1	1	-0.3898	0.0845802	0	1	1	-0.379486	0.0754756	0	1	1
PTmerged192	chr11	120621452	120634057	-	583.324	-0.172928	0.120636	0	1	1	-0.00944764	0.108355	0	1	1	-0.146722	0.109174	0	1	1	0.16348	0.110036	0	1	1	0.0262051	0.110843	0	1	1	-0.137275	0.0973333	0	1	1
PTmerged193	chr11	121609676	121617826	-	435.531	-0.226275	0.12359	0	1	1	0.162276	0.109235	0	1	1	-0.101865	0.110878	0	1	1	0.38855	0.112044	0	1	1	0.12441	0.113646	0	1	1	-0.26414	0.0978431	0	1	1
PTmerged194	chr12	3500643	3507961	+	1779.16	-0.000982819	0.0859011	0	1	1	0.274709	0.0774971	0	1	1	0.101199	0.0779131	0	1	1	0.275692	0.077822	0	1	1	0.102182	0.0782363	0	1	1	-0.17351	0.0689036	0	1	1
PTmerged195	chr12	3907821	3914149	+	401.336	-0.140174	0.128927	0	1	1	0.246032	0.114057	0	1	1	0.0901017	0.115209	0	1	1	0.386206	0.116315	0	1	1	0.230275	0.117445	0	1	1	-0.15593	0.100896	0	1	1
PTmerged196	chr12	3961169	3967874	-	114.702	-0.392259	0.229256	0	1	1	0.115021	0.200468	0	1	1	-0.51944	0.207815	0	1	1	0.50728	0.208706	0	1	1	-0.127181	0.215773	0	1	1	-0.63446	0.184898	0	1	1
PTmerged197	chr12	4103626	4113636	+	6465.93	-0.345871	0.0772891	0	1	1	-0.22963	0.0703019	0	1	1	-0.254111	0.07036	0	1	1	0.116241	0.070671	0	1	1	0.0917595	0.0707289	0	1	1	-0.0244812	0.0630184	0	1	1
PTmerged198	chr12	7879275	7883874	-	2015.85	0.15159	0.0970665	0	1	1	-0.187928	0.0887653	0	1	1	-0.470773	0.0893071	0	1	1	-0.339518	0.0886871	0	1	1	-0.622363	0.0892294	0	1	1	-0.282845	0.0801202	0	1	1
PTmerged199	chr12	22983365	22991022	-	NA	NA	NA	NA	NA	NA	NA	NA	NA	NA	NA	NA	NA	NA	NA	NA	NA	NA	NA	NA	NA	NA	NA	NA	NA	NA	NA	NA	NA	NA	NA
PTmerged200	chr12	51302101	51318496	.	17.7299	4.74902	0.775764	4.83268	1.34704e-06	6.74312e-05	-0.708498	0.946797	0	1	1	-1.61388	1.11453	-0.550797	0.581773	1	-5.45752	0.750502	-5.93938	2.86094e-09	1.15936e-07	-6.3629	0.953422	-5.6249	1.85617e-08	5.4469e-07	-0.905384	1.0971	0	1	1
PTmerged201	chr12	54656490	54662211	.	440.81	0.356798	0.138305	0	1	1	0.16881	0.126386	0	1	1	0.105454	0.12702	0	1	1	-0.187988	0.124708	0	1	1	-0.251344	0.125351	0	1	1	-0.0633559	0.112062	0	1	1
PTmerged202	chr12	76342600	76348765	-	72.1697	-0.0399706	0.265372	0	1	1	-0.0242835	0.23797	0	1	1	0.359267	0.23413	0	1	1	0.0156871	0.241501	0	1	1	0.399238	0.237718	0	1	1	0.383551	0.206682	0	1	1
PTmerged203	chr12	80453880	80462998	-	203.598	0.053236	0.171727	0	1	1	-0.0210935	0.15545	0	1	1	0.254063	0.154106	0	1	1	-0.0743295	0.156134	0	1	1	0.200827	0.154795	0	1	1	0.275156	0.136515	0	1	1
PTmerged204	chr12	80876109	80882678	+	1199.58	0.269945	0.0980365	0	1	1	-0.149826	0.0899933	0	1	1	-0.16141	0.0902247	0	1	1	-0.419771	0.0894863	0	1	1	-0.431355	0.089719	0	1	1	-0.0115834	0.0808526	0	1	1
PTmerged205	chr12	81711322	81724920	-	243.973	-0.359536	0.192844	0	1	1	-0.203708	0.172834	0	1	1	0.0923262	0.171719	0	1	1	0.155828	0.177248	0	1	1	0.451862	0.17616	0	1	1	0.296034	0.153998	0	1	1
PTmerged206	chr12	84135532	84147259	+	2136.13	0.135828	0.107136	0	1	1	0.11099	0.0975772	0	1	1	0.225037	0.0975484	0	1	1	-0.0248382	0.0975252	0	1	1	0.0892094	0.0974964	0	1	1	0.114048	0.0868838	0	1	1
PTmerged207	chr12	87163723	87174888	-	1816.51	0.102897	0.0853532	0	1	1	0.0101265	0.0777009	0	1	1	-0.162623	0.0781427	0	1	1	-0.0927708	0.0777148	0	1	1	-0.26552	0.0781565	0	1	1	-0.172749	0.0697187	0	1	1
PTmerged208	chr12	98365769	98458781	.	58744.8	0.0320368	0.101849	0	1	1	0.520702	0.0929399	0	1	1	0.583651	0.0929408	0	1	1	0.488665	0.0929467	0	1	1	0.551614	0.0929476	0	1	1	0.0629485	0.0830896	0	1	1
PTmerged209	chr12	98369180	98377168	-	859.89	0.0032926	0.14161	0	1	1	0.54674	0.127423	0	1	1	0.483979	0.127702	0	1	1	0.543447	0.127878	0	1	1	0.480687	0.128156	0	1	1	-0.0627604	0.112282	0	1	1
PTmerged210	chr12	98433349	98452053	+	8602.03	0.0328837	0.119656	0	1	1	0.450881	0.109046	0	1	1	0.558812	0.109042	0	1	1	0.417997	0.109084	0	1	1	0.525928	0.10908	0	1	1	0.107931	0.0973244	0	1	1
PTmerged211	chr12	99190274	99196760	-	952.017	-0.20527	0.119761	0	1	1	0.0113358	0.10811	0	1	1	-0.260252	0.108923	0	1	1	0.216606	0.109253	0	1	1	-0.054982	0.110058	0	1	1	-0.271588	0.097251	0	1	1
PTmerged212	chr12	100889032	100911817	-	668.217	-0.166768	0.137824	0	1	1	-0.603307	0.12635	0	1	1	0.21068	0.124208	0	1	1	-0.436539	0.127552	0	1	1	0.377448	0.12543	0	1	1	0.813987	0.112701	0	1	1
PTmerged213	chr12	102780456	102786421	-	3899.85	-0.194748	0.0750181	0	1	1	-0.0668611	0.0680832	0	1	1	-0.154905	0.0682366	0	1	1	0.127887	0.0685127	0	1	1	0.0398438	0.0686651	0	1	1	-0.0880435	0.0610123	0	1	1
PTmerged214	chr12	108202552	108207905	.	2088.74	-0.447229	0.100345	0	1	1	-0.531405	0.0911972	0	1	1	0.0771117	0.0905471	0	1	1	-0.0841758	0.0923193	0	1	1	0.524341	0.0916771	0	1	1	0.608517	0.0815629	0	1	1
PTmerged215	chr12	108202807	108207891	-	2020.83	-0.454007	0.100625	0	1	1	-0.536053	0.0914357	0	1	1	0.05957	0.0907811	0	1	1	-0.0820459	0.0926022	0	1	1	0.513577	0.0919559	0	1	1	0.595623	0.0817984	0	1	1
PTmerged216	chr12	110796273	110801023	+	243.019	-0.242485	0.173148	0	1	1	-0.298554	0.156112	0	1	1	0.421574	0.152291	0	1	1	-0.0560691	0.159935	0	1	1	0.664059	0.156208	0	1	1	0.720128	0.137083	0	1	1
PTmerged217	chr12	110966424	110975754	+	603.263	-0.153168	0.116052	0	1	1	-0.0445647	0.104328	0	1	1	0.0609193	0.104264	0	1	1	0.108603	0.105948	0	1	1	0.214087	0.105885	0	1	1	0.105484	0.0928866	0	1	1
PTmerged218	chr12	110966424	110975659	.	602.372	-0.151041	0.115851	0	1	1	-0.0432578	0.104145	0	1	1	0.0630125	0.104078	0	1	1	0.107783	0.105757	0	1	1	0.214054	0.105691	0	1	1	0.10627	0.0927114	0	1	1
PTmerged219	chr12	111259576	111268603	+	333.382	-0.28186	0.166911	0	1	1	0.240425	0.147737	0	1	1	0.30339	0.147841	0	1	1	0.522284	0.151303	0	1	1	0.58525	0.151405	0	1	1	0.0629654	0.129964	0	1	1
PTmerged220	chr13	21981465	21987966	+	6717.4	-0.123407	0.109576	0	1	1	-0.486153	0.100066	0	1	1	0.211081	0.0998462	0	1	1	-0.362746	0.100195	0	1	1	0.334488	0.0999753	0	1	1	0.697234	0.0894499	0	1	1
PTmerged221	chr13	37971488	37979806	-	3200.96	0.00988625	0.0994281	0	1	1	0.0635055	0.0905323	0	1	1	-0.417525	0.0910156	0	1	1	0.0536193	0.0906527	0	1	1	-0.427411	0.0911354	0	1	1	-0.48103	0.0813376	0	1	1
PTmerged222	chr13	38190997	38200397	-	122.427	-0.456239	0.229411	0	1	1	-0.249947	0.202228	0	1	1	0.532896	0.196008	0	1	1	0.206291	0.212459	0	1	1	0.989135	0.206547	0	1	1	0.782844	0.175865	0	1	1
PTmerged223	chr13	41634241	41644897	+	522.718	-0.138828	0.127512	0	1	1	0.0465024	0.114531	0	1	1	-0.227495	0.115935	0	1	1	0.185331	0.116076	0	1	1	-0.0886669	0.117461	0	1	1	-0.273998	0.103223	0	1	1
PTmerged224	chr13	49784081	49804609	+	NA	NA	NA	NA	NA	NA	NA	NA	NA	NA	NA	NA	NA	NA	NA	NA	NA	NA	NA	NA	NA	NA	NA	NA	NA	NA	NA	NA	NA	NA	NA
PTmerged225	chr13	52114149	52124128	+	2426.53	0.105073	0.1094	0	1	1	0.504292	0.0992296	0	1	1	0.446339	0.0993549	0	1	1	0.399219	0.0992358	0	1	1	0.341267	0.0993612	0	1	1	-0.0579521	0.0880388	0	1	1
PTmerged226	chr13	53389376	53407736	+	14895	-0.0974981	0.0716572	0	1	1	-0.289271	0.0653926	0	1	1	-0.0438315	0.0653537	0	1	1	-0.191773	0.065469	0	1	1	0.0536666	0.0654302	0	1	1	0.245439	0.0585025	0	1	1
PTmerged227	chr13	54659003	54666826	.	1362.51	0.0391191	0.0902257	0	1	1	0.18566	0.081538	0	1	1	0.0308939	0.0820296	0	1	1	0.146541	0.0817826	0	1	1	-0.00822523	0.0822727	0	1	1	-0.154767	0.07264	0	1	1
PTmerged228	chr13	54660448	54665640	+	1315.16	0.0410887	0.0868601	0	1	1	0.178159	0.0784324	0	1	1	-0.0123569	0.0790443	0	1	1	0.13707	0.0786856	0	1	1	-0.0534456	0.0792955	0	1	1	-0.190516	0.0699625	0	1	1
PTmerged229	chr13	55129450	55137184	+	1516.59	0.119556	0.0843387	0	1	1	0.224684	0.0763487	0	1	1	-0.0298017	0.0770247	0	1	1	0.105128	0.0763113	0	1	1	-0.149358	0.0769877	0	1	1	-0.254486	0.068141	0	1	1
PTmerged230	chr13	55310402	55325029	+	2787.93	-0.0377588	0.0860851	0	1	1	0.155379	0.0780952	0	1	1	-0.137744	0.0784975	0	1	1	0.193138	0.0783526	0	1	1	-0.0999847	0.0787535	0	1	1	-0.293122	0.0699309	0	1	1
PTmerged231	chr13	56735863	56742305	+	1474.04	-0.150022	0.0962356	0	1	1	-0.0162339	0.087066	0	1	1	-0.269643	0.0876927	0	1	1	0.133788	0.0878066	0	1	1	-0.119621	0.0884281	0	1	1	-0.253409	0.07835	0	1	1
PTmerged232	chr13	64190917	64198329	-	610.218	0.0763186	0.119407	0	1	1	-0.0882044	0.108767	0	1	1	-0.213632	0.109549	0	1	1	-0.164523	0.108936	0	1	1	-0.28995	0.109717	0	1	1	-0.125427	0.0980308	0	1	1
PTmerged233	chr13	65294409	65305011	+	135.594	-3.40681	0.251752	-9.56025	1.17471e-21	1.42811e-19	-3.48066	0.213546	-11.6165	3.39661e-31	3.61314e-29	-1.23918	0.173852	-1.3758	0.168884	1	-0.0738472	0.27523	0	1	1	2.16763	0.245712	4.75201	2.01405e-06	5.7132e-05	2.24147	0.206391	6.01516	1.79711e-09	6.11736e-08
PTmerged234	chr13	95024725	95030670	+	170.41	-0.321462	0.24184	0	1	1	-0.52007	0.220025	0	1	1	-0.970567	0.224028	0	1	1	-0.198608	0.223512	0	1	1	-0.649105	0.227454	0	1	1	-0.450497	0.204106	0	1	1
PTmerged235	chr13	100696584	100705030	-	560.252	0.114566	0.10763	0	1	1	0.0120622	0.0977728	0	1	1	-0.410941	0.100095	0	1	1	-0.102504	0.0977335	0	1	1	-0.525507	0.100056	0	1	1	-0.423003	0.0893675	0	1	1
PTmerged236	chr14	8366079	8380027	+	2207.86	0.0350976	0.0862071	0	1	1	-0.0795253	0.0785238	0	1	1	-0.20995	0.078828	0	1	1	-0.114623	0.0786735	0	1	1	-0.245048	0.0789771	0	1	1	-0.130425	0.0705104	0	1	1
PTmerged237	chr14	21792426	21798603	+	2853.33	0.109581	0.0719501	0	1	1	-0.304754	0.0659254	0	1	1	-0.157537	0.0658454	0	1	1	-0.414334	0.0659232	0	1	1	-0.267118	0.0658433	0	1	1	0.147216	0.0592003	0	1	1
PTmerged238	chr14	24070417	24131248	+	30274.3	-0.217467	0.11184	0	1	1	0.450193	0.102006	0	1	1	0.562994	0.102005	0	1	1	0.66766	0.102059	0	1	1	0.780461	0.102058	0	1	1	0.112801	0.091175	0	1	1
PTmerged239	chr14	24139467	24149123	+	82.6102	0.25182	0.26738	0	1	1	-0.0599274	0.245608	0	1	1	0.30707	0.24238	0	1	1	-0.311747	0.2429	0	1	1	0.0552506	0.239636	0	1	1	0.366998	0.215073	0	1	1
PTmerged240	chr14	24334150	24370748	-	NA	NA	NA	NA	NA	NA	NA	NA	NA	NA	NA	NA	NA	NA	NA	NA	NA	NA	NA	NA	NA	NA	NA	NA	NA	NA	NA	NA	NA	NA	NA
PTmerged241	chr14	24345399	24355971	.	NA	NA	NA	NA	NA	NA	NA	NA	NA	NA	NA	NA	NA	NA	NA	NA	NA	NA	NA	NA	NA	NA	NA	NA	NA	NA	NA	NA	NA	NA	NA
PTmerged242	chr14	24406760	24436245	-	NA	NA	NA	NA	NA	NA	NA	NA	NA	NA	NA	NA	NA	NA	NA	NA	NA	NA	NA	NA	NA	NA	NA	NA	NA	NA	NA	NA	NA	NA	NA
PTmerged243	chr14	24408943	24433807	.	NA	NA	NA	NA	NA	NA	NA	NA	NA	NA	NA	NA	NA	NA	NA	NA	NA	NA	NA	NA	NA	NA	NA	NA	NA	NA	NA	NA	NA	NA	NA
PTmerged244	chr14	24438557	24448912	-	NA	NA	NA	NA	NA	NA	NA	NA	NA	NA	NA	NA	NA	NA	NA	NA	NA	NA	NA	NA	NA	NA	NA	NA	NA	NA	NA	NA	NA	NA	NA
PTmerged245	chr14	27100954	27108727	+	187.669	-0.510622	0.209419	0	1	1	-0.0702815	0.184285	0	1	1	0.271111	0.182715	0	1	1	0.44034	0.192161	0	1	1	0.781733	0.190656	0	1	1	0.341393	0.162648	0	1	1
PTmerged246	chr14	31504446	31510196	+	851.464	0.0454022	0.154851	0	1	1	0.0606167	0.140866	0	1	1	-0.15337	0.141459	0	1	1	0.0152144	0.14106	0	1	1	-0.198772	0.141652	0	1	1	-0.213987	0.126213	0	1	1
PTmerged247	chr14	32501098	32513620	-	485.338	0.00469126	0.147324	0	1	1	0.0943392	0.133166	0	1	1	0.223964	0.133022	0	1	1	0.0896479	0.133813	0	1	1	0.219272	0.13367	0	1	1	0.129625	0.117883	0	1	1
PTmerged248	chr14	32501106	32513816	.	488.467	0.00714929	0.146305	0	1	1	0.087445	0.132273	0	1	1	0.227787	0.132092	0	1	1	0.0802957	0.132904	0	1	1	0.220638	0.132724	0	1	1	0.140342	0.117075	0	1	1
PTmerged249	chr14	44924134	44959046	+	8077.13	1.83624	0.0961274	8.69927	3.34035e-18	2.84264e-16	-0.901207	0.0893252	0	1	1	1.64185	0.0879375	7.29896	2.89992e-13	1.23392e-11	-2.73744	0.0882964	-19.6774	3.36741e-86	7.16417e-84	-0.194385	0.0868923	0	1	1	2.54306	0.0793018	19.4581	2.49054e-84	5.29862e-82
PTmerged250	chr14	47318876	47322894	+	287.675	-3.8629	0.215464	-13.2871	2.75002e-40	5.85067e-38	-1.37485	0.140357	-2.6707	0.00756938	0.268398	-1.20559	0.139832	-1.47023	0.141499	1	2.48805	0.21061	7.06542	1.60127e-12	9.08454e-11	2.65731	0.21026	7.88221	3.21653e-15	1.36863e-13	0.169266	0.132229	0	1	1
PTmerged251	chr14	54563201	54571811	-	387.655	-0.172114	0.16099	0	1	1	0.362119	0.143269	0	1	1	0.0680844	0.14474	0	1	1	0.534233	0.145441	0	1	1	0.240198	0.14689	0	1	1	-0.294035	0.127221	0	1	1
PTmerged252	chr14	57577314	57582327	-	574.137	-0.48833	0.146069	0	1	1	-0.221756	0.131112	0	1	1	-0.224867	0.13139	0	1	1	0.266575	0.134141	0	1	1	0.263463	0.134413	0	1	1	-0.00311126	0.117987	0	1	1
PTmerged253	chr14	57801999	57808679	.	1810.62	0.8298	0.0887087	0	1	1	0.338482	0.0816612	0	1	1	0.248117	0.0819537	0	1	1	-0.491318	0.0798344	0	1	1	-0.581683	0.0801337	0	1	1	-0.0903655	0.0722545	0	1	1
PTmerged254	chr14	61524781	61534116	.	488.603	0.328456	0.129424	0	1	1	-0.188174	0.119589	0	1	1	0.149211	0.118535	0	1	1	-0.516629	0.118248	0	1	1	-0.179244	0.117183	0	1	1	0.337385	0.10622	0	1	1
PTmerged255	chr14	61525886	61531024	+	208.885	-0.347019	0.169794	0	1	1	-0.154872	0.150286	0	1	1	0.246363	0.14807	0	1	1	0.192147	0.15627	0	1	1	0.593381	0.15414	0	1	1	0.401234	0.132345	0	1	1
PTmerged256	chr14	63517953	63523969	.	1234.43	0.0679288	0.0988076	0	1	1	-0.087845	0.0900321	0	1	1	-0.129475	0.0903116	0	1	1	-0.155774	0.0901619	0	1	1	-0.197404	0.090441	0	1	1	-0.0416301	0.0807615	0	1	1
PTmerged257	chr14	63848281	63855428	+	314.855	0.192821	0.222291	0	1	1	0.307253	0.201524	0	1	1	0.97191	0.19963	0	1	1	0.114432	0.200869	0	1	1	0.779089	0.198969	0	1	1	0.664657	0.175463	0	1	1
PTmerged258	chr14	64809337	64823682	-	993.869	-0.286391	0.117264	0	1	1	0.141736	0.105057	0	1	1	0.339731	0.104834	0	1	1	0.428127	0.106746	0	1	1	0.626122	0.106527	0	1	1	0.197995	0.0929203	0	1	1
PTmerged259	chr14	65619105	65632618	-	522.478	0.229603	0.131445	0	1	1	0.0162146	0.12007	0	1	1	0.0479538	0.120281	0	1	1	-0.213388	0.11936	0	1	1	-0.181649	0.119572	0	1	1	0.0317392	0.106942	0	1	1
PTmerged260	chr14	76553859	76564607	-	248.718	-0.256044	0.178069	0	1	1	0.512444	0.156964	0	1	1	-1.66358	0.175518	-3.78069	0.000156391	0.00380254	0.768488	0.16037	0	1	1	-1.40754	0.178571	-2.28221	0.0224767	0.367841	-2.17602	0.157533	-7.46528	8.3124e-14	3.3685e-12
PTmerged261	chr14	76568931	76577593	-	309.114	-0.723011	0.157673	0	1	1	0.0452481	0.138176	0	1	1	-3.18663	0.176577	-12.3834	3.21411e-35	2.73521e-33	0.768259	0.144401	0	1	1	-2.46362	0.181489	-8.06449	7.35425e-16	3.29393e-14	-3.23188	0.164834	-13.5401	9.06303e-42	7.71264e-40
PTmerged262	chr14	76570726	76583944	.	330.203	-0.889967	0.162321	0	1	1	-0.0677721	0.142342	0	1	1	-3.3152	0.178636	-12.9604	2.05215e-38	1.98781e-36	0.822195	0.149144	0	1	1	-2.42523	0.184102	-7.74151	9.82406e-15	3.98108e-13	-3.24743	0.166754	-13.4775	2.12086e-41	1.64078e-39
PTmerged263	chr14	78490869	78495822	-	721.721	-0.0586262	0.111822	0	1	1	0.00300352	0.101054	0	1	1	-0.382259	0.102626	0	1	1	0.0616297	0.101867	0	1	1	-0.323633	0.103426	0	1	1	-0.385263	0.0916766	0	1	1
PTmerged264	chr14	78563028	78570118	-	705.203	-0.496102	0.122252	0	1	1	-0.331505	0.109889	0	1	1	-0.589483	0.110991	0	1	1	0.164597	0.112607	0	1	1	-0.0933806	0.113683	0	1	1	-0.257978	0.100269	0	1	1
PTmerged265	chr14	79712436	79719469	+	1187.05	-0.603153	0.12933	0	1	1	-0.178642	0.116407	0	1	1	-0.11922	0.116453	0	1	1	0.424511	0.118506	0	1	1	0.483932	0.11855	0	1	1	0.0594214	0.104301	0	1	1
PTmerged266	chr14	91820838	91827593	+	84.6351	5.72921	0.682823	6.92597	4.32984e-12	3.07058e-10	5.9745	0.674489	7.37521	1.64089e-13	8.72751e-12	3.67973	0.687093	3.90009	9.61558e-05	0.0024662	0.245284	0.217162	0	1	1	-2.04949	0.253614	-4.13814	3.50136e-05	0.000827683	-2.29477	0.230236	-5.62368	1.86934e-08	5.89187e-07
PTmerged267	chr15	6000786	6001344	-	76.9377	8.76153	1.46435	5.30032	1.15603e-07	7.027e-06	10.0855	1.45785	6.2321	4.60213e-10	2.06127e-08	1.82974	1.77834	0.466582	0.640799	1	1.32394	0.240868	1.3449	0.178659	1	-6.93179	1.04651	-5.66815	1.44344e-08	4.38703e-07	-8.25573	1.03739	-6.99419	2.66789e-12	9.854e-11
PTmerged268	chr15	10706962	10711712	.	187.644	-0.135224	0.183591	0	1	1	-0.0491692	0.163879	0	1	1	0.810742	0.158386	0	1	1	0.0860544	0.167602	0	1	1	0.945966	0.162235	0	1	1	0.859911	0.139538	0	1	1
PTmerged270	chr15	33682285	33689781	-	1228.27	-0.480905	0.107108	0	1	1	-0.708495	0.0975175	0	1	1	-0.619315	0.0975138	0	1	1	-0.22759	0.0991037	0	1	1	-0.13841	0.0991001	0	1	1	0.0891801	0.0886472	0	1	1
PTmerged271	chr15	58909042	58913617	+	312.627	0.157374	0.147828	0	1	1	0.114403	0.13397	0	1	1	0.269457	0.133609	0	1	1	-0.0429714	0.133503	0	1	1	0.112083	0.133141	0	1	1	0.155055	0.117564	0	1	1
PTmerged272	chr15	59241451	59312698	.	27417.3	-0.00852351	0.116732	0	1	1	0.785282	0.106466	0	1	1	0.687453	0.106478	0	1	1	0.793805	0.106487	0	1	1	0.695976	0.106499	0	1	1	-0.097829	0.0951351	0	1	1
PTmerged273	chr15	68361841	68375151	+	198.372	0.176305	0.180256	0	1	1	-0.0925426	0.165037	0	1	1	0.377028	0.162329	0	1	1	-0.268848	0.164223	0	1	1	0.200723	0.161502	0	1	1	0.46957	0.144319	0	1	1
PTmerged274	chr15	73082998	73090821	-	1810.63	0.481719	0.101431	0	1	1	-0.0729955	0.093144	0	1	1	-0.161151	0.0934133	0	1	1	-0.554715	0.0924071	0	1	1	-0.64287	0.0926785	0	1	1	-0.0881551	0.0835278	0	1	1
PTmerged275	chr15	73092296	73110254	-	6437.79	0.226262	0.0797351	0	1	1	-0.150684	0.072878	0	1	1	-0.108493	0.0729019	0	1	1	-0.376946	0.0727916	0	1	1	-0.334755	0.0728155	0	1	1	0.0421906	0.065235	0	1	1
PTmerged276	chr15	73151106	73156844	-	220.336	-0.263609	0.176949	0	1	1	0.131455	0.155399	0	1	1	0.642207	0.15283	0	1	1	0.395064	0.160564	0	1	1	0.905817	0.158079	0	1	1	0.510753	0.133518	0	1	1
PTmerged277	chr15	73165004	73184797	-	1239.41	0.121362	0.120214	0	1	1	0.0377624	0.109454	0	1	1	0.767236	0.108418	0	1	1	-0.0835998	0.109411	0	1	1	0.645874	0.108374	0	1	1	0.729473	0.0963003	0	1	1
PTmerged278	chr15	73717940	73726794	-	167.306	0.366018	0.186496	0	1	1	-0.312647	0.174224	0	1	1	-0.359843	0.175481	0	1	1	-0.678666	0.171448	0	1	1	-0.725861	0.172726	0	1	1	-0.0471956	0.159397	0	1	1
PTmerged279	chr15	74367740	74372015	-	4.41575	-1.04386	1.20908	-0.0362789	0.97106	1	-0.0817289	1.0113	0	1	1	-0.485202	1.03569	0	1	1	0.962135	1.11972	0	1	1	0.558663	1.14179	0	1	1	-0.403473	0.929811	0	1	1
PTmerged280	chr15	74616099	74674192	+	40464.1	0.116314	0.074254	0	1	1	0.304223	0.0677484	0	1	1	0.251383	0.0677595	0	1	1	0.187909	0.0677472	0	1	1	0.135069	0.0677583	0	1	1	-0.0528395	0.0605589	0	1	1
PTmerged281	chr15	74625146	74666860	.	30575.6	0.149206	0.0928142	0	1	1	0.450475	0.0846799	0	1	1	0.342933	0.0846959	0	1	1	0.301269	0.084673	0	1	1	0.193727	0.084689	0	1	1	-0.107542	0.0756864	0	1	1
PTmerged282	chr15	75621429	75631223	+	1442.68	0.219178	0.129059	0	1	1	-0.0107338	0.117862	0	1	1	0.0185819	0.117943	0	1	1	-0.229912	0.117625	0	1	1	-0.200596	0.117707	0	1	1	0.0293156	0.105309	0	1	1
PTmerged283	chr15	76057404	76069382	-	5810.86	-0.00414004	0.0836311	0	1	1	0.00770676	0.0762009	0	1	1	-0.0527999	0.0762785	0	1	1	0.0118468	0.0762962	0	1	1	-0.0486598	0.0763738	0	1	1	-0.0605067	0.0681569	0	1	1
PTmerged284	chr15	78635567	78696379	-	12963.4	-0.0159959	0.117333	0	1	1	0.623704	0.106937	0	1	1	0.658324	0.106945	0	1	1	0.6397	0.106983	0	1	1	0.67432	0.10699	0	1	1	0.0346197	0.0954743	0	1	1
PTmerged285	chr15	78681228	78686910	+	126.336	-0.699678	0.251935	0	1	1	0.304413	0.213864	0	1	1	0.375837	0.213983	0	1	1	1.00409	0.229133	0.0178562	0.985754	1	1.07552	0.229244	0.329412	0.741844	1	0.0714243	0.186598	0	1	1
PTmerged286	chr15	78966030	78974195	+	18.1057	-0.0280988	0.670822	0	1	1	-0.185637	0.609809	0	1	1	0.509311	0.597241	0	1	1	-0.157538	0.614919	0	1	1	0.53741	0.602458	0	1	1	0.694947	0.533686	0	1	1
PTmerged287	chr15	79130494	79140285	+	3537.32	0.217788	0.101142	0	1	1	-0.0747326	0.0924041	0	1	1	0.328269	0.0921797	0	1	1	-0.292521	0.0922755	0	1	1	0.110481	0.0920508	0	1	1	0.403002	0.0823537	0	1	1
PTmerged288	chr15	79923235	79966636	+	2565.54	0.334906	0.101896	0	1	1	0.473879	0.0927224	0	1	1	0.54437	0.0927374	0	1	1	0.138973	0.0923019	0	1	1	0.209464	0.0923171	0	1	1	0.070491	0.0820798	0	1	1
PTmerged289	chr15	80243704	80257389	+	5167.31	0.357175	0.0821403	0	1	1	0.0676431	0.0750605	0	1	1	0.0541019	0.0751229	0	1	1	-0.289532	0.0748279	0	1	1	-0.303074	0.0748904	0	1	1	-0.0135412	0.0670494	0	1	1
PTmerged290	chr15	81448725	81461544	+	575.093	-0.0638067	0.132893	0	1	1	-0.172978	0.120744	0	1	1	0.0119327	0.120414	0	1	1	-0.109171	0.121661	0	1	1	0.0757394	0.121334	0	1	1	0.184911	0.107891	0	1	1
PTmerged291	chr15	81818975	81834189	+	1938.19	-0.0183992	0.0862029	0	1	1	-0.169996	0.0785348	0	1	1	-0.380148	0.0790233	0	1	1	-0.151597	0.078818	0	1	1	-0.361749	0.0793048	0	1	1	-0.210152	0.0708945	0	1	1
PTmerged292	chr15	82355191	82367013	+	463.027	-0.494042	0.147086	0	1	1	-0.0306712	0.130117	0	1	1	0.390589	0.128946	0	1	1	0.463371	0.134689	0	1	1	0.884631	0.133559	0	1	1	0.42126	0.114603	0	1	1
PTmerged293	chr15	82851519	82856334	-	8623.26	0.105923	0.0794419	0	1	1	-0.138063	0.0725276	0	1	1	-0.0568374	0.07253	0	1	1	-0.243986	0.072529	0	1	1	-0.162761	0.0725314	0	1	1	0.0812257	0.0648849	0	1	1
PTmerged294	chr15	85635401	85638915	+	85.0841	0.555087	0.277163	0	1	1	0.651804	0.251199	0	1	1	0.511223	0.253488	0	1	1	0.0967164	0.241908	0	1	1	-0.0438646	0.244284	0	1	1	-0.140581	0.214375	0	1	1
PTmerged295	chr15	88744958	88751414	-	426.761	0.299535	0.153182	0	1	1	-0.0264966	0.140424	0	1	1	0.0733355	0.140375	0	1	1	-0.326032	0.139269	0	1	1	-0.2262	0.13922	0	1	1	0.0998321	0.125045	0	1	1
PTmerged296	chr15	88779430	88784705	+	324.051	-7.56082	0.500306	-13.1136	2.75189e-39	4.68371e-37	-1.11599	0.132837	-0.873139	0.382587	1	-4.82233	0.192721	-19.8335	1.53035e-87	4.34109e-85	6.44483	0.497681	10.9404	7.38619e-28	6.28565e-26	2.73849	0.516896	3.36333	0.000770087	0.0172459	-3.70634	0.185799	-14.566	4.62345e-48	4.37173e-46
PTmerged297	chr15	88952990	88968854	-	2728.42	0.0891757	0.101382	0	1	1	0.0644143	0.0923496	0	1	1	0.191817	0.0923137	0	1	1	-0.0247615	0.0923795	0	1	1	0.102641	0.0923436	0	1	1	0.127403	0.0823254	0	1	1
PTmerged298	chr15	88974478	88986337	-	2992.49	0.189875	0.0888034	0	1	1	0.136222	0.0809202	0	1	1	0.195919	0.0809462	0	1	1	-0.0536537	0.0807888	0	1	1	0.00604337	0.0808148	0	1	1	0.059697	0.072063	0	1	1
PTmerged299	chr15	89360352	89374901	+	3208.38	0.324584	0.0723081	0	1	1	0.026233	0.0661473	0	1	1	-0.0296455	0.0663113	0	1	1	-0.298351	0.0657844	0	1	1	-0.35423	0.0659493	0	1	1	-0.0558784	0.0591296	0	1	1
PTmerged300	chr15	89549055	89560658	+	113.507	-0.168286	0.23592	0	1	1	-0.129479	0.21083	0	1	1	0.940003	0.201673	0	1	1	0.0388069	0.216454	0	1	1	1.10829	0.207546	0.521757	0.60184	1	1.06948	0.178511	0.389228	0.697107	1
PTmerged301	chr15	89766015	89775548	+	468.979	-2.00989	0.375484	-2.68958	0.00715427	0.264708	0.365126	0.335746	0	1	1	-1.92978	0.340516	-2.73052	0.00632349	0.141613	2.37502	0.343628	4.00148	6.29478e-05	0.00198402	0.0801094	0.34829	0	1	1	-2.29491	0.305029	-4.2452	2.18395e-05	0.000640876
PTmerged302	chr15	90066687	90075161	-	181.787	0.147626	0.247968	0	1	1	0.731324	0.218559	0	1	1	2.08704	0.212178	5.12325	3.00321e-07	8.81287e-06	0.583698	0.217776	0	1	1	1.93941	0.211371	4.44437	8.81499e-06	0.000237339	1.35571	0.175948	2.0217	0.0432077	0.919243
PTmerged303	chr15	93239506	93244319	-	383.535	-0.0131534	0.149053	0	1	1	0.198338	0.133782	0	1	1	0.269042	0.133854	0	1	1	0.211491	0.134772	0	1	1	0.282195	0.134843	0	1	1	0.0707039	0.117744	0	1	1
PTmerged304	chr15	100478300	100482671	-	1420.12	0.0576587	0.156532	0	1	1	0.111519	0.142548	0	1	1	0.0901162	0.142669	0	1	1	0.0538601	0.142645	0	1	1	0.0324574	0.142767	0	1	1	-0.0214027	0.127279	0	1	1
PTmerged305	chr15	100571391	100584072	-	4116.84	-0.119746	0.124878	0	1	1	0.545424	0.113425	0	1	1	0.716772	0.113389	0	1	1	0.665169	0.113678	0	1	1	0.836517	0.113643	0	1	1	0.171348	0.100923	0	1	1
PTmerged306	chr15	100815142	100825832	+	573.478	0.175955	0.131812	0	1	1	0.272155	0.119127	0	1	1	0.817842	0.117714	0	1	1	0.0961999	0.118661	0	1	1	0.641887	0.117243	0	1	1	0.545687	0.102775	0	1	1
PTmerged307	chr15	102279107	102297982	+	449.605	-0.0382179	0.152229	0	1	1	0.0402357	0.137565	0	1	1	0.216403	0.137246	0	1	1	0.0784536	0.138517	0	1	1	0.254621	0.138201	0	1	1	0.176167	0.12186	0	1	1
PTmerged308	chr15	102428217	102440028	+	2111.58	0.22261	0.0825661	0	1	1	0.0448844	0.0753484	0	1	1	0.0855599	0.0754174	0	1	1	-0.177726	0.075081	0	1	1	-0.137051	0.0751502	0	1	1	0.0406755	0.06714	0	1	1
PTmerged309	chr15	102528916	102534355	-	366.364	-0.366035	0.168212	0	1	1	-0.188611	0.150895	0	1	1	0.2434	0.14951	0	1	1	0.177424	0.154458	0	1	1	0.609434	0.153105	0	1	1	0.432011	0.133847	0	1	1
PTmerged310	chr15	103153337	103159890	-	208.253	-0.125381	0.16832	0	1	1	0.427344	0.14709	0	1	1	0.0593252	0.150262	0	1	1	0.552725	0.15037	0	1	1	0.184706	0.153474	0	1	1	-0.368019	0.129839	0	1	1
PTmerged311	chr15	103188045	103202889	-	4575.01	-0.0342581	0.0745243	0	1	1	-0.0212297	0.0678258	0	1	1	-0.256514	0.0680751	0	1	1	0.0130285	0.0679915	0	1	1	-0.222255	0.0682402	0	1	1	-0.235284	0.0608539	0	1	1
PTmerged312	chr16	4469134	4475108	-	65.6823	0.283858	0.284467	0	1	1	-0.0524862	0.261975	0	1	1	0.372585	0.257384	0	1	1	-0.336344	0.258021	0	1	1	0.0887275	0.253358	0	1	1	0.425071	0.227815	0	1	1
PTmerged313	chr16	4476737	4484989	-	572.618	0.0705286	0.158676	0	1	1	-0.198497	0.144947	0	1	1	-0.486221	0.146119	0	1	1	-0.269026	0.145096	0	1	1	-0.55675	0.146267	0	1	1	-0.287724	0.131246	0	1	1
PTmerged314	chr16	4963638	4969130	+	2541.33	2.38432	0.0857447	16.1447	1.23752e-58	3.51044e-56	-0.102784	0.0814196	0	1	1	0.135627	0.0811103	0	1	1	-2.48711	0.0775939	-19.1652	7.22127e-82	1.22906e-79	-2.2487	0.0772692	-16.1603	9.60671e-59	2.11318e-56	0.238411	0.0724399	0	1	1
PTmerged315	chr16	8654479	8668749	.	4664.97	0.286194	0.067982	0	1	1	-0.606154	0.0626695	0	1	1	-0.0947408	0.0622729	0	1	1	-0.892348	0.062477	0	1	1	-0.380935	0.0620791	0	1	1	0.511413	0.0562114	0	1	1
PTmerged316	chr16	8655556	8667018	-	4619.4	0.28959	0.0677509	0	1	1	-0.606594	0.0624695	0	1	1	-0.101173	0.0620728	0	1	1	-0.896184	0.0622711	0	1	1	-0.390764	0.0618731	0	1	1	0.505421	0.0560404	0	1	1
PTmerged317	chr16	10793006	10805478	.	65092	0.677303	0.247148	0	1	1	-0.580737	0.225633	0	1	1	-0.277625	0.225628	0	1	1	-1.25804	0.225621	-1.14368	0.252756	1	-0.954928	0.225617	0	1	1	0.303112	0.201819	0	1	1
PTmerged318	chr16	11172102	11179612	.	1706.68	0.265917	0.10091	0	1	1	0.183789	0.0919605	0	1	1	0.533008	0.0915939	0	1	1	-0.0821278	0.0915384	0	1	1	0.267091	0.09117	0	1	1	0.349219	0.081153	0	1	1
PTmerged319	chr16	13104786	13108528	-	53.0307	-0.00320296	0.355926	0	1	1	0.0139236	0.320907	0	1	1	0.210433	0.31947	0	1	1	0.0171265	0.323501	0	1	1	0.213636	0.322076	0	1	1	0.196509	0.282898	0	1	1
PTmerged320	chr16	13411094	13419273	+	1047.27	-0.262189	0.140093	0	1	1	-0.0190239	0.126714	0	1	1	0.313191	0.126314	0	1	1	0.243165	0.12791	0	1	1	0.575379	0.127514	0	1	1	0.332215	0.11265	0	1	1
PTmerged321	chr16	13750893	13761250	+	1121.34	0.0390427	0.108058	0	1	1	0.267409	0.0975974	0	1	1	0.209514	0.0978869	0	1	1	0.228366	0.0978602	0	1	1	0.170471	0.0981489	0	1	1	-0.0578949	0.0864986	0	1	1
PTmerged322	chr16	16741152	16757105	-	5522.75	0.239235	0.14076	0	1	1	-0.0705938	0.128534	0	1	1	-0.145054	0.12859	0	1	1	-0.309829	0.12847	0	1	1	-0.384289	0.128526	0	1	1	-0.0744605	0.115007	0	1	1
PTmerged323	chr16	17230627	17241331	+	163.614	0.288944	0.210854	0	1	1	0.784503	0.186528	0	1	1	1.22162	0.184318	1.2024	0.22921	1	0.495559	0.183129	0	1	1	0.932679	0.180877	0	1	1	0.43712	0.151822	0	1	1
PTmerged324	chr16	17250613	17266469	.	414.682	0.0584378	0.163751	0	1	1	0.308045	0.147534	0	1	1	0.29543	0.147886	0	1	1	0.249607	0.14788	0	1	1	0.236993	0.148232	0	1	1	-0.0126142	0.130093	0	1	1
PTmerged325	chr16	17256076	17267016	+	372.496	0.115838	0.152953	0	1	1	0.330192	0.137607	0	1	1	0.23368	0.138388	0	1	1	0.214354	0.137546	0	1	1	0.117842	0.138327	0	1	1	-0.0965126	0.121142	0	1	1
PTmerged326	chr16	17480097	17489733	+	848.529	-0.204147	0.112535	0	1	1	0.101327	0.100955	0	1	1	-0.0241347	0.101508	0	1	1	0.305474	0.102414	0	1	1	0.180012	0.102959	0	1	1	-0.125462	0.090157	0	1	1
PTmerged327	chr16	17480857	17490766	.	861.748	-0.208131	0.110544	0	1	1	0.0918444	0.099153	0	1	1	-0.0523086	0.0997589	0	1	1	0.299975	0.100624	0	1	1	0.155822	0.101221	0	1	1	-0.144153	0.0886402	0	1	1
PTmerged328	chr16	18496691	18512821	+	433.095	0.043416	0.126633	0	1	1	0.111954	0.114017	0	1	1	0.310183	0.113524	0	1	1	0.0685382	0.114555	0	1	1	0.266767	0.114064	0	1	1	0.198229	0.0998739	0	1	1
PTmerged329	chr16	24981153	24993511	+	732.647	-0.205066	0.145473	0	1	1	-0.33027	0.132365	0	1	1	-0.407534	0.13279	0	1	1	-0.125205	0.133464	0	1	1	-0.202468	0.133885	0	1	1	-0.0772636	0.119513	0	1	1
PTmerged330	chr16	30956751	30967817	-	85.6924	0.399877	0.292531	0	1	1	0.371721	0.265907	0	1	1	0.496559	0.265551	0	1	1	-0.0281569	0.260468	0	1	1	0.0966816	0.260106	0	1	1	0.124838	0.229754	0	1	1
PTmerged331	chr16	31959323	31964317	-	450.054	0.0520494	0.129295	0	1	1	-0.0738704	0.11752	0	1	1	-0.0487332	0.1178	0	1	1	-0.12592	0.117908	0	1	1	-0.100783	0.118187	0	1	1	0.0251372	0.105175	0	1	1
PTmerged332	chr16	32386047	32394530	.	1657.51	-0.0547799	0.0965261	0	1	1	-0.241622	0.0879887	0	1	1	-0.209077	0.0880808	0	1	1	-0.186842	0.0883787	0	1	1	-0.154297	0.0884705	0	1	1	0.0325444	0.079068	0	1	1
PTmerged333	chr16	37882099	37888782	+	3707.88	-0.0671382	0.112203	0	1	1	0.0196355	0.102199	0	1	1	-0.0517488	0.102295	0	1	1	0.0867737	0.102375	0	1	1	0.0153893	0.102471	0	1	1	-0.0713844	0.0914077	0	1	1
PTmerged334	chr16	43963290	43971661	-	435.769	-0.174191	0.124656	0	1	1	-0.126842	0.112008	0	1	1	0.0114901	0.11177	0	1	1	0.0473488	0.11421	0	1	1	0.185681	0.113976	0	1	1	0.138332	0.0999864	0	1	1
PTmerged335	chr16	44733633	44741465	+	1097.37	-0.0726825	0.0975164	0	1	1	-0.217104	0.0887343	0	1	1	-0.628077	0.0900667	0	1	1	-0.144421	0.0893402	0	1	1	-0.555394	0.0906638	0	1	1	-0.410973	0.0811433	0	1	1
PTmerged336	chr16	46386378	46396144	-	834.879	-0.179591	0.12964	0	1	1	-0.48303	0.118388	0	1	1	-0.0733657	0.117583	0	1	1	-0.303439	0.119413	0	1	1	0.106226	0.118615	0	1	1	0.409665	0.106201	0	1	1
PTmerged337	chr16	59554120	59559766	-	8155.75	0.240476	0.122372	0	1	1	-0.0469034	0.111734	0	1	1	-0.0265821	0.111752	0	1	1	-0.28738	0.111683	0	1	1	-0.267058	0.1117	0	1	1	0.0203213	0.0999336	0	1	1
PTmerged338	chr16	59554539	59559933	.	7292.36	0.241293	0.122931	0	1	1	-0.0454545	0.112248	0	1	1	-0.0344432	0.11227	0	1	1	-0.286748	0.11219	0	1	1	-0.275736	0.112213	0	1	1	0.0110113	0.100395	0	1	1
PTmerged339	chr16	69903320	69908391	+	619.866	0.460045	0.139243	0	1	1	0.16511	0.127596	0	1	1	0.25189	0.127598	0	1	1	-0.294935	0.125904	0	1	1	-0.208155	0.125907	0	1	1	0.08678	0.112892	0	1	1
PTmerged340	chr16	90246209	90252443	-	491.748	-0.154652	0.132297	0	1	1	-0.305362	0.120118	0	1	1	0.353736	0.117872	0	1	1	-0.15071	0.121894	0	1	1	0.508388	0.119681	0	1	1	0.659097	0.106063	0	1	1
PTmerged341	chr16	91316081	91321727	-	316.717	-0.141689	0.237083	0	1	1	0.237907	0.213903	0	1	1	0.205237	0.214282	0	1	1	0.379596	0.215484	0	1	1	0.346926	0.215861	0	1	1	-0.0326698	0.190111	0	1	1
PTmerged342	chr16	91504466	91512915	+	786.572	-0.044081	0.11343	0	1	1	-0.0288326	0.102688	0	1	1	0.0785455	0.102632	0	1	1	0.0152484	0.103414	0	1	1	0.122626	0.103359	0	1	1	0.107378	0.0914416	0	1	1
PTmerged343	chr16	91654676	91660576	+	11113.8	-0.109296	0.0657669	0	1	1	-0.172346	0.0599527	0	1	1	0.11787	0.0598825	0	1	1	-0.0630501	0.0600782	0	1	1	0.227166	0.0600081	0	1	1	0.290216	0.0535726	0	1	1
PTmerged344	chr16	91924498	91928996	-	3128	-1.0983	0.0951779	-1.03276	0.301718	1	-0.114641	0.0851535	0	1	1	-0.308337	0.085383	0	1	1	0.983654	0.0872266	0	1	1	0.789958	0.0874507	0	1	1	-0.193696	0.0764193	0	1	1
PTmerged345	chr16	92078627	92087635	+	1687.45	0.10204	0.0865231	0	1	1	-0.0216543	0.0787969	0	1	1	0.127714	0.0786893	0	1	1	-0.123694	0.0788149	0	1	1	0.0256736	0.0787073	0	1	1	0.149368	0.0701252	0	1	1
PTmerged346	chr16	95991351	96001539	-	1130.4	-0.0937004	0.094807	0	1	1	-0.0662213	0.0857998	0	1	1	-0.193623	0.0863235	0	1	1	0.0274791	0.0865593	0	1	1	-0.0999222	0.0870785	0	1	1	-0.127401	0.0771744	0	1	1
PTmerged347	chr17	3200382	3207018	+	71.6193	-0.376286	0.285912	0	1	1	-0.40833	0.256431	0	1	1	0.00320137	0.252263	0	1	1	-0.0320438	0.2663	0	1	1	0.379488	0.262289	0	1	1	0.411531	0.229796	0	1	1
PTmerged348	chr17	13376982	13384654	+	NA	NA	NA	NA	NA	NA	NA	NA	NA	NA	NA	NA	NA	NA	NA	NA	NA	NA	NA	NA	NA	NA	NA	NA	NA	NA	NA	NA	NA	NA	NA
PTmerged349	chr17	13486526	13494006	-	NA	NA	NA	NA	NA	NA	NA	NA	NA	NA	NA	NA	NA	NA	NA	NA	NA	NA	NA	NA	NA	NA	NA	NA	NA	NA	NA	NA	NA	NA	NA
PTmerged350	chr17	23813672	23824312	+	7599.86	-0.420595	0.133447	0	1	1	-0.301393	0.121675	0	1	1	0.126274	0.121591	0	1	1	0.119202	0.121906	0	1	1	0.546869	0.121823	0	1	1	0.427668	0.1088	0	1	1
PTmerged351	chr17	24073043	24080410	-	4683.41	0.157704	0.0842819	0	1	1	-0.153979	0.077003	0	1	1	-0.159355	0.0770667	0	1	1	-0.311683	0.0769559	0	1	1	-0.317059	0.0770196	0	1	1	-0.00537534	0.0689785	0	1	1
PTmerged352	chr17	24172619	24178364	.	176.216	0.222242	0.190589	0	1	1	0.416155	0.170936	0	1	1	0.427729	0.171475	0	1	1	0.193912	0.169288	0	1	1	0.205487	0.169833	0	1	1	0.0115747	0.147439	0	1	1
PTmerged353	chr17	24173075	24181018	-	265.947	0.266221	0.163949	0	1	1	0.38421	0.147897	0	1	1	0.376775	0.14842	0	1	1	0.117989	0.146194	0	1	1	0.110554	0.146724	0	1	1	-0.00743454	0.128539	0	1	1
PTmerged354	chr17	24937079	24946571	-	390.812	-0.246846	0.143825	0	1	1	-0.0583472	0.128975	0	1	1	-0.509834	0.131574	0	1	1	0.188499	0.131475	0	1	1	-0.262988	0.134026	0	1	1	-0.451487	0.117949	0	1	1
PTmerged355	chr17	24937948	24944512	.	281.462	-0.279494	0.173504	0	1	1	-0.193058	0.156274	0	1	1	-0.734199	0.159939	0	1	1	0.0864364	0.159223	0	1	1	-0.454704	0.162822	0	1	1	-0.541141	0.144322	0	1	1
PTmerged356	chr17	26280029	26287955	.	853.278	0.101504	0.106993	0	1	1	0.307164	0.0964554	0	1	1	0.088139	0.0972826	0	1	1	0.20566	0.0964888	0	1	1	-0.0133651	0.0973158	0	1	1	-0.219025	0.0855948	0	1	1
PTmerged357	chr17	26370739	26379819	-	15.2458	-1.14162	0.759817	-0.186391	0.852138	1	-0.259058	0.649619	0	1	1	-0.24392	0.651216	0	1	1	0.882565	0.705331	0	1	1	0.897703	0.706803	0	1	1	0.0151375	0.586731	0	1	1
PTmerged358	chr17	26439077	26447791	+	58.5307	0.138033	0.321495	0	1	1	0.17056	0.289912	0	1	1	0.291555	0.289479	0	1	1	0.0325275	0.2892	0	1	1	0.153522	0.288766	0	1	1	0.120995	0.253132	0	1	1
PTmerged359	chr17	26769587	26777324	+	3106.95	0.190651	0.104861	0	1	1	-0.0904505	0.0957837	0	1	1	-0.24959	0.095991	0	1	1	-0.281101	0.0956894	0	1	1	-0.44024	0.0958969	0	1	1	-0.159139	0.0858771	0	1	1
PTmerged360	chr17	26908432	26920726	-	NA	NA	NA	NA	NA	NA	NA	NA	NA	NA	NA	NA	NA	NA	NA	NA	NA	NA	NA	NA	NA	NA	NA	NA	NA	NA	NA	NA	NA	NA	NA
PTmerged361	chr17	27122578	27171039	.	6308.62	0.324608	0.0777001	0	1	1	-0.0908841	0.0710533	0	1	1	-0.152315	0.0711369	0	1	1	-0.415492	0.0708895	0	1	1	-0.476923	0.0709733	0	1	1	-0.0614312	0.0636277	0	1	1
PTmerged362	chr17	27203352	27264933	+	607.169	0.9247	0.109531	0	1	1	0.819786	0.100522	0	1	1	0.286067	0.102878	0	1	1	-0.104913	0.0948739	0	1	1	-0.638632	0.0973666	0	1	1	-0.533719	0.0871088	0	1	1
PTmerged363	chr17	27262317	27374844	.	63353.4	-1.19722	0.130935	-1.50626	0.132002	1	-0.0333243	0.119427	0	1	1	0.876339	0.119406	0	1	1	1.1639	0.119543	1.37103	0.170365	1	2.07356	0.119521	8.98215	2.65516e-19	2.05413e-17	0.909663	0.106791	0	1	1
PTmerged364	chr17	27270796	27275307	-	18.5474	-1.38193	0.602321	-0.634097	0.526017	1	-0.643209	0.492119	0	1	1	0.438417	0.467426	0	1	1	0.738722	0.576048	0	1	1	1.82035	0.555101	1.47783	0.139452	1	1.08163	0.433045	0.188492	0.850491	1
PTmerged365	chr17	27279392	27314752	-	15834.5	-1.24501	0.137859	-1.77725	0.0755263	1	-0.094738	0.125476	0	1	1	0.770244	0.125398	0	1	1	1.15027	0.125918	1.19341	0.232708	1	2.01525	0.12584	8.06779	7.15818e-16	3.29393e-14	0.864982	0.112138	0	1	1
PTmerged366	chr17	27542859	27583638	.	5002.74	0.207433	0.0835772	0	1	1	0.248854	0.0761576	0	1	1	-0.103074	0.0764284	0	1	1	0.0414207	0.0760599	0	1	1	-0.310507	0.0763311	0	1	1	-0.351928	0.0681269	0	1	1
PTmerged367	chr17	27550017	27554986	-	237.446	-0.74719	0.205465	0	1	1	0.0607874	0.177835	0	1	1	0.541044	0.175956	0	1	1	0.807978	0.188293	0	1	1	1.28823	0.18652	1.54533	0.122267	1	0.480256	0.155561	0	1	1
PTmerged368	chr17	27567459	27583439	+	3328	0.064613	0.0995185	0	1	1	0.0814806	0.0906565	0	1	1	-0.182037	0.0909325	0	1	1	0.0168676	0.0907097	0	1	1	-0.24665	0.0909856	0	1	1	-0.263517	0.0811975	0	1	1
PTmerged369	chr17	27584759	27589593	+	132.548	-0.344752	0.223375	0	1	1	0.607335	0.188227	0	1	1	0.861218	0.186966	0	1	1	0.952087	0.198514	0	1	1	1.20597	0.197318	1.04385	0.296553	1	0.253883	0.156421	0	1	1
PTmerged370	chr17	27627442	27635875	-	1687.22	-0.0881259	0.0859423	0	1	1	-2.64564	0.0866799	-18.9853	2.25828e-80	3.84359e-78	-0.119372	0.0782329	0	1	1	-2.55751	0.0870527	-17.8916	1.37032e-71	1.66592e-69	-0.0312464	0.0786458	0	1	1	2.52627	0.0794512	19.2101	3.0445e-82	5.18173e-80
PTmerged371	chr17	27893732	27902053	.	1033.96	-0.156618	0.105345	0	1	1	-0.116783	0.0953407	0	1	1	-0.143156	0.0956116	0	1	1	0.0398351	0.096333	0	1	1	0.0134617	0.096601	0	1	1	-0.0263734	0.0855811	0	1	1
PTmerged372	chr17	27894161	27902950	+	1092.57	-0.123022	0.10304	0	1	1	-0.115805	0.0933705	0	1	1	-0.160176	0.0936756	0	1	1	0.00721638	0.0941996	0	1	1	-0.0371548	0.094502	0	1	1	-0.0443712	0.0838542	0	1	1
PTmerged373	chr17	28894137	28902967	.	323.342	0.440244	0.167975	0	1	1	-0.131976	0.155428	0	1	1	0.279253	0.153848	0	1	1	-0.57222	0.153024	0	1	1	-0.16099	0.151419	0	1	1	0.411229	0.137368	0	1	1
PTmerged374	chr17	30574303	30583559	+	2691.83	-0.351196	0.0921716	0	1	1	-4.47103	0.0949289	-36.5645	1.04763e-292	8.9153e-290	-3.88225	0.0916577	-31.4458	4.79162e-217	4.07767e-214	-4.11984	0.09523	-32.7611	2.11162e-235	1.79699e-232	-3.53105	0.0919695	-27.5206	9.95724e-167	8.47361e-164	0.588783	0.0947326	0	1	1
PTmerged375	chr17	33423348	33437736	.	14239.6	0.435312	0.0898652	0	1	1	-0.362715	0.0821646	0	1	1	-0.125302	0.0821302	0	1	1	-0.798027	0.0820753	0	1	1	-0.560614	0.0820409	0	1	1	0.237413	0.0735253	0	1	1
PTmerged376	chr17	33423518	33441027	+	14298.8	0.434519	0.0887986	0	1	1	-0.362377	0.0811918	0	1	1	-0.120071	0.081156	0	1	1	-0.796896	0.081102	0	1	1	-0.55459	0.0810662	0	1	1	0.242306	0.0726542	0	1	1
PTmerged377	chr17	33637746	33652321	-	2429	0.120637	0.0964214	0	1	1	0.261016	0.0876117	0	1	1	0.254111	0.0877088	0	1	1	0.140379	0.087588	0	1	1	0.133474	0.0876852	0	1	1	-0.00690495	0.0778935	0	1	1
PTmerged378	chr17	36000011	36015007	+	NA	NA	NA	NA	NA	NA	NA	NA	NA	NA	NA	NA	NA	NA	NA	NA	NA	NA	NA	NA	NA	NA	NA	NA	NA	NA	NA	NA	NA	NA	NA
PTmerged379	chr17	45443032	45453063	-	1310.23	0.227082	0.0931848	0	1	1	0.219841	0.0846834	0	1	1	0.143338	0.0850188	0	1	1	-0.00724131	0.0842651	0	1	1	-0.0837444	0.0846021	0	1	1	-0.0765031	0.0751359	0	1	1
PTmerged380	chr17	46170128	46174794	-	883.516	0.579188	0.10525	0	1	1	0.223822	0.0967461	0	1	1	0.104355	0.0973302	0	1	1	-0.355366	0.0947184	0	1	1	-0.474833	0.095315	0	1	1	-0.119467	0.0858326	0	1	1
PTmerged381	chr17	47679122	47688022	.	1805.36	0.35681	0.0879029	0	1	1	-0.0860184	0.0806953	0	1	1	0.0748934	0.0805719	0	1	1	-0.442828	0.080091	0	1	1	-0.281917	0.0799667	0	1	1	0.160912	0.0719685	0	1	1
PTmerged382	chr17	50196495	50201358	-	66.1627	0.138655	0.332252	0	1	1	0.0558903	0.301237	0	1	1	1.07689	0.290914	0.264294	0.791553	1	-0.0827646	0.300486	0	1	1	0.938232	0.290136	0	1	1	1.021	0.254031	0.0826541	0.934127	1
PTmerged383	chr17	50234978	50245508	+	4302.44	0.167117	0.1121	0	1	1	-0.276461	0.102465	0	1	1	0.074716	0.102318	0	1	1	-0.443579	0.102418	0	1	1	-0.0924012	0.102271	0	1	1	0.351178	0.0916079	0	1	1
PTmerged384	chr17	50235163	50250830	.	4474.3	0.141186	0.111369	0	1	1	-0.29186	0.101785	0	1	1	0.0627233	0.10164	0	1	1	-0.433046	0.101759	0	1	1	-0.0784625	0.101615	0	1	1	0.354583	0.0910093	0	1	1
PTmerged385	chr17	56067011	56074907	+	16843.4	0.386246	0.0783484	0	1	1	-0.220258	0.0716077	0	1	1	-0.0836323	0.0715972	0	1	1	-0.606504	0.0715311	0	1	1	-0.469878	0.0715206	0	1	1	0.136626	0.0640655	0	1	1
PTmerged386	chr17	56067643	56073493	.	16253.4	0.395399	0.0810376	0	1	1	-0.216135	0.0740638	0	1	1	-0.0925506	0.0740561	0	1	1	-0.611534	0.0739848	0	1	1	-0.48795	0.073977	0	1	1	0.123584	0.0662643	0	1	1
PTmerged387	chr17	65772434	65781010	-	417.617	0.606314	0.148538	0	1	1	0.14129	0.137072	0	1	1	0.24124	0.137021	0	1	1	-0.465024	0.133845	0	1	1	-0.365074	0.133792	0	1	1	0.0999502	0.120937	0	1	1
PTmerged388	chr17	66148673	66238888	.	22457.9	-0.00594615	0.0973763	0	1	1	0.591891	0.0887801	0	1	1	0.572126	0.0887909	0	1	1	0.597837	0.0888084	0	1	1	0.578073	0.0888191	0	1	1	-0.0197643	0.0793008	0	1	1
PTmerged389	chr17	66163530	66171978	-	694.284	-0.490637	0.105479	0	1	1	-0.335813	0.0943886	0	1	1	-0.820457	0.0966357	0	1	1	0.154824	0.0974347	0	1	1	-0.32982	0.0996131	0	1	1	-0.484644	0.0877849	0	1	1
PTmerged390	chr17	66174999	66182029	-	1449.73	-0.186137	0.100126	0	1	1	0.516517	0.0892863	0	1	1	0.535888	0.089391	0	1	1	0.702654	0.0904193	0	1	1	0.722025	0.0905226	0	1	1	0.0193712	0.0783653	0	1	1
PTmerged391	chr17	66709923	66728995	.	990.671	-1.78093	0.134616	-5.80112	6.58727e-09	4.31213e-07	-0.856341	0.118869	0	1	1	-1.85568	0.121668	-7.03288	2.02311e-12	7.50998e-11	0.924585	0.124837	0	1	1	-0.0747532	0.127505	0	1	1	-0.999338	0.110752	0	1	1
PTmerged392	chr17	66719949	66729975	+	492.812	-1.69726	0.150771	-4.62464	3.75243e-06	0.000177407	-1.17883	0.132575	-1.34889	0.177372	1	-1.91887	0.136623	-6.72558	1.74899e-11	6.20162e-10	0.518431	0.141763	0	1	1	-0.221611	0.145556	0	1	1	-0.740043	0.126613	0	1	1
PTmerged393	chr17	78882519	78890205	+	204.595	0.25985	0.197145	0	1	1	0.0911293	0.17988	0	1	1	-0.157992	0.182095	0	1	1	-0.168721	0.17841	0	1	1	-0.417842	0.180644	0	1	1	-0.249121	0.161625	0	1	1
PTmerged394	chr17	83574221	83588299	-	311.457	0.276562	0.181754	0	1	1	0.455401	0.164221	0	1	1	0.618249	0.163913	0	1	1	0.178838	0.162728	0	1	1	0.341686	0.162417	0	1	1	0.162848	0.142525	0	1	1
PTmerged395	chr17	84183956	84187999	-	NA	NA	NA	NA	NA	NA	NA	NA	NA	NA	NA	NA	NA	NA	NA	NA	NA	NA	NA	NA	NA	NA	NA	NA	NA	NA	NA	NA	NA	NA	NA
PTmerged396	chr18	3255125	3264995	-	NA	NA	NA	NA	NA	NA	NA	NA	NA	NA	NA	NA	NA	NA	NA	NA	NA	NA	NA	NA	NA	NA	NA	NA	NA	NA	NA	NA	NA	NA	NA
PTmerged397	chr18	9312369	9317083	-	2534.18	-0.0118798	0.0910066	0	1	1	-0.193897	0.0829999	0	1	1	-0.46599	0.0834358	0	1	1	-0.182017	0.0831904	0	1	1	-0.45411	0.0836253	0	1	1	-0.272093	0.074833	0	1	1
PTmerged398	chr18	10811995	10818535	+	2681.09	-0.000325511	0.0971674	0	1	1	-0.0809713	0.0885296	0	1	1	-0.129476	0.0886659	0	1	1	-0.0806458	0.0886955	0	1	1	-0.12915	0.0888315	0	1	1	-0.0485043	0.0792907	0	1	1
PTmerged399	chr18	14759859	14770681	+	5857.8	0.0780149	0.0826335	0	1	1	0.0294402	0.0753478	0	1	1	-0.834376	0.0759391	0	1	1	-0.0485746	0.0753702	0	1	1	-0.912391	0.0759613	0	1	1	-0.863816	0.0679642	0	1	1
PTmerged400	chr18	23959879	23966462	+	3168.37	0.267122	0.0950001	0	1	1	-0.00379519	0.0867953	0	1	1	-0.0911375	0.0869503	0	1	1	-0.270917	0.0865916	0	1	1	-0.358259	0.086747	0	1	1	-0.0873423	0.0776753	0	1	1
PTmerged401	chr18	33198141	33204668	-	417.371	0.168325	0.159546	0	1	1	0.0308409	0.145362	0	1	1	0.176682	0.145141	0	1	1	-0.137484	0.144984	0	1	1	0.00835743	0.144763	0	1	1	0.145841	0.128963	0	1	1
PTmerged402	chr18	34313670	34318622	+	892.513	-0.289534	0.137477	0	1	1	0.170708	0.123709	0	1	1	-0.0820971	0.124388	0	1	1	0.460241	0.125189	0	1	1	0.207437	0.12586	0	1	1	-0.252805	0.110655	0	1	1
PTmerged403	chr18	34764007	34774289	.	2505.21	0.189732	0.0737449	0	1	1	-0.0536542	0.0673777	0	1	1	0.189795	0.0671615	0	1	1	-0.243387	0.0671965	0	1	1	6.24144e-05	0.0669798	0	1	1	0.243449	0.0598977	0	1	1
PTmerged404	chr18	34902167	34908189	-	4514.61	0.323282	0.0892543	0	1	1	-0.0768334	0.0816173	0	1	1	-0.172038	0.0817422	0	1	1	-0.400115	0.0814194	0	1	1	-0.49532	0.0815447	0	1	1	-0.0952049	0.0731066	0	1	1
PTmerged405	chr18	44418980	44423922	+	456.038	-0.317464	0.136951	0	1	1	0.0918306	0.121551	0	1	1	0.0352804	0.122119	0	1	1	0.409294	0.124726	0	1	1	0.352744	0.125278	0	1	1	-0.0565502	0.10823	0	1	1
PTmerged406	chr18	54948926	54959017	.	289.26	-0.0656739	0.144701	0	1	1	0.0710266	0.129308	0	1	1	0.263228	0.128694	0	1	1	0.1367	0.131214	0	1	1	0.328902	0.130609	0	1	1	0.192201	0.113317	0	1	1
PTmerged407	chr18	60683765	60692015	-	564.639	-0.225536	0.111063	0	1	1	0.0357796	0.0988635	0	1	1	-0.107774	0.0997995	0	1	1	0.261316	0.101183	0	1	1	0.117762	0.102097	0	1	1	-0.143554	0.0886724	0	1	1
PTmerged408	chr18	61191019	61199968	-	1333.32	-0.177663	0.0888156	0	1	1	-0.120143	0.0802522	0	1	1	-0.0939187	0.0803854	0	1	1	0.0575202	0.0812521	0	1	1	0.0837445	0.0813836	0	1	1	0.0262244	0.071941	0	1	1
PTmerged409	chr18	61191320	61199342	.	1187.41	-0.162123	0.091934	0	1	1	-0.0955685	0.0830159	0	1	1	-0.0709084	0.0831636	0	1	1	0.0665546	0.0840488	0	1	1	0.0912148	0.0841946	0	1	1	0.0246601	0.074354	0	1	1
PTmerged410	chr18	64489261	64498305	+	231.556	-0.283989	0.182912	0	1	1	-0.0344257	0.163113	0	1	1	-0.0587433	0.163781	0	1	1	0.249563	0.167173	0	1	1	0.225245	0.167825	0	1	1	-0.0243176	0.145995	0	1	1
PTmerged411	chr18	65626044	65637053	+	149.835	-0.208421	0.201003	0	1	1	0.00322902	0.178197	0	1	1	0.363655	0.17598	0	1	1	0.21165	0.183246	0	1	1	0.572076	0.18109	0	1	1	0.360426	0.155389	0	1	1
PTmerged412	chr18	67025081	67101091	.	30316.7	0.0707166	0.1014	0	1	1	0.558769	0.0925019	0	1	1	0.42082	0.0925185	0	1	1	0.488052	0.0925081	0	1	1	0.350104	0.0925247	0	1	1	-0.137949	0.0826763	0	1	1
PTmerged413	chr18	67025085	67096012	-	30243.2	0.0706791	0.101514	0	1	1	0.557838	0.092606	0	1	1	0.418941	0.0926226	0	1	1	0.487159	0.0926122	0	1	1	0.348262	0.0926289	0	1	1	-0.138897	0.0827695	0	1	1
PTmerged414	chr18	67075265	67105951	+	6000.62	-0.528147	0.130543	0	1	1	-0.0660346	0.118869	0	1	1	-0.463737	0.119028	0	1	1	0.462112	0.119213	0	1	1	0.06441	0.119372	0	1	1	-0.397702	0.106479	0	1	1
PTmerged415	chr18	76306439	76311367	+	362.733	-0.311323	0.146529	0	1	1	-0.287885	0.132043	0	1	1	-0.630654	0.134318	0	1	1	0.0234386	0.134977	0	1	1	-0.319331	0.137203	0	1	1	-0.342769	0.121611	0	1	1
PTmerged416	chr18	76968708	76976894	+	700.069	-0.0519543	0.12521	0	1	1	-0.0104227	0.113429	0	1	1	-0.437961	0.115023	0	1	1	0.0415316	0.114136	0	1	1	-0.386007	0.115721	0	1	1	-0.427539	0.102859	0	1	1
PTmerged417	chr18	76969361	76976896	.	673.431	-0.055667	0.127485	0	1	1	0.0138043	0.115402	0	1	1	-0.425894	0.117061	0	1	1	0.0694713	0.116148	0	1	1	-0.370227	0.117796	0	1	1	-0.439699	0.1046	0	1	1
PTmerged418	chr18	77714207	77718954	+	1731.11	0.0953392	0.0876964	0	1	1	-0.352344	0.0804214	0	1	1	-0.443844	0.0807613	0	1	1	-0.447683	0.0804512	0	1	1	-0.539183	0.080791	0	1	1	-0.0914999	0.0728295	0	1	1
PTmerged419	chr18	80125010	80133135	-	896.401	-0.144149	0.107563	0	1	1	-0.00480125	0.0970091	0	1	1	-0.193765	0.0977493	0	1	1	0.139347	0.0980926	0	1	1	-0.0496165	0.0988246	0	1	1	-0.188964	0.0872198	0	1	1
PTmerged420	chr18	80221904	80225944	+	593.169	0.147073	0.112926	0	1	1	0.190761	0.102084	0	1	1	0.161989	0.102516	0	1	1	0.043688	0.101831	0	1	1	0.0149153	0.102264	0	1	1	-0.0287727	0.0901481	0	1	1
PTmerged421	chr19	4772000	4806869	-	5825.91	-0.160002	0.0994899	0	1	1	-0.0471189	0.0906164	0	1	1	0.243417	0.0905311	0	1	1	0.112883	0.0908247	0	1	1	0.403419	0.0907397	0	1	1	0.290536	0.0809121	0	1	1
PTmerged422	chr19	5568048	5581936	+	1152.3	-0.0309709	0.0960018	0	1	1	-0.146921	0.0873	0	1	1	-0.220022	0.0876868	0	1	1	-0.115951	0.0877883	0	1	1	-0.189051	0.088173	0	1	1	-0.0731003	0.0786093	0	1	1
PTmerged423	chr19	5840434	5846493	-	3054.89	-0.489504	0.474811	0	1	1	0.164998	0.433232	0	1	1	-0.0594512	0.433283	0	1	1	0.654502	0.433429	0	1	1	0.430053	0.43348	0	1	1	-0.224449	0.38749	0	1	1
PTmerged424	chr19	6299030	6306416	-	2145.13	0.0721619	0.0884576	0	1	1	-0.178498	0.0807757	0	1	1	0.0466079	0.0805861	0	1	1	-0.25066	0.0808516	0	1	1	-0.025554	0.0806622	0	1	1	0.225106	0.0721552	0	1	1
PTmerged425	chr19	6299042	6306394	.	2143.06	0.0728185	0.0883357	0	1	1	-0.17938	0.080667	0	1	1	0.0456947	0.0804769	0	1	1	-0.252199	0.0807417	0	1	1	-0.0271237	0.0805518	0	1	1	0.225075	0.0720593	0	1	1
PTmerged426	chr19	7211075	7218306	-	375.398	-1.1667	0.153514	-1.08591	0.27752	1	-2.5769	0.148403	-10.6258	2.26068e-26	2.1376e-24	-1.2218	0.138609	-1.60022	0.10955	1	-1.4102	0.154546	-2.65423	0.00794903	0.204989	-0.0551031	0.145167	0	1	1	1.3551	0.139752	2.54092	0.0110562	0.261357
PTmerged427	chr19	7273399	7278090	-	928.872	-0.0185302	0.13673	0	1	1	-0.0368071	0.124305	0	1	1	0.0754442	0.124255	0	1	1	-0.0182769	0.124725	0	1	1	0.0939744	0.124676	0	1	1	0.112251	0.110908	0	1	1
PTmerged428	chr19	9982714	9989661	+	4819.33	-0.142789	0.124751	0	1	1	-0.402853	0.113873	0	1	1	-0.325034	0.113877	0	1	1	-0.260065	0.114027	0	1	1	-0.182246	0.114031	0	1	1	0.0778191	0.102016	0	1	1
PTmerged429	chr19	10567524	10578638	.	792.49	0.218324	0.115232	0	1	1	0.224845	0.10463	0	1	1	0.183831	0.104979	0	1	1	0.00652098	0.104106	0	1	1	-0.034493	0.104457	0	1	1	-0.041014	0.0926299	0	1	1
PTmerged430	chr19	12765353	12771095	-	7695.22	-0.171798	0.0770464	0	1	1	-0.383075	0.0702984	0	1	1	-0.366116	0.0703312	0	1	1	-0.211277	0.0704733	0	1	1	-0.194318	0.070506	0	1	1	0.0169592	0.063062	0	1	1
PTmerged431	chr19	23717006	23728613	+	2239.58	0.0535374	0.137097	0	1	1	-0.780132	0.125753	0	1	1	0.0733307	0.125021	0	1	1	-0.833669	0.125818	0	1	1	0.0197933	0.125087	0	1	1	0.853463	0.112538	0	1	1
PTmerged432	chr19	31905100	31934747	-	1170.4	-2.04498	0.273282	-3.82382	0.000131402	0.00559116	0.0924305	0.245202	0	1	1	-0.415519	0.24563	0	1	1	2.13741	0.250163	4.54667	5.45008e-06	0.000178385	1.62946	0.250582	2.51199	0.0120054	0.204331	-0.507949	0.21962	0	1	1
PTmerged433	chr19	37246878	37270038	-	4712.01	0.280835	0.0854173	0	1	1	0.0142654	0.0780307	0	1	1	0.0987327	0.0780325	0	1	1	-0.26657	0.0778586	0	1	1	-0.182102	0.0778604	0	1	1	0.0844672	0.0696773	0	1	1
PTmerged434	chr19	40592227	40597527	-	858.747	0.168166	0.0972691	0	1	1	0.328159	0.0876587	0	1	1	0.201431	0.0882849	0	1	1	0.159993	0.0873327	0	1	1	0.0332643	0.0879613	0	1	1	-0.126728	0.0772008	0	1	1
PTmerged435	chr19	41858519	41863232	-	323.662	0.0534458	0.148601	0	1	1	0.203073	0.133489	0	1	1	0.168044	0.134117	0	1	1	0.149627	0.134002	0	1	1	0.114598	0.134627	0	1	1	-0.0350289	0.117735	0	1	1
PTmerged436	chr19	44301221	44307041	+	NA	NA	NA	NA	NA	NA	NA	NA	NA	NA	NA	NA	NA	NA	NA	NA	NA	NA	NA	NA	NA	NA	NA	NA	NA	NA	NA	NA	NA	NA	NA
PTmerged437	chr19	44568006	44580032	+	1563.67	-0.108478	0.0898101	0	1	1	-0.00520372	0.081211	0	1	1	0.158507	0.0810769	0	1	1	0.103274	0.0818924	0	1	1	0.266984	0.0817594	0	1	1	0.163711	0.0722078	0	1	1
PTmerged438	chr19	56786146	56793501	-	1651.03	0.153723	0.132929	0	1	1	0.257704	0.120988	0	1	1	0.00413496	0.121378	0	1	1	0.103981	0.1209	0	1	1	-0.149588	0.121291	0	1	1	-0.253569	0.108071	0	1	1
PTmerged439	chr19	58871054	58887787	+	1079.51	-0.753145	0.156719	0	1	1	-0.193492	0.141285	0	1	1	-0.410777	0.141744	0	1	1	0.559653	0.143538	0	1	1	0.342368	0.143991	0	1	1	-0.217285	0.12702	0	1	1
PTmerged440	chr19	61169999	61179005	-	NA	NA	NA	NA	NA	NA	NA	NA	NA	NA	NA	NA	NA	NA	NA	NA	NA	NA	NA	NA	NA	NA	NA	NA	NA	NA	NA	NA	NA	NA	NA
PTmerged441	chr2	25981657	25990434	+	723.882	-0.275213	0.11723	0	1	1	-0.272516	0.105874	0	1	1	0.138773	0.104902	0	1	1	0.00269724	0.107828	0	1	1	0.413986	0.106874	0	1	1	0.411289	0.0942785	0	1	1
PTmerged442	chr2	26135619	26142662	-	806.076	0.00792281	0.108362	0	1	1	0.0532098	0.0980562	0	1	1	-0.189122	0.0990398	0	1	1	0.045287	0.0985227	0	1	1	-0.197045	0.0995017	0	1	1	-0.242332	0.0881665	0	1	1
PTmerged443	chr2	27511822	27516799	.	287.748	0.292489	0.143274	0	1	1	-0.129592	0.132252	0	1	1	-0.143707	0.132925	0	1	1	-0.422081	0.130601	0	1	1	-0.436196	0.131282	0	1	1	-0.0141146	0.119155	0	1	1
PTmerged444	chr2	28685730	28692958	+	2302.11	0.225117	0.079225	0	1	1	-0.308469	0.0727955	0	1	1	-0.186993	0.0727432	0	1	1	-0.533586	0.072566	0	1	1	-0.41211	0.0725136	0	1	1	0.121476	0.0654279	0	1	1
PTmerged445	chr2	28819211	28830653	-	1811.65	0.196387	0.127083	0	1	1	0.162207	0.115825	0	1	1	0.131655	0.115954	0	1	1	-0.0341802	0.115663	0	1	1	-0.0647321	0.115792	0	1	1	-0.0305519	0.103311	0	1	1
PTmerged446	chr2	29108536	29124514	-	3244.66	-0.241851	0.0761559	0	1	1	0.048274	0.0688608	0	1	1	-0.217684	0.0692241	0	1	1	0.290125	0.0694641	0	1	1	0.0241671	0.0698242	0	1	1	-0.265958	0.0617861	0	1	1
PTmerged447	chr2	29110041	29126084	.	5840.47	-0.21464	0.083734	0	1	1	-0.0664199	0.0761888	0	1	1	-0.233261	0.0763227	0	1	1	0.14822	0.0764593	0	1	1	-0.0186208	0.0765928	0	1	1	-0.166841	0.0682628	0	1	1
PTmerged448	chr2	29177571	29182478	+	31682.4	-0.184896	0.0844727	0	1	1	0.0342955	0.0770616	0	1	1	-0.246768	0.0770968	0	1	1	0.219192	0.077107	0	1	1	-0.0618718	0.0771422	0	1	1	-0.281064	0.0689476	0	1	1
PTmerged449	chr2	30254201	30259888	.	357.677	0.280886	0.148903	0	1	1	0.0113897	0.136357	0	1	1	0.0396816	0.136648	0	1	1	-0.269496	0.13507	0	1	1	-0.241204	0.135364	0	1	1	0.0282919	0.121428	0	1	1
PTmerged450	chr2	30254202	30259888	+	357.677	0.280886	0.148903	0	1	1	0.0113897	0.136357	0	1	1	0.0396816	0.136648	0	1	1	-0.269496	0.13507	0	1	1	-0.241204	0.135364	0	1	1	0.0282919	0.121428	0	1	1
PTmerged451	chr2	31796085	31804437	+	2554.65	0.188909	0.0965601	0	1	1	-0.091487	0.0882295	0	1	1	0.120466	0.0880985	0	1	1	-0.280396	0.0880983	0	1	1	-0.0684433	0.087967	0	1	1	0.211953	0.0787324	0	1	1
PTmerged452	chr2	32229773	32237509	+	1777.17	0.100039	0.0997929	0	1	1	-0.174486	0.0911673	0	1	1	-0.252457	0.0914221	0	1	1	-0.274525	0.0911849	0	1	1	-0.352495	0.0914396	0	1	1	-0.0779705	0.0819394	0	1	1
PTmerged453	chr2	32961155	32967235	+	4293.18	-0.757341	0.0874434	0	1	1	0.291366	0.0787576	0	1	1	-1.22589	0.0800455	-2.82201	0.00477243	0.109766	1.04871	0.0797911	0.610433	0.541575	1	-0.468548	0.0810626	0	1	1	-1.51725	0.0716069	-7.22353	5.06544e-13	1.9594e-11
PTmerged454	chr2	33408239	33413346	-	481.682	-0.631323	0.154281	0	1	1	-0.457472	0.138258	0	1	1	0.0966522	0.136649	0	1	1	0.173851	0.142775	0	1	1	0.727975	0.141218	0	1	1	0.554124	0.123511	0	1	1
PTmerged455	chr2	37566630	37583336	-	3854.22	-0.0831005	0.0668014	0	1	1	-0.0995327	0.0607034	0	1	1	0.0773898	0.0606156	0	1	1	-0.0164322	0.0610169	0	1	1	0.16049	0.0609295	0	1	1	0.176922	0.0541745	0	1	1
PTmerged456	chr2	38721798	38729638	-	5199.83	-0.0437483	0.0707714	0	1	1	-0.190111	0.0645197	0	1	1	-0.0242451	0.0644643	0	1	1	-0.146363	0.0646854	0	1	1	0.0195031	0.0646301	0	1	1	0.165866	0.0577169	0	1	1
PTmerged457	chr2	68543370	68561676	-	239.361	-1.36406	0.227156	-1.60267	0.109007	1	0.31566	0.187361	0	1	1	0.545244	0.186769	0	1	1	1.67972	0.208783	3.25561	0.00113148	0.0320964	1.9093	0.208252	4.36636	1.26336e-05	0.000325794	0.229584	0.16393	0	1	1
PTmerged458	chr2	69108817	69114215	+	450.61	0.134136	0.135832	0	1	1	0.153808	0.123086	0	1	1	-0.429407	0.126077	0	1	1	0.019672	0.122922	0	1	1	-0.563543	0.125917	0	1	1	-0.583215	0.112049	0	1	1
PTmerged459	chr2	75958451	75965391	-	37.7955	-1.37237	0.471966	-0.788979	0.430124	1	0.195341	0.349218	0	1	1	1.39991	0.33255	1.20256	0.229145	1	1.56771	0.438472	1.29475	0.195406	1	2.77228	0.425316	4.16698	3.08656e-05	0.000750475	1.20457	0.283011	0.722839	0.469779	1
PTmerged460	chr2	75975274	75979990	-	9066.01	0.657416	0.108691	0	1	1	-0.423616	0.0994636	0	1	1	-0.290726	0.0994489	0	1	1	-1.08103	0.0992818	-0.816178	0.414398	1	-0.948142	0.099267	0	1	1	0.13289	0.0890686	0	1	1
PTmerged462	chr2	84587830	84600863	-	1096.58	-0.101025	0.125981	0	1	1	-0.130837	0.114497	0	1	1	0.120636	0.114198	0	1	1	-0.0298117	0.115141	0	1	1	0.221661	0.114843	0	1	1	0.251473	0.102114	0	1	1
PTmerged463	chr2	91013357	91018969	+	1325.98	-0.163813	0.101734	0	1	1	0.0521615	0.0918511	0	1	1	-0.129257	0.0923556	0	1	1	0.215975	0.0927109	0	1	1	0.0345569	0.0932108	0	1	1	-0.181418	0.0823108	0	1	1
PTmerged464	chr2	91261791	91283013	+	5142.53	0.279649	0.0804863	0	1	1	0.107623	0.0734703	0	1	1	-0.0303411	0.0736125	0	1	1	-0.172025	0.073305	0	1	1	-0.30999	0.0734476	0	1	1	-0.137965	0.0656839	0	1	1
PTmerged465	chr2	91934160	91939994	+	196.839	-0.172155	0.193339	0	1	1	0.0478756	0.172716	0	1	1	-0.00639906	0.173652	0	1	1	0.220031	0.175958	0	1	1	0.165756	0.176877	0	1	1	-0.0542747	0.154066	0	1	1
PTmerged466	chr2	92515545	92522497	-	66.4936	-0.262405	0.332192	0	1	1	-0.331723	0.298162	0	1	1	1.43148	0.277503	1.55488	0.119975	1	-0.0693183	0.308954	0	1	1	1.69389	0.289068	2.40044	0.0163755	0.273246	1.76321	0.249217	3.06242	0.00219558	0.0566193
PTmerged467	chr2	92527705	92617390	+	40208	-0.123083	0.110775	0	1	1	0.668081	0.101048	0	1	1	0.765165	0.101048	0	1	1	0.791165	0.101079	0	1	1	0.888248	0.101079	0	1	1	0.0970834	0.0903134	0	1	1
PTmerged468	chr2	92965212	92973415	-	165.026	-0.421626	0.214738	0	1	1	-0.319244	0.19215	0	1	1	-0.057347	0.190875	0	1	1	0.102382	0.198508	0	1	1	0.364279	0.197274	0	1	1	0.261897	0.172413	0	1	1
PTmerged469	chr2	93048977	93057940	+	35.5269	-0.786621	0.464822	0	1	1	-0.281161	0.405797	0	1	1	-0.235571	0.406457	0	1	1	0.505461	0.430667	0	1	1	0.55105	0.431289	0	1	1	0.0455896	0.366909	0	1	1
PTmerged470	chr2	93767392	93777238	.	133.199	-0.265557	0.500112	0	1	1	0.159643	0.417274	0	1	1	5.23358	0.351704	12.0373	2.26117e-33	1.74932e-31	0.425201	0.449535	0	1	1	5.49914	0.389435	11.553	7.1287e-31	7.58315e-29	5.07394	0.275073	14.8104	1.25505e-49	1.33506e-47
PTmerged471	chr2	93954417	93970864	.	830.136	0.121648	0.124008	0	1	1	0.562358	0.111536	0	1	1	0.265254	0.112415	0	1	1	0.44071	0.111472	0	1	1	0.143606	0.112352	0	1	1	-0.297104	0.0984128	0	1	1
PTmerged472	chr2	93968000	93986649	+	2500.83	0.276821	0.0775428	0	1	1	0.098505	0.0707861	0	1	1	0.0212737	0.0710061	0	1	1	-0.178316	0.0704357	0	1	1	-0.255547	0.0706569	0	1	1	-0.0772314	0.0631679	0	1	1
PTmerged474	chr2	102298777	102305813	-	1584.52	-0.165597	0.0868028	0	1	1	0.0136698	0.0783196	0	1	1	-0.190838	0.0788645	0	1	1	0.179267	0.0791514	0	1	1	-0.0252409	0.0796906	0	1	1	-0.204508	0.070355	0	1	1
PTmerged475	chr2	118526309	118533479	-	107.799	0.235099	0.237987	0	1	1	-0.0192614	0.217828	0	1	1	-0.413368	0.22306	0	1	1	-0.25436	0.216018	0	1	1	-0.648467	0.221293	0	1	1	-0.394106	0.199453	0	1	1
PTmerged476	chr2	119595981	119608973	+	3235.75	-0.130664	0.0793654	0	1	1	-0.134348	0.0721793	0	1	1	-0.60796	0.0727929	0	1	1	-0.00368378	0.0725244	0	1	1	-0.477296	0.0731352	0	1	1	-0.473612	0.0652667	0	1	1
PTmerged477	chr2	120617073	120622621	.	419.102	-0.0547596	0.136051	0	1	1	-0.255077	0.123917	0	1	1	-0.474715	0.125424	0	1	1	-0.200317	0.124954	0	1	1	-0.419955	0.126449	0	1	1	-0.219638	0.113291	0	1	1
PTmerged478	chr2	120693998	120707435	+	6266.04	-0.370449	0.257205	0	1	1	-0.108027	0.234668	0	1	1	0.531132	0.234588	0	1	1	0.262422	0.234818	0	1	1	0.901581	0.234738	0	1	1	0.63916	0.209802	0	1	1
PTmerged479	chr2	120733036	120740842	-	4532.08	-0.139052	0.074502	0	1	1	-0.086293	0.06773	0	1	1	0.0275075	0.0677103	0	1	1	0.0527592	0.0680401	0	1	1	0.16656	0.0680205	0	1	1	0.113801	0.0605277	0	1	1
PTmerged480	chr2	127255000	127263745	+	2523.76	0.335277	0.15608	0	1	1	0.0859578	0.142537	0	1	1	0.187553	0.142528	0	1	1	-0.249319	0.1423	0	1	1	-0.147724	0.142291	0	1	1	0.101595	0.127289	0	1	1
PTmerged481	chr2	127688048	127708062	+	12005	0.171057	0.0981007	0	1	1	0.137569	0.0895135	0	1	1	0.32369	0.089493	0	1	1	-0.0334889	0.08949	0	1	1	0.152633	0.0894695	0	1	1	0.186122	0.0799608	0	1	1
PTmerged482	chr2	129826017	129833992	+	2295.28	-0.0227369	0.11186	0	1	1	-0.204296	0.102035	0	1	1	-0.0414275	0.101958	0	1	1	-0.181559	0.102237	0	1	1	-0.0186907	0.102161	0	1	1	0.162868	0.0912976	0	1	1
PTmerged483	chr2	129827790	129832506	.	2207.31	-0.0140269	0.11184	0	1	1	-0.198107	0.102019	0	1	1	-0.0319325	0.101936	0	1	1	-0.18408	0.102216	0	1	1	-0.0179057	0.102133	0	1	1	0.166175	0.0912724	0	1	1
PTmerged484	chr2	131025862	131030235	+	479.155	-0.434848	0.13167	0	1	1	-0.128761	0.117119	0	1	1	-0.175415	0.117663	0	1	1	0.306086	0.120862	0	1	1	0.259433	0.12139	0	1	1	-0.0466533	0.105429	0	1	1
PTmerged485	chr2	131297149	131303566	.	1851.23	0.210504	0.0814571	0	1	1	-0.205766	0.0747156	0	1	1	-0.300648	0.0750548	0	1	1	-0.41627	0.0744723	0	1	1	-0.511153	0.0748126	0	1	1	-0.0948823	0.0674098	0	1	1
PTmerged486	chr2	131297184	131303776	-	1858.27	0.210798	0.081402	0	1	1	-0.207471	0.0746677	0	1	1	-0.300666	0.0750028	0	1	1	-0.418268	0.0744245	0	1	1	-0.511463	0.0747607	0	1	1	-0.093195	0.0673657	0	1	1
PTmerged487	chr2	132052020	132057834	-	279.715	-0.108504	0.177584	0	1	1	0.0565476	0.159823	0	1	1	-0.354746	0.16248	0	1	1	0.165051	0.161591	0	1	1	-0.246242	0.164219	0	1	1	-0.411293	0.144829	0	1	1
PTmerged488	chr2	132304150	132312217	+	1075.01	-0.838901	0.100882	0	1	1	-0.0896493	0.0887146	0	1	1	-0.575937	0.0901051	0	1	1	0.749252	0.0926928	0	1	1	0.262965	0.0940245	0	1	1	-0.486287	0.0808314	0	1	1
PTmerged489	chr2	134593466	134598803	-	2503.73	0.16209	0.0869609	0	1	1	0.0174943	0.0793098	0	1	1	-0.188344	0.0796684	0	1	1	-0.144595	0.0792139	0	1	1	-0.350434	0.0795729	0	1	1	-0.205838	0.0711316	0	1	1
PTmerged490	chr2	148690705	148699622	.	1326.68	-0.151352	0.0954963	0	1	1	0.0715244	0.0861098	0	1	1	-0.23925	0.0869193	0	1	1	0.222876	0.0869672	0	1	1	-0.0878985	0.0877688	0	1	1	-0.310774	0.0774514	0	1	1
PTmerged491	chr2	151136998	151168325	+	NA	NA	NA	NA	NA	NA	NA	NA	NA	NA	NA	NA	NA	NA	NA	NA	NA	NA	NA	NA	NA	NA	NA	NA	NA	NA	NA	NA	NA	NA	NA
PTmerged492	chr2	151244217	151276209	-	NA	NA	NA	NA	NA	NA	NA	NA	NA	NA	NA	NA	NA	NA	NA	NA	NA	NA	NA	NA	NA	NA	NA	NA	NA	NA	NA	NA	NA	NA	NA
PTmerged493	chr2	151304645	151350568	+	NA	NA	NA	NA	NA	NA	NA	NA	NA	NA	NA	NA	NA	NA	NA	NA	NA	NA	NA	NA	NA	NA	NA	NA	NA	NA	NA	NA	NA	NA	NA
PTmerged494	chr2	152307033	152316867	.	9387.81	0.505595	0.0876356	0	1	1	-0.421986	0.0802385	0	1	1	-0.296282	0.0802241	0	1	1	-0.927581	0.0800784	0	1	1	-0.801877	0.080064	0	1	1	0.125704	0.0718919	0	1	1
PTmerged495	chr2	152307555	152316982	+	9393.86	0.504061	0.0876625	0	1	1	-0.422683	0.0802625	0	1	1	-0.297729	0.0802484	0	1	1	-0.926745	0.0801032	0	1	1	-0.80179	0.0800891	0	1	1	0.124955	0.0719139	0	1	1
PTmerged496	chr2	153225027	153236019	-	642.578	-0.300513	0.132385	0	1	1	-0.454162	0.120268	0	1	1	0.0249642	0.119053	0	1	1	-0.153649	0.122228	0	1	1	0.325477	0.121033	0	1	1	0.479126	0.107646	0	1	1
PTmerged497	chr2	153225098	153236163	.	667.423	-0.311124	0.126866	0	1	1	-0.45679	0.115188	0	1	1	0.019748	0.113976	0	1	1	-0.145666	0.11721	0	1	1	0.330872	0.116019	0	1	1	0.476538	0.10312	0	1	1
PTmerged498	chr2	153264153	153273549	+	630.273	0.166199	0.120069	0	1	1	0.0162577	0.10941	0	1	1	-0.0483097	0.109933	0	1	1	-0.149941	0.109104	0	1	1	-0.214508	0.109629	0	1	1	-0.0645674	0.0978387	0	1	1
PTmerged499	chr2	153767026	153775240	+	1443.56	-0.40791	0.116397	0	1	1	-0.206402	0.105249	0	1	1	0.0754209	0.104962	0	1	1	0.201508	0.10662	0	1	1	0.483331	0.106337	0	1	1	0.281823	0.0940032	0	1	1
PTmerged500	chr2	154297874	154303704	-	NA	NA	NA	NA	NA	NA	NA	NA	NA	NA	NA	NA	NA	NA	NA	NA	NA	NA	NA	NA	NA	NA	NA	NA	NA	NA	NA	NA	NA	NA	NA
PTmerged501	chr2	156196247	156217967	+	205.782	-0.168517	0.177885	0	1	1	0.108477	0.157231	0	1	1	0.686627	0.154037	0	1	1	0.276994	0.161248	0	1	1	0.855144	0.158135	0	1	1	0.57815	0.134481	0	1	1
PTmerged502	chr2	158635309	158647004	+	645.503	0.129324	0.119292	0	1	1	0.114097	0.108199	0	1	1	0.170787	0.108299	0	1	1	-0.0152266	0.108082	0	1	1	0.0414631	0.108182	0	1	1	0.0566896	0.0958112	0	1	1
PTmerged503	chr2	158760199	158767864	+	221.029	-0.431024	0.210747	0	1	1	-0.0883492	0.188175	0	1	1	-0.369937	0.190244	0	1	1	0.342675	0.193056	0	1	1	0.0610879	0.195073	0	1	1	-0.281587	0.170437	0	1	1
PTmerged504	chr2	160761960	160773222	-	2213.71	-0.0880957	0.0929303	0	1	1	0.0418344	0.0842901	0	1	1	0.0858683	0.0843423	0	1	1	0.12993	0.0847064	0	1	1	0.173964	0.0847584	0	1	1	0.044034	0.0751849	0	1	1
PTmerged505	chr2	164150753	164156752	+	1867.43	0.146164	0.0994833	0	1	1	0.101609	0.0905797	0	1	1	0.0789435	0.0907294	0	1	1	-0.0445551	0.0904945	0	1	1	-0.067221	0.0906443	0	1	1	-0.0226659	0.0807721	0	1	1
PTmerged506	chr2	167471084	167487094	.	1363.55	-0.349519	0.0932257	0	1	1	-0.230428	0.084062	0	1	1	-0.104667	0.0839848	0	1	1	0.119091	0.085576	0	1	1	0.244852	0.0855001	0	1	1	0.125761	0.0754034	0	1	1
PTmerged507	chr2	167471085	167479872	+	1024.78	-0.366587	0.0967974	0	1	1	-0.241454	0.0869994	0	1	1	-0.1335	0.0869465	0	1	1	0.125132	0.0890048	0	1	1	0.233086	0.088953	0	1	1	0.107954	0.078178	0	1	1
PTmerged508	chr2	167478038	167487019	-	366.468	-0.298548	0.14181	0	1	1	-0.193449	0.127006	0	1	1	0.0349059	0.126316	0	1	1	0.105099	0.130391	0	1	1	0.333454	0.12972	0	1	1	0.228354	0.113348	0	1	1
PTmerged509	chr2	167511214	167516114	+	2244.7	0.19605	0.0860478	0	1	1	-0.0606703	0.0786198	0	1	1	-0.297413	0.0790813	0	1	1	-0.256721	0.0784509	0	1	1	-0.493464	0.0789133	0	1	1	-0.236743	0.0707401	0	1	1
PTmerged510	chr2	168179747	168186610	-	6046.21	-0.111956	0.0664213	0	1	1	-0.132344	0.0604621	0	1	1	-0.182119	0.0605514	0	1	1	-0.0203878	0.0606808	0	1	1	-0.0701626	0.0607697	0	1	1	-0.0497748	0.0541926	0	1	1
PTmerged511	chr2	178418152	178424607	+	417.972	0.247002	0.150481	0	1	1	0.00760569	0.13756	0	1	1	-0.427364	0.139891	0	1	1	-0.239396	0.136752	0	1	1	-0.674365	0.139096	0	1	1	-0.434969	0.125004	0	1	1
PTmerged512	chr2	181545989	181555631	+	1679.29	-0.0477812	0.0846593	0	1	1	0.0465039	0.0766418	0	1	1	-0.289684	0.0774259	0	1	1	0.0942852	0.0770834	0	1	1	-0.241903	0.0778631	0	1	1	-0.336188	0.069061	0	1	1
PTmerged513	chr2	181581099	181587798	-	3461.44	-0.216345	0.0806635	0	1	1	-0.000351601	0.0730939	0	1	1	0.129165	0.0730571	0	1	1	0.215993	0.0736166	0	1	1	0.34551	0.0735801	0	1	1	0.129517	0.065193	0	1	1
PTmerged514	chr3	9279969	9287138	+	1578.15	0.0397525	0.10081	0	1	1	0.0336075	0.0916317	0	1	1	0.0601407	0.0917283	0	1	1	-0.00614506	0.0918131	0	1	1	0.0203882	0.0919095	0	1	1	0.0265332	0.0817379	0	1	1
PTmerged515	chr3	9280030	9287240	.	1564.57	0.0412317	0.0997416	0	1	1	0.0333804	0.0906525	0	1	1	0.0590885	0.0907524	0	1	1	-0.00785136	0.0908334	0	1	1	0.0178568	0.0909331	0	1	1	0.0257082	0.0808598	0	1	1
PTmerged516	chr3	20450998	20472783	-	NA	NA	NA	NA	NA	NA	NA	NA	NA	NA	NA	NA	NA	NA	NA	NA	NA	NA	NA	NA	NA	NA	NA	NA	NA	NA	NA	NA	NA	NA	NA
PTmerged517	chr3	21154085	21160678	+	58.2127	-0.723182	0.490397	0	1	1	-3.3791	0.728518	-3.26567	0.00109207	0.0422431	3.4381	0.344576	7.07566	1.48737e-12	6.02737e-11	-2.65592	0.762511	-2.17166	0.029881	0.726536	4.16128	0.411602	7.68045	1.58537e-14	6.13249e-13	6.8172	0.677987	8.58011	9.47836e-18	4.24531e-16
PTmerged518	chr3	28853010	28872029	-	NA	NA	NA	NA	NA	NA	NA	NA	NA	NA	NA	NA	NA	NA	NA	NA	NA	NA	NA	NA	NA	NA	NA	NA	NA	NA	NA	NA	NA	NA	NA
PTmerged519	chr3	28853010	28889254	.	NA	NA	NA	NA	NA	NA	NA	NA	NA	NA	NA	NA	NA	NA	NA	NA	NA	NA	NA	NA	NA	NA	NA	NA	NA	NA	NA	NA	NA	NA	NA
PTmerged520	chr3	31696206	31703939	.	NA	NA	NA	NA	NA	NA	NA	NA	NA	NA	NA	NA	NA	NA	NA	NA	NA	NA	NA	NA	NA	NA	NA	NA	NA	NA	NA	NA	NA	NA	NA
PTmerged521	chr3	31697273	31710351	+	NA	NA	NA	NA	NA	NA	NA	NA	NA	NA	NA	NA	NA	NA	NA	NA	NA	NA	NA	NA	NA	NA	NA	NA	NA	NA	NA	NA	NA	NA	NA
PTmerged522	chr3	32333942	32343677	-	570.485	0.0590215	0.195816	0	1	1	-0.156843	0.1787	0	1	1	0.48534	0.177457	0	1	1	-0.215865	0.178897	0	1	1	0.426318	0.177655	0	1	1	0.642183	0.158591	0	1	1
PTmerged523	chr3	32498068	32510504	+	97.7625	-0.974873	0.239997	0	1	1	-0.161708	0.202235	0	1	1	-0.953607	0.213085	0	1	1	0.813165	0.222754	0	1	1	0.0212662	0.232649	0	1	1	-0.791899	0.193457	0	1	1
PTmerged524	chr3	34443247	34458367	-	2036.38	-0.149846	0.0914286	0	1	1	0.213995	0.0824183	0	1	1	0.385601	0.0823127	0	1	1	0.36384	0.083103	0	1	1	0.535447	0.0829984	0	1	1	0.171606	0.0729543	0	1	1
PTmerged525	chr3	34866834	34882529	+	4822.67	0.192889	0.0902242	0	1	1	0.415996	0.0821102	0	1	1	0.333938	0.0822022	0	1	1	0.223107	0.082019	0	1	1	0.14105	0.0821111	0	1	1	-0.0820579	0.0731021	0	1	1
PTmerged526	chr3	49094245	49102967	+	1790.8	0.489793	0.149807	0	1	1	-0.0376694	0.137102	0	1	1	-0.262511	0.137436	0	1	1	-0.527463	0.136593	0	1	1	-0.752305	0.136928	0	1	1	-0.224842	0.122899	0	1	1
PTmerged527	chr3	49129411	49134964	+	610.888	-0.301561	0.138017	0	1	1	-2.11234	0.132477	-8.39648	4.60055e-17	2.79648e-15	-1.15289	0.127962	-1.19481	0.23216	1	-1.81078	0.133681	-6.06505	1.31913e-09	5.90832e-08	-0.85133	0.129208	0	1	1	0.959453	0.123273	0	1	1
PTmerged528	chr3	51229106	51237949	+	137.74	-0.207846	0.198163	0	1	1	-0.915289	0.185461	0	1	1	-0.411706	0.180878	0	1	1	-0.707442	0.189242	0	1	1	-0.20386	0.184753	0	1	1	0.503582	0.171058	0	1	1
PTmerged529	chr3	69065287	69074090	-	3078.23	0.229238	0.121489	0	1	1	0.00375583	0.110926	0	1	1	0.0524837	0.110953	0	1	1	-0.225482	0.110797	0	1	1	-0.176755	0.110824	0	1	1	0.0487279	0.0991311	0	1	1
PTmerged530	chr3	79627139	79642340	.	2489.58	-0.0324161	0.100383	0	1	1	-0.176693	0.0915173	0	1	1	-0.253393	0.0916936	0	1	1	-0.144277	0.0917329	0	1	1	-0.220977	0.0919088	0	1	1	-0.0767	0.0821338	0	1	1
PTmerged531	chr3	88420521	88425106	-	330.928	0.150146	0.14925	0	1	1	0.124157	0.135343	0	1	1	-0.344287	0.138379	0	1	1	-0.0259896	0.135012	0	1	1	-0.494433	0.138055	0	1	1	-0.468444	0.122887	0	1	1
PTmerged532	chr3	88728076	88735891	.	623.935	0.0434733	0.128128	0	1	1	-0.344013	0.117447	0	1	1	-0.307536	0.117626	0	1	1	-0.387486	0.117739	0	1	1	-0.351009	0.117917	0	1	1	0.0364767	0.106214	0	1	1
PTmerged533	chr3	88728622	88734867	+	605.472	0.0491145	0.131257	0	1	1	-0.361886	0.12039	0	1	1	-0.292188	0.120453	0	1	1	-0.411	0.120658	0	1	1	-0.341303	0.120721	0	1	1	0.0696978	0.108807	0	1	1
PTmerged534	chr3	88918821	88923913	-	1653.54	0.454663	0.0889546	0	1	1	0.08199	0.0816085	0	1	1	0.131402	0.0816764	0	1	1	-0.372673	0.0806718	0	1	1	-0.323261	0.0807405	0	1	1	0.0494115	0.0725676	0	1	1
PTmerged535	chr3	93322693	93335971	-	41.5729	-2.53839	0.501218	-3.0693	0.0021456	0.0829957	0.64966	0.32578	0	1	1	-0.810077	0.350482	0	1	1	3.18805	0.471906	4.63662	3.54148e-06	0.000120552	1.72831	0.489285	1.48852	0.136613	1	-1.45974	0.307104	-1.49701	0.134391	1
PTmerged536	chr3	94495140	94503605	-	3438.3	-0.254365	0.08536	0	1	1	-0.147838	0.0775239	0	1	1	-0.152964	0.0776048	0	1	1	0.106526	0.0780344	0	1	1	0.101401	0.0781147	0	1	1	-0.00512552	0.069466	0	1	1
PTmerged537	chr3	95178675	95192663	-	1233.05	-0.0308307	0.0981136	0	1	1	0.239478	0.0883627	0	1	1	0.186616	0.0886428	0	1	1	0.270308	0.0888944	0	1	1	0.217447	0.0891727	0	1	1	-0.052862	0.0783164	0	1	1
PTmerged538	chr3	95415660	95421485	.	103.707	-0.19165	0.239404	0	1	1	0.20948	0.209235	0	1	1	0.673744	0.205652	0	1	1	0.40113	0.21585	0	1	1	0.865394	0.212378	0	1	1	0.464264	0.177678	0	1	1
PTmerged539	chr3	95624041	95632983	+	3085.78	0.32109	0.0787928	0	1	1	0.122421	0.0719585	0	1	1	-0.328004	0.0725699	0	1	1	-0.198669	0.0716282	0	1	1	-0.649093	0.0722424	0	1	1	-0.450424	0.06472	0	1	1
PTmerged540	chr3	95625006	95633934	.	3092.75	0.31825	0.077839	0	1	1	0.120823	0.0710862	0	1	1	-0.320216	0.0716917	0	1	1	-0.197427	0.0707566	0	1	1	-0.638466	0.0713649	0	1	1	-0.441039	0.0639319	0	1	1
PTmerged541	chr3	95656490	95666009	+	3703.36	0.0953158	0.07824	0	1	1	0.0150685	0.071299	0	1	1	-0.338336	0.0717112	0	1	1	-0.0802472	0.0713163	0	1	1	-0.433651	0.0717284	0	1	1	-0.353404	0.064086	0	1	1
PTmerged542	chr3	96857021	96871025	-	5163.15	-0.0264533	0.0945119	0	1	1	-0.249425	0.0862581	0	1	1	0.0523317	0.0861436	0	1	1	-0.222971	0.0863691	0	1	1	0.0787849	0.0862547	0	1	1	0.301756	0.0771222	0	1	1
PTmerged543	chr3	97668635	97675193	+	778.282	-0.10252	0.11172	0	1	1	0.0496464	0.100626	0	1	1	0.0273227	0.100942	0	1	1	0.152167	0.10168	0	1	1	0.129843	0.101993	0	1	1	-0.0223237	0.0897043	0	1	1
PTmerged544	chr3	103000049	103006216	+	476.827	-0.134169	0.12552	0	1	1	0.171332	0.111956	0	1	1	-0.156285	0.113718	0	1	1	0.305501	0.113725	0	1	1	-0.0221166	0.11546	0	1	1	-0.327617	0.100548	0	1	1
PTmerged545	chr3	103000049	103006102	.	468.964	-0.116209	0.127088	0	1	1	0.1829	0.113441	0	1	1	-0.159038	0.115273	0	1	1	0.299109	0.115083	0	1	1	-0.0428282	0.116889	0	1	1	-0.341938	0.101885	0	1	1
PTmerged546	chr3	108357328	108363254	+	1837.94	0.0300234	0.0843529	0	1	1	-0.111101	0.0768314	0	1	1	-0.158972	0.0770624	0	1	1	-0.141124	0.0770286	0	1	1	-0.188995	0.077259	0	1	1	-0.047871	0.0689682	0	1	1
PTmerged547	chr3	108957614	108969880	+	1175.84	0.175828	0.112793	0	1	1	-0.192852	0.103271	0	1	1	-0.225931	0.103522	0	1	1	-0.368681	0.103084	0	1	1	-0.401759	0.103335	0	1	1	-0.0330787	0.0928488	0	1	1
PTmerged548	chr3	124395649	124423078	-	7253.9	0.60909	0.0840314	0	1	1	-0.22482	0.0770001	0	1	1	-0.124706	0.0769939	0	1	1	-0.833909	0.0767134	0	1	1	-0.733796	0.0767071	0	1	1	0.100114	0.0689327	0	1	1
PTmerged549	chr3	131319015	131323251	-	1040.47	0.0356022	0.173728	0	1	1	-0.106172	0.158453	0	1	1	-0.383961	0.159008	0	1	1	-0.141774	0.158604	0	1	1	-0.419563	0.159158	0	1	1	-0.277789	0.142328	0	1	1
PTmerged550	chr3	137905862	137916258	+	3680.15	0.106949	0.0912565	0	1	1	-0.26714	0.0834253	0	1	1	-0.029295	0.0833048	0	1	1	-0.374089	0.0834269	0	1	1	-0.136244	0.0833065	0	1	1	0.237845	0.0746459	0	1	1
PTmerged551	chr3	144687250	144692118	-	11716.4	0.181385	0.0784905	0	1	1	-0.217216	0.071706	0	1	1	-0.095676	0.0716958	0	1	1	-0.398601	0.0716761	0	1	1	-0.277061	0.071666	0	1	1	0.12154	0.0641639	0	1	1
PTmerged552	chr4	10989528	10991056	-	753.713	0.280077	0.129918	0	1	1	0.415947	0.117875	0	1	1	-0.253462	0.119918	0	1	1	0.13587	0.117146	0	1	1	-0.533539	0.119202	0	1	1	-0.669409	0.105948	0	1	1
PTmerged553	chr4	41375754	41393394	.	3503.18	0.0149502	0.0911546	0	1	1	-0.175655	0.0831644	0	1	1	0.00628619	0.0830873	0	1	1	-0.190605	0.0832814	0	1	1	-0.00866402	0.0832043	0	1	1	0.181941	0.0743648	0	1	1
PTmerged554	chr4	42099797	42109199	-	NA	NA	NA	NA	NA	NA	NA	NA	NA	NA	NA	NA	NA	NA	NA	NA	NA	NA	NA	NA	NA	NA	NA	NA	NA	NA	NA	NA	NA	NA	NA
PTmerged555	chr4	42597127	42606529	-	NA	NA	NA	NA	NA	NA	NA	NA	NA	NA	NA	NA	NA	NA	NA	NA	NA	NA	NA	NA	NA	NA	NA	NA	NA	NA	NA	NA	NA	NA	NA
PTmerged556	chr4	42779235	42783578	+	NA	NA	NA	NA	NA	NA	NA	NA	NA	NA	NA	NA	NA	NA	NA	NA	NA	NA	NA	NA	NA	NA	NA	NA	NA	NA	NA	NA	NA	NA	NA
PTmerged557	chr4	42980530	42987468	-	7046.87	-0.485295	0.0737742	0	1	1	-0.0977067	0.0669223	0	1	1	-0.211412	0.0670191	0	1	1	0.387588	0.0674212	0	1	1	0.273883	0.0675172	0	1	1	-0.113705	0.0599545	0	1	1
PTmerged558	chr4	42994521	43003429	-	2037.75	0.0696134	0.0937345	0	1	1	-0.446485	0.085923	0	1	1	-0.885928	0.0867979	0	1	1	-0.516098	0.0859877	0	1	1	-0.955541	0.086862	0	1	1	-0.439443	0.0783685	0	1	1
PTmerged559	chr4	43414849	43423255	+	684.535	-0.0941894	0.141293	0	1	1	0.0874345	0.127896	0	1	1	-1.03761	0.131742	-0.285495	0.775265	1	0.181624	0.128665	0	1	1	-0.943422	0.132489	0	1	1	-1.12505	0.118098	-1.05884	0.289673	1
PTmerged560	chr4	45370949	45382186	+	1305.06	-0.205634	0.0892472	0	1	1	-0.0928708	0.0805687	0	1	1	-0.606137	0.0819994	0	1	1	0.112763	0.0815975	0	1	1	-0.400503	0.0830105	0	1	1	-0.513266	0.0736003	0	1	1
PTmerged561	chr4	45393443	45402393	-	555.924	-0.172817	0.130361	0	1	1	-0.207813	0.118247	0	1	1	-2.25493	0.131044	-9.57645	1.00439e-21	5.34212e-20	-0.0349954	0.119446	0	1	1	-2.08212	0.132126	-8.19003	2.61172e-16	1.3074e-14	-2.04712	0.120191	-8.71218	2.98093e-18	1.49222e-16
PTmerged562	chr4	45393491	45401873	.	554.399	-0.17189	0.129553	0	1	1	-0.212746	0.117522	0	1	1	-2.27121	0.130565	-9.73624	2.11222e-22	1.19834e-20	-0.0408559	0.118724	0	1	1	-2.09932	0.131648	-8.35046	6.80004e-17	4.13345e-15	-2.05846	0.119827	-8.83325	1.01679e-18	5.40806e-17
PTmerged563	chr4	46503517	46517638	.	359.274	0.246949	0.178961	0	1	1	-0.228436	0.164548	0	1	1	0.0928924	0.163574	0	1	1	-0.475385	0.163721	0	1	1	-0.154057	0.162742	0	1	1	0.321328	0.146744	0	1	1
PTmerged564	chr4	56803294	56813063	+	1459.15	0.286237	0.0894962	0	1	1	0.222361	0.0814909	0	1	1	0.0433475	0.0820111	0	1	1	-0.0638761	0.0809232	0	1	1	-0.242889	0.0814471	0	1	1	-0.179013	0.0725591	0	1	1
PTmerged565	chr4	56803513	56814263	.	1503.24	0.288239	0.0900362	0	1	1	0.244333	0.0819569	0	1	1	0.0514779	0.0824832	0	1	1	-0.0439061	0.0813995	0	1	1	-0.236761	0.0819294	0	1	1	-0.192855	0.0729578	0	1	1
PTmerged566	chr4	56865660	56879954	-	695.187	-0.690175	0.131225	0	1	1	-0.29747	0.117166	0	1	1	-0.494459	0.117994	0	1	1	0.392705	0.120835	0	1	1	0.195717	0.121638	0	1	1	-0.196988	0.10632	0	1	1
PTmerged567	chr4	57352197	57371007	-	12560.4	0.187846	0.102409	0	1	1	0.326593	0.0934187	0	1	1	0.228869	0.0934534	0	1	1	0.138747	0.093391	0	1	1	0.0410232	0.0934257	0	1	1	-0.0977234	0.0834728	0	1	1
PTmerged568	chr4	59766089	59779643	-	785.037	0.121873	0.114527	0	1	1	0.16448	0.103781	0	1	1	0.1462	0.104073	0	1	1	0.0426071	0.103715	0	1	1	0.0243261	0.104008	0	1	1	-0.018281	0.092042	0	1	1
PTmerged569	chr4	62211841	62246886	.	5468.23	0.548993	0.0955168	0	1	1	1.15621	0.0868128	1.79939	0.0719573	1	1.51219	0.086708	5.90704	3.48313e-09	1.14005e-07	0.607217	0.086223	0	1	1	0.963194	0.0861175	0	1	1	0.355977	0.0763494	0	1	1
PTmerged570	chr4	62215370	62243296	-	5263.52	0.57876	0.097666	0	1	1	1.21031	0.0887622	2.36933	0.0178202	0.583268	1.56322	0.0886575	6.35277	2.11466e-10	7.19829e-09	0.631547	0.0881089	0	1	1	0.984461	0.0880034	0	1	1	0.352914	0.0780044	0	1	1
PTmerged571	chr4	62442267	62454944	-	1087.24	0.258867	0.0948047	0	1	1	-0.047135	0.0868459	0	1	1	0.0869603	0.0867282	0	1	1	-0.306002	0.0862657	0	1	1	-0.171906	0.0861472	0	1	1	0.134095	0.0773021	0	1	1
PTmerged572	chr4	62443789	62453657	.	324.286	-0.706633	0.144599	0	1	1	-0.122793	0.124396	0	1	1	0.252017	0.122883	0	1	1	0.58384	0.133513	0	1	1	0.95865	0.132104	0	1	1	0.374809	0.109622	0	1	1
PTmerged573	chr4	62504229	62509307	-	1171.76	-0.638655	0.122393	0	1	1	0.13956	0.109452	0	1	1	-0.779814	0.111362	0	1	1	0.778215	0.111746	0	1	1	-0.141159	0.113617	0	1	1	-0.919374	0.0995415	0	1	1
PTmerged574	chr4	62554603	62560789	.	140.285	0.190546	0.22442	0	1	1	-0.0154707	0.204891	0	1	1	0.10873	0.204594	0	1	1	-0.206017	0.203826	0	1	1	-0.0818163	0.203527	0	1	1	0.124201	0.181768	0	1	1
PTmerged575	chr4	94268412	94341342	-	24066.2	0.209213	0.0915493	0	1	1	0.298013	0.0835346	0	1	1	0.817088	0.0834896	0	1	1	0.0888	0.0835111	0	1	1	0.607874	0.0834661	0	1	1	0.519075	0.0745878	0	1	1
PTmerged576	chr4	97621919	97633003	-	351.636	0.17626	0.167379	0	1	1	0.472789	0.150595	0	1	1	0.282133	0.151721	0	1	1	0.296528	0.150043	0	1	1	0.105873	0.151173	0	1	1	-0.190655	0.132349	0	1	1
PTmerged577	chr4	97621984	97633987	.	399.148	0.0389541	0.162208	0	1	1	0.437075	0.145456	0	1	1	0.184102	0.146713	0	1	1	0.398121	0.145969	0	1	1	0.145148	0.147222	0	1	1	-0.252972	0.128531	0	1	1
PTmerged578	chr4	101462185	101468854	+	244.734	0.294164	0.176321	0	1	1	-0.0832751	0.162156	0	1	1	0.104197	0.161549	0	1	1	-0.377439	0.160465	0	1	1	-0.189967	0.159852	0	1	1	0.187472	0.144077	0	1	1
PTmerged579	chr4	107135139	107139790	-	448.73	0.351207	0.120484	0	1	1	-0.163632	0.111387	0	1	1	-0.994588	0.116887	0	1	1	-0.514839	0.109954	0	1	1	-1.3458	0.115523	-2.99331	0.00275966	0.0559159	-0.830956	0.106	0	1	1
PTmerged580	chr4	108174106	108184100	-	270.638	-0.396403	0.197913	0	1	1	-0.183125	0.177555	0	1	1	-0.0541052	0.177359	0	1	1	0.213278	0.181656	0	1	1	0.342298	0.181464	0	1	1	0.129019	0.159014	0	1	1
PTmerged581	chr4	108225958	108237866	-	985.081	-0.00912664	0.0954203	0	1	1	0.166742	0.0859747	0	1	1	-0.356947	0.0876979	0	1	1	0.175868	0.0864837	0	1	1	-0.34782	0.088197	0	1	1	-0.523689	0.0778802	0	1	1
PTmerged582	chr4	115772282	115778938	+	910.6	-0.210622	0.100494	0	1	1	-0.1311	0.0905341	0	1	1	0.0383573	0.0903076	0	1	1	0.0795215	0.0920282	0	1	1	0.248979	0.0918054	0	1	1	0.169457	0.0807808	0	1	1
PTmerged583	chr4	116130346	116139223	-	616.627	-0.203379	0.122	0	1	1	0.0783099	0.108955	0	1	1	0.433606	0.108105	0	1	1	0.281689	0.111003	0	1	1	0.636985	0.110169	0	1	1	0.355296	0.0955214	0	1	1
PTmerged584	chr4	119217992	119227727	-	1579.5	0.0715281	0.107536	0	1	1	-0.021329	0.0979353	0	1	1	0.280393	0.0976214	0	1	1	-0.0928571	0.0980294	0	1	1	0.208864	0.0977158	0	1	1	0.301722	0.0870379	0	1	1
PTmerged585	chr4	120890017	120897996	+	239.794	-0.28754	0.155996	0	1	1	-0.185245	0.139003	0	1	1	0.0933852	0.137703	0	1	1	0.102295	0.143643	0	1	1	0.380925	0.142385	0	1	1	0.27863	0.123534	0	1	1
PTmerged586	chr4	120905359	120917542	-	242.788	-0.325345	0.206652	0	1	1	-0.294596	0.185625	0	1	1	1.16782	0.178582	0.939765	0.347338	1	0.0307498	0.19078	0	1	1	1.49317	0.183934	2.68123	0.00733517	0.127393	1.46242	0.159948	2.89106	0.00383943	0.0960987
PTmerged587	chr4	120936159	120950993	-	77.3626	-0.200014	0.268774	0	1	1	-0.570456	0.246862	0	1	1	0.895936	0.228642	0	1	1	-0.370442	0.254191	0	1	1	1.09595	0.236537	0.405649	0.685001	1	1.46639	0.211308	2.20717	0.0273019	0.61142
PTmerged588	chr4	123407719	123412006	-	884.678	-0.236401	0.112748	0	1	1	0.0760616	0.101179	0	1	1	-0.0615117	0.101741	0	1	1	0.312463	0.102711	0	1	1	0.17489	0.103264	0	1	1	-0.137573	0.0904908	0	1	1
PTmerged589	chr4	123822968	123855814	-	3561.92	-0.0945414	0.109228	0	1	1	0.0404726	0.0994333	0	1	1	-0.153676	0.0996179	0	1	1	0.135014	0.0996496	0	1	1	-0.059135	0.0998337	0	1	1	-0.194149	0.089011	0	1	1
PTmerged590	chr4	123880276	123900136	-	1516.14	0.358916	0.122377	0	1	1	-0.131289	0.112176	0	1	1	0.142335	0.111907	0	1	1	-0.490205	0.111651	0	1	1	-0.216581	0.111382	0	1	1	0.273624	0.100065	0	1	1
PTmerged591	chr4	126331828	126341894	-	549.162	-0.405948	0.132022	0	1	1	0.0270352	0.1174	0	1	1	-0.167423	0.118377	0	1	1	0.432983	0.120582	0	1	1	0.238525	0.121534	0	1	1	-0.194458	0.105467	0	1	1
PTmerged592	chr4	126432000	126440852	-	352.633	0.0446253	0.143951	0	1	1	-0.0374959	0.130547	0	1	1	0.18125	0.129895	0	1	1	-0.0821212	0.131081	0	1	1	0.136625	0.130432	0	1	1	0.218746	0.115469	0	1	1
PTmerged593	chr4	128577165	128586771	-	900.662	0.082307	0.118791	0	1	1	-0.0403335	0.108177	0	1	1	-0.0364919	0.10838	0	1	1	-0.122641	0.108275	0	1	1	-0.118799	0.108477	0	1	1	0.00384164	0.0967385	0	1	1
PTmerged594	chr4	129212636	129219205	+	678.798	0.273435	0.107636	0	1	1	0.0576079	0.0983896	0	1	1	0.394737	0.0975378	0	1	1	-0.215827	0.0974071	0	1	1	0.121302	0.0965466	0	1	1	0.337129	0.0861173	0	1	1
PTmerged595	chr4	129642630	129648386	-	4754.18	0.261679	0.0729895	0	1	1	-0.055997	0.0667267	0	1	1	-0.0273769	0.0667717	0	1	1	-0.317676	0.0665556	0	1	1	-0.289056	0.0666008	0	1	1	0.0286201	0.0596712	0	1	1
PTmerged596	chr4	132719040	132728554	.	2381.13	0.22859	0.0867325	0	1	1	0.0352227	0.0791768	0	1	1	-0.0420172	0.0793857	0	1	1	-0.193368	0.0789461	0	1	1	-0.270608	0.0791556	0	1	1	-0.0772399	0.0707959	0	1	1
PTmerged597	chr4	133066650	133071442	+	532.715	-0.150705	0.13641	0	1	1	0.0562874	0.122543	0	1	1	0.206405	0.122333	0	1	1	0.206992	0.124177	0	1	1	0.357109	0.12397	0	1	1	0.150117	0.108525	0	1	1
PTmerged598	chr4	133192121	133202948	+	849.102	0.0217315	0.105757	0	1	1	-0.214427	0.0965156	0	1	1	0.00362034	0.0961341	0	1	1	-0.236159	0.0968968	0	1	1	-0.0181112	0.0965167	0	1	1	0.218048	0.0862908	0	1	1
PTmerged599	chr4	133292494	133297643	-	3724.86	0.00968826	0.0962546	0	1	1	-0.229118	0.0878609	0	1	1	0.184407	0.0876266	0	1	1	-0.238806	0.0879744	0	1	1	0.174719	0.0877404	0	1	1	0.413525	0.0784409	0	1	1
PTmerged600	chr4	133658094	133664205	.	404.095	0.16634	0.139924	0	1	1	-0.230406	0.128601	0	1	1	-0.0324039	0.128077	0	1	1	-0.396746	0.128212	0	1	1	-0.198744	0.127687	0	1	1	0.198002	0.115167	0	1	1
PTmerged601	chr4	135213317	135218673	-	3054.87	0.102241	0.0950936	0	1	1	0.149222	0.0865669	0	1	1	0.0295904	0.086746	0	1	1	0.0469809	0.0865759	0	1	1	-0.0726506	0.086755	0	1	1	-0.119631	0.0773141	0	1	1
PTmerged602	chr4	135252404	135258193	-	47.6028	-0.0742569	0.361363	0	1	1	0.091155	0.320388	0	1	1	1.17388	0.306343	0.567608	0.570301	1	0.165412	0.326763	0	1	1	1.24814	0.313004	0.792767	0.427913	1	1.08273	0.264645	0.312599	0.754586	1
PTmerged603	chr4	135252404	135258189	.	47.6028	-0.0742569	0.361363	0	1	1	0.091155	0.320388	0	1	1	1.17388	0.306343	0.567608	0.570301	1	0.165412	0.326763	0	1	1	1.24814	0.313004	0.792767	0.427913	1	1.08273	0.264645	0.312599	0.754586	1
PTmerged604	chr4	135293831	135321821	.	1207.97	0.128126	0.0971958	0	1	1	0.137371	0.0881902	0	1	1	0.375796	0.0878778	0	1	1	0.00924463	0.0881137	0	1	1	0.24767	0.0878011	0	1	1	0.238426	0.0777143	0	1	1
PTmerged605	chr4	135406420	135419513	.	218.043	0.00718207	0.172434	0	1	1	0.37051	0.153102	0	1	1	0.0704394	0.155632	0	1	1	0.363328	0.154358	0	1	1	0.0632573	0.156868	0	1	1	-0.30007	0.135331	0	1	1
PTmerged606	chr4	135407941	135419518	-	215.533	0.00562272	0.17089	0	1	1	0.38054	0.151496	0	1	1	0.0918477	0.153995	0	1	1	0.374917	0.152809	0	1	1	0.086225	0.155287	0	1	1	-0.288692	0.133648	0	1	1
PTmerged607	chr4	135607282	135639714	+	11340.1	0.480859	0.0827729	0	1	1	0.170354	0.0756081	0	1	1	-0.0788528	0.075705	0	1	1	-0.310506	0.0754544	0	1	1	-0.559712	0.0755515	0	1	1	-0.249206	0.0676258	0	1	1
PTmerged608	chr4	136542084	136553083	+	9906.64	0.386553	0.0671081	0	1	1	0.223932	0.0612677	0	1	1	0.415442	0.0612291	0	1	1	-0.162621	0.0610833	0	1	1	0.0288892	0.0610447	0	1	1	0.19151	0.054559	0	1	1
PTmerged609	chr4	136542999	136552998	.	7074.17	0.383723	0.0644946	0	1	1	0.27136	0.0588568	0	1	1	0.37902	0.0588459	0	1	1	-0.112363	0.0585901	0	1	1	-0.00470262	0.0585792	0	1	1	0.10766	0.0523076	0	1	1
PTmerged610	chr4	138891080	138898126	-	2608.09	0.394589	0.087947	0	1	1	0.0582233	0.0805118	0	1	1	0.575154	0.0800448	0	1	1	-0.336365	0.0799593	0	1	1	0.180565	0.0794891	0	1	1	0.516931	0.0711758	0	1	1
PTmerged611	chr4	139373729	139379445	+	616.86	0.0455862	0.1133	0	1	1	0.156783	0.10208	0	1	1	0.134696	0.102469	0	1	1	0.111197	0.102477	0	1	1	0.0891095	0.102864	0	1	1	-0.0220875	0.0903581	0	1	1
PTmerged612	chr4	141199497	141203895	+	565.561	-0.292692	0.127261	0	1	1	0.127167	0.113157	0	1	1	0.0637403	0.113669	0	1	1	0.419859	0.115771	0	1	1	0.356432	0.116271	0	1	1	-0.0634266	0.100639	0	1	1
PTmerged613	chr4	141469887	141480526	-	1931.47	-0.714619	0.173398	0	1	1	-0.511863	0.157628	0	1	1	0.263899	0.157115	0	1	1	0.202756	0.158809	0	1	1	0.978518	0.158299	0	1	1	0.775762	0.140849	0	1	1
PTmerged615	chr4	148074000	148082329	-	1112.88	-0.428588	0.101815	0	1	1	-0.526229	0.0923625	0	1	1	-0.801406	0.0933021	0	1	1	-0.097641	0.0940287	0	1	1	-0.372818	0.0949518	0	1	1	-0.275177	0.0847376	0	1	1
PTmerged616	chr4	149173800	149180763	-	716.093	-0.106118	0.115526	0	1	1	-0.0202794	0.104338	0	1	1	-0.398797	0.10585	0	1	1	0.0858387	0.105359	0	1	1	-0.292679	0.106856	0	1	1	-0.378517	0.094649	0	1	1
PTmerged617	chr4	152299675	152308867	+	5188.82	0.0951558	0.071589	0	1	1	0.191719	0.065126	0	1	1	0.0699587	0.0652659	0	1	1	0.0965629	0.0651414	0	1	1	-0.0251971	0.0652813	0	1	1	-0.12176	0.058121	0	1	1
PTmerged618	chr4	155618425	155624942	+	761.145	0.300546	0.121714	0	1	1	0.175009	0.110989	0	1	1	0.0288794	0.111637	0	1	1	-0.125537	0.110139	0	1	1	-0.271667	0.110792	0	1	1	-0.14613	0.0988895	0	1	1
PTmerged619	chr4	155712741	155721822	+	569	0.27479	0.130197	0	1	1	0.25604	0.118332	0	1	1	0.00955128	0.119482	0	1	1	-0.0187498	0.11739	0	1	1	-0.265239	0.118549	0	1	1	-0.246489	0.105381	0	1	1
PTmerged620	chr5	3519361	3533457	+	448.269	0.284085	0.162461	0	1	1	0.0709083	0.148428	0	1	1	-0.0536699	0.149193	0	1	1	-0.213177	0.147475	0	1	1	-0.337755	0.148246	0	1	1	-0.124578	0.132718	0	1	1
PTmerged621	chr5	5627379	5630452	-	111.075	0.120687	0.224632	0	1	1	-0.338381	0.20783	0	1	1	0.294531	0.202052	0	1	1	-0.459068	0.20763	0	1	1	0.173844	0.201847	0	1	1	0.632913	0.182963	0	1	1
PTmerged623	chr5	23961021	23965258	-	3833.92	0.167669	0.121941	0	1	1	-0.220203	0.111419	0	1	1	0.0338485	0.111323	0	1	1	-0.387872	0.11137	0	1	1	-0.133821	0.111274	0	1	1	0.254052	0.0996312	0	1	1
PTmerged624	chr5	29780863	29786885	+	2725.86	0.274124	0.0960772	0	1	1	0.330407	0.0875056	0	1	1	-0.386363	0.0883454	0	1	1	0.0562826	0.0872545	0	1	1	-0.660487	0.0880966	0	1	1	-0.71677	0.0786602	0	1	1
PTmerged625	chr5	31173010	31181998	-	1009.69	0.177006	0.101166	0	1	1	-0.0480358	0.0924014	0	1	1	0.281597	0.0918012	0	1	1	-0.225041	0.0921179	0	1	1	0.104592	0.0915158	0	1	1	0.329633	0.0817221	0	1	1
PTmerged626	chr5	33237020	33246026	+	48.6178	-1.64474	0.380163	-1.69596	0.0898931	1	-0.404716	0.304731	0	1	1	-0.531455	0.307946	0	1	1	1.24003	0.358644	0.669261	0.503329	1	1.11329	0.36138	0.313486	0.753911	1	-0.126739	0.280949	0	1	1
PTmerged627	chr5	33323847	33332706	.	23.7342	-2.78681	0.713483	-2.50435	0.0122678	0.434994	-2.82136	0.597306	-3.0493	0.00229379	0.0848702	1.07495	0.442008	0.169561	0.865355	1	-0.0345518	0.783762	0	1	1	3.86176	0.672964	4.25247	2.11426e-05	0.000529188	3.89631	0.548266	5.28267	1.27316e-07	3.8695e-06
PTmerged628	chr5	34000778	34005613	+	62.0719	0.0662585	0.311842	0	1	1	0.273912	0.277986	0	1	1	0.567707	0.275466	0	1	1	0.207653	0.279078	0	1	1	0.501448	0.276569	0	1	1	0.293795	0.237741	0	1	1
PTmerged629	chr5	34172095	34178893	-	2615.74	0.218207	0.101888	0	1	1	0.134567	0.092907	0	1	1	-0.0136648	0.0931346	0	1	1	-0.0836407	0.0927389	0	1	1	-0.231872	0.0929669	0	1	1	-0.148232	0.083027	0	1	1
PTmerged630	chr5	34936017	34964999	.	1177.85	-0.285214	0.0934504	0	1	1	0.0229588	0.0836042	0	1	1	0.141787	0.083535	0	1	1	0.308172	0.0852617	0	1	1	0.427	0.0851938	0	1	1	0.118828	0.0742608	0	1	1
PTmerged631	chr5	34936296	34941270	-	39.7042	-1.73052	0.420693	-1.73646	0.082483	1	-0.561646	0.328354	0	1	1	0.101965	0.318749	0	1	1	1.16887	0.401798	0.420286	0.674277	1	1.83248	0.393987	2.11297	0.0346036	0.545328	0.663612	0.293359	0	1	1
PTmerged632	chr5	34949798	34960206	+	456.181	-0.660741	0.129924	0	1	1	0.271063	0.11073	0	1	1	0.284331	0.111025	0	1	1	0.931804	0.118198	0	1	1	0.945072	0.118475	0	1	1	0.0132683	0.0970427	0	1	1
PTmerged633	chr5	35547782	35557071	-	489.866	-0.0114199	0.121118	0	1	1	0.232707	0.108225	0	1	1	0.252567	0.108502	0	1	1	0.244127	0.109171	0	1	1	0.263987	0.109446	0	1	1	0.0198598	0.0949817	0	1	1
PTmerged634	chr5	36576031	36582185	-	542.224	-0.253343	0.190022	0	1	1	-0.318301	0.172625	0	1	1	0.701892	0.170361	0	1	1	-0.0649579	0.17437	0	1	1	0.955235	0.172129	0	1	1	1.02019	0.152707	0.132233	0.8948	1
PTmerged635	chr5	38197937	38206702	-	682.009	0.284531	0.114533	0	1	1	0.13704	0.104453	0	1	1	0.486668	0.103632	0	1	1	-0.14749	0.103435	0	1	1	0.202137	0.102606	0	1	1	0.349627	0.0912176	0	1	1
PTmerged636	chr5	38668232	38674882	-	321.646	-0.0781468	0.151596	0	1	1	0.282528	0.134962	0	1	1	-0.0781999	0.137261	0	1	1	0.360675	0.136686	0	1	1	-5.31262e-05	0.138956	0	1	1	-0.360728	0.120591	0	1	1
PTmerged638	chr5	52196176	52201872	+	218.566	0.234889	0.160142	0	1	1	0.234163	0.144761	0	1	1	0.357357	0.144514	0	1	1	-0.00072635	0.143114	0	1	1	0.122468	0.142865	0	1	1	0.123194	0.125381	0	1	1
PTmerged639	chr5	67383223	67401072	-	2482.37	-0.211197	0.0978652	0	1	1	0.252195	0.0884563	0	1	1	0.0380857	0.0887542	0	1	1	0.463391	0.0890704	0	1	1	0.249283	0.0893663	0	1	1	-0.214109	0.078951	0	1	1
PTmerged640	chr5	88548008	88555985	+	466.266	0.0396642	0.142396	0	1	1	0.276486	0.128084	0	1	1	0.113879	0.129007	0	1	1	0.236822	0.128552	0	1	1	0.0742149	0.129472	0	1	1	-0.162607	0.113542	0	1	1
PTmerged641	chr5	101832072	101855709	-	4357	-0.0603069	0.0846586	0	1	1	-0.00395348	0.0770401	0	1	1	0.102007	0.0770275	0	1	1	0.0563534	0.0772366	0	1	1	0.162314	0.0772241	0	1	1	0.105961	0.068787	0	1	1
PTmerged642	chr5	110656069	110662912	+	702.082	0.0626593	0.138654	0	1	1	-0.278011	0.126855	0	1	1	-0.250882	0.127026	0	1	1	-0.34067	0.127028	0	1	1	-0.313541	0.127198	0	1	1	0.0271288	0.114222	0	1	1
PTmerged643	chr5	113311107	113380022	.	23757.3	0.122378	0.112742	0	1	1	0.641722	0.102838	0	1	1	0.862234	0.102827	0	1	1	0.519343	0.102835	0	1	1	0.739856	0.102824	0	1	1	0.220513	0.0918564	0	1	1
PTmerged644	chr5	113359162	113381191	+	4734.29	0.295701	0.13902	0	1	1	0.326665	0.126812	0	1	1	1.11897	0.126567	0.939958	0.347239	1	0.0309647	0.126654	0	1	1	0.823267	0.126409	0	1	1	0.792302	0.112844	0	1	1
PTmerged645	chr5	113936556	113943948	.	340.773	-0.551213	0.153074	0	1	1	0.0594014	0.133583	0	1	1	0.117993	0.133718	0	1	1	0.610614	0.139956	0	1	1	0.669206	0.140085	0	1	1	0.0585913	0.118475	0	1	1
PTmerged646	chr5	114063525	114071500	+	498.248	-0.11436	0.135499	0	1	1	-0.398022	0.123734	0	1	1	0.229665	0.121635	0	1	1	-0.283662	0.125098	0	1	1	0.344025	0.123023	0	1	1	0.627687	0.10993	0	1	1
PTmerged647	chr5	114815355	114825383	-	327.376	-0.183458	0.166813	0	1	1	-0.286965	0.151337	0	1	1	-0.299697	0.151833	0	1	1	-0.103508	0.153382	0	1	1	-0.116239	0.153871	0	1	1	-0.0127312	0.13694	0	1	1
PTmerged648	chr5	114827029	114859016	-	8730.14	-0.224556	0.111677	0	1	1	0.392278	0.101664	0	1	1	0.369094	0.10169	0	1	1	0.616834	0.101841	0	1	1	0.59365	0.101867	0	1	1	-0.0231842	0.0907784	0	1	1
PTmerged649	chr5	115136901	115151542	-	7057.18	-0.166523	0.0749069	0	1	1	0.0233953	0.0681233	0	1	1	0.0680543	0.0681431	0	1	1	0.189918	0.0683519	0	1	1	0.234577	0.0683716	0	1	1	0.0446591	0.0608639	0	1	1
PTmerged650	chr5	123451901	123461994	+	618.859	-0.260804	0.125701	0	1	1	0.0765491	0.112218	0	1	1	0.23522	0.111998	0	1	1	0.337353	0.114482	0	1	1	0.496024	0.114267	0	1	1	0.158671	0.0992423	0	1	1
PTmerged651	chr5	123452622	123461353	.	604.518	-0.258704	0.127371	0	1	1	0.0664889	0.113775	0	1	1	0.219839	0.113569	0	1	1	0.325193	0.116035	0	1	1	0.478543	0.115833	0	1	1	0.15335	0.100691	0	1	1
PTmerged652	chr5	124366093	124376277	-	6603.5	-0.307363	0.0980721	0	1	1	-0.318042	0.0893846	0	1	1	-0.00806469	0.0892965	0	1	1	-0.0106784	0.0896521	0	1	1	0.299299	0.0895643	0	1	1	0.309977	0.0799577	0	1	1
PTmerged653	chr5	124486313	124496955	+	942.737	0.379388	0.109955	0	1	1	0.376711	0.10004	0	1	1	0.227478	0.100604	0	1	1	-0.00267651	0.098887	0	1	1	-0.15191	0.0994577	0	1	1	-0.149233	0.0883729	0	1	1
PTmerged654	chr5	125454376	125461238	+	513.838	0.457394	0.115664	0	1	1	-0.237333	0.107855	0	1	1	-0.16779	0.107942	0	1	1	-0.694727	0.105805	0	1	1	-0.625184	0.105894	0	1	1	0.0695425	0.0973038	0	1	1
PTmerged655	chr5	125455281	125461912	.	104.956	-0.0430385	0.228257	0	1	1	0.391744	0.20139	0	1	1	-0.606766	0.213898	0	1	1	0.434782	0.20408	0	1	1	-0.563728	0.216432	0	1	1	-0.99851	0.187882	0	1	1
PTmerged656	chr5	125474251	125482110	+	113.416	0.136235	0.223006	0	1	1	0.40611	0.198602	0	1	1	0.180104	0.201626	0	1	1	0.269875	0.198082	0	1	1	0.0438686	0.201114	0	1	1	-0.226006	0.17366	0	1	1
PTmerged657	chr5	129716261	129722234	+	912.241	0.383206	0.098332	0	1	1	0.186522	0.0898891	0	1	1	-0.276404	0.0915642	0	1	1	-0.196685	0.0887137	0	1	1	-0.659611	0.0904106	0	1	1	-0.462926	0.0811477	0	1	1
PTmerged658	chr5	129981066	129989546	+	1470.44	-0.0618271	0.100558	0	1	1	0.0329456	0.0911171	0	1	1	0.122651	0.0911134	0	1	1	0.0947728	0.0916194	0	1	1	0.184478	0.0916157	0	1	1	0.0897055	0.0811405	0	1	1
PTmerged659	chr5	130137824	130148227	.	1416.56	0.349145	0.101879	0	1	1	0.159239	0.0930578	0	1	1	0.169532	0.0931939	0	1	1	-0.189906	0.0923643	0	1	1	-0.179613	0.0925013	0	1	1	0.0102934	0.0826862	0	1	1
PTmerged660	chr5	130150886	130158065	+	2402.98	0.153756	0.0970178	0	1	1	0.288565	0.0881746	0	1	1	0.265912	0.0882884	0	1	1	0.134809	0.0880862	0	1	1	0.112156	0.0882002	0	1	1	-0.0226533	0.0783681	0	1	1
PTmerged661	chr5	134136125	134147109	+	203.928	-0.145476	0.218174	0	1	1	-0.0188399	0.196513	0	1	1	0.103793	0.196317	0	1	1	0.126636	0.199019	0	1	1	0.249268	0.198825	0	1	1	0.122633	0.174783	0	1	1
PTmerged662	chr5	135154325	135168455	+	3892.97	0.453879	0.0856495	0	1	1	0.320911	0.078194	0	1	1	0.260441	0.0783049	0	1	1	-0.132968	0.0777485	0	1	1	-0.193438	0.07786	0	1	1	-0.0604702	0.0695748	0	1	1
PTmerged663	chr5	135155856	135166948	.	3561.87	0.434871	0.0875673	0	1	1	0.321761	0.0799252	0	1	1	0.261031	0.0800436	0	1	1	-0.113111	0.0794734	0	1	1	-0.173841	0.0795924	0	1	1	-0.0607299	0.0710983	0	1	1
PTmerged664	chr5	135407052	135411919	-	1330.69	-0.023958	0.0919828	0	1	1	0.172565	0.0828628	0	1	1	0.511739	0.0823772	0	1	1	0.196523	0.0833934	0	1	1	0.535697	0.0829109	0	1	1	0.339175	0.072661	0	1	1
PTmerged665	chr5	135642639	135649355	+	533.765	-0.042438	0.127969	0	1	1	-0.00640904	0.115618	0	1	1	0.0723654	0.115651	0	1	1	0.0360289	0.11656	0	1	1	0.114803	0.116593	0	1	1	0.0787744	0.102886	0	1	1
PTmerged666	chr5	135905711	135915391	-	524.916	0.184002	0.121704	0	1	1	-1.40531	0.118364	-3.42427	0.000616462	0.0249814	-0.0612572	0.111532	0	1	1	-1.58931	0.118006	-4.99393	5.91626e-07	2.18902e-05	-0.245259	0.111152	0	1	1	1.34405	0.107485	3.20096	0.00136971	0.0364258
PTmerged667	chr5	136201037	136208982	+	29.8798	-0.0889539	0.475315	0	1	1	-0.202382	0.430417	0	1	1	0.441763	0.420524	0	1	1	-0.113428	0.436698	0	1	1	0.530716	0.42695	0	1	1	0.644145	0.376326	0	1	1
PTmerged668	chr5	136264010	136276955	-	1653.25	-0.100424	0.103886	0	1	1	-0.163738	0.0944797	0	1	1	0.140653	0.0941602	0	1	1	-0.0633132	0.0949946	0	1	1	0.241078	0.0946768	0	1	1	0.304391	0.0842486	0	1	1
PTmerged669	chr5	136913422	136923425	.	1179.51	0.162947	0.0956042	0	1	1	0.0293229	0.0870949	0	1	1	0.172957	0.0869693	0	1	1	-0.133624	0.0868916	0	1	1	0.0100096	0.0867657	0	1	1	0.143634	0.0772893	0	1	1
PTmerged670	chr5	136930603	136941767	+	1638.18	-0.0460832	0.131268	0	1	1	-0.085122	0.119532	0	1	1	0.23309	0.119266	0	1	1	-0.0390388	0.119844	0	1	1	0.279174	0.119578	0	1	1	0.318212	0.106563	0	1	1
PTmerged671	chr5	138137011	138150701	-	479.98	-0.0762773	0.117797	0	1	1	-0.0425653	0.10607	0	1	1	-0.045153	0.106481	0	1	1	0.033712	0.107431	0	1	1	0.0311243	0.107836	0	1	1	-0.00258773	0.0948862	0	1	1
PTmerged672	chr5	138137257	138148106	.	439.204	-0.0678354	0.122146	0	1	1	-0.0526074	0.110059	0	1	1	-0.0143857	0.110295	0	1	1	0.015228	0.11143	0	1	1	0.0534497	0.111664	0	1	1	0.0382217	0.0982955	0	1	1
PTmerged673	chr5	142456056	142463673	+	536.007	-0.666055	0.157952	0	1	1	-0.317398	0.141296	0	1	1	-0.0537758	0.140772	0	1	1	0.348657	0.145456	0	1	1	0.612279	0.144946	0	1	1	0.263623	0.126591	0	1	1
PTmerged674	chr5	142663035	142672785	+	3324.16	0.182617	0.0694144	0	1	1	0.00906369	0.0633339	0	1	1	-0.30987	0.0638144	0	1	1	-0.173553	0.0632122	0	1	1	-0.492487	0.0636936	0	1	1	-0.318933	0.0570061	0	1	1
PTmerged675	chr5	142864451	142874279	-	337.127	-0.411401	0.170358	0	1	1	0.0378699	0.151	0	1	1	0.327159	0.150162	0	1	1	0.449271	0.155566	0	1	1	0.738559	0.154753	0	1	1	0.289289	0.133145	0	1	1
PTmerged676	chr5	143181943	143188590	.	NA	NA	NA	NA	NA	NA	NA	NA	NA	NA	NA	NA	NA	NA	NA	NA	NA	NA	NA	NA	NA	NA	NA	NA	NA	NA	NA	NA	NA	NA	NA
PTmerged677	chr5	143312339	143326237	-	3206.24	0.202458	0.0925539	0	1	1	-0.19042	0.0846545	0	1	1	-0.141872	0.0846903	0	1	1	-0.392878	0.0845365	0	1	1	-0.34433	0.0845723	0	1	1	0.0485478	0.0758462	0	1	1
PTmerged678	chr5	143757101	143783803	+	2416.38	-0.0735588	0.0889396	0	1	1	0.12096	0.0805837	0	1	1	0.19483	0.080599	0	1	1	0.194519	0.0809673	0	1	1	0.268388	0.0809825	0	1	1	0.0738696	0.0717054	0	1	1
PTmerged679	chr5	146733622	146737850	.	1328.32	0.247672	0.11341	0	1	1	0.135573	0.103396	0	1	1	0.387968	0.103127	0	1	1	-0.112099	0.102987	0	1	1	0.140296	0.102717	0	1	1	0.252395	0.091541	0	1	1
PTmerged680	chr5	148314723	148333988	.	934.215	-0.3653	0.11367	0	1	1	0.0941292	0.101592	0	1	1	-0.0871542	0.102217	0	1	1	0.45943	0.103633	0	1	1	0.278146	0.104246	0	1	1	-0.181283	0.0909246	0	1	1
PTmerged681	chr5	148326197	148333991	-	882.59	-0.352836	0.117197	0	1	1	0.125204	0.104692	0	1	1	-0.0233807	0.105249	0	1	1	0.478039	0.106769	0	1	1	0.329455	0.107315	0	1	1	-0.148584	0.0934976	0	1	1
PTmerged682	chr5	149785317	149835890	-	20691.5	0.0914739	0.129674	0	1	1	1.06021	0.118247	0.509154	0.610644	1	0.824689	0.118272	0	1	1	0.968732	0.118251	0	1	1	0.733215	0.118276	0	1	1	-0.235517	0.105623	0	1	1
PTmerged683	chr6	29905119	29914735	+	1467.39	-0.119825	0.0815262	0	1	1	-0.205725	0.0739713	0	1	1	-0.0402365	0.0738021	0	1	1	-0.0858997	0.0747439	0	1	1	0.0795888	0.0745765	0	1	1	0.165488	0.0662336	0	1	1
PTmerged684	chr6	30449509	30456025	+	1971.53	0.0182681	0.0787947	0	1	1	-0.0239667	0.0715858	0	1	1	-0.109322	0.0718746	0	1	1	-0.0422348	0.0718196	0	1	1	-0.12759	0.0721075	0	1	1	-0.085355	0.0641514	0	1	1
PTmerged685	chr6	38502369	38512740	+	2244.07	-0.405402	0.0994038	0	1	1	-0.329351	0.0901398	0	1	1	0.186246	0.0896582	0	1	1	0.0760505	0.0911691	0	1	1	0.591647	0.0906929	0	1	1	0.515597	0.0804318	0	1	1
PTmerged686	chr6	38608166	38612968	+	748.066	-0.192266	0.105689	0	1	1	-0.451397	0.096369	0	1	1	-0.375977	0.0964123	0	1	1	-0.25913	0.0977535	0	1	1	-0.183711	0.0977961	0	1	1	0.0754192	0.0876408	0	1	1
PTmerged687	chr6	38687523	38698588	-	646.86	-0.0710453	0.138533	0	1	1	-0.0627111	0.125611	0	1	1	0.0248609	0.125611	0	1	1	0.00833428	0.12645	0	1	1	0.0959062	0.12645	0	1	1	0.087572	0.112144	0	1	1
PTmerged688	chr6	39600254	39612940	-	1612.96	-0.211318	0.0778621	0	1	1	-0.0264818	0.0699674	0	1	1	0.0322824	0.0700248	0	1	1	0.184836	0.0710838	0	1	1	0.2436	0.0711403	0	1	1	0.0587642	0.0624009	0	1	1
PTmerged689	chr6	40400772	40408333	-	394.483	-0.0253127	0.152803	0	1	1	-0.209998	0.139163	0	1	1	-0.0396925	0.138803	0	1	1	-0.184686	0.140041	0	1	1	-0.0143798	0.139683	0	1	1	0.170306	0.124616	0	1	1
PTmerged690	chr6	47864477	47876305	+	793.011	0.000961941	0.101752	0	1	1	0.0820619	0.0918263	0	1	1	-0.163807	0.0928956	0	1	1	0.0810999	0.0923743	0	1	1	-0.164769	0.0934373	0	1	1	-0.245869	0.0825176	0	1	1
PTmerged691	chr6	48565168	48575438	+	736.233	2.37974	0.129459	10.6577	1.60515e-26	2.27664e-24	0.409977	0.126366	0	1	1	2.25072	0.120591	10.3716	3.33926e-25	2.02979e-23	-1.96976	0.111782	-8.6755	4.11753e-18	2.6954e-16	-0.12902	0.105209	0	1	1	1.84074	0.101378	8.2931	1.10334e-16	4.69471e-15
PTmerged692	chr6	54640734	54646951	+	3182.75	-0.264099	0.099273	0	1	1	-0.111346	0.0902278	0	1	1	-0.375628	0.0905213	0	1	1	0.152752	0.0906987	0	1	1	-0.111529	0.0909907	0	1	1	-0.264282	0.0810261	0	1	1
PTmerged693	chr6	61444692	61457355	.	3.99629	-1.26625	1.11017	-0.239829	0.810463	1	-1.70961	1.01445	-0.699501	0.484239	1	-2.2025	1.06973	-1.12412	0.260963	1	-0.443356	1.10142	0	1	1	-0.936252	1.15254	0	1	1	-0.492896	1.06064	0	1	1
PTmerged694	chr6	72347311	72352026	+	1267.86	0.261525	0.122743	0	1	1	0.240969	0.111778	0	1	1	0.347257	0.111748	0	1	1	-0.0205567	0.111337	0	1	1	0.0857313	0.111308	0	1	1	0.106288	0.0990856	0	1	1
PTmerged695	chr6	72606014	72614687	-	2846.37	0.00805249	0.094676	0	1	1	-0.241567	0.0864285	0	1	1	-0.384521	0.0866662	0	1	1	-0.249619	0.0865645	0	1	1	-0.392573	0.0868019	0	1	1	-0.142954	0.0777233	0	1	1
PTmerged696	chr6	72608002	72613829	.	2256.46	-0.197464	0.101774	0	1	1	-0.192195	0.092551	0	1	1	-0.293823	0.0927692	0	1	1	0.00526835	0.0930736	0	1	1	-0.0963596	0.0932906	0	1	1	-0.101628	0.0831318	0	1	1
PTmerged697	chr6	81892467	81914856	-	14422.5	0.0884368	0.0770196	0	1	1	0.0387512	0.070267	0	1	1	-0.000406876	0.070296	0	1	1	-0.0496856	0.0702744	0	1	1	-0.0888437	0.0703034	0	1	1	-0.0391581	0.0628332	0	1	1
PTmerged698	chr6	83335998	83347024	+	2524.8	0.112803	0.0851492	0	1	1	0.0684778	0.0775297	0	1	1	-0.346121	0.0781613	0	1	1	-0.0443248	0.0775218	0	1	1	-0.458924	0.0781534	0	1	1	-0.414599	0.0697741	0	1	1
PTmerged699	chr6	83340176	83347024	.	2370.98	0.129408	0.0868596	0	1	1	0.0731157	0.0791023	0	1	1	-0.346888	0.07977	0	1	1	-0.0562922	0.079063	0	1	1	-0.476296	0.079731	0	1	1	-0.420003	0.0712012	0	1	1
PTmerged700	chr6	83360839	83370610	-	243.917	-0.181446	0.168597	0	1	1	-0.110654	0.151366	0	1	1	0.0196846	0.151103	0	1	1	0.0707918	0.154371	0	1	1	0.201131	0.154112	0	1	1	0.130339	0.135046	0	1	1
PTmerged701	chr6	83581079	83593115	+	1944.58	0.0942727	0.105274	0	1	1	-0.379245	0.0964439	0	1	1	0.128964	0.0958905	0	1	1	-0.473518	0.0964706	0	1	1	0.0346913	0.0959175	0	1	1	0.508209	0.0861337	0	1	1
PTmerged702	chr6	83714155	83719461	+	330.687	0.0177461	0.142859	0	1	1	-0.574678	0.132505	0	1	1	-0.0887216	0.130136	0	1	1	-0.592424	0.133192	0	1	1	-0.106468	0.130836	0	1	1	0.485956	0.119445	0	1	1
PTmerged703	chr6	83767869	83774476	-	2544.86	0.179674	0.0907737	0	1	1	0.329314	0.0824647	0	1	1	0.291099	0.0825953	0	1	1	0.14964	0.0823232	0	1	1	0.111425	0.082454	0	1	1	-0.0382156	0.0732067	0	1	1
PTmerged704	chr6	83790741	83797259	.	962.695	0.210936	0.111399	0	1	1	0.0410098	0.101628	0	1	1	0.113407	0.101664	0	1	1	-0.169926	0.101234	0	1	1	-0.097529	0.10127	0	1	1	0.0723973	0.0904106	0	1	1
PTmerged705	chr6	83804118	83812180	-	2236.55	0.0348248	0.0931957	0	1	1	-0.118745	0.0849608	0	1	1	0.0203209	0.0848968	0	1	1	-0.15357	0.0851033	0	1	1	-0.0145039	0.0850394	0	1	1	0.139066	0.0759249	0	1	1
PTmerged706	chr6	85104738	85126252	-	5707.82	0.174869	0.0888661	0	1	1	0.210753	0.0809946	0	1	1	0.376942	0.0809572	0	1	1	0.0358845	0.0809351	0	1	1	0.202074	0.0808977	0	1	1	0.166189	0.0721621	0	1	1
PTmerged707	chr6	85466006	85475957	.	11077.5	0.168762	0.0841395	0	1	1	0.0486479	0.0767849	0	1	1	-0.0715244	0.0768429	0	1	1	-0.120114	0.076759	0	1	1	-0.240286	0.0768171	0	1	1	-0.120172	0.0686827	0	1	1
PTmerged708	chr6	85466651	85481598	-	9331.36	0.15942	0.0858668	0	1	1	0.029197	0.0783601	0	1	1	-0.0825694	0.078425	0	1	1	-0.130223	0.0783348	0	1	1	-0.24199	0.0783998	0	1	1	-0.111766	0.0700979	0	1	1
PTmerged709	chr6	85512049	85519142	+	815.676	0.0395723	0.140954	0	1	1	-0.517066	0.129388	0	1	1	-0.507579	0.129589	0	1	1	-0.556638	0.129589	0	1	1	-0.547152	0.129789	0	1	1	0.00948627	0.117125	0	1	1
PTmerged710	chr6	85938785	85950071	-	856.734	0.180532	0.109446	0	1	1	0.313986	0.0990012	0	1	1	0.111721	0.0997653	0	1	1	0.133454	0.0986606	0	1	1	-0.068811	0.0994273	0	1	1	-0.202265	0.0877987	0	1	1
PTmerged711	chr6	85941004	85949656	.	736.786	0.109081	0.117889	0	1	1	0.306302	0.106374	0	1	1	0.0882469	0.107241	0	1	1	0.197221	0.10637	0	1	1	-0.0208337	0.107237	0	1	1	-0.218055	0.0944318	0	1	1
PTmerged712	chr6	85979030	86004529	-	5891.1	0.130682	0.0924758	0	1	1	0.530615	0.0841114	0	1	1	0.484405	0.0841672	0	1	1	0.399933	0.0840908	0	1	1	0.353723	0.0841465	0	1	1	-0.0462093	0.0748572	0	1	1
PTmerged713	chr6	86995804	87004491	+	1198.1	-0.00697053	0.105721	0	1	1	-0.107781	0.0961666	0	1	1	0.233	0.0956637	0	1	1	-0.100811	0.0965569	0	1	1	0.23997	0.0960561	0	1	1	0.340781	0.0854281	0	1	1
PTmerged714	chr6	87029746	87045642	-	548.488	0.326662	0.131764	0	1	1	0.257417	0.119941	0	1	1	0.48555	0.119471	0	1	1	-0.0692456	0.118553	0	1	1	0.158888	0.118077	0	1	1	0.228133	0.10472	0	1	1
PTmerged715	chr6	87785341	87795286	-	977.469	-0.0184136	0.0940204	0	1	1	-0.122464	0.0853898	0	1	1	-0.113176	0.0856133	0	1	1	-0.104051	0.0859377	0	1	1	-0.0947627	0.0861598	0	1	1	0.00928804	0.0766491	0	1	1
PTmerged716	chr6	87786238	87794796	.	972.703	-0.0204165	0.094424	0	1	1	-0.122865	0.0857523	0	1	1	-0.120948	0.0859972	0	1	1	-0.102449	0.0863086	0	1	1	-0.100532	0.0865519	0	1	1	0.00191708	0.0769987	0	1	1
PTmerged717	chr6	87941014	88003419	-	13104.5	-0.309384	0.0917118	0	1	1	0.318827	0.0834724	0	1	1	0.44213	0.0834657	0	1	1	0.628211	0.0836567	0	1	1	0.751514	0.0836501	0	1	1	0.123303	0.0745247	0	1	1
PTmerged718	chr6	88823189	88828346	+	3355.99	0.0604728	0.105671	0	1	1	-0.241865	0.0965103	0	1	1	-0.505483	0.0967941	0	1	1	-0.302337	0.0965582	0	1	1	-0.565956	0.0968418	0	1	1	-0.263619	0.0867541	0	1	1
PTmerged719	chr6	92164022	92175823	+	4076	0.186183	0.10366	0	1	1	0.07915	0.0945765	0	1	1	-0.569648	0.0950757	0	1	1	-0.107033	0.0945087	0	1	1	-0.755831	0.0950083	0	1	1	-0.648798	0.0850047	0	1	1
PTmerged720	chr6	92185160	92191337	-	762.255	-0.439356	0.108194	0	1	1	0.0241524	0.095925	0	1	1	-0.284994	0.0971546	0	1	1	0.463508	0.0988634	0	1	1	0.154362	0.100057	0	1	1	-0.309146	0.0866429	0	1	1
PTmerged721	chr6	95129527	95145431	+	133.818	-0.341153	0.245178	0	1	1	-0.46559	0.222104	0	1	1	-0.425882	0.222509	0	1	1	-0.124436	0.227205	0	1	1	-0.0847285	0.227601	0	1	1	0.0397079	0.202534	0	1	1
PTmerged722	chr6	100228311	100234115	-	1361.5	0.83021	0.118646	0	1	1	0.907754	0.108249	0	1	1	0.592616	0.108839	0	1	1	0.0775438	0.106021	0	1	1	-0.237594	0.106623	0	1	1	-0.315138	0.0949177	0	1	1
PTmerged723	chr6	112614644	112621559	-	NA	NA	NA	NA	NA	NA	NA	NA	NA	NA	NA	NA	NA	NA	NA	NA	NA	NA	NA	NA	NA	NA	NA	NA	NA	NA	NA	NA	NA	NA	NA
PTmerged724	chr6	113626379	113631983	+	4011.37	0.390515	0.0753283	0	1	1	-0.0949251	0.0690294	0	1	1	-0.203576	0.0692114	0	1	1	-0.48544	0.0686902	0	1	1	-0.594091	0.0688731	0	1	1	-0.108651	0.061921	0	1	1
PTmerged725	chr6	113714011	113720008	+	534.717	0.220725	0.129434	0	1	1	-0.320457	0.119393	0	1	1	-0.334792	0.119815	0	1	1	-0.541182	0.11883	0	1	1	-0.555517	0.119253	0	1	1	-0.0143354	0.108273	0	1	1
PTmerged726	chr6	115801317	115822804	.	7866.87	0.174716	0.0989693	0	1	1	-0.0525388	0.0903525	0	1	1	-0.382015	0.0905018	0	1	1	-0.227255	0.0903211	0	1	1	-0.556731	0.0904704	0	1	1	-0.329476	0.080954	0	1	1
PTmerged727	chr6	115814043	115822003	+	827.589	-0.36767	0.154868	0	1	1	0.17659	0.139132	0	1	1	0.454606	0.138792	0	1	1	0.54426	0.141091	0	1	1	0.822276	0.140755	0	1	1	0.278016	0.12323	0	1	1
PTmerged728	chr6	119568408	119576206	-	782.886	0.0844271	0.105979	0	1	1	0.151043	0.0957372	0	1	1	0.404275	0.0952547	0	1	1	0.066616	0.0958708	0	1	1	0.319848	0.095389	0	1	1	0.253232	0.0838632	0	1	1
PTmerged729	chr6	120883984	120895830	+	1254.96	-0.0252778	0.0985139	0	1	1	-0.0858097	0.0895026	0	1	1	-0.050404	0.0896115	0	1	1	-0.0605319	0.0899416	0	1	1	-0.0251263	0.09005	0	1	1	0.0354056	0.080092	0	1	1
PTmerged730	chr6	120885484	120895685	.	1231.96	-0.0266245	0.098311	0	1	1	-0.0871493	0.0893073	0	1	1	-0.0481983	0.0894109	0	1	1	-0.0605248	0.0897602	0	1	1	-0.0215737	0.0898633	0	1	1	0.038951	0.0799135	0	1	1
PTmerged731	chr6	122486746	122491283	+	544.122	0.00907996	0.149688	0	1	1	0.229943	0.135084	0	1	1	0.169456	0.135525	0	1	1	0.220863	0.135638	0	1	1	0.160376	0.136078	0	1	1	-0.0604874	0.119827	0	1	1
PTmerged732	chr6	122496760	122506601	+	130.226	-0.853853	0.268367	0	1	1	0.663707	0.220223	0	1	1	0.873744	0.219449	0	1	1	1.51756	0.242323	2.13583	0.0326932	0.77283	1.7276	0.241619	3.01134	0.00260097	0.0539861	0.210037	0.186701	0	1	1
PTmerged733	chr6	124818452	124824736	+	1652.75	-0.0070692	0.102915	0	1	1	0.0337909	0.0935053	0	1	1	-0.203625	0.0940031	0	1	1	0.0408601	0.0937789	0	1	1	-0.196555	0.0942752	0	1	1	-0.237416	0.0839019	0	1	1
PTmerged734	chr6	124955718	124964346	-	3496.48	0.267691	0.0809864	0	1	1	0.0159331	0.0739921	0	1	1	0.0250512	0.0740644	0	1	1	-0.251758	0.0737688	0	1	1	-0.242639	0.0738414	0	1	1	0.00911816	0.0660952	0	1	1
PTmerged735	chr6	127125786	127131189	-	328.01	-0.415467	0.199087	0	1	1	0.2706	0.177516	0	1	1	-0.61097	0.181476	0	1	1	0.686068	0.181069	0	1	1	-0.195503	0.184954	0	1	1	-0.881571	0.161506	0	1	1
PTmerged736	chr6	127770717	127854115	.	49208.7	0.208768	0.0993315	0	1	1	0.660339	0.090641	0	1	1	0.652767	0.0906452	0	1	1	0.451571	0.0906301	0	1	1	0.443998	0.0906343	0	1	1	-0.00757234	0.0810161	0	1	1
PTmerged737	chr6	128165551	128207767	-	11290.1	-1.15073	0.111438	-1.3526	0.176184	1	0.429884	0.101016	0	1	1	0.541974	0.101012	0	1	1	1.58061	0.10174	5.70686	1.15078e-08	4.45144e-07	1.6927	0.101736	6.80886	9.83743e-12	3.48819e-10	0.11209	0.0901998	0	1	1
PTmerged738	chr6	128438400	128453991	+	6926.59	0.563447	0.0663892	0	1	1	0.246275	0.0607269	0	1	1	0.443114	0.0606672	0	1	1	-0.317172	0.0602997	0	1	1	-0.120334	0.0602396	0	1	1	0.196838	0.0539355	0	1	1
PTmerged739	chr6	134446568	134450953	-	498.207	-0.309132	0.137732	0	1	1	-0.135638	0.12385	0	1	1	-0.669716	0.126377	0	1	1	0.173494	0.126181	0	1	1	-0.360584	0.128663	0	1	1	-0.534079	0.113678	0	1	1
PTmerged740	chr6	136603956	136613940	+	1939.92	0.211056	0.0941489	0	1	1	-0.0282358	0.0860039	0	1	1	-0.0178148	0.0861147	0	1	1	-0.239292	0.0857824	0	1	1	-0.228871	0.0858935	0	1	1	0.010421	0.0768788	0	1	1
PTmerged741	chr6	140592019	140599232	+	659.736	0.121451	0.118254	0	1	1	0.317649	0.106555	0	1	1	0.198173	0.1072	0	1	1	0.196197	0.106478	0	1	1	0.076722	0.107123	0	1	1	-0.119475	0.094049	0	1	1
PTmerged742	chr6	148647998	148659755	-	243.928	-0.163118	0.265018	0	1	1	-0.0253379	0.23997	0	1	1	0.239377	0.239301	0	1	1	0.13778	0.241873	0	1	1	0.402495	0.241209	0	1	1	0.264715	0.213384	0	1	1
PTmerged743	chr7	6582194	6656010	-	735.528	0.112502	0.111641	0	1	1	-1.26697	0.109218	-2.44439	0.0145099	0.493916	1.38165	0.0980051	3.89418	9.8532e-05	0.0024662	-1.37947	0.109192	-3.47526	0.000510353	0.0155111	1.26915	0.097977	2.74704	0.00601353	0.108883	2.64862	0.0952068	17.3162	3.55134e-67	4.31742e-65
PTmerged744	chr7	6607808	6656010	.	650.59	0.27758	0.116957	0	1	1	-1.27293	0.116344	-2.3459	0.018981	0.598252	1.55872	0.102825	5.43366	5.52109e-08	1.67802e-06	-1.55051	0.115223	-4.77778	1.77242e-06	6.2847e-05	1.28114	0.101555	2.7683	0.00563489	0.106562	2.83165	0.100849	18.1623	1.02565e-73	1.45471e-71
PTmerged745	chr7	16561491	16565314	-	3326.17	-0.0653952	0.0817297	0	1	1	-0.239405	0.0745149	0	1	1	-0.0191762	0.0743873	0	1	1	-0.174009	0.0747701	0	1	1	0.0462189	0.0746429	0	1	1	0.220228	0.0666656	0	1	1
PTmerged746	chr7	24217791	24228967	-	146.734	0.410712	0.211973	0	1	1	0.762617	0.1894	0	1	1	0.800576	0.189761	0	1	1	0.351905	0.183965	0	1	1	0.389864	0.184337	0	1	1	0.0379584	0.15786	0	1	1
PTmerged747	chr7	24533016	24540792	+	211.829	-0.247341	0.176527	0	1	1	0.0820435	0.156244	0	1	1	-0.00668412	0.157422	0	1	1	0.329384	0.160555	0	1	1	0.240657	0.161701	0	1	1	-0.0887276	0.139276	0	1	1
PTmerged748	chr7	25619390	25628225	+	1310.22	-0.199496	0.109355	0	1	1	0.281015	0.0982464	0	1	1	0.220895	0.0984885	0	1	1	0.480511	0.099298	0	1	1	0.420391	0.0995376	0	1	1	-0.0601199	0.0871869	0	1	1
PTmerged749	chr7	27675055	27687904	+	NA	NA	NA	NA	NA	NA	NA	NA	NA	NA	NA	NA	NA	NA	NA	NA	NA	NA	NA	NA	NA	NA	NA	NA	NA	NA	NA	NA	NA	NA	NA
PTmerged750	chr7	28187994	28200511	+	811.953	-0.390316	0.145283	0	1	1	-0.0488718	0.13046	0	1	1	0.827741	0.128887	0	1	1	0.341444	0.132846	0	1	1	1.21806	0.131302	1.66073	0.0967667	1	0.876613	0.114686	0	1	1
PTmerged751	chr7	28188775	28197788	.	709.981	-0.363024	0.137975	0	1	1	-0.0385501	0.123464	0	1	1	0.814494	0.121616	0	1	1	0.324474	0.126158	0	1	1	1.17752	0.12435	1.42757	0.153416	1	0.853044	0.108024	0	1	1
PTmerged752	chr7	30130078	30134307	+	780.659	-0.0133817	0.103495	0	1	1	-0.0170856	0.0936317	0	1	1	0.0519908	0.0936901	0	1	1	-0.00370385	0.094266	0	1	1	0.0653725	0.094324	0	1	1	0.0690764	0.083383	0	1	1
PTmerged753	chr7	30133341	30134307	.	545.084	-0.091285	0.111206	0	1	1	-0.0904649	0.100277	0	1	1	-0.0543791	0.100497	0	1	1	0.000820156	0.101635	0	1	1	0.0369059	0.101852	0	1	1	0.0360858	0.0897919	0	1	1
PTmerged754	chr7	35045852	35053483	-	3755.47	0.142043	0.0980313	0	1	1	0.23537	0.0892754	0	1	1	0.110346	0.089418	0	1	1	0.0933272	0.0892358	0	1	1	-0.0316964	0.0893784	0	1	1	-0.125024	0.0796773	0	1	1
PTmerged755	chr7	38446033	38454850	+	NA	NA	NA	NA	NA	NA	NA	NA	NA	NA	NA	NA	NA	NA	NA	NA	NA	NA	NA	NA	NA	NA	NA	NA	NA	NA	NA	NA	NA	NA	NA
PTmerged756	chr7	41120911	41124791	-	534.422	1.78197	0.159109	4.91468	8.89296e-07	4.72994e-05	3.87314	0.143341	20.0441	2.27419e-89	4.83835e-87	-3.16275	0.28519	-7.58352	3.36291e-14	1.50623e-12	2.09117	0.115612	9.43827	3.78979e-21	2.6876e-19	-4.94471	0.27231	-14.4861	1.48289e-47	2.52389e-45	-7.03589	0.263408	-22.9146	3.32443e-116	1.41454e-113
PTmerged757	chr7	41151081	41178539	-	562.336	0.494892	0.141467	0	1	1	-3.21819	0.150609	-14.7282	4.25074e-49	6.02896e-47	-1.62009	0.135783	-4.56678	4.95277e-06	0.000131713	-3.71309	0.149714	-18.1218	2.14588e-73	3.04358e-71	-2.11498	0.13479	-8.27201	1.31716e-16	7.47267e-15	1.5981	0.144355	4.1433	3.42345e-05	0.000971117
PTmerged758	chr7	41276063	41295925	-	562.853	-3.57823	0.132189	-19.5041	1.01298e-84	8.62046e-82	-8.15491	0.286276	-24.993	7.28573e-138	2.06672e-135	-7.79584	0.264016	-25.7402	4.14491e-146	1.76366e-143	-4.57668	0.294645	-12.1389	6.56665e-34	6.20913e-32	-4.21761	0.273067	-11.7832	4.76468e-32	5.79249e-30	0.359069	0.372889	0	1	1
PTmerged759	chr7	43189494	43202016	+	NA	NA	NA	NA	NA	NA	NA	NA	NA	NA	NA	NA	NA	NA	NA	NA	NA	NA	NA	NA	NA	NA	NA	NA	NA	NA	NA	NA	NA	NA	NA
PTmerged760	chr7	45779056	45784013	-	129.768	-0.359342	0.240862	0	1	1	-0.389296	0.216948	0	1	1	-0.0401955	0.214751	0	1	1	-0.0299546	0.223129	0	1	1	0.319146	0.220993	0	1	1	0.349101	0.194654	0	1	1
PTmerged761	chr7	45832026	45842314	+	1319.83	0.10034	0.102649	0	1	1	-0.87659	0.095175	0	1	1	-0.718352	0.095003	0	1	1	-0.976929	0.0951927	0	1	1	-0.818692	0.0950208	0	1	1	0.158237	0.0868926	0	1	1
PTmerged762	chr7	52885256	52922199	+	NA	NA	NA	NA	NA	NA	NA	NA	NA	NA	NA	NA	NA	NA	NA	NA	NA	NA	NA	NA	NA	NA	NA	NA	NA	NA	NA	NA	NA	NA	NA
PTmerged763	chr7	69870739	69959943	.	35176.1	0.127761	0.107705	0	1	1	0.513263	0.0982783	0	1	1	0.424655	0.098289	0	1	1	0.385501	0.0982758	0	1	1	0.296894	0.0982864	0	1	1	-0.0886077	0.0878547	0	1	1
PTmerged764	chr7	69884535	69891424	-	3043.48	0.252421	0.0979883	0	1	1	0.544726	0.0890511	0	1	1	0.304319	0.0893108	0	1	1	0.292305	0.0888211	0	1	1	0.0518979	0.0890815	0	1	1	-0.240407	0.0791449	0	1	1
PTmerged765	chr7	69925155	69938614	+	4912.19	0.0667445	0.118034	0	1	1	0.528267	0.107417	0	1	1	0.501649	0.107461	0	1	1	0.461523	0.107454	0	1	1	0.434904	0.107498	0	1	1	-0.0266187	0.0957189	0	1	1
PTmerged766	chr7	73092928	73165265	+	30466.1	-0.0218341	0.0994863	0	1	1	0.553277	0.0907383	0	1	1	0.589456	0.090742	0	1	1	0.575111	0.0907615	0	1	1	0.61129	0.0907652	0	1	1	0.0361787	0.0810816	0	1	1
PTmerged767	chr7	73093062	73165705	.	30467.1	-0.0216397	0.0994959	0	1	1	0.553371	0.0907471	0	1	1	0.589682	0.0907508	0	1	1	0.575011	0.0907702	0	1	1	0.611321	0.0907739	0	1	1	0.0363107	0.0810895	0	1	1
PTmerged768	chr7	73623821	73629713	+	56.8047	-0.593262	0.411394	0	1	1	0.49482	0.349562	0	1	1	0.997811	0.345625	0	1	1	1.08808	0.371331	0.237204	0.812499	1	1.59107	0.367627	1.6078	0.107878	1	0.502991	0.296813	0	1	1
PTmerged769	chr7	73745380	73853974	.	42970.2	0.06275	0.104724	0	1	1	0.56281	0.0955526	0	1	1	0.619554	0.0955541	0	1	1	0.50006	0.095558	0	1	1	0.556804	0.0955595	0	1	1	0.0567445	0.0854101	0	1	1
PTmerged770	chr7	73746390	73755971	-	110.251	0.258325	0.243278	0	1	1	0.826398	0.213141	0	1	1	1.31734	0.209866	1.51209	0.130512	1	0.568073	0.209307	0	1	1	1.05901	0.205971	0.286497	0.774497	1	0.490938	0.16932	0	1	1
PTmerged771	chr7	73759043	73765120	-	66.4303	-0.583328	0.315044	0	1	1	0.485836	0.258518	0	1	1	1.00551	0.25376	0.0217088	0.98268	1	1.06916	0.282894	0.244487	0.806854	1	1.58884	0.278552	2.11392	0.0345218	0.545328	0.519673	0.212533	0	1	1
PTmerged772	chr7	73832295	73842085	+	3718.66	0.360521	0.0975333	0	1	1	0.476988	0.0888418	0	1	1	0.629638	0.0888001	0	1	1	0.116467	0.0884997	0	1	1	0.269117	0.0884578	0	1	1	0.15265	0.0787713	0	1	1
PTmerged773	chr7	73864804	73869612	+	68.5595	-0.23186	0.332996	0	1	1	0.275903	0.291328	0	1	1	0.899852	0.285914	0	1	1	0.507762	0.300234	0	1	1	1.13171	0.294983	0.446504	0.655233	1	0.623949	0.246983	0	1	1
PTmerged774	chr7	75747678	75755195	+	392.058	-0.0252261	0.145141	0	1	1	-0.0120837	0.131202	0	1	1	0.0299704	0.131405	0	1	1	0.0131425	0.132189	0	1	1	0.0551965	0.132391	0	1	1	0.0420541	0.116943	0	1	1
PTmerged775	chr7	75765753	75785008	-	952.737	-0.309531	0.152195	0	1	1	0.0599861	0.137619	0	1	1	-0.254792	0.138321	0	1	1	0.369517	0.13886	0	1	1	0.0547393	0.139556	0	1	1	-0.314778	0.123496	0	1	1
PTmerged776	chr7	79358085	79367047	+	3943.42	0.121002	0.121179	0	1	1	-0.512196	0.110835	0	1	1	-0.68157	0.111002	0	1	1	-0.633198	0.110826	0	1	1	-0.802573	0.110994	0	1	1	-0.169375	0.0995974	0	1	1
PTmerged777	chr7	79359970	79367047	.	3776.21	0.12481	0.123468	0	1	1	-0.51822	0.112935	0	1	1	-0.691831	0.11311	0	1	1	-0.64303	0.112924	0	1	1	-0.816641	0.113099	0	1	1	-0.173611	0.101496	0	1	1
PTmerged778	chr7	79874388	79883031	-	495.895	-0.0348225	0.131594	0	1	1	-0.0723419	0.119243	0	1	1	-0.232141	0.120246	0	1	1	-0.0375194	0.120108	0	1	1	-0.197319	0.121104	0	1	1	-0.159799	0.107555	0	1	1
PTmerged779	chr7	81208035	81215025	-	4082.93	0.540823	0.0849191	0	1	1	-0.217294	0.0779758	0	1	1	-0.0428851	0.0779039	0	1	1	-0.758116	0.0775297	0	1	1	-0.583708	0.0774573	0	1	1	0.174409	0.0697755	0	1	1
PTmerged780	chr7	81604329	81611344	-	28.385	0.515285	0.464523	0	1	1	0.00351103	0.43102	0	1	1	-0.131348	0.43566	0	1	1	-0.511774	0.419675	0	1	1	-0.646633	0.424438	0	1	1	-0.134859	0.387486	0	1	1
PTmerged781	chr7	81885567	81895043	-	993.029	0.149112	0.0987299	0	1	1	0.0263041	0.0898992	0	1	1	-0.203494	0.0907598	0	1	1	-0.122808	0.089737	0	1	1	-0.352606	0.0905991	0	1	1	-0.229798	0.0808856	0	1	1
PTmerged782	chr7	82165417	82176002	.	1408.84	-0.261917	0.100106	0	1	1	-0.459881	0.09116	0	1	1	-0.156381	0.0907478	0	1	1	-0.197965	0.0921772	0	1	1	0.105535	0.0917695	0	1	1	0.3035	0.0819175	0	1	1
PTmerged783	chr7	82170034	82177067	-	1470.41	-0.0341976	0.0999132	0	1	1	-0.246816	0.0911194	0	1	1	0.124125	0.0906199	0	1	1	-0.212618	0.0915158	0	1	1	0.158323	0.0910185	0	1	1	0.370941	0.0812678	0	1	1
PTmerged786	chr7	97722288	97728200	.	3069.27	-0.00822203	0.0706115	0	1	1	-0.408761	0.0646523	0	1	1	-0.0753136	0.0643431	0	1	1	-0.400539	0.0648548	0	1	1	-0.0670915	0.0645465	0	1	1	0.333448	0.0579671	0	1	1
PTmerged787	chr7	99917175	99928848	-	3076.77	0.0396693	0.075652	0	1	1	-0.0521937	0.068889	0	1	1	0.0169054	0.0689092	0	1	1	-0.091863	0.0690097	0	1	1	-0.0227639	0.0690298	0	1	1	0.0690991	0.0615434	0	1	1
PTmerged788	chr7	100835349	100843018	+	378.551	-0.132998	0.141447	0	1	1	-0.23553	0.128236	0	1	1	-0.343759	0.129228	0	1	1	-0.102532	0.129946	0	1	1	-0.210761	0.130926	0	1	1	-0.108229	0.116528	0	1	1
PTmerged789	chr7	109027816	109035425	+	1166.49	0.462047	0.10513	0	1	1	0.116492	0.0964158	0	1	1	0.258823	0.0963011	0	1	1	-0.345555	0.0952299	0	1	1	-0.203224	0.0951138	0	1	1	0.142331	0.0853836	0	1	1
PTmerged790	chr7	109029037	109037004	.	1440.4	0.343318	0.0927436	0	1	1	0.126989	0.0847689	0	1	1	0.166791	0.0848601	0	1	1	-0.21633	0.0840423	0	1	1	-0.176527	0.0841343	0	1	1	0.0398026	0.0752527	0	1	1
PTmerged791	chr7	116328503	116336882	-	4387.37	0.243244	0.0870027	0	1	1	0.0306513	0.0794371	0	1	1	-0.401342	0.0798182	0	1	1	-0.212593	0.0793064	0	1	1	-0.644586	0.0796881	0	1	1	-0.431994	0.071351	0	1	1
PTmerged792	chr7	118841273	118846061	-	1920.99	-0.105513	0.083407	0	1	1	-0.200421	0.0758415	0	1	1	-0.291536	0.0761409	0	1	1	-0.0949079	0.0763542	0	1	1	-0.186023	0.0766515	0	1	1	-0.0911148	0.0683423	0	1	1
PTmerged793	chr7	119852078	119858047	-	2407.53	0.386175	0.0823068	0	1	1	-0.063195	0.0755019	0	1	1	-0.067961	0.0756288	0	1	1	-0.44937	0.0749759	0	1	1	-0.454136	0.0751037	0	1	1	-0.00476599	0.0675773	0	1	1
PTmerged794	chr7	121557039	121564954	-	240.332	0.0448103	0.179648	0	1	1	0.05864	0.162212	0	1	1	0.596803	0.159689	0	1	1	0.0138297	0.162921	0	1	1	0.551993	0.160409	0	1	1	0.538163	0.140607	0	1	1
PTmerged795	chr7	121641500	121649356	-	1061.66	-0.227769	0.11348	0	1	1	0.0324529	0.102241	0	1	1	0.0596185	0.102364	0	1	1	0.260222	0.103491	0	1	1	0.287387	0.103613	0	1	1	0.0271657	0.0911656	0	1	1
PTmerged796	chr7	122076033	122086004	+	972.489	0.0402953	0.0973776	0	1	1	0.139288	0.0879943	0	1	1	-0.230678	0.0892555	0	1	1	0.0989932	0.088288	0	1	1	-0.270973	0.089545	0	1	1	-0.369966	0.0792396	0	1	1
PTmerged797	chr7	125319733	125338917	-	6361.56	0.227679	0.0685722	0	1	1	0.424796	0.0623688	0	1	1	0.341002	0.0624618	0	1	1	0.197118	0.0622407	0	1	1	0.113324	0.062334	0	1	1	-0.083794	0.0554369	0	1	1
PTmerged798	chr7	125340659	125369453	.	9186.33	0.457441	0.0641173	0	1	1	-0.216189	0.0587557	0	1	1	-0.0932455	0.0587385	0	1	1	-0.67363	0.0585431	0	1	1	-0.550686	0.0585258	0	1	1	0.122944	0.0525973	0	1	1
PTmerged799	chr7	127021001	127026622	-	2876.29	0.246176	0.0897202	0	1	1	0.0400514	0.0819215	0	1	1	0.155082	0.0818942	0	1	1	-0.206125	0.0817018	0	1	1	-0.091094	0.0816744	0	1	1	0.115031	0.0730215	0	1	1
PTmerged800	chr7	127421717	127426609	+	492.254	0.43873	0.157289	0	1	1	0.173704	0.144004	0	1	1	0.157459	0.144349	0	1	1	-0.265027	0.142257	0	1	1	-0.281271	0.142606	0	1	1	-0.0162444	0.127804	0	1	1
PTmerged801	chr7	127659871	127667045	-	203.816	-0.22222	0.169554	0	1	1	-0.326837	0.153151	0	1	1	-0.119917	0.152236	0	1	1	-0.104617	0.156949	0	1	1	0.102303	0.156056	0	1	1	0.20692	0.138058	0	1	1
PTmerged802	chr7	127875830	127885676	+	14500.8	0.107914	0.117862	0	1	1	-0.17488	0.107602	0	1	1	0.0304114	0.107584	0	1	1	-0.282793	0.107602	0	1	1	-0.0775023	0.107584	0	1	1	0.205291	0.0962345	0	1	1
PTmerged803	chr7	132708023	132718642	-	541.448	-0.00226934	0.127062	0	1	1	0.114035	0.114553	0	1	1	0.0593067	0.11507	0	1	1	0.116304	0.115251	0	1	1	0.0615761	0.115765	0	1	1	-0.0547282	0.101879	0	1	1
PTmerged804	chr7	135243653	135256270	-	23.5737	-2.65154	0.88398	-1.8683	0.0617198	1	1.12936	0.50091	0.258243	0.796219	1	1.48527	0.497227	0.975957	0.329086	1	3.7809	0.834029	3.3343	0.000855147	0.0250942	4.13682	0.831822	3.77102	0.000162583	0.0037394	0.355916	0.401768	0	1	1
PTmerged805	chr7	135694581	135699926	-	1782.35	-0.200032	0.0996852	0	1	1	0.340416	0.0897033	0	1	1	-0.0336859	0.0903318	0	1	1	0.540448	0.0905201	0	1	1	0.166346	0.091143	0	1	1	-0.374102	0.0801036	0	1	1
PTmerged806	chr7	141878889	141884726	-	8017.12	0.102045	0.120007	0	1	1	-0.0597906	0.109534	0	1	1	-0.0556429	0.109557	0	1	1	-0.161835	0.109537	0	1	1	-0.157688	0.109559	0	1	1	0.0041477	0.0979755	0	1	1
PTmerged807	chr8	4228328	4240154	-	546.632	0.273564	0.11746	0	1	1	0.326911	0.106123	0	1	1	1.00914	0.103967	0.0879339	0.929929	1	0.0533474	0.104719	0	1	1	0.735579	0.102533	0	1	1	0.682231	0.089321	0	1	1
PTmerged808	chr8	4283722	4291300	-	2517.98	-0.109488	0.0977674	0	1	1	-0.0440563	0.0888774	0	1	1	-0.170111	0.0891012	0	1	1	0.0654319	0.0892378	0	1	1	-0.0606233	0.0894607	0	1	1	-0.126055	0.0796489	0	1	1
PTmerged809	chr8	13776562	13786251	-	2902.32	0.481186	0.07951	0	1	1	0.183612	0.0727766	0	1	1	0.347961	0.0726925	0	1	1	-0.297574	0.0720923	0	1	1	-0.133225	0.0720074	0	1	1	0.164349	0.0644955	0	1	1
PTmerged810	chr8	22067925	22073277	+	675.274	0.232148	0.121796	0	1	1	0.312131	0.110394	0	1	1	-0.0565446	0.11181	0	1	1	0.0799829	0.109757	0	1	1	-0.288692	0.111181	0	1	1	-0.368675	0.0985581	0	1	1
PTmerged811	chr8	22591508	22600821	+	1073.89	-0.0736578	0.0949762	0	1	1	-0.503756	0.0871859	0	1	1	0.086843	0.0858491	0	1	1	-0.430098	0.0878779	0	1	1	0.160501	0.0865518	0	1	1	0.590599	0.0779238	0	1	1
PTmerged812	chr8	22593841	22604593	.	621.405	0.331213	0.143725	0	1	1	-0.0359848	0.131811	0	1	1	0.381167	0.130869	0	1	1	-0.367198	0.130764	0	1	1	0.0499547	0.129815	0	1	1	0.417152	0.116487	0	1	1
PTmerged813	chr8	23219032	23227317	-	NA	NA	NA	NA	NA	NA	NA	NA	NA	NA	NA	NA	NA	NA	NA	NA	NA	NA	NA	NA	NA	NA	NA	NA	NA	NA	NA	NA	NA	NA	NA
PTmerged814	chr8	25151422	25163268	-	5490.46	-0.147775	0.083061	0	1	1	0.09186	0.0755143	0	1	1	-0.130892	0.0756851	0	1	1	0.239635	0.0757539	0	1	1	0.0168836	0.0759242	0	1	1	-0.222752	0.0675853	0	1	1
PTmerged815	chr8	25151422	25159817	.	5226.04	-0.157881	0.084527	0	1	1	0.0920831	0.0768351	0	1	1	-0.150767	0.0770233	0	1	1	0.249965	0.0770919	0	1	1	0.0071144	0.0772795	0	1	1	-0.24285	0.0687819	0	1	1
PTmerged816	chr8	33903528	33915299	-	283.506	0.1466	0.154728	0	1	1	0.0535751	0.140433	0	1	1	0.598439	0.137888	0	1	1	-0.0930248	0.140021	0	1	1	0.451839	0.137469	0	1	1	0.544864	0.121154	0	1	1
PTmerged817	chr8	34824865	34831660	-	4864.45	-0.303394	0.0917464	0	1	1	-0.254098	0.0835051	0	1	1	0.0334475	0.0833917	0	1	1	0.0492961	0.0838978	0	1	1	0.336841	0.0837849	0	1	1	0.287545	0.07467	0	1	1
PTmerged818	chr8	37087087	37107728	-	1802.41	0.474474	0.100964	0	1	1	0.313683	0.0922117	0	1	1	-1.86727	0.0976295	-8.88326	6.49267e-19	3.06959e-17	-0.160791	0.091548	0	1	1	-2.34174	0.0970029	-13.832	1.63448e-43	2.31823e-41	-2.18095	0.0878572	-13.4417	3.44308e-41	2.44172e-39
PTmerged819	chr8	66511218	66522776	+	6216.87	0.112266	0.0628433	0	1	1	-0.289069	0.0574814	0	1	1	-0.441114	0.0576574	0	1	1	-0.401335	0.057478	0	1	1	-0.553379	0.057654	0	1	1	-0.152044	0.0517573	0	1	1
PTmerged821	chr8	69823178	69834226	+	944.395	0.472455	0.114951	0	1	1	0.116633	0.105459	0	1	1	0.178281	0.105521	0	1	1	-0.355823	0.104106	0	1	1	-0.294175	0.104168	0	1	1	0.0616482	0.0935895	0	1	1
PTmerged822	chr8	70005998	70019903	-	2316.02	0.280576	0.0782549	0	1	1	0.0617068	0.071491	0	1	1	-0.127742	0.0718981	0	1	1	-0.21887	0.0711219	0	1	1	-0.408318	0.071531	0	1	1	-0.189448	0.0640611	0	1	1
PTmerged823	chr8	70382379	70388150	-	173.611	0.0797082	0.195903	0	1	1	-0.0315215	0.1779	0	1	1	0.0147723	0.178214	0	1	1	-0.11123	0.178243	0	1	1	-0.0649359	0.178556	0	1	1	0.0462937	0.158596	0	1	1
PTmerged824	chr8	70746248	70754166	.	36.3034	-0.912735	0.402529	0	1	1	-0.0131565	0.331572	0	1	1	0.245116	0.328666	0	1	1	0.899579	0.372171	0	1	1	1.15785	0.369584	0.427106	0.669302	1	0.258272	0.290693	0	1	1
PTmerged825	chr8	70942099	70961751	-	709.32	-0.28503	0.165531	0	1	1	-0.105103	0.149626	0	1	1	0.70039	0.148166	0	1	1	0.179927	0.151371	0	1	1	0.98542	0.149928	0	1	1	0.805493	0.132158	0	1	1
PTmerged826	chr8	71016003	71021794	-	NA	NA	NA	NA	NA	NA	NA	NA	NA	NA	NA	NA	NA	NA	NA	NA	NA	NA	NA	NA	NA	NA	NA	NA	NA	NA	NA	NA	NA	NA	NA
PTmerged827	chr8	79671301	79677700	.	4782.18	-0.0551581	0.104974	0	1	1	0.00788673	0.0956565	0	1	1	-0.162196	0.0957886	0	1	1	0.0630448	0.0957892	0	1	1	-0.107038	0.0959211	0	1	1	-0.170083	0.0856245	0	1	1
PTmerged828	chr8	79672223	79678002	+	4761.28	-0.0565205	0.104721	0	1	1	0.00828196	0.0954232	0	1	1	-0.163763	0.0955573	0	1	1	0.0648024	0.0955579	0	1	1	-0.107243	0.0956918	0	1	1	-0.172045	0.0854172	0	1	1
PTmerged829	chr8	84687815	84691873	+	967.126	0.493391	0.105545	0	1	1	0.0708932	0.0970527	0	1	1	-0.00587563	0.0974853	0	1	1	-0.422498	0.095605	0	1	1	-0.499267	0.0960441	0	1	1	-0.0767688	0.0866251	0	1	1
PTmerged830	chr8	84693603	84700919	+	1977.39	0.473037	0.0749476	0	1	1	0.0463327	0.0689008	0	1	1	-0.0217861	0.0691839	0	1	1	-0.426704	0.0679612	0	1	1	-0.494823	0.0682482	0	1	1	-0.0681187	0.0615466	0	1	1
PTmerged831	chr8	85848160	85855677	-	NA	NA	NA	NA	NA	NA	NA	NA	NA	NA	NA	NA	NA	NA	NA	NA	NA	NA	NA	NA	NA	NA	NA	NA	NA	NA	NA	NA	NA	NA	NA
PTmerged832	chr8	92185130	92205307	+	7034.7	0.488745	0.0898882	0	1	1	0.912583	0.0818407	0	1	1	0.918233	0.0818687	0	1	1	0.423839	0.0814988	0	1	1	0.429489	0.081527	0	1	1	0.00565018	0.072558	0	1	1
PTmerged833	chr8	93407450	93428135	-	NA	NA	NA	NA	NA	NA	NA	NA	NA	NA	NA	NA	NA	NA	NA	NA	NA	NA	NA	NA	NA	NA	NA	NA	NA	NA	NA	NA	NA	NA	NA
PTmerged834	chr8	93811671	93820711	+	3046.86	0.439619	0.100852	0	1	1	-0.132059	0.092425	0	1	1	0.15231	0.0922516	0	1	1	-0.571677	0.0920111	0	1	1	-0.287309	0.0918369	0	1	1	0.284369	0.0824942	0	1	1
PTmerged835	chr8	94013095	94023628	-	1943.57	0.346006	0.0944121	0	1	1	0.122226	0.0862688	0	1	1	-0.179426	0.0868406	0	1	1	-0.223781	0.0857695	0	1	1	-0.525433	0.0863446	0	1	1	-0.301652	0.0773566	0	1	1
PTmerged836	chr8	95807650	95814402	+	1309.43	0.0897605	0.115713	0	1	1	-0.193879	0.105733	0	1	1	0.178105	0.105246	0	1	1	-0.283639	0.105783	0	1	1	0.0883446	0.105297	0	1	1	0.371984	0.0942189	0	1	1
PTmerged837	chr8	104347099	104357874	-	569.574	-0.337308	0.130068	0	1	1	0.0876143	0.115845	0	1	1	-0.170971	0.117019	0	1	1	0.424922	0.118534	0	1	1	0.166337	0.119682	0	1	1	-0.258585	0.104049	0	1	1
PTmerged838	chr8	105764798	105773159	-	1091.42	-0.13722	0.0968583	0	1	1	-0.0699963	0.0874524	0	1	1	0.172467	0.0870875	0	1	1	0.0672241	0.0884743	0	1	1	0.309688	0.0881137	0	1	1	0.242464	0.0776557	0	1	1
PTmerged839	chr8	107010844	107022107	+	2268.61	-0.142357	0.084777	0	1	1	0.0893725	0.0766803	0	1	1	-0.221379	0.0772106	0	1	1	0.23173	0.0772277	0	1	1	-0.0790214	0.0777542	0	1	1	-0.310751	0.0688364	0	1	1
PTmerged840	chr8	107182816	107187203	+	2417.13	0.0311614	0.0885865	0	1	1	-0.676635	0.0814359	0	1	1	-0.661171	0.0815409	0	1	1	-0.707797	0.0815506	0	1	1	-0.692333	0.0816555	0	1	1	0.0154638	0.0738366	0	1	1
PTmerged841	chr8	109723452	109735497	-	5340.5	-0.125476	0.0740554	0	1	1	-0.157872	0.0674294	0	1	1	-0.0649314	0.0674258	0	1	1	-0.032396	0.0676702	0	1	1	0.0605445	0.0676666	0	1	1	0.0929405	0.0603431	0	1	1
PTmerged842	chr8	109723541	109735505	.	5338.25	-0.126293	0.073896	0	1	1	-0.157973	0.0672828	0	1	1	-0.0654618	0.0672794	0	1	1	-0.0316805	0.0675251	0	1	1	0.0608309	0.0675218	0	1	1	0.0925114	0.0602125	0	1	1
PTmerged843	chr8	110114552	110134839	+	3853.6	0.074819	0.0955235	0	1	1	0.532063	0.0866581	0	1	1	0.683103	0.0866197	0	1	1	0.457244	0.0867072	0	1	1	0.608284	0.0866689	0	1	1	0.15104	0.0767878	0	1	1
PTmerged844	chr8	110999179	111014415	-	6630.22	0.18995	0.0759203	0	1	1	0.0713789	0.0692597	0	1	1	0.385477	0.0691489	0	1	1	-0.118571	0.0691882	0	1	1	0.195527	0.0690773	0	1	1	0.314098	0.0616822	0	1	1
PTmerged845	chr8	111131321	111142887	+	1994	-0.0988544	0.080674	0	1	1	0.0053776	0.0730215	0	1	1	-0.189315	0.0734747	0	1	1	0.104232	0.0735498	0	1	1	-0.090461	0.0739999	0	1	1	-0.194693	0.065573	0	1	1
PTmerged846	chr8	111131911	111143503	.	1999.56	-0.103551	0.0806215	0	1	1	-0.00316397	0.0729774	0	1	1	-0.18307	0.0734058	0	1	1	0.100387	0.0735167	0	1	1	-0.079519	0.073942	0	1	1	-0.179906	0.0655232	0	1	1
PTmerged847	chr8	111860282	111869729	-	1237.73	0.0953938	0.102488	0	1	1	0.348231	0.0925862	0	1	1	0.0936657	0.0932458	0	1	1	0.252837	0.0926324	0	1	1	-0.00172804	0.0932917	0	1	1	-0.254565	0.0822911	0	1	1
PTmerged848	chr8	116963655	116970077	-	476.413	-0.565273	0.168988	0	1	1	-0.296337	0.151543	0	1	1	0.210396	0.150252	0	1	1	0.268936	0.155506	0	1	1	0.775668	0.154248	0	1	1	0.506732	0.13491	0	1	1
PTmerged849	chr8	117013215	117019685	+	82.1378	0.826214	0.26574	0	1	1	1.17782	0.239678	0.741897	0.45815	1	0.328907	0.250136	0	1	1	0.351602	0.222183	0	1	1	-0.497307	0.233426	0	1	1	-0.848909	0.203262	0	1	1
PTmerged850	chr8	117202968	117219380	+	1021.23	-0.0617959	0.104905	0	1	1	0.115234	0.0945777	0	1	1	0.281452	0.0944002	0	1	1	0.17703	0.0953113	0	1	1	0.343248	0.0951352	0	1	1	0.166218	0.08361	0	1	1
PTmerged851	chr8	120652632	120659058	-	546.351	0.0915202	0.127507	0	1	1	-0.00818249	0.115942	0	1	1	-0.316841	0.117477	0	1	1	-0.0997027	0.116035	0	1	1	-0.408361	0.117569	0	1	1	-0.308659	0.104914	0	1	1
PTmerged852	chr8	120668267	120676499	+	7543.69	0.169008	0.0892791	0	1	1	-0.210838	0.0815617	0	1	1	-0.474936	0.0817126	0	1	1	-0.379846	0.0815301	0	1	1	-0.643944	0.081681	0	1	1	-0.264098	0.0731665	0	1	1
PTmerged853	chr8	121597052	121603979	-	1579.94	-0.0310944	0.0773177	0	1	1	-0.145763	0.0702784	0	1	1	-0.316012	0.0708486	0	1	1	-0.114668	0.0707132	0	1	1	-0.284917	0.0712799	0	1	1	-0.170249	0.0635755	0	1	1
PTmerged854	chr8	121907603	121920759	+	2535.63	-0.415142	0.0876748	0	1	1	0.242442	0.0787712	0	1	1	-0.30528	0.0794855	0	1	1	0.657584	0.0798549	0	1	1	0.109862	0.0805595	0	1	1	-0.547722	0.0707663	0	1	1
PTmerged855	chr8	122887057	122897682	-	1797.29	0.136655	0.0845811	0	1	1	0.103689	0.0768927	0	1	1	0.166338	0.0769335	0	1	1	-0.0329653	0.0768129	0	1	1	0.0296829	0.0768538	0	1	1	0.0626483	0.068301	0	1	1
PTmerged856	chr8	124733057	124738031	+	140.617	0.463863	0.208842	0	1	1	0.86888	0.186485	0	1	1	0.404084	0.190908	0	1	1	0.405018	0.180158	0	1	1	-0.0597791	0.184732	0	1	1	-0.464797	0.159021	0	1	1
PTmerged857	chr8	124835076	124841839	-	662.346	0.21716	0.116	0	1	1	0.248292	0.105179	0	1	1	-0.0594412	0.106497	0	1	1	0.0311326	0.104587	0	1	1	-0.276601	0.105913	0	1	1	-0.307734	0.0939372	0	1	1
PTmerged858	chr8	124888534	124899509	.	7166.07	0.106321	0.0751789	0	1	1	-0.0769299	0.0686087	0	1	1	-0.0566884	0.0686414	0	1	1	-0.183251	0.0686103	0	1	1	-0.163009	0.0686429	0	1	1	0.0202415	0.0613771	0	1	1
PTmerged859	chr8	124889231	124899076	-	6782.73	0.0842005	0.0771395	0	1	1	-0.0921155	0.0703917	0	1	1	-0.0831491	0.070431	0	1	1	-0.176316	0.0704099	0	1	1	-0.16735	0.0704492	0	1	1	0.00896638	0.0629887	0	1	1
PTmerged860	chr9	3178777	3191060	-	NA	NA	NA	NA	NA	NA	NA	NA	NA	NA	NA	NA	NA	NA	NA	NA	NA	NA	NA	NA	NA	NA	NA	NA	NA	NA	NA	NA	NA	NA	NA
PTmerged861	chr9	3211021	3216031	+	NA	NA	NA	NA	NA	NA	NA	NA	NA	NA	NA	NA	NA	NA	NA	NA	NA	NA	NA	NA	NA	NA	NA	NA	NA	NA	NA	NA	NA	NA	NA
PTmerged862	chr9	3385059	3391141	+	480.318	0.136738	0.126226	0	1	1	0.313579	0.11367	0	1	1	-0.230455	0.116383	0	1	1	0.176841	0.113473	0	1	1	-0.367193	0.11619	0	1	1	-0.544034	0.102411	0	1	1
PTmerged863	chr9	3385727	3391145	.	351.451	0.187476	0.151652	0	1	1	0.24584	0.137256	0	1	1	-0.147535	0.139595	0	1	1	0.0583639	0.136641	0	1	1	-0.335011	0.13899	0	1	1	-0.393375	0.123123	0	1	1
PTmerged865	chr9	14325673	14333483	+	2921.83	-0.280772	0.0798329	0	1	1	-0.217478	0.0723972	0	1	1	0.0159994	0.0722385	0	1	1	0.0632943	0.0731062	0	1	1	0.296772	0.0729491	0	1	1	0.233478	0.0647273	0	1	1
PTmerged866	chr9	21589881	21597648	+	1803.92	0.183884	0.0770911	0	1	1	0.0147933	0.0703092	0	1	1	0.0184718	0.0704653	0	1	1	-0.169091	0.0700902	0	1	1	-0.165412	0.0702468	0	1	1	0.00367841	0.0627292	0	1	1
PTmerged867	chr9	27344469	27357946	+	441.699	-0.472769	0.127914	0	1	1	-0.224345	0.113276	0	1	1	0.152711	0.111987	0	1	1	0.248424	0.118044	0	1	1	0.62548	0.116808	0	1	1	0.377056	0.100566	0	1	1
PTmerged868	chr9	31066272	31076757	+	4385.78	-0.29766	0.0820964	0	1	1	-0.0755211	0.0745309	0	1	1	-0.30878	0.0747614	0	1	1	0.222139	0.0749945	0	1	1	-0.0111194	0.0752236	0	1	1	-0.233259	0.0668852	0	1	1
PTmerged869	chr9	31274049	31281661	.	307.728	0.369195	0.140871	0	1	1	0.0550098	0.129551	0	1	1	0.296742	0.128648	0	1	1	-0.314185	0.127042	0	1	1	-0.0724531	0.126122	0	1	1	0.241732	0.113338	0	1	1
PTmerged870	chr9	32257209	32265027	+	777.39	-0.0972686	0.108219	0	1	1	0.0139806	0.0975282	0	1	1	0.00122345	0.0978292	0	1	1	0.111249	0.0985741	0	1	1	0.0984921	0.0988719	0	1	1	-0.0127572	0.0870402	0	1	1
PTmerged871	chr9	37267177	37279712	-	1106.95	-0.214335	0.0971625	0	1	1	-0.426695	0.0884708	0	1	1	-0.14149	0.0879765	0	1	1	-0.21236	0.0896306	0	1	1	0.0728455	0.0891427	0	1	1	0.285205	0.0795799	0	1	1
PTmerged872	chr9	50889647	50895449	-	1507.45	0.0381784	0.0828088	0	1	1	-0.154538	0.075494	0	1	1	-0.270694	0.0759359	0	1	1	-0.192716	0.0757064	0	1	1	-0.308872	0.076147	0	1	1	-0.116156	0.0681205	0	1	1
PTmerged873	chr9	51844557	51857651	+	2840.19	0.194276	0.0926493	0	1	1	0.131578	0.0844425	0	1	1	0.100245	0.0845564	0	1	1	-0.0626981	0.0843057	0	1	1	-0.0940311	0.0844198	0	1	1	-0.031333	0.0753217	0	1	1
PTmerged874	chr9	54197169	54297919	.	35183	0.0755462	0.108477	0	1	1	0.684457	0.0989632	0	1	1	0.664413	0.0989693	0	1	1	0.608911	0.098968	0	1	1	0.588867	0.0989741	0	1	1	-0.0200441	0.0884435	0	1	1
PTmerged875	chr9	54272870	54298306	+	1508.81	0.380489	0.14034	0	1	1	0.358598	0.127961	0	1	1	0.550727	0.127843	0	1	1	-0.0218902	0.127358	0	1	1	0.170238	0.12724	0	1	1	0.192128	0.113439	0	1	1
PTmerged876	chr9	56202018	56206981	-	433.811	-0.24753	0.154834	0	1	1	-0.296046	0.140283	0	1	1	-0.322523	0.14074	0	1	1	-0.0485159	0.142329	0	1	1	-0.0749925	0.14278	0	1	1	-0.0264767	0.126854	0	1	1
PTmerged877	chr9	62790562	62796935	-	7532.74	0.408276	0.0949342	0	1	1	-0.0769165	0.0867739	0	1	1	-0.283426	0.0868913	0	1	1	-0.485192	0.0866234	0	1	1	-0.691702	0.086741	0	1	1	-0.20651	0.0777253	0	1	1
PTmerged878	chr9	62790562	62797031	.	8175.39	0.413126	0.0958689	0	1	1	-0.0772012	0.0876192	0	1	1	-0.290253	0.087729	0	1	1	-0.490327	0.08748	0	1	1	-0.703378	0.0875899	0	1	1	-0.213051	0.0784746	0	1	1
PTmerged879	chr9	65692000	65698126	-	385.361	-0.323839	0.218548	0	1	1	-0.418	0.198601	0	1	1	0.373454	0.196468	0	1	1	-0.0941609	0.200923	0	1	1	0.697294	0.198814	0	1	1	0.791454	0.176653	0	1	1
PTmerged880	chr9	66040513	66044919	+	857.952	-0.181631	0.0988032	0	1	1	0.0641866	0.0883494	0	1	1	0.13439	0.0884001	0	1	1	0.245817	0.0899092	0	1	1	0.316021	0.089959	0	1	1	0.0702034	0.0783337	0	1	1
PTmerged881	chr9	66114024	66118934	-	178.642	0.499981	0.17217	0	1	1	-0.0797915	0.160999	0	1	1	0.317639	0.158361	0	1	1	-0.579772	0.155963	0	1	1	-0.182341	0.153238	0	1	1	0.397431	0.14057	0	1	1
PTmerged882	chr9	67679231	67773055	.	49597.4	-0.143602	0.101976	0	1	1	0.635935	0.0930286	0	1	1	0.520905	0.0930373	0	1	1	0.779537	0.0930564	0	1	1	0.664507	0.0930651	0	1	1	-0.11503	0.0831642	0	1	1
PTmerged883	chr9	75414527	75423362	+	1371.64	0.166146	0.100057	0	1	1	0.231172	0.09045	0	1	1	1.93111	0.0875329	10.6372	2.00034e-26	1.41857e-24	0.0650258	0.0901296	0	1	1	1.76496	0.0872018	8.77229	1.75072e-18	1.24155e-16	1.69993	0.0759864	9.21129	3.2222e-20	1.82806e-18
PTmerged884	chr9	75567045	75571991	-	195.943	-0.432216	0.189536	0	1	1	-0.0461192	0.1662	0	1	1	0.459657	0.163467	0	1	1	0.386097	0.17374	0	1	1	0.891874	0.171128	0	1	1	0.505777	0.144857	0	1	1
PTmerged885	chr9	83597296	83601690	+	640.629	0.214682	0.146013	0	1	1	0.0330269	0.133252	0	1	1	-0.0356675	0.133688	0	1	1	-0.181655	0.1328	0	1	1	-0.250349	0.133238	0	1	1	-0.0686945	0.119116	0	1	1
PTmerged886	chr9	88600082	88632341	+	NA	NA	NA	NA	NA	NA	NA	NA	NA	NA	NA	NA	NA	NA	NA	NA	NA	NA	NA	NA	NA	NA	NA	NA	NA	NA	NA	NA	NA	NA	NA
PTmerged887	chr9	89027808	89066346	-	NA	NA	NA	NA	NA	NA	NA	NA	NA	NA	NA	NA	NA	NA	NA	NA	NA	NA	NA	NA	NA	NA	NA	NA	NA	NA	NA	NA	NA	NA	NA
PTmerged888	chr9	106685008	106694862	-	1355.22	-0.0986949	0.088646	0	1	1	-0.0382989	0.0801431	0	1	1	0.0507089	0.0801401	0	1	1	0.060396	0.0808789	0	1	1	0.149404	0.0808759	0	1	1	0.0890078	0.0714544	0	1	1
PTmerged889	chr9	106686304	106694862	.	1132.86	-0.138772	0.0946722	0	1	1	-0.0400782	0.0854022	0	1	1	0.105855	0.0852664	0	1	1	0.0986941	0.0864076	0	1	1	0.244627	0.0862734	0	1	1	0.145933	0.0759856	0	1	1
PTmerged890	chr9	106878916	106886009	.	2176.21	0.0734963	0.0770504	0	1	1	0.108088	0.0699197	0	1	1	0.0432742	0.0701484	0	1	1	0.0345915	0.0700078	0	1	1	-0.0302221	0.0702362	0	1	1	-0.0648137	0.0623307	0	1	1
PTmerged891	chr9	107545978	107552653	+	10146	0.502433	0.118337	0	1	1	0.180947	0.108067	0	1	1	0.0151808	0.108123	0	1	1	-0.321485	0.107938	0	1	1	-0.487252	0.107994	0	1	1	-0.165767	0.0966311	0	1	1
PTmerged892	chr9	108040203	108052857	+	9235.46	0.274317	0.0706469	0	1	1	0.00378108	0.064527	0	1	1	0.126192	0.0645131	0	1	1	-0.270536	0.0644244	0	1	1	-0.148125	0.0644104	0	1	1	0.122411	0.0576321	0	1	1
PTmerged893	chr9	110546152	110553077	+	3369.39	0.00267777	0.0720564	0	1	1	-0.055744	0.0655676	0	1	1	-0.0438609	0.0656477	0	1	1	-0.0584218	0.0657446	0	1	1	-0.0465386	0.0658246	0	1	1	0.0118831	0.0586502	0	1	1
PTmerged894	chr9	114348565	114369342	.	NA	NA	NA	NA	NA	NA	NA	NA	NA	NA	NA	NA	NA	NA	NA	NA	NA	NA	NA	NA	NA	NA	NA	NA	NA	NA	NA	NA	NA	NA	NA
PTmerged895	chr9	114375265	114375268	+	NA	NA	NA	NA	NA	NA	NA	NA	NA	NA	NA	NA	NA	NA	NA	NA	NA	NA	NA	NA	NA	NA	NA	NA	NA	NA	NA	NA	NA	NA	NA
PTmerged896	chr9	114375265	114375268	.	NA	NA	NA	NA	NA	NA	NA	NA	NA	NA	NA	NA	NA	NA	NA	NA	NA	NA	NA	NA	NA	NA	NA	NA	NA	NA	NA	NA	NA	NA	NA
PTmerged897	chr9	114403452	114411193	+	161.025	-0.13992	0.243848	0	1	1	-0.141879	0.220559	0	1	1	0.0339879	0.219986	0	1	1	-0.00195849	0.223212	0	1	1	0.173908	0.222646	0	1	1	0.175867	0.196865	0	1	1
PTmerged898	chr9	114499138	114514591	.	338.36	-0.0630254	0.179469	0	1	1	-0.030326	0.162372	0	1	1	0.352252	0.16118	0	1	1	0.0326995	0.163656	0	1	1	0.415277	0.162473	0	1	1	0.382578	0.143364	0	1	1
PTmerged899	chr9	114505427	114514617	-	269.948	-0.375675	0.184636	0	1	1	-0.0765043	0.164826	0	1	1	-0.144101	0.165616	0	1	1	0.29917	0.169059	0	1	1	0.231574	0.16983	0	1	1	-0.0675964	0.14805	0	1	1
PTmerged900	chr9	114728316	114738834	+	358.299	0.119856	0.171601	0	1	1	0.113545	0.155704	0	1	1	0.262174	0.155459	0	1	1	-0.00631045	0.155621	0	1	1	0.142318	0.155377	0	1	1	0.148628	0.137618	0	1	1
PTmerged901	chr9	114743585	114752314	+	1594.04	0.247624	0.0871012	0	1	1	0.324629	0.0790542	0	1	1	0.0124612	0.0797808	0	1	1	0.0770052	0.0786247	0	1	1	-0.235163	0.0793553	0	1	1	-0.312168	0.0704287	0	1	1
PTmerged902	chr9	118331610	118343614	+	333.411	-1.25812	0.245108	-1.05308	0.292306	1	0.358339	0.212095	0	1	1	0.431486	0.212133	0	1	1	1.61646	0.224329	2.74801	0.00599584	0.159452	1.6896	0.224365	3.07359	0.00211503	0.0449972	0.0731469	0.187738	0	1	1
PTmerged903	chr9	118333090	118341792	.	286.307	-1.2828	0.254245	-1.11233	0.265998	1	0.35799	0.218924	0	1	1	0.357441	0.21919	0	1	1	1.64079	0.23279	2.75267	0.00591116	0.159452	1.64024	0.23304	2.74736	0.00600773	0.108883	-0.000548967	0.193893	0	1	1
PTmerged904	chr9	119428874	119447020	.	535.177	-0.0648514	0.119654	0	1	1	0.0723899	0.107488	0	1	1	0.0736407	0.107825	0	1	1	0.137241	0.108673	0	1	1	0.138492	0.109006	0	1	1	0.00125077	0.0954923	0	1	1
PTmerged905	chr9	119432495	119443861	+	415.014	-0.00661164	0.133417	0	1	1	0.0217364	0.120397	0	1	1	0.112163	0.120385	0	1	1	0.0283481	0.121291	0	1	1	0.118774	0.121278	0	1	1	0.0904264	0.106788	0	1	1
PTmerged906	chr9	119460841	119468108	+	278.713	-0.708834	0.153226	0	1	1	0.191401	0.130319	0	1	1	-0.36838	0.134224	0	1	1	0.900234	0.139864	0	1	1	0.340453	0.143509	0	1	1	-0.559781	0.118743	0	1	1
PTmerged907	chr9	121679016	121686615	-	192.009	-0.0155432	0.185667	0	1	1	0.274272	0.165297	0	1	1	0.185517	0.166501	0	1	1	0.289815	0.166924	0	1	1	0.20106	0.168116	0	1	1	-0.088755	0.145307	0	1	1
PTmerged908	chr9	122772672	122808829	-	4589.81	-0.0903122	0.0762599	0	1	1	-0.105547	0.0694098	0	1	1	0.0499057	0.0693606	0	1	1	-0.0152352	0.0696476	0	1	1	0.140218	0.0695985	0	1	1	0.155453	0.062017	0	1	1
PTmerged909	chr9	122872971	122877235	-	21.2716	-0.119109	0.615411	0	1	1	-0.169916	0.555743	0	1	1	0.790583	0.53916	0	1	1	-0.0508069	0.564552	0	1	1	0.909692	0.548236	0	1	1	0.960499	0.480294	0	1	1
PTmerged910	chr9	123063316	123069773	-	249.581	-0.337796	0.170988	0	1	1	-0.104448	0.152524	0	1	1	-0.493495	0.155535	0	1	1	0.233348	0.156721	0	1	1	-0.155699	0.159654	0	1	1	-0.389047	0.139699	0	1	1
