# Supplementary material for: Genetic polymorphisms lead to major, locus-specific, variation in piRNA production in mouse
Source: EMBO J. 2025 Jun 5;44(14):4104–19. doi: 10.1038/s44318-025-00475-4 (PMC12264111; doi:10.1038/s44318-025-00475-4)
Supplement: Supplementary file 22 — Dataset EV17 [file 44318_2025_475_MOESM22_ESM.xlsx]

## Sheet: Dataset_EV17_Legend
Dataset EV17. Coordinates of 214 piRNA clusters defined by Li et al Mol Cell 2013 in strain genome assembly coordinates.

## Sheet: Dataset_EV17
piCID	BL6	NOD	C3H	129	CAST
pi-Fam168b__piC1	GRCm38::chr1:34813226-34843022-(-)	NOD_ShiLtJ_v1::chr1:37949786-37981546-(-)	C3H_HeJ_v1::chr1:33031640-33062494-(-)	129S1_SvImJ_v1::chr1:33247111-33276854-(-)	CAST_EiJ_v1::chr1:32908485-32947205-(-)
1-qC1.3-637__piC2	GRCm38::chr1:57348975-57377520-(-)	NOD_ShiLtJ_v1::chr1:64283818-64313275-(-)	C3H_HeJ_v1::chr1:56933710-56962256-(-)	129S1_SvImJ_v1::chr1:57158812-57187360-(-)	CAST_EiJ_v1::chr1:56192141-56225737-(-)
pi-Hjurp__piC3	GRCm38::chr1:88258855-88277518-(-)	NOD_ShiLtJ_v1::chr1:99460516-99482773-(-)	C3H_HeJ_v1::chr1:89199806-89229601-(-)	129S1_SvImJ_v1::chr1:89677737-89697153-(-)	CAST_EiJ_v1::chr1:88476311-88482528-(-)
1-qD-2017__piC4	GRCm38::chr1:91403055-91406029-(-)	NOD_ShiLtJ_v1::chr1:102836992-102839971-(-)	C3H_HeJ_v1::chr1:92478353-92481318-(-)	129S1_SvImJ_v1::chr1:92945303-92948278-(-)	CAST_EiJ_v1::chr1:91823887-91826698-(-)
pi-Asb1__piC5	GRCm38::chr1:91540015-91559583-(+)	NOD_ShiLtJ_v1::chr1:102975483-102995099-(+)	C3H_HeJ_v1::chr1:92619247-92638836-(+)	129S1_SvImJ_v1::chr1:93078679-93099767-(+)	CAST_EiJ_v1::chr1:91965621-91985298-(+)
1-qD-4525__piC6	GRCm38::chr1:92992344-92997067-(-)	NOD_ShiLtJ_v1::chr1:104503062-104508873-(-)	C3H_HeJ_v1::chr1:94151748-94157348-(-)	129S1_SvImJ_v1::chr1:94595175-94603506-(-)	CAST_EiJ_v1::chr1:93478191-93482894-(-)
pi-Ing5__piC7	GRCm38::chr1:93803499-93822102-(+)	NOD_ShiLtJ_v1::chr1:105372458-105393681-(+)	C3H_HeJ_v1::chr1:95004476-95023132-(+)	129S1_SvImJ_v1::chr1:95451428-95469981-(+)	CAST_EiJ_v1::chr1:94335774-94354389-(+)
1-qE2.3-2__piC8	GRCm38::chr1:118459144-118459266-(-)	NOD_ShiLtJ_v1::chr1:135939837-135939960-(-)	C3H_HeJ_v1::chr1:120453130-120453253-(-)	129S1_SvImJ_v1::chr1:121153760-121153883-(-)	CAST_EiJ_v1::chr1:119174247-119174370-(-)
pi-Tfcp2l1__piC9	GRCm38::chr1:118627944-118685162-(+)	NOD_ShiLtJ_v1::chr1:136108218-136172598-(+)	C3H_HeJ_v1::chr1:120621172-120680184-(+)	129S1_SvImJ_v1::chr1:121323678-121389187-(+)	CAST_EiJ_v1::chr1:119347464-119412770-(+)
1-qE3-706__piC10	GRCm38::chr1:125174891-125177979-(+)	NOD_ShiLtJ_v1::chr1:143547052-143550144-(+)	C3H_HeJ_v1::chr1:127360310-127363399-(+)	129S1_SvImJ_v1::chr1:128253892-128256981-(+)	CAST_EiJ_v1::chr1:126257839-126260993-(+)
pi-Elk4__piC11	GRCm38::chr1:132007617-132031584-(+)	NOD_ShiLtJ_v1::chr1:151079388-151105594-(+)	C3H_HeJ_v1::chr1:134428305-134453569-(+)	129S1_SvImJ_v1::chr1:135466754-135494020-(+)	CAST_EiJ_v1::chr1:133429016-133453855-(+)
pi-Ppp1r15b__piC12	GRCm38::chr1:133131137-133139782-(+)	NOD_ShiLtJ_v1::chr1:152323083-152332418-(+)	C3H_HeJ_v1::chr1:135600466-135609121-(+)	129S1_SvImJ_v1::chr1:136653394-136662052-(+)	CAST_EiJ_v1::chr1:134621836-134633198-(+)
pi-Ppp1r12b__piC13	GRCm38::chr1:134754664-134955950-(-)	NOD_ShiLtJ_v1::chr1:154131821-154356824-(-)	C3H_HeJ_v1::chr1:137299738-137511659-(-)	129S1_SvImJ_v1::chr1:138458179-138679533-(-)	CAST_EiJ_v1::chr1:136362220-136582993-(-)
pi-Abl2__piC14	GRCm38::chr1:156558072-156649619-(+)	NOD_ShiLtJ_v1::chr1:180487098-180584922-(+)	C3H_HeJ_v1::chr1:159886859-159984852-(+)	129S1_SvImJ_v1::chr1:161521201-161616535-(+)	CAST_EiJ_v1::chr1:159437123-159535159-(+)
pi-Rc3h1__piC15	GRCm38::chr1:160906383-160974973-(+)	NOD_ShiLtJ_v1::chr1:185427678-185520012-(+)	C3H_HeJ_v1::chr1:164455552-164524401-(+)	129S1_SvImJ_v1::chr1:166143775-166222591-(+)	CAST_EiJ_v1::chr1:164057638-164132680-(+)
pi-Zbtb37__piC16	GRCm38::chr1:161002921-161034827-(-)	NOD_ShiLtJ_v1::chr1:185551726-185587762-(-)	C3H_HeJ_v1::chr1:164555332-164587788-(-)	129S1_SvImJ_v1::chr1:166254628-166285926-(-)	CAST_EiJ_v1::chr1:164165399-164196831-(-)
pi-Uhmk1__piC17	GRCm38::chr1:170193430-170215410-(-)	NOD_ShiLtJ_v1::chr1:195506994-195529848-(-)	C3H_HeJ_v1::chr1:174026128-174048276-(-)	129S1_SvImJ_v1::chr1:175884777-175908214-(-)	CAST_EiJ_v1::chr1:173657458-173679529-(-)
pi-Gtf3c4__piC18	GRCm38::chr2:28822301-28840341-(-)	NOD_ShiLtJ_v1::chr2:28756620-28776173-(-)	C3H_HeJ_v1::chr2:26657132-26675189-(-)	129S1_SvImJ_v1::chr2:26908055-26926092-(-)	CAST_EiJ_v1::chr2:26566712-26584513-(-)
pi-Strbp__piC19	GRCm38::chr2:37569876-37703370-(-)	NOD_ShiLtJ_v1::chr2:38301803-38463568-(-)	C3H_HeJ_v1::chr2:35862421-36001419-(-)	129S1_SvImJ_v1::chr2:36271265-36417169-(-)	CAST_EiJ_v1::chr2:35773628-35917623-(-)
2-qE1-35981__piC20	GRCm38::chr2:92541141-92609144-(+)	NOD_ShiLtJ_v1::chr2:103544351-103620458-(+)	C3H_HeJ_v1::chr2:92971330-93038826-(+)	129S1_SvImJ_v1::chr2:93979565-94053530-(+)	CAST_EiJ_v1::chr2:93529618-93604227-(+)
2-qE5-4__piC21	GRCm38::chr2:120692588-120715137-(+)	NOD_ShiLtJ_v1::chr2:136367911-136392527-(+)	C3H_HeJ_v1::chr2:122318314-122342985-(+)	129S1_SvImJ_v1::chr2:123564565-123589195-(+)	CAST_EiJ_v1::chr2:122619347-122643950-(+)
2-qF1-2536__piC22	GRCm38::chr2:127691853-127703711-(+)	NOD_ShiLtJ_v1::chr2:144108978-144122936-(+)	C3H_HeJ_v1::chr2:129776467-129788586-(+)	129S1_SvImJ_v1::chr2:130979542-130990991-(+)	CAST_EiJ_v1::chr2:129980633-129993333-(+)
2-qG3-1029__piC23	GRCm38::chr2:151127447-151158594-(+)
pi-Cbfa2t2__piC24	GRCm38::chr2:154436483-154539356-(+)	NOD_ShiLtJ_v1::chr2:173842193-173956661-(+)	C3H_HeJ_v1::chr2:157642177-157748936-(+)	129S1_SvImJ_v1::chr2:159182374-159294792-(+)	CAST_EiJ_v1::chr2:157952801-158065443-(+)
pi-Phf20__piC25	GRCm38::chr2:156196657-156309951-(+)	NOD_ShiLtJ_v1::chr2:175764360-175883091-(+)	C3H_HeJ_v1::chr2:159515733-159630007-(+)	129S1_SvImJ_v1::chr2:161072912-161188303-(+)	CAST_EiJ_v1::chr2:159848449-159962989-(+)
3-qA2-617__piC26	GRCm38::chr3:20402671-20506199-(-)
pi-Zmat3__piC27	GRCm38::chr3:32334793-32365665-(-)	NOD_ShiLtJ_v1::chr3:34789162-34821386-(-)	C3H_HeJ_v1::chr3:29996590-30029543-(-)	129S1_SvImJ_v1::chr3:29925700-29958606-(-)	CAST_EiJ_v1::chr3:29850168-29887536-(-)
3-qA3-2052__piC28	GRCm38::chr3:34826630-34879283-(+)	NOD_ShiLtJ_v1::chr3:37534223-37586199-(+)	C3H_HeJ_v1::chr3:32590506-32644403-(+)	129S1_SvImJ_v1::chr3:32524450-32575584-(+)	CAST_EiJ_v1::chr3:32436677-32487119-(+)
pi-Ccrn4l__piC29	GRCm38::chr3:51224932-51251625-(+)	NOD_ShiLtJ_v1::chr3:57493876-57523675-(+)	C3H_HeJ_v1::chr3:49407780-49431769-(+)	129S1_SvImJ_v1::chr3:49693506-49714613-(+)	CAST_EiJ_v1::chr3:49464279-49490691-(+)
pi-Gabpb2__piC30	GRCm38::chr3:95181761-95217980-(-)	NOD_ShiLtJ_v1::chr3:109176503-109215039-(-)	C3H_HeJ_v1::chr3:95350609-95392067-(-)	129S1_SvImJ_v1::chr3:95882258-95924327-(-)	CAST_EiJ_v1::chr3:94632755-94670674-(-)
pi-1700006A11Rik__piC31	GRCm38::chr3:124398082-124425991-(-)	NOD_ShiLtJ_v1::chr3:143363375-143392720-(-)	C3H_HeJ_v1::chr3:125955112-125984272-(-)	129S1_SvImJ_v1::chr3:126735539-126763579-(-)	CAST_EiJ_v1::chr3:125404518-125433563-(-)
pi-Mcart1__piC32	GRCm38::chr4:45395924-45408922-(-)	NOD_ShiLtJ_v1::chr4:49826875-49851976-(-)	C3H_HeJ_v1::chr4:43677549-43693366-(-)	129S1_SvImJ_v1::chr4:43629718-43642159-(-)	CAST_EiJ_v1::chr4:43223090-43237299-(-)
pi-BC026590__piC33	GRCm38::chr4:56802348-56809597-(+)	NOD_ShiLtJ_v1::chr4:62695259-62702509-(+)	C3H_HeJ_v1::chr4:55425043-55432293-(+)	129S1_SvImJ_v1::chr4:55564733-55571983-(+)	CAST_EiJ_v1::chr4:55130218-55137483-(+)
pi-D730040F13Rik__piC34	GRCm38::chr4:56867025-56947483-(-)	NOD_ShiLtJ_v1::chr4:62769673-62853039-(-)	C3H_HeJ_v1::chr4:55490538-55580000-(-)	129S1_SvImJ_v1::chr4:55634665-55721160-(-)	CAST_EiJ_v1::chr4:55200560-55286126-(-)
4-qB3-3994__piC35	GRCm38::chr4:57356530-57364266-(-)	NOD_ShiLtJ_v1::chr4:63286059-63295350-(-)	C3H_HeJ_v1::chr4:56010924-56018611-(-)	129S1_SvImJ_v1::chr4:56142318-56152162-(-)	CAST_EiJ_v1::chr4:55726183-55733895-(-)
pi-Snx30__piC36	GRCm38::chr4:59805649-59904740-(+)	NOD_ShiLtJ_v1::chr4:65961840-66066916-(+)	C3H_HeJ_v1::chr4:58580973-58686038-(+)	129S1_SvImJ_v1::chr4:58730489-58835049-(+)	CAST_EiJ_v1::chr4:58323327-58430640-(+)
4-qB3-639__piC37	GRCm38::chr4:62220597-62230936-(-)	NOD_ShiLtJ_v1::chr4:68617355-68634184-(-)	C3H_HeJ_v1::chr4:61112854-61122367-(-)	129S1_SvImJ_v1::chr4:61198348-61209301-(-)	CAST_EiJ_v1::chr4:59053875-59064660-(-)
4-qB3-277__piC38	GRCm38::chr4:62231005-62239341-(+)	NOD_ShiLtJ_v1::chr4:68634252-68642589-(+)	C3H_HeJ_v1::chr4:61122435-61130772-(+)	129S1_SvImJ_v1::chr4:61209369-61217706-(+)	CAST_EiJ_v1::chr4:59064728-59073729-(+)
4-qC5-17839__piC39	GRCm38::chr4:94280151-94331623-(-)	NOD_ShiLtJ_v1::chr4:106675194-106728979-(-)	C3H_HeJ_v1::chr4:94019890-94075987-(-)	129S1_SvImJ_v1::chr4:94331076-94385884-(-)	CAST_EiJ_v1::chr4:91884976-91938287-(-)
pi-Zyg11a__piC40	GRCm38::chr4:108175241-108217922-(-)	NOD_ShiLtJ_v1::chr4:121716954-121762752-(-)	C3H_HeJ_v1::chr4:108305994-108350247-(-)	129S1_SvImJ_v1::chr4:108893949-108938706-(-)	CAST_EiJ_v1::chr4:106165755-106214970-(-)
pi-Zyg11b__piC41	GRCm38::chr4:108227754-108301090-(-)	NOD_ShiLtJ_v1::chr4:121772256-121851790-(-)	C3H_HeJ_v1::chr4:108361612-108430705-(-)	129S1_SvImJ_v1::chr4:108950718-109020505-(-)	CAST_EiJ_v1::chr4:106228981-106297315-(-)
4-qD2.2-2182__piC42	GRCm38::chr4:123833624-123841966-(-)	NOD_ShiLtJ_v1::chr4:138378438-138386781-(-)	C3H_HeJ_v1::chr4:123798792-123807135-(-)	129S1_SvImJ_v1::chr4:125320535-125328878-(-)	CAST_EiJ_v1::chr4:121820871-121828892-(-)
4-qD2.2-349__piC43	GRCm38::chr4:123892082-123896600-(-)	NOD_ShiLtJ_v1::chr4:138464208-138468725-(-)	C3H_HeJ_v1::chr4:123862880-123867511-(-)	129S1_SvImJ_v1::chr4:125377857-125382379-(-)	CAST_EiJ_v1::chr4:121873959-121878663-(-)
pi-Eya3__piC44	GRCm38::chr4:132639087-132724761-(+)	NOD_ShiLtJ_v1::chr4:147846736-147950788-(+)	C3H_HeJ_v1::chr4:133109612-133195353-(+)	129S1_SvImJ_v1::chr4:134817458-134908216-(+)	CAST_EiJ_v1::chr4:131180934-131262109-(+)
pi-Rcan3__piC45	GRCm38::chr4:135412307-135433791-(-)	NOD_ShiLtJ_v1::chr4:150990774-151013059-(-)	C3H_HeJ_v1::chr4:136104591-136125941-(-)	129S1_SvImJ_v1::chr4:137846574-137871492-(-)	CAST_EiJ_v1::chr4:134221273-134244692-(-)
4-qD3-2082__piC46	GRCm38::chr4:135626795-135630198-(+)	NOD_ShiLtJ_v1::chr4:151219993-151223397-(+)	C3H_HeJ_v1::chr4:136328422-136331826-(+)	129S1_SvImJ_v1::chr4:138075706-138079110-(+)	CAST_EiJ_v1::chr4:134457444-134460841-(+)
pi-Luzp1__piC47	GRCm38::chr4:136469763-136554782-(+)	NOD_ShiLtJ_v1::chr4:152127726-152217894-(+)	C3H_HeJ_v1::chr4:137243754-137328644-(+)	129S1_SvImJ_v1::chr4:139044005-139133196-(+)	CAST_EiJ_v1::chr4:135389771-135484699-(+)
pi-Zbtb49__piC48	GRCm38::chr5:38200251-38220389-(-)	NOD_ShiLtJ_v1::chr5:40172737-40192876-(-)	C3H_HeJ_v1::chr5:36706573-36726708-(-)	129S1_SvImJ_v1::chr5:36607557-36627692-(-)	CAST_EiJ_v1::chr5:35868508-35890626-(-)
pi-Bend4__piC49	GRCm38::chr5:67392149-67428120-(-)	NOD_ShiLtJ_v1::chr5:74966628-75004717-(-)	C3H_HeJ_v1::chr5:67033868-67070631-(-)	129S1_SvImJ_v1::chr5:67162370-67200053-(-)	CAST_EiJ_v1::chr5:66219016-66261052-(-)
pi-Wdfy3__piC50	GRCm38::chr5:101832959-102069932-(-)	NOD_ShiLtJ_v1::chr5:116438532-116689420-(-)	C3H_HeJ_v1::chr5:103162031-103401646-(-)	129S1_SvImJ_v1::chr5:103416163-103662455-(-)	CAST_EiJ_v1::chr5:101856017-102105063-(-)
5-qF-14508__piC51	GRCm38::chr5:113320454-113340095-(-)	NOD_ShiLtJ_v1::chr5:129539586-129559272-(-)	C3H_HeJ_v1::chr5:115423767-115446600-(-)	129S1_SvImJ_v1::chr5:115971067-115991347-(-)	CAST_EiJ_v1::chr5:114356777-114378404-(-)
5-qF-14224__piC52	GRCm38::chr5:113340137-113376874-(+)	NOD_ShiLtJ_v1::chr5:129559334-129619638-(+)	C3H_HeJ_v1::chr5:115446662-115509746-(+)	129S1_SvImJ_v1::chr5:115991409-116050777-(+)	CAST_EiJ_v1::chr5:114378466-114435135-(+)
pi-Ssh1__piC53	GRCm38::chr5:113937099-113993758-(-)	NOD_ShiLtJ_v1::chr5:130228781-130287499-(-)	C3H_HeJ_v1::chr5:116104347-116163959-(-)	129S1_SvImJ_v1::chr5:116635081-116704107-(-)	CAST_EiJ_v1::chr5:115029078-115093096-(-)
5-qF-4633__piC54	GRCm38::chr5:114828519-114853587-(-)	NOD_ShiLtJ_v1::chr5:131184787-131241834-(-)	C3H_HeJ_v1::chr5:117082564-117117863-(-)	129S1_SvImJ_v1::chr5:117612314-117644148-(-)	CAST_EiJ_v1::chr5:116001389-116036715-(-)
pi-Mlec__piC55	GRCm38::chr5:115142981-115158216-(-)	NOD_ShiLtJ_v1::chr5:131565051-131582546-(-)	C3H_HeJ_v1::chr5:117438485-117453666-(-)	129S1_SvImJ_v1::chr5:117978582-117995635-(-)	CAST_EiJ_v1::chr5:116356172-116371222-(-)
pi-Kctd7__piC56	GRCm38::chr5:130144921-130155114-(+)	NOD_ShiLtJ_v1::chr5:148168514-148178692-(+)	C3H_HeJ_v1::chr5:133339877-133350065-(+)	129S1_SvImJ_v1::chr5:134259434-134269620-(+)	CAST_EiJ_v1::chr5:132658870-132669091-(+)
pi-Tbl2__piC57	GRCm38::chr5:135149164-135163872-(+)	NOD_ShiLtJ_v1::chr5:153563814-153578216-(+)	C3H_HeJ_v1::chr5:138585007-138599616-(+)	129S1_SvImJ_v1::chr5:139650746-139665378-(+)	CAST_EiJ_v1::chr5:138000440-138014922-(+)
5-qG2-950__piC58	GRCm38::chr5:136919145-136937112-(+)	NOD_ShiLtJ_v1::chr5:155534148-155552779-(+)	C3H_HeJ_v1::chr5:140496945-140516474-(+)	129S1_SvImJ_v1::chr5:141618051-141636286-(+)	CAST_EiJ_v1::chr5:139912626-139934559-(+)
pi-Fbxl18__piC59	GRCm38::chr5:142866945-142895212-(-)	NOD_ShiLtJ_v1::chr5:162338711-162369402-(-)	C3H_HeJ_v1::chr5:147046603-147075244-(-)	129S1_SvImJ_v1::chr5:148164568-148192636-(-)	CAST_EiJ_v1::chr5:146522932-146552035-(-)
5-qG2-2301__piC60	GRCm38::chr5:143758378-143768596-(+)	NOD_ShiLtJ_v1::chr5:163298705-163309002-(+)	C3H_HeJ_v1::chr5:148001700-148013584-(+)	129S1_SvImJ_v1::chr5:149119882-149131449-(+)	CAST_EiJ_v1::chr5:147514310-147524679-(+)
5-qG3-23659__piC61	GRCm38::chr5:149790071-149831589-(-)	NOD_ShiLtJ_v1::chr5:170250770-170294696-(-)	C3H_HeJ_v1::chr5:154599542-154646533-(-)	129S1_SvImJ_v1::chr5:155669452-155714860-(-)	CAST_EiJ_v1::chr5:154235626-154278272-(-)
6-qC3-6258__piC62	GRCm38::chr6:81893817-81911839-(-)	NOD_ShiLtJ_v1::chr6:92808448-92827783-(-)	C3H_HeJ_v1::chr6:102379336-102394289-(+)	129S1_SvImJ_v1::chr6:82862763-82880536-(-)	CAST_EiJ_v1::chr6:81953573-81969344-(-)
pi-Tet3__piC63	GRCm38::chr6:83362373-83455516-(-)	NOD_ShiLtJ_v1::chr6:94401334-94500897-(-)	C3H_HeJ_v1::chr6:100785411-100880186-(+)	129S1_SvImJ_v1::chr6:84368257-84461161-(-)	CAST_EiJ_v1::chr6:83523780-83620666-(-)
6-qC3-100__piC64	GRCm38::chr6:83575940-83590341-(+)	NOD_ShiLtJ_v1::chr6:94622139-94639078-(+)	C3H_HeJ_v1::chr6:100650815-100663675-(-)	129S1_SvImJ_v1::chr6:84583181-84600084-(+)	CAST_EiJ_v1::chr6:83746751-83760263-(+)
pi-Gm5878__piC65	GRCm38::chr6:85111415-85126094-(-)	NOD_ShiLtJ_v1::chr6:96301543-96328323-(-)	C3H_HeJ_v1::chr6:99071652-99094078-(+)	129S1_SvImJ_v1::chr6:86228699-86247312-(-)	CAST_EiJ_v1::chr6:85374176-85391293-(-)
pi-Fbxo41__piC66	GRCm38::chr6:85469577-85502886-(-)	NOD_ShiLtJ_v1::chr6:96714446-96756513-(-)	C3H_HeJ_v1::chr6:98656384-98694130-(+)	129S1_SvImJ_v1::chr6:86637395-86673968-(-)	CAST_EiJ_v1::chr6:85766364-85806170-(-)
6-qC3-2394__piC67	GRCm38::chr6:85985214-86003606-(-)	NOD_ShiLtJ_v1::chr6:97285893-97307367-(-)	C3H_HeJ_v1::chr6:98138280-98160110-(+)	129S1_SvImJ_v1::chr6:87232361-87254796-(-)	CAST_EiJ_v1::chr6:86353012-86377022-(-)
6-qD1-2831__piC68	GRCm38::chr6:87962455-87994167-(-)	NOD_ShiLtJ_v1::chr6:99413980-99440276-(-)	C3H_HeJ_v1::chr6:96060881-96089316-(+)	129S1_SvImJ_v1::chr6:89345150-89373613-(-)	CAST_EiJ_v1::chr6:88448794-88474845-(-)
pi-Mgll__piC69	GRCm38::chr6:88724469-88828357-(+)	NOD_ShiLtJ_v1::chr6:100203550-100308680-(+)	C3H_HeJ_v1::chr6:95191686-95300320-(-)	129S1_SvImJ_v1::chr6:90126326-90242267-(+)	CAST_EiJ_v1::chr6:89260618-89369785-(+)
pi-Nr2c2__piC70	GRCm38::chr6:92091401-92173057-(+)	NOD_ShiLtJ_v1::chr6:103755768-103841040-(+)	C3H_HeJ_v1::chr6:91699076-91780984-(-)	129S1_SvImJ_v1::chr6:93723173-93805580-(+)	CAST_EiJ_v1::chr6:92782782-92862940-(+)
pi-March08__piC71	GRCm38::chr6:116338021-116409533-(+)	NOD_ShiLtJ_v1::chr6:130982453-131068211-(+)	C3H_HeJ_v1::chr6:66720681-66793306-(-)	129S1_SvImJ_v1::chr6:119002700-119082998-(+)	CAST_EiJ_v1::chr6:117892751-117966280-(+)
pi-Bcl2l13__piC72	GRCm38::chr6:120836211-120892841-(+)	NOD_ShiLtJ_v1::chr6:135929703-135995185-(+)	C3H_HeJ_v1::chr6:122258074-122287943-(+)	129S1_SvImJ_v1::chr6:123751957-123811167-(+)	CAST_EiJ_v1::chr6:122654465-122716499-(+)
6-qF3-8009__piC73	GRCm38::chr6:127776075-127796372-(-)	NOD_ShiLtJ_v1::chr6:143822664-143842902-(-)	C3H_HeJ_v1::chr6:129850994-129871325-(-)	129S1_SvImJ_v1::chr6:131312503-131334247-(-)	CAST_EiJ_v1::chr6:130078503-130099815-(-)
6-qF3-28913__piC74	GRCm38::chr6:127796430-127841890-(+)	NOD_ShiLtJ_v1::chr6:143842959-143892425-(+)	C3H_HeJ_v1::chr6:129871382-129918117-(+)	129S1_SvImJ_v1::chr6:131334304-131385517-(+)	CAST_EiJ_v1::chr6:130099872-130149337-(+)
6-qF3-3040__piC75	GRCm38::chr6:128169704-128200582-(-)	NOD_ShiLtJ_v1::chr6:144259093-144294096-(-)	C3H_HeJ_v1::chr6:130261160-130296819-(-)	129S1_SvImJ_v1::chr6:131743867-131776146-(-)	CAST_EiJ_v1::chr6:130515073-130551132-(-)
6-qF3-1063__piC76	GRCm38::chr6:128438799-128506907-(+)	NOD_ShiLtJ_v1::chr6:144547743-144623677-(+)	C3H_HeJ_v1::chr6:130542206-130624843-(+)	129S1_SvImJ_v1::chr6:132051896-132131178-(+)	CAST_EiJ_v1::chr6:130836768-130912943-(+)
pi-Zfp382__piC77	GRCm38::chr7:30121923-30140747-(+)	NOD_ShiLtJ_v1::chr7:30748709-30764418-(+)	C3H_HeJ_v1::chr7:29495330-29507732-(+)	129S1_SvImJ_v1::chr7:29087610-29106238-(+)	CAST_EiJ_v1::chr7:22738758-22750775-(+)
7-qB5-6255__piC78	GRCm38::chr7:52887606-52913867-(+)	NOD_ShiLtJ_v1::chr7:57231621-57260836-(+)		129S1_SvImJ_v1::chr7:53666151-53689541-(+)	CAST_EiJ_v1::chr7:45783388-45812716-(+)
pi-Klf13__piC79	GRCm38::chr7:63886350-63938875-(-)	NOD_ShiLtJ_v1::chr7:70278402-70335049-(-)	C3H_HeJ_v1::chr7:65741074-65807017-(-)	129S1_SvImJ_v1::chr7:65000458-65057000-(-)	CAST_EiJ_v1::chr7:56414901-56475330-(-)
7-qD1-9417__piC80	GRCm38::chr7:69874209-69909583-(-)	NOD_ShiLtJ_v1::chr7:76853552-76890068-(-)	C3H_HeJ_v1::chr7:71943647-71977365-(-)	129S1_SvImJ_v1::chr7:71274995-71311354-(-)	CAST_EiJ_v1::chr7:62685585-62720152-(-)
7-qD1-16444__piC81	GRCm38::chr7:69909763-69966359-(+)	NOD_ShiLtJ_v1::chr7:76890247-76949440-(+)	C3H_HeJ_v1::chr7:71977544-72034791-(+)	129S1_SvImJ_v1::chr7:71311533-71367443-(+)	CAST_EiJ_v1::chr7:62720331-62780638-(+)
7-qD1-654__piC82	GRCm38::chr7:73097825-73105273-(-)	NOD_ShiLtJ_v1::chr7:80440629-80448078-(-)	C3H_HeJ_v1::chr7:75260769-75268218-(-)	129S1_SvImJ_v1::chr7:74634074-74641523-(-)	CAST_EiJ_v1::chr7:66080396-66087852-(-)
7-qD1-19431__piC83	GRCm38::chr7:73105311-73146779-(+)	NOD_ShiLtJ_v1::chr7:80448115-80498073-(+)	C3H_HeJ_v1::chr7:75268255-75309813-(+)	129S1_SvImJ_v1::chr7:74641560-74689734-(+)	CAST_EiJ_v1::chr7:66087889-66131471-(+)
7-qD2-24830__piC84	GRCm38::chr7:73773916-73816469-(-)	NOD_ShiLtJ_v1::chr7:81172157-81214971-(-)	C3H_HeJ_v1::chr7:75965274-76007677-(-)	129S1_SvImJ_v1::chr7:75355283-75401518-(-)	CAST_EiJ_v1::chr7:66799335-66847576-(-)
7-qD2-11976__piC85	GRCm38::chr7:73816594-73838894-(+)	NOD_ShiLtJ_v1::chr7:81215095-81237069-(+)	C3H_HeJ_v1::chr7:76007801-76030487-(+)	129S1_SvImJ_v1::chr7:75401642-75424623-(+)	CAST_EiJ_v1::chr7:66847700-66871735-(+)
7-qD2-40__piC86	GRCm38::chr7:75769041-75782107-(-)	NOD_ShiLtJ_v1::chr7:83319568-83334472-(-)	C3H_HeJ_v1::chr7:77991758-78006057-(-)	129S1_SvImJ_v1::chr7:77444060-77457508-(-)	CAST_EiJ_v1::chr7:68893966-68909021-(-)
pi-Rnf169__piC87	GRCm38::chr7:99920256-99980458-(-)	NOD_ShiLtJ_v1::chr7:111774352-111847212-(-)	C3H_HeJ_v1::chr7:102939298-103009486-(-)	129S1_SvImJ_v1::chr7:102756422-102831698-(-)	CAST_EiJ_v1::chr7:94469465-94539786-(-)
7-qF3-3125__piC88	GRCm38::chr7:125316892-125349772-(-)	NOD_ShiLtJ_v1::chr7:140365249-140399338-(-)	C3H_HeJ_v1::chr7:129240114-129272877-(-)	129S1_SvImJ_v1::chr7:129522443-129555391-(-)	CAST_EiJ_v1::chr7:121029910-121057601-(-)
7-qF3-246__piC89	GRCm38::chr7:125349870-125364820-(+)	NOD_ShiLtJ_v1::chr7:140399435-140414390-(+)	C3H_HeJ_v1::chr7:129272974-129287895-(+)	129S1_SvImJ_v1::chr7:129555488-129571825-(+)	CAST_EiJ_v1::chr7:121057601-121072629-(+)
pi-Fam53b__piC90	GRCm38::chr7:132712087-132852628-(-)	NOD_ShiLtJ_v1::chr7:148407082-148550524-(-)	C3H_HeJ_v1::chr7:137031324-137175284-(-)	129S1_SvImJ_v1::chr7:137416609-137561577-(-)	CAST_EiJ_v1::chr7:128943406-129090199-(-)
pi-Tacc1__piC91	GRCm38::chr8:25154552-25203880-(-)	NOD_ShiLtJ_v1::chr8:24542444-24594220-(-)	C3H_HeJ_v1::chr8:23290232-23341310-(-)	129S1_SvImJ_v1::chr8:23165685-23214859-(-)	CAST_EiJ_v1::chr8:22712134-22765778-(-)
8-qA2-343__piC92	GRCm38::chr8:27293076-27296288-(-)	NOD_ShiLtJ_v1::chr8:26953761-26970776-(-)	C3H_HeJ_v1::chr8:25549915-25553129-(-)	129S1_SvImJ_v1::chr8:25492940-25509124-(-)	CAST_EiJ_v1::chr8:25065053-25068648-(-)
8-qA4-332__piC93	GRCm38::chr8:37088934-37094955-(-)	NOD_ShiLtJ_v1::chr8:37948336-37956817-(-)	C3H_HeJ_v1::chr8:35825519-35841960-(-)	129S1_SvImJ_v1::chr8:35786753-35789817-(-)	CAST_EiJ_v1::chr8:35269094-35274831-(-)
8-qA4-155__piC94	GRCm38::chr8:37103897-37105508-(-)		C3H_HeJ_v1::chr8:35864305-35870482-(-)		CAST_EiJ_v1::chr8:35285151-35287201-(-)
pi-Tktl2__piC95	GRCm38::chr8:66511737-66519199-(+)	NOD_ShiLtJ_v1::chr8:74279885-74290025-(+)	C3H_HeJ_v1::chr8:66362844-66370301-(+)	129S1_SvImJ_v1::chr8:66577132-66584601-(+)	CAST_EiJ_v1::chr8:65767966-65775427-(+)
pi-Zfp866__piC96	GRCm38::chr8:69761325-69774895-(-)
8-qC5-8200__piC97	GRCm38::chr8:92189459-92194416-(+)	NOD_ShiLtJ_v1::chr8:102542675-102547667-(+)	C3H_HeJ_v1::chr8:93023138-93028096-(+)	129S1_SvImJ_v1::chr8:93473494-93478486-(+)	CAST_EiJ_v1::chr8:92558265-92563222-(+)
8-qC5-2209__piC98	GRCm38::chr8:93409941-93427377-(-)	NOD_ShiLtJ_v1::chr8:103822930-103840393-(-)	C3H_HeJ_v1::chr8:94290712-94308149-(-)	129S1_SvImJ_v1::chr8:94785776-94803214-(-)
pi-Cmtm4__piC99	GRCm38::chr8:104348210-104395808-(-)	NOD_ShiLtJ_v1::chr8:117225733-117277065-(-)	C3H_HeJ_v1::chr8:105925802-105977060-(-)	129S1_SvImJ_v1::chr8:106479515-106529180-(-)	CAST_EiJ_v1::chr8:105476219-105529090-(-)
pi-Atxn1l__piC100	GRCm38::chr8:109726649-109737749-(-)	NOD_ShiLtJ_v1::chr8:123230279-123241374-(-)	C3H_HeJ_v1::chr8:111653169-111664335-(-)	129S1_SvImJ_v1::chr8:112340466-112351572-(-)	CAST_EiJ_v1::chr8:111254103-111265206-(-)
8-qE1-3748__piC101	GRCm38::chr8:110117665-110132456-(+)	NOD_ShiLtJ_v1::chr8:123652862-123668980-(+)	C3H_HeJ_v1::chr8:112067835-112085666-(+)	129S1_SvImJ_v1::chr8:112754770-112770377-(+)	CAST_EiJ_v1::chr8:111673369-111690920-(+)
pi-Ddx19b__piC102	GRCm38::chr8:111003186-111031723-(-)	NOD_ShiLtJ_v1::chr8:124611669-124650892-(-)	C3H_HeJ_v1::chr8:113023616-113057057-(-)	129S1_SvImJ_v1::chr8:113709014-113751122-(-)	CAST_EiJ_v1::chr8:112637828-112673562-(-)
pi-Gan__piC103	GRCm38::chr8:117158264-117215995-(+)	NOD_ShiLtJ_v1::chr8:131466794-131529734-(+)	C3H_HeJ_v1::chr8:119487624-119547685-(+)	129S1_SvImJ_v1::chr8:120294673-120361780-(+)	CAST_EiJ_v1::chr8:119318263-119380414-(+)
pi-Ankrd11__piC104	GRCm38::chr8:122883088-123042254-(-)	NOD_ShiLtJ_v1::chr8:137623254-137786710-(-)	C3H_HeJ_v1::chr8:125452529-125619302-(-)	129S1_SvImJ_v1::chr8:126453358-126630595-(-)	CAST_EiJ_v1::chr8:125536527-125702682-(-)
pi-Exoc8__piC105	GRCm38::chr8:124890299-124897776-(-)	NOD_ShiLtJ_v1::chr8:139845260-139852733-(-)	C3H_HeJ_v1::chr8:127477230-127484716-(-)	129S1_SvImJ_v1::chr8:128604824-128612290-(-)	CAST_EiJ_v1::chr8:127597959-127605453-(-)
9-qA1-178__piC106	GRCm38::chr9:3181783-3199792-(-)
pi-Igsf9b__piC107	GRCm38::chr9:27299244-27357729-(+)	NOD_ShiLtJ_v1::chr9:28284926-28345805-(+)	C3H_HeJ_v1::chr9:25082151-25142255-(+)	129S1_SvImJ_v1::chr9:24781500-24840731-(+)	CAST_EiJ_v1::chr9:24883509-24944770-(+)
pi-Cbl__piC108	GRCm38::chr9:44142978-44233996-(-)
pi-Hinfp__piC109	GRCm38::chr9:44292438-44305634-(-)
pi-Arhgap20__piC110	GRCm38::chr9:51765298-51853665-(+)	NOD_ShiLtJ_v1::chr9:55535761-55643632-(+)	C3H_HeJ_v1::chr9:50676633-50770421-(+)	129S1_SvImJ_v1::chr9:50712402-50807163-(+)	CAST_EiJ_v1::chr9:50643079-50734134-(+)
9-qA5.3-24188__piC111	GRCm38::chr9:54207173-54249823-(-)	NOD_ShiLtJ_v1::chr9:58193561-58237805-(-)	C3H_HeJ_v1::chr9:53182013-53227132-(-)	129S1_SvImJ_v1::chr9:53246381-53293355-(-)	CAST_EiJ_v1::chr9:53192388-53238393-(-)
9-qA5.3-1495__piC112	GRCm38::chr9:54249945-54277638-(+)	NOD_ShiLtJ_v1::chr9:58237926-58266415-(+)	C3H_HeJ_v1::chr9:53227253-53254544-(+)	129S1_SvImJ_v1::chr9:53293476-53322374-(+)	CAST_EiJ_v1::chr9:53238514-53267124-(+)
pi-Rplp1__piC113	GRCm38::chr9:61913285-61914541-(-)	NOD_ShiLtJ_v1::chr9:66681483-66682740-(-)	C3H_HeJ_v1::chr9:61273571-61274828-(-)	129S1_SvImJ_v1::chr9:61413870-61415127-(-)	CAST_EiJ_v1::chr9:61396519-61399152-(-)
9-qC-31469__piC114	GRCm38::chr9:67691251-67733786-(-)	NOD_ShiLtJ_v1::chr9:73018689-73046406-(-)	C3H_HeJ_v1::chr9:67372930-67399812-(-)	129S1_SvImJ_v1::chr9:67599134-67626712-(-)	CAST_EiJ_v1::chr9:67599946-67620084-(-)
9-qC-10667__piC115	GRCm38::chr9:67733944-67760929-(+)
pi-Rad54l2__piC116	GRCm38::chr9:106688081-106789172-(-)	NOD_ShiLtJ_v1::chr9:117021709-117133218-(-)	C3H_HeJ_v1::chr9:107597978-107703696-(-)	129S1_SvImJ_v1::chr9:108507133-108620070-(-)	CAST_EiJ_v1::chr9:107517887-107624522-(-)
pi-Ip6k1__piC117	GRCm38::chr9:107995742-108048780-(+)	NOD_ShiLtJ_v1::chr9:118475960-118531885-(+)	C3H_HeJ_v1::chr9:108937934-108995915-(+)	129S1_SvImJ_v1::chr9:109912029-109973373-(+)	CAST_EiJ_v1::chr9:108895563-108954754-(+)
pi-Trim71__piC118	GRCm38::chr9:114507221-114564369-(-)	NOD_ShiLtJ_v1::chr9:125874304-125932752-(-)	C3H_HeJ_v1::chr9:116036936-116095730-(-)	129S1_SvImJ_v1::chr9:116939949-117001056-(-)	CAST_EiJ_v1::chr9:115878203-115940395-(-)
pi-Acvr2b__piC119	GRCm38::chr9:119402285-119441914-(+)	NOD_ShiLtJ_v1::chr9:131187473-131229025-(+)	C3H_HeJ_v1::chr9:121157229-121198025-(+)	129S1_SvImJ_v1::chr9:122177073-122218110-(+)	CAST_EiJ_v1::chr9:121141939-121186906-(+)
pi-Exog__piC120	GRCm38::chr9:119444964-119465504-(+)	NOD_ShiLtJ_v1::chr9:131232074-131257898-(+)	C3H_HeJ_v1::chr9:121201137-121225101-(+)	129S1_SvImJ_v1::chr9:122221159-122246439-(+)	CAST_EiJ_v1::chr9:121189955-121214159-(+)
9-qF4-150__piC121	GRCm38::chr9:122780672-122805469-(-)	NOD_ShiLtJ_v1::chr9:134826369-134851639-(-)	C3H_HeJ_v1::chr9:124655366-124681210-(-)	129S1_SvImJ_v1::chr9:125781452-125806229-(-)	CAST_EiJ_v1::chr9:124681553-124708293-(-)
10-qA3-2592__piC122	GRCm38::chr10:18796805-18831930-(-)	NOD_ShiLtJ_v1::chr10:17966226-18000772-(-)	C3H_HeJ_v1::chr10:16449251-16488125-(-)	129S1_SvImJ_v1::chr10:16489704-16527334-(-)	CAST_EiJ_v1::chr10:16262989-16300244-(-)
10-qA3-143__piC123	GRCm38::chr10:20310505-20312760-(-)	NOD_ShiLtJ_v1::chr10:19584419-19586681-(-)	C3H_HeJ_v1::chr10:17994693-17996950-(-)	129S1_SvImJ_v1::chr10:18053185-18055442-(-)	CAST_EiJ_v1::chr10:17864396-17866653-(-)
pi-Foxo3__piC124	GRCm38::chr10:42181845-42276755-(-)	NOD_ShiLtJ_v1::chr10:44807356-44908325-(-)	C3H_HeJ_v1::chr10:40668968-40764418-(-)	129S1_SvImJ_v1::chr10:40873155-40970975-(-)	CAST_EiJ_v1::chr10:40857315-40954976-(-)
pi-Eif4ebp2__piC125	GRCm38::chr10:61428491-61452798-(-)	NOD_ShiLtJ_v1::chr10:67607299-67630883-(-)	C3H_HeJ_v1::chr10:60394173-60417803-(-)	129S1_SvImJ_v1::chr10:60772900-60797378-(-)	CAST_EiJ_v1::chr10:60386359-60412453-(-)
10-qB4-6488__piC126	GRCm38::chr10:62651692-62706331-(+)	NOD_ShiLtJ_v1::chr10:68946077-69005991-(+)	C3H_HeJ_v1::chr10:61683197-61740337-(+)	129S1_SvImJ_v1::chr10:62099586-62162018-(+)	CAST_EiJ_v1::chr10:61734031-61790557-(+)
10-qB5.1-5404__piC127	GRCm38::chr10:66679899-66698136-(-)	NOD_ShiLtJ_v1::chr10:73665548-73690073-(-)	C3H_HeJ_v1::chr10:65893995-65930518-(-)	129S1_SvImJ_v1::chr10:66365081-66383763-(-)	CAST_EiJ_v1::chr10:65940509-65960666-(-)
10-qB5.1-221__piC128	GRCm38::chr10:66698292-66708692-(+)	NOD_ShiLtJ_v1::chr10:73690228-73701342-(+)	C3H_HeJ_v1::chr10:65930673-65943181-(+)	129S1_SvImJ_v1::chr10:66383918-66401238-(+)	CAST_EiJ_v1::chr10:65960821-65970885-(+)
pi-Ipmk__piC129	GRCm38::chr10:71344912-71385881-(+)	NOD_ShiLtJ_v1::chr10:78822953-78863651-(+)	C3H_HeJ_v1::chr10:70777727-70819354-(+)	129S1_SvImJ_v1::chr10:71339239-71382918-(+)	CAST_EiJ_v1::chr10:70938184-70992706-(+)
10-qC1-12816__piC130	GRCm38::chr10:75837523-75864170-(+)	NOD_ShiLtJ_v1::chr10:83878868-83915618-(+)	C3H_HeJ_v1::chr10:75436229-75464799-(+)	129S1_SvImJ_v1::chr10:76030845-76058769-(+)	CAST_EiJ_v1::chr10:75751168-75778084-(+)
pi-Zfp280b__piC131	GRCm38::chr10:76032655-76042969-(+)	NOD_ShiLtJ_v1::chr10:84101815-84112962-(+)	C3H_HeJ_v1::chr10:75649726-75661721-(+)	129S1_SvImJ_v1::chr10:76245301-76257122-(+)	CAST_EiJ_v1::chr10:75967696-75978429-(+)
pi-D10Wsu102e__piC132	GRCm38::chr10:83360240-83488082-(+)	NOD_ShiLtJ_v1::chr10:92310992-92478929-(+)	C3H_HeJ_v1::chr10:83655586-83792230-(+)	129S1_SvImJ_v1::chr10:84165133-84299697-(+)	CAST_EiJ_v1::chr10:83582880-83670920-(+)
10-qC1-117__piC133	GRCm38::chr10:84488293-84504837-(+)	NOD_ShiLtJ_v1::chr10:93554833-93573982-(+)	C3H_HeJ_v1::chr10:84833870-84851545-(+)	129S1_SvImJ_v1::chr10:85356614-85374638-(+)	CAST_EiJ_v1::chr10:84686753-84705097-(+)
10-qC1-2617__piC134	GRCm38::chr10:85748561-85781750-(+)	NOD_ShiLtJ_v1::chr10:94955880-95020887-(+)	C3H_HeJ_v1::chr10:86158573-86193246-(+)	129S1_SvImJ_v1::chr10:86685174-86714248-(+)	CAST_EiJ_v1::chr10:86020747-86058578-(+)
10-qC1-1527__piC135	GRCm38::chr10:86548678-86591509-(-)				CAST_EiJ_v1::chr10:86863137-86871739-(-)
10-qC1-875__piC136	GRCm38::chr10:86617011-86670850-(+)
10-qC2-545__piC137	GRCm38::chr10:94673712-94688442-(-)	NOD_ShiLtJ_v1::chr10:104672983-104689050-(-)	C3H_HeJ_v1::chr10:95448139-95464367-(-)	129S1_SvImJ_v1::chr10:96172655-96190942-(-)	CAST_EiJ_v1::chr10:95467786-95483976-(-)
pi-Ctdsp2__piC138	GRCm38::chr10:126978697-126999960-(+)	NOD_ShiLtJ_v1::chr10:143126985-143155453-(+)	C3H_HeJ_v1::chr10:129160308-129184255-(+)	129S1_SvImJ_v1::chr10:130549065-130571779-(+)	CAST_EiJ_v1::chr10:129809485-129834027-(+)
pi-Tmem194__piC139	GRCm38::chr10:127667199-127701048-(+)	NOD_ShiLtJ_v1::chr10:143895062-143934491-(+)	C3H_HeJ_v1::chr10:129913831-129948502-(+)	129S1_SvImJ_v1::chr10:131292901-131326890-(+)	CAST_EiJ_v1::chr10:130577233-130614730-(+)
pi-Ccdc117__piC140	GRCm38::chr11:5528889-5542201-(-)	NOD_ShiLtJ_v1::chr11:2618432-2634457-(-)	C3H_HeJ_v1::chr11:2503930-2516861-(-)	129S1_SvImJ_v1::chr11:2592206-2606793-(-)	CAST_EiJ_v1::chr11:2464846-2479119-(-)
11-qB1.3-590__piC141	GRCm38::chr11:50939595-50943725-(-)	NOD_ShiLtJ_v1::chr11:55499941-55504072-(-)	C3H_HeJ_v1::chr11:49742756-49746887-(-)	129S1_SvImJ_v1::chr11:50138050-50142181-(-)	CAST_EiJ_v1::chr11:49752755-49756879-(-)
pi-Smcr8__piC142	GRCm38::chr11:60777537-60788285-(+)	NOD_ShiLtJ_v1::chr11:66405450-66417359-(+)	C3H_HeJ_v1::chr11:60253128-60264671-(+)	129S1_SvImJ_v1::chr11:60696432-60707219-(+)	CAST_EiJ_v1::chr11:60351508-60362134-(+)
pi-Lsmd1__piC143	GRCm38::chr11:69395816-69396674-(+)	NOD_ShiLtJ_v1::chr11:75773409-75774267-(+)	C3H_HeJ_v1::chr11:69225820-69226678-(+)	129S1_SvImJ_v1::chr11:69824396-69825254-(+)	CAST_EiJ_v1::chr11:69461776-69462635-(+)
pi-Slc43a2__piC144	GRCm38::chr11:75531716-75577567-(+)	NOD_ShiLtJ_v1::chr11:82691858-82738846-(+)	C3H_HeJ_v1::chr11:75688181-75734739-(+)	129S1_SvImJ_v1::chr11:76289821-76337814-(+)	CAST_EiJ_v1::chr11:76084406-76133972-(+)
pi-Rab11fip4__piC145	GRCm38::chr11:79591211-79698022-(+)	NOD_ShiLtJ_v1::chr11:87097045-87215791-(+)	C3H_HeJ_v1::chr11:79984699-80097192-(+)	129S1_SvImJ_v1::chr11:80701997-80816863-(+)	CAST_EiJ_v1::chr11:80453034-80563025-(+)
pi-Zfp652__piC146	GRCm38::chr11:95712631-95772350-(+)	NOD_ShiLtJ_v1::chr11:105162384-105228864-(+)	C3H_HeJ_v1::chr11:97017316-97077698-(+)	129S1_SvImJ_v1::chr11:97933840-98004294-(+)	CAST_EiJ_v1::chr11:97826624-97889031-(+)
pi-Igf2bp1__piC147	GRCm38::chr11:95957165-96007888-(-)	NOD_ShiLtJ_v1::chr11:105442688-105499559-(-)	C3H_HeJ_v1::chr11:97274011-97329429-(-)	129S1_SvImJ_v1::chr11:98224169-98277179-(-)	CAST_EiJ_v1::chr11:98088359-98143548-(-)
pi-Socs7__piC148	GRCm38::chr11:97362327-97398541-(+)	NOD_ShiLtJ_v1::chr11:106989887-107027482-(+)	C3H_HeJ_v1::chr11:98768982-98807722-(+)	129S1_SvImJ_v1::chr11:99779277-99820557-(+)	CAST_EiJ_v1::chr11:99617408-99660389-(+)
pi-Mllt6__piC149	GRCm38::chr11:97663216-97685443-(+)	NOD_ShiLtJ_v1::chr11:107309326-107334057-(+)	C3H_HeJ_v1::chr11:99082217-99106445-(+)	129S1_SvImJ_v1::chr11:100116081-100141194-(+)	CAST_EiJ_v1::chr11:99949634-99975664-(+)
pi-Wipf2__piC150	GRCm38::chr11:98863632-98905578-(+)	NOD_ShiLtJ_v1::chr11:108639468-108684761-(+)	C3H_HeJ_v1::chr11:100380201-100423766-(+)	129S1_SvImJ_v1::chr11:101482127-101529626-(+)	CAST_EiJ_v1::chr11:101365112-101408869-(+)
pi-Klhl11__piC151	GRCm38::chr11:100457124-100472782-(-)	NOD_ShiLtJ_v1::chr11:110462109-110477757-(-)	C3H_HeJ_v1::chr11:102153291-102168941-(-)	129S1_SvImJ_v1::chr11:103218483-103234122-(-)	CAST_EiJ_v1::chr11:103121202-103137759-(-)
11-qE1-9443__piC152	GRCm38::chr11:103424326-103453696-(+)	NOD_ShiLtJ_v1::chr11:113737699-113767221-(+)	C3H_HeJ_v1::chr11:105341817-105374279-(+)	129S1_SvImJ_v1::chr11:106502140-106529177-(+)	CAST_EiJ_v1::chr11:106362529-106393643-(+)
pi-Dcaf7__piC153	GRCm38::chr11:106036878-106059322-(+)	NOD_ShiLtJ_v1::chr11:116642856-116665286-(+)	C3H_HeJ_v1::chr11:108072309-108095752-(+)	129S1_SvImJ_v1::chr11:109302091-109328510-(+)	CAST_EiJ_v1::chr11:109123769-109150017-(+)
11-qE1-3997__piC154	GRCm38::chr11:107994011-107999715-(+)	NOD_ShiLtJ_v1::chr11:118809310-118819197-(+)	C3H_HeJ_v1::chr11:110155807-110161564-(+)	129S1_SvImJ_v1::chr11:111438512-111446450-(+)	CAST_EiJ_v1::chr11:111259437-111265393-(+)
11-qE1-252__piC155	GRCm38::chr11:108417575-108425425-(-)	NOD_ShiLtJ_v1::chr11:119254198-119262048-(-)	C3H_HeJ_v1::chr11:110585469-110595885-(-)	129S1_SvImJ_v1::chr11:111885077-111892912-(-)	CAST_EiJ_v1::chr11:111697369-111705265-(-)
pi-Mafg__piC156	GRCm38::chr11:120625127-120633954-(-)	NOD_ShiLtJ_v1::chr11:132762551-132774882-(-)	C3H_HeJ_v1::chr11:123465871-123475972-(-)	129S1_SvImJ_v1::chr11:125105184-125113969-(-)	CAST_EiJ_v1::chr11:124968101-124976908-(-)
pi-Dnmt3a__piC157	GRCm38::chr12:3806979-3914443-(+)	NOD_ShiLtJ_v1::chr12:713731-829613-(+)	C3H_HeJ_v1::chr12:595570-714471-(+)	129S1_SvImJ_v1::chr12:643575-756852-(+)	CAST_EiJ_v1::chr12:657537-773066-(+)
pi-Map3k9__piC158	GRCm38::chr12:81714959-81781170-(-)	NOD_ShiLtJ_v1::chr12:90857184-90927794-(-)	C3H_HeJ_v1::chr12:81803954-81873683-(-)	129S1_SvImJ_v1::chr12:82200789-82273280-(-)	CAST_EiJ_v1::chr12:76683456-76757491-(-)
12-qE-23911__piC159	GRCm38::chr12:98378944-98420048-(-)	NOD_ShiLtJ_v1::chr12:110328509-110371127-(-)	C3H_HeJ_v1::chr12:99170283-99211120-(-)	129S1_SvImJ_v1::chr12:99757601-99798544-(-)	CAST_EiJ_v1::chr12:94211167-94253696-(-)
12-qE-7089__piC160	GRCm38::chr12:98420147-98455965-(+)	NOD_ShiLtJ_v1::chr12:110371225-110411312-(+)	C3H_HeJ_v1::chr12:99211218-99246982-(+)	129S1_SvImJ_v1::chr12:99798642-99839965-(+)	CAST_EiJ_v1::chr12:94253794-94289564-(+)
13-qA3.1-213__piC161	GRCm38::chr13:21503620-21506524-(-)	NOD_ShiLtJ_v1::chr13:20495892-20498799-(-)	C3H_HeJ_v1::chr13:18758275-18761182-(-)	129S1_SvImJ_v1::chr13:18773811-18776716-(-)	CAST_EiJ_v1::chr13:18566376-18569230-(-)
pi-Hist1h1a__piC162	GRCm38::chr13:23763667-23764414-(+)	NOD_ShiLtJ_v1::chr13:23137665-23138409-(+)	C3H_HeJ_v1::chr13:21143045-21143789-(+)	129S1_SvImJ_v1::chr13:21208717-21209461-(+)
13-qA3.1-355__piC163	GRCm38::chr13:24905599-24935032-(+)	NOD_ShiLtJ_v1::chr13:24343979-24374664-(+)	C3H_HeJ_v1::chr13:22314956-22345267-(+)	129S1_SvImJ_v1::chr13:22405823-22439769-(+)	CAST_EiJ_v1::chr13:22029791-22066320-(+)
pi-Mrs2__piC164	GRCm38::chr13:24987483-25020304-(-)	NOD_ShiLtJ_v1::chr13:24431819-24458228-(-)	C3H_HeJ_v1::chr13:22398652-22424403-(-)	129S1_SvImJ_v1::chr13:22493113-22517608-(-)	CAST_EiJ_v1::chr13:22121662-22146246-(-)
13-qA5-156__piC165	GRCm38::chr13:49814721-49895692-(+)				CAST_EiJ_v1::chr13:48236233-48247944-(+)
13-qA5-208__piC166	GRCm38::chr13:50268024-50317360-(+)
13-qA5-464__piC167	GRCm38::chr13:50501553-50595487-(-)
13-qA5-703__piC168	GRCm38::chr13:50905639-50934148-(-)
13-qA5-967__piC169	GRCm38::chr13:52096734-52124158-(+)	NOD_ShiLtJ_v1::chr13:54545666-54575176-(+)	C3H_HeJ_v1::chr13:50769494-50797355-(+)	129S1_SvImJ_v1::chr13:51354621-51384312-(+)	CAST_EiJ_v1::chr13:50728949-50760254-(+)
13-qB1-1517__piC170	GRCm38::chr13:53393667-53454538-(+)	NOD_ShiLtJ_v1::chr13:55946503-56013750-(+)	C3H_HeJ_v1::chr13:52117210-52178048-(+)	129S1_SvImJ_v1::chr13:52727716-52790158-(+)	CAST_EiJ_v1::chr13:52140466-52206437-(+)
pi-Zfp346__piC171	GRCm38::chr13:55105321-55135057-(+)	NOD_ShiLtJ_v1::chr13:57852206-57884269-(+)	C3H_HeJ_v1::chr13:53913221-53942962-(+)	129S1_SvImJ_v1::chr13:54556094-54587029-(+)	CAST_EiJ_v1::chr13:54006489-54036850-(+)
pi-Nsd1__piC172	GRCm38::chr13:55212056-55318324-(+)	NOD_ShiLtJ_v1::chr13:57967043-58081955-(+)	C3H_HeJ_v1::chr13:54023415-54137598-(+)	129S1_SvImJ_v1::chr13:54668272-54786998-(+)	CAST_EiJ_v1::chr13:54118464-54227203-(+)
14-qA3-3095__piC173	GRCm38::chr14:19626159-19653410-(-)
14-qA3-19970__piC174	GRCm38::chr14:24081993-24130091-(+)	NOD_ShiLtJ_v1::chr14:18140539-18186771-(+)	C3H_HeJ_v1::chr14:17114907-17170375-(+)	129S1_SvImJ_v1::chr14:16987245-17039633-(+)	CAST_EiJ_v1::chr14:16950996-17001408-(+)
14-qA3-2286__piC175	GRCm38::chr14:24337662-24369814-(-)	NOD_ShiLtJ_v1::chr14:18418215-18462087-(-)	C3H_HeJ_v1::chr14:17372511-17412042-(-)
14-qA3-284__piC176	GRCm38::chr14:24412816-24429825-(-)	NOD_ShiLtJ_v1::chr14:18522936-18536441-(-)	C3H_HeJ_v1::chr14:17464887-17477649-(-)
pi-Il17rd__piC177	GRCm38::chr14:27039032-27107286-(+)	NOD_ShiLtJ_v1::chr14:21065589-21139790-(+)	C3H_HeJ_v1::chr14:20146019-20223746-(+)	129S1_SvImJ_v1::chr14:20038364-20112146-(+)	CAST_EiJ_v1::chr14:19779071-19857820-(+)
14-qC1-1261__piC178	GRCm38::chr14:44758112-44789939-(-)
14-qC1-1010__piC179	GRCm38::chr14:44926822-44950817-(+)	NOD_ShiLtJ_v1::chr14:40870232-40900800-(+)	C3H_HeJ_v1::chr14:38669262-38691756-(+)	129S1_SvImJ_v1::chr14:38519239-38545105-(+)	CAST_EiJ_v1::chr14:35767714-35791182-(+)
pi-Hmbox1__piC180	GRCm38::chr14:64811601-64949862-(-)	NOD_ShiLtJ_v1::chr14:63183408-63326910-(-)	C3H_HeJ_v1::chr14:59702604-59839515-(-)	129S1_SvImJ_v1::chr14:59391302-59531617-(-)	CAST_EiJ_v1::chr14:56183331-56320147-(-)
15-qD1-17920__piC181	GRCm38::chr15:59247365-59275222-(-)	NOD_ShiLtJ_v1::chr15:67876018-67905809-(-)	C3H_HeJ_v1::chr15:57866816-57894713-(-)	129S1_SvImJ_v1::chr15:58458120-58487231-(-)	CAST_EiJ_v1::chr15:58533401-58564779-(-)
15-qD1-4001__piC182	GRCm38::chr15:59275366-59312014-(+)	NOD_ShiLtJ_v1::chr15:67905952-67947594-(+)	C3H_HeJ_v1::chr15:57894856-57936042-(+)	129S1_SvImJ_v1::chr15:58487374-58529352-(+)	CAST_EiJ_v1::chr15:58564922-58616443-(+)
pi-Eif2c2__piC183	GRCm38::chr15:73095848-73185186-(-)	NOD_ShiLtJ_v1::chr15:83435459-83529073-(-)	C3H_HeJ_v1::chr15:72149787-72245227-(-)	129S1_SvImJ_v1::chr15:72801281-72895529-(-)	CAST_EiJ_v1::chr15:72894338-72988780-(-)
pi-1700016M24Rik__piC184	GRCm38::chr15:74606028-74636770-(-)	NOD_ShiLtJ_v1::chr15:85039409-85072470-(-)	C3H_HeJ_v1::chr15:73721995-73753544-(-)	129S1_SvImJ_v1::chr15:74385490-74417805-(-)	CAST_EiJ_v1::chr15:74531248-74563551-(-)
15-qD3-14639__piC185	GRCm38::chr15:74636387-74658911-(+)	NOD_ShiLtJ_v1::chr15:85072086-85095487-(+)	C3H_HeJ_v1::chr15:73753160-73775676-(+)	129S1_SvImJ_v1::chr15:74417411-74440059-(+)	CAST_EiJ_v1::chr15:74563167-74587314-(+)
15-qE1-8387__piC186	GRCm38::chr15:78647684-78670532-(-)	NOD_ShiLtJ_v1::chr15:89672592-89697936-(-)	C3H_HeJ_v1::chr15:78259839-78283099-(-)	129S1_SvImJ_v1::chr15:78856996-78879729-(-)	CAST_EiJ_v1::chr15:78945519-78969163-(-)
15-qE1-1119__piC187	GRCm38::chr15:79928005-79963233-(+)	NOD_ShiLtJ_v1::chr15:91069852-91105583-(+)	C3H_HeJ_v1::chr15:79601455-79641012-(+)	129S1_SvImJ_v1::chr15:80226821-80263446-(+)	CAST_EiJ_v1::chr15:80330754-80367498-(+)
pi-Tef__piC188	GRCm38::chr15:81802717-81826859-(+)	NOD_ShiLtJ_v1::chr15:93099496-93124380-(+)	C3H_HeJ_v1::chr15:81578721-81602812-(+)	129S1_SvImJ_v1::chr15:82263919-82291475-(+)	CAST_EiJ_v1::chr15:82346885-82373408-(+)
15-qE1-3710__piC189	GRCm38::chr15:83353847-83367280-(-)	NOD_ShiLtJ_v1::chr15:94966829-94980232-(-)	C3H_HeJ_v1::chr15:83287802-83303998-(-)	129S1_SvImJ_v1::chr15:84050119-84064960-(-)	CAST_EiJ_v1::chr15:84058758-84071139-(-)
pi-Mlc1__piC190	GRCm38::chr15:88955890-88982677-(-)	NOD_ShiLtJ_v1::chr15:100998131-101024197-(-)	C3H_HeJ_v1::chr15:89233486-89260380-(-)	129S1_SvImJ_v1::chr15:90121339-90151745-(-)	CAST_EiJ_v1::chr15:90020015-90045114-(-)
pi-Shank3__piC191	GRCm38::chr15:89499856-89560260-(+)	NOD_ShiLtJ_v1::chr15:101581311-101646334-(+)	C3H_HeJ_v1::chr15:89817071-89882675-(+)	129S1_SvImJ_v1::chr15:90705327-90771370-(+)	CAST_EiJ_v1::chr15:90600675-90664167-(+)
pi-Pou6f1__piC192	GRCm38::chr15:100575318-100580234-(-)	NOD_ShiLtJ_v1::chr15:113772740-113777613-(-)	C3H_HeJ_v1::chr15:101602392-101607315-(-)	129S1_SvImJ_v1::chr15:102546455-102553206-(-)	CAST_EiJ_v1::chr15:102451331-102456192-(-)
pi-Cbx5__piC193	GRCm38::chr15:103191552-103240756-(-)	NOD_ShiLtJ_v1::chr15:116684006-116733924-(-)	C3H_HeJ_v1::chr15:104432807-104489231-(-)	129S1_SvImJ_v1::chr15:105436314-105492851-(-)	CAST_EiJ_v1::chr15:105305847-105361142-(-)
pi-Ppm1f__piC194	GRCm38::chr16:16896456-16927358-(+)	NOD_ShiLtJ_v1::chr16:14582165-14614124-(+)	C3H_HeJ_v1::chr16:13956658-13990249-(+)	129S1_SvImJ_v1::chr16:13990480-14025165-(+)	CAST_EiJ_v1::chr16:13885939-13918473-(+)
pi-Hic2__piC195	GRCm38::chr16:17233586-17263430-(+)	NOD_ShiLtJ_v1::chr16:14955435-14986263-(+)	C3H_HeJ_v1::chr16:14337506-14368330-(+)	129S1_SvImJ_v1::chr16:14368956-14400803-(+)	CAST_EiJ_v1::chr16:14240201-14273911-(+)
pi-Crkl__piC196	GRCm38::chr16:17451966-17487432-(+)	NOD_ShiLtJ_v1::chr16:15202563-15240558-(+)	C3H_HeJ_v1::chr16:14574386-14612137-(+)	129S1_SvImJ_v1::chr16:14601504-14640743-(+)	CAST_EiJ_v1::chr16:14472083-14510550-(+)
pi-Lpp__piC197	GRCm38::chr16:24393445-24992575-(+)	NOD_ShiLtJ_v1::chr16:22937698-23569769-(+)	C3H_HeJ_v1::chr16:21977997-22583549-(+)	129S1_SvImJ_v1::chr16:22024380-22659670-(+)	CAST_EiJ_v1::chr16:22006334-22626520-(+)
pi-Zdhhc23__piC198	GRCm38::chr16:43964765-43979755-(-)	NOD_ShiLtJ_v1::chr16:44917519-44932475-(-)	C3H_HeJ_v1::chr16:42265455-42280434-(-)	129S1_SvImJ_v1::chr16:42682585-42697576-(-)	CAST_EiJ_v1::chr16:42471044-42486030-(-)
17-qA3.3-352__piC199	GRCm38::chr17:22497401-22522100-(+)
pi-Cramp1l__piC200	GRCm38::chr17:24961291-25015587-(-)	NOD_ShiLtJ_v1::chr17:25587333-25642947-(-)	C3H_HeJ_v1::chr17:23784015-23839470-(-)	129S1_SvImJ_v1::chr17:23991385-24046763-(-)	CAST_EiJ_v1::chr17:23635656-23690610-(-)
17-qA3.3-27363__piC201	GRCm38::chr17:27288275-27325028-(-)	NOD_ShiLtJ_v1::chr17:28148508-28190327-(-)	C3H_HeJ_v1::chr17:26271113-26315100-(-)	129S1_SvImJ_v1::chr17:26554991-26600612-(-)	CAST_EiJ_v1::chr17:26182067-26244261-(-)
17-qA3.3-26735__piC202	GRCm38::chr17:27325196-27367483-(+)	NOD_ShiLtJ_v1::chr17:28190494-28237331-(+)	C3H_HeJ_v1::chr17:26315267-26354049-(+)	129S1_SvImJ_v1::chr17:26600779-26648886-(+)	CAST_EiJ_v1::chr17:26244428-26288976-(+)
pi-Uhrf1bp1__piC203	GRCm38::chr17:27856506-27900040-(+)	NOD_ShiLtJ_v1::chr17:28780525-28827294-(+)	C3H_HeJ_v1::chr17:26878490-26924315-(+)	129S1_SvImJ_v1::chr17:27195655-27239437-(+)	CAST_EiJ_v1::chr17:26855835-26899469-(+)
17-qC-935__piC204	GRCm38::chr17:49112270-49113511-(-)	NOD_ShiLtJ_v1::chr17:53907018-53908260-(-)	C3H_HeJ_v1::chr17:50321881-50323122-(-)	129S1_SvImJ_v1::chr17:50463217-50464459-(-)	CAST_EiJ_v1::chr17:50520819-50522059-(-)
17-qC-59__piC205	GRCm38::chr17:50237658-50247541-(+)	NOD_ShiLtJ_v1::chr17:55080844-55091749-(+)	C3H_HeJ_v1::chr17:51492067-51502888-(+)	129S1_SvImJ_v1::chr17:51640131-51649980-(+)	CAST_EiJ_v1::chr17:51728165-51739870-(+)
17-qE1.1-7037__piC206	GRCm38::chr17:66206811-66231758-(+)	NOD_ShiLtJ_v1::chr17:73908820-73936491-(+)	C3H_HeJ_v1::chr17:68160762-68186921-(+)	129S1_SvImJ_v1::chr17:68412670-68441654-(+)	CAST_EiJ_v1::chr17:68516351-68550643-(+)
pi-Cdc42ep3__piC207	GRCm38::chr17:79333728-79354890-(-)	NOD_ShiLtJ_v1::chr17:88822177-88844462-(-)	C3H_HeJ_v1::chr17:81781411-81802701-(-)	129S1_SvImJ_v1::chr17:82190030-82211320-(-)	CAST_EiJ_v1::chr17:82413714-82434959-(-)
pi-Kcng3__piC208	GRCm38::chr17:83574023-83632446-(-)	NOD_ShiLtJ_v1::chr17:93591480-93685928-(-)	C3H_HeJ_v1::chr17:86137400-86203086-(-)	129S1_SvImJ_v1::chr17:86655944-86721719-(-)	CAST_EiJ_v1::chr17:86860193-86922240-(-)
pi-Ndst1__piC209	GRCm38::chr18:60684494-60748654-(-)	NOD_ShiLtJ_v1::chr18:65810826-65879158-(-)	C3H_HeJ_v1::chr18:59746659-59814074-(-)	129S1_SvImJ_v1::chr18:60509376-60577208-(-)	CAST_EiJ_v1::chr18:59609332-59680134-(-)
18-qE1-36451__piC210	GRCm38::chr18:67029446-67066460-(-)	NOD_ShiLtJ_v1::chr18:72707167-72744971-(-)	C3H_HeJ_v1::chr18:66388402-66431163-(-)	129S1_SvImJ_v1::chr18:67275387-67313239-(-)	CAST_EiJ_v1::chr18:66369754-66412440-(-)
18-qE1-1295__piC211	GRCm38::chr18:67066587-67084379-(+)	NOD_ShiLtJ_v1::chr18:72745097-72792544-(+)	C3H_HeJ_v1::chr18:66431289-66453446-(+)	129S1_SvImJ_v1::chr18:67313365-67336540-(+)	CAST_EiJ_v1::chr18:66412566-66429543-(+)
pi-Fth1__piC212	GRCm38::chr19:9982703-9985092-(+)	NOD_ShiLtJ_v1::chr19:7579874-7582264-(+)	C3H_HeJ_v1::chr19:6942438-6944859-(+)	129S1_SvImJ_v1::chr19:7288976-7291366-(+)	CAST_EiJ_v1::chr19:6586490-6588924-(+)
19-qC2-1361__piC213	GRCm38::chr19:37254673-37263866-(-)	NOD_ShiLtJ_v1::chr19:38812879-38824087-(-)	C3H_HeJ_v1::chr19:35689655-35698768-(-)	129S1_SvImJ_v1::chr19:36196821-36207809-(-)	CAST_EiJ_v1::chr19:35534201-35543256-(-)
pi-Hif1an__piC214	GRCm38::chr19:44562847-44576272-(+)	NOD_ShiLtJ_v1::chr19:46855632-46869045-(+)	C3H_HeJ_v1::chr19:43456525-43469982-(+)	129S1_SvImJ_v1::chr19:44064422-44077829-(+)	CAST_EiJ_v1::chr19:43183760-43197227-(+)
