# Supplementary material for: Genetic polymorphisms lead to major, locus-specific, variation in piRNA production in mouse
Source: EMBO J. 2025 Jun 5;44(14):4104–19. doi: 10.1038/s44318-025-00475-4 (PMC12264111; doi:10.1038/s44318-025-00475-4)
Supplement: Supplementary file 23 — Dataset EV18 [file 44318_2025_475_MOESM23_ESM.xlsx]

## Sheet: Dataset_EV18_Legend
Dataset EV18. Percentage of reads mapping uniquely to the 214 piRNA clusters defined by Li et al Mol Cell 2013.

## Sheet: Dataset_EV18
piCID	sample40	sample41	sample42	sample43	sample44	sample45	sample46	sample47	sample48	sample49	sample50	sample51	sample52	sample53	sample54	sample55	sample56	sample57
pi-Fam168b__piC1	99.7668	99.9475	99.7293	99.6557	97.6133	97.9568	97.9513	97.3698	97.7956	97.3631	97.5855	98.2792	98.2327	98.7784	99.6403	98.1917	98.6928	97.6923
1-qC1.3-637__piC2	99.8577	99.6273	99.7332	99.806	99.6231	99.5322	99.9128	99.4764	99.776	99.8199	99.8437	99.8559	99.8046	99.8252	99.8814	99.8724	99.9245	99.887
pi-Hjurp__piC3	99.9012	99.8799	99.8861	99.8678	100	100	100	100	99.1124	98.4091	98.7193	99.3521	98.556	99.1597	91.2281	90.7627	99.3548	99.3065
1-qD-2017__piC4	100	100	100	99.9877	99.9856	100	100	100	99.9946	99.986	99.9893	100	99.9945	99.9937	99.9944	99.992	99.9903	99.987
pi-Asb1__piC5	99.7284	99.9575	99.7567	99.8785	99.6992	99.8802	99.8599	99.7289	99.9094	99.9397	99.9214	99.9842	99.9826	99.9605	99.9814	99.985	99.9757	99.9909
1-qD-4525__piC6	100	99.9796	100	100	100	99.9879	100	99.9837	99.9866	99.9914	99.9869	99.996	99.9916	99.9978	99.9941	99.9965	99.9912	99.9931
pi-Ing5__piC7	98.5421	98.6438	98.7984	98.8946	98.9923	98.575	99.0672	98.9956	97.4026	98.0822	97.1631	98.4043	96.9163	96.2751	98.2143	97.2081	98.731	97.3214
1-qE2.3-2__piC8	100	100	100	100	100	100	100	100	100	100	100	100	100	100	100	100	100	100
pi-Tfcp2l1__piC9	98.56	98.7665	98.358	98.7003	97.1548	97.569	97.4144	97.5693	97.8723	97.5945	98.5944	99.2038	98.0843	98.105	99.005	98.9817	98.0165	98.1595
1-qE3-706__piC10	100	100	100	100	99.9361	100	100	100	99.9965	99.9595	99.9784	99.995	99.978	99.9826	99.987	99.9924	99.9647	99.9878
pi-Elk4__piC11	98.4314	97.4039	98.8472	97.9725	96.663	96.4615	97.0208	95.4384	99.2927	98.9474	98.1391	99.3986	99.2297	99.2754	99.2206	98.8034	99.1713	98.9496
pi-Ppp1r15b__piC12	99.7038	99.5323	99.4971	99.7766	99.6623	99.3499	99.6416	99.7919	99.4475	100	99.2593	99.5699	99.2727	99.7854	99.2593	99.7238	99.5536	99.5134
pi-Ppp1r12b__piC13	94.7107	94.564	95.0464	94.5017	93.8188	94.3524	93.7954	94.2474	87.7133	91.1765	93.2624	92.5926	90.8824	91.8831	91.3043	93.8697	93.5018	93.617
pi-Abl2__piC14	99.5305	99.6004	99.6337	99.696	99.4876	99.6036	99.7525	99.5754	98.8304	99.1626	99.0796	99.191	99.392	99.6124	99.5976	99.3979	99.7736	99.6534
pi-Rc3h1__piC15	86.3043	80.9449	85.8438	86.7946	73.4155	75.1916	79.6584	65.812	99.6522	99.6324	99.476	99.7177	99.7283	99.6503	99.2118	99.5684	99.5012	99.4823
pi-Zbtb37__piC16	99.5829	99.4864	99.3253	99.3398	99.5424	99.5387	99.515	99.7205	99.2453	99.788	99.6768	99.5137	99.5614	99.478	99.719	99.9565	98.6371	99.619
pi-Uhmk1__piC17	99.6526	99.5408	99.5807	99.6056	99.4884	99.6772	99.7008	99.7452	99.8037	99.894	99.9018	99.9258	99.8751	99.8662	99.854	99.8463	100	100
pi-Gtf3c4__piC18	91.9139	90.9322	91.9433	93.118	95.6599	96.2731	96.117	95.9154	96.5336	97.1271	98.2646	97.9049	97.8767	98.0315	91.0121	91.8719	98.6399	98.6639
pi-Strbp__piC19	95.0852	95.2915	95.8958	96.9496	94.6698	95.6311	96.2443	92.0755	99.4607	99.3641	99.6807	99.4375	99.4667	99.4744	99.5245	99.6405	99.5112	99.6677
2-qE1-35981__piC20	99.3634	99.1148	99.1567	99.363	98.4096	98.3367	98.2905	98.2331	99.4046	99.3821	99.4169	99.4188	99.405	99.4307	99.1674	99.1689	99.423	99.4577
2-qE5-4__piC21	99.7401	99.7157	99.8134	99.866	99.5143	99.4562	99.5054	99.4521	97.9695	98.5149	97.1751	97.4359	97.619	97.4359	98.9899	98.9583	96.3855	95.7143
2-qF1-2536__piC22	99.1898	99.5277	99.5252	99.4663	99.3806	99.5335	99.6577	99.4783	99.6601	99.6584	99.6279	99.7045	99.7032	99.638	99.6451	99.639	99.7095	99.7104
2-qG3-1029__piC23
pi-Cbfa2t2__piC24	89.2562	90.3586	90.9599	89.3048	94.3459	94.2462	94.9105	93.2993	90.8006	89.41	90.6891	98.3618	97.5179	98.2853	97.5831	97.1311	96.9152	96.8615
pi-Phf20__piC25	83.9866	83.1994	86.2908	83.6233	75.4527	70.3791	71.9512	66.5563	60	57.3529	36.0656	44.6429	55	56.8182	54.2857	59.4595	42.029	41.0714
3-qA2-617__piC26	97.3214	98.9305	96.7607	97.9842													99.3519	99.39
pi-Zmat3__piC27	99.0847	98.3108	99.2636	99.2945	97.6219	96.6102	97.0996	97.2163	99.861	99.8057	99.8926	99.8226	99.8309	99.8746	99.813	99.8605	99.9447	99.9679
3-qA3-2052__piC28	97.4649	97.8174	97.5691	98.7071	99.8203	99.7479	99.7758	99.8581	99.9534	99.9563	99.9466	99.9511	99.9541	99.974	99.9581	99.9651	99.9074	99.9322
pi-Ccrn4l__piC29	91.145	91.2379	92.4745	90.3392	69.863	55.5556	66.1538	74.4186	92.8571	91.6667	85.7143	77.7778	87.5	100	98.6607	95.2941	83.871	80.6202
pi-Gabpb2__piC30	99.3532	99.2422	99.4324	99.2089	99.266	99.1882	99.3759	99.2512	97.5496	97.9702	97.6082	98.1459	98.8166	98.9011	98.8278	98.8754	98.5023	98.6431
pi-1700006A11Rik__piC31	100	100	100	99.9791	99.8613	99.9476	99.8941	99.9599	99.9853	99.9638	99.9771	91.4898	91.116	91.0158	99.9808	99.9854	99.9914	99.9862
pi-Mcart1__piC32	91.9405	91.7464	91.8846	93.041	48.4988	46.1538	49.2505	51.4286	70.073	69.1667	69.0789	89.0909	86.6667	85.0649	78.4543	77.6596	90.9605	93.7063
pi-BC026590__piC33	95.976	95.1347	95.3274	94.9339	99.2857	98.6317	99.4495	99.1701	97.4679	97.6296	97.8172	97.7523	97.7563	97.9662	97.751	98.1036	98.0895	97.9262
pi-D730040F13Rik__piC34	90.4564	90.6826	91.2896	91.0726	94.8891	95.6546	94.8498	93.0456	94.2308	94.4179	95.6127	91.5114	92.3826	92.0089	94.5386	92.1569	93.9877	94.2149
4-qB3-3994__piC35	99.5451	99.5646	99.345	99.5802	99.8179	99.4824	99.6974	99.6436	99.6046	99.5762	99.5892	99.6099	99.5687	99.5746	99.5492	99.54	99.4919	99.5013
pi-Snx30__piC36	98.5706	99.1886	98.5068	99.0991	98.5347	98.5574	98.2445	98.5839	87.5	96.6292	92.7083	96.2617	96.124	96.5909	93	96.8085	95.7447	93.617
4-qB3-639__piC37	32.5394	36.6728	35.3099	30.5742	61.4099	64.2298	65.5479	55.6002	92.8886	92.5742	93.0654	83.6357	83.9163	84.0109	90.5751	90.6772	29.3012	28.911
4-qB3-277__piC38	3.2928	3.70403	3.50268	2.91578	83.1344	83.43	83.6234	82.3737	44.0665	45.4238	44.7822	87.6025	88.0406	87.7699	8.68197	8.37892	3.30324	3.07291
4-qC5-17839__piC39	99.7484	99.9087	99.7912	99.8154	99.666	99.6044	99.6205	99.6649	99.7482	99.7509	99.7388	99.7369	99.7137	99.7055	99.7095	99.7098	99.7142	99.6786
pi-Zyg11a__piC40	94.3332	92.0934	93.3463	93.6022	98.4399	98.5038	98.2657	98.215	92.607	93.617	93.8017	87.9195	88.4956	93.8356	91.1765	91.0853	62.6113	61.5646
pi-Zyg11b__piC41	94.8527	95.3818	94.4648	95.1518	98.6006	98.6048	98.2202	98.2131	97.3475	98.0636	98.4944	97.2617	99.1345	97.8805	98.8212	98.7872	95.6425	96.6533
4-qD2.2-2182__piC42	98.3901	98.1466	98.1252	98.1073	97.4219	98.0898	98.1842	97.9322	97.9645	97.7904	97.8278	97.9406	97.8377	97.9872	98.4415	98.3778	97.9172	97.9676
4-qD2.2-349__piC43	100	100	100	100	97.3856	96.7273	97.4648	98.4906	99.975	100	99.9742	99.9576	99.9779	99.9876	99.9901	99.9876	99.9712	100
pi-Eya3__piC44	96.3993	97.2684	96.0131	97	96.6433	97.0228	97.6426	96.4573	95.1807	95.7317	96.5686	93.5484	97.1429	92.5926	92.9688	92.029	92.4658	94.7761
pi-Rcan3__piC45	99.2328	99.3627	99.5034	99.1006	99.0609	98.9523	99.1704	99.2006	96.3351	98.125	96.5318	96.5986	98.913	99.1453	97.1098	95.1456	98.5294	98.2558
4-qD3-2082__piC46	100	99.9822	100	100	100	99.9716	100	100	99.9925	99.9895	99.9934	99.9921	99.992	99.9928	99.9969	99.9941	99.9931	99.9892
pi-Luzp1__piC47	49.2972	37.702	50.6943	61.8603	60.525	60.0997	60.1063	39.798	24.7797	28.2946	25.3306	21.3404	22.4771	17.6929	87.3684	91.5254	20.0222	17.519
pi-Zbtb49__piC48	98.9558	99.1262	99.4193	99.2057	97.3962	98.1481	96.8254	97.7324	99.5595	99.6154	99.5918	100	99.6503	100	100	98.7705	100	100
pi-Bend4__piC49	99.892	99.9098	99.8699	99.8466	99.8935	99.8076	99.8584	99.6848	100	99.3399	99.359	99.4949	100	98.2456	100	98.7552	100	99.1031
pi-Wdfy3__piC50	96.137	94.6728	95.4701	97.3201	88.6916	92.7165	91.8491	89.627	99.9248	99.8659	99.9085	99.3284	99.2159	99.4015	99.9247	99.9324	99.8825	99.8466
5-qF-14508__piC51	99.553	99.5817	99.5281	99.5778	99.5809	99.5604	99.5461	99.6656	99.5793	99.5386	99.5737	99.6225	99.6377	99.6367	99.5831	99.5877	99.5301	99.5587
5-qF-14224__piC52	73.7891	73.931	75.2178	72.1537	78.6832	78.0038	77.6027	78.9514	82.8371	82.8559	82.988	77.7658	78.1262	77.8832	73.9501	72.9311	77.7489	76.989
pi-Ssh1__piC53	82.0225	82.9016	86.5207	92.3913	96.0156	94.3189	95.7458	93.5551	97.3684	90	93.8272	92.3077	95.8333	76.1905	97.7011	94.6809	94.7368	94.5946
5-qF-4633__piC54	70.1946	68.2014	71.071	73.8735	83.3709	83.5172	83.5095	84.0167	76.5775	76.5458	76.4972	82.0797	82.0447	82.1408	69.565	69.5022	77.0427	77.896
pi-Mlec__piC55	99.8479	99.7598	99.8547	99.944	99.9691	99.9651	99.9428	99.8947	99.8866	100	99.8837	99.9229	99.9084	99.9642	99.8439	99.8862	99.9026	99.7695
pi-Kctd7__piC56	98.5765	99.3478	98.3871	99.5781	98.9111	99.292	97.6687	96.6887	98.9074	98.9736	98.851	99.0006	99.0138	99.0807	99.2025	99.1912	99.146	99.0648
pi-Tbl2__piC57	99.4528	98.9775	99.1855	99.5395	99.0164	98.6116	98.9883	98.8724	99.9661	99.9407	99.9503	99.9566	99.9399	99.9379	99.9574	99.9571	99.9703	99.9471
5-qG2-950__piC58	73.6102	63.5894	73.6194	87.4179	82.5649	87.371	90.617	79.7577	98.6373	98.2107	98.4681	97.9195	98.1097	98.1659	99.3202	99.2932	97.331	97.4277
pi-Fbxl18__piC59	99.1215	99.2743	98.8118	98.9315	99.056	99.073	98.841	99.4809	98.3003	99.6951	99.6979	98.1481	98.5251	97.2973	98.1424	97.7124	99.0826	97.3064
5-qG2-2301__piC60	99.0616	98.7667	99.1101	99.0564	98.9253	99.2197	99.3288	98.8068	94.9038	94.8929	95.332	95.8178	95.8005	95.9674	98.8445	98.848	98.8715	98.8605
5-qG3-23659__piC61	99.8895	99.8976	99.8845	99.9102	99.8515	99.8744	99.8708	99.8944	99.8329	99.8474	99.8492	99.4619	99.4763	99.4767	98.79	98.8225	99.8692	99.878
6-qC3-6258__piC62	99.7782	99.7902	99.8137	99.8975	99.8216	99.9125	99.8462	99.8814	99.9231	99.9395	99.9274	99.9086	99.9129	99.9192	99.9408	99.936	99.9545	99.9462
pi-Tet3__piC63	99.1764	99.0038	99.2382	98.965	99.328	99.1705	99.2313	99.2513	98.7261	98.5401	98.0645	97.4359	94.6429	92.3077	98.1818	98.3051	99.2063	99
6-qC3-100__piC64	10.0182	10.0872	10.3144	9.05577	58.6387	59.1398	64.2023	59.7633	9.38921	9.1015	9.16148	67.5778	67.5932	68.4987	18.7295	20.0688	7.729	8.14685
pi-Gm5878__piC65	99.2334	99.3747	99.3529	99.2338	99.0287	99.0385	99.097	99.1307	98.6739	98.5725	98.6122	95.6296	95.5916	95.6219	92.4608	92.6953	98.7107	98.7514
pi-Fbxo41__piC66	99.1221	99.6188	99.8225	99.3603	99.2856	99.201	99.3458	99.4098	100	99.0291	97.5309	96.8085	95.6044	96.25	97.7011	99.1803	99.1667	100
6-qC3-2394__piC67	85.8992	86.1952	84.2095	88.1035	94.4473	94.4858	94.9232	95.202	77.8389	78.2112	77.9315	81.5164	81.6639	81.84	82.7898	83.3438	82.5044	82.7319
6-qD1-2831__piC68	98.9003	98.841	99.01	98.98	99.4249	99.25	99.287	99.278	99.079	99.0857	99.0148	96.3797	96.5393	96.4236	98.0188	97.9797	99.162	99.2807
pi-Mgll__piC69	98.0198	97.6271	98.3022	98.3412	97.7199	96.6102	97.491	96.8284	99.5741	99.5468	99.4586	99.8152	99.716	99.7738	99.7208	99.4536	99.8008	99.5311
pi-Nr2c2__piC70	91.2671	90.9514	90.8438	90.7107	91.9876	92.7372	92.2761	90.9555	92.1864	92.0233	91.5313	93.4648	93.6152	93.3886	99.0687	99.2107	91.2106	90.9593
pi-March08__piC71	99.3953	98.5932	99.3982	99.1324	99.0379	98.741	99.0481	98.2634	98.8456	98.8064	98.786	97.5352	97.1429	95.7377	99.6865	99.6593	99.4498	99.4604
pi-Bcl2l13__piC72	96.8778	96.6562	96.9529	96.999	96.6958	96.1517	96.0884	96.2936	99.4478	99.4911	99.4432	99.5112	99.5539	99.814	99.5538	99.504	99.3327	99.3355
6-qF3-8009__piC73	98.8046	98.7462	98.8422	98.9108	98.1774	98.0199	97.7507	98.5195	99.0833	98.952	99.0659	98.9549	98.987	99.0016	98.9506	98.8806	99.0776	99.1097
6-qF3-28913__piC74	99.7519	99.6849	99.7728	99.7666	99.468	99.4411	99.3826	99.6258	99.8295	99.8053	99.8128	99.8139	99.8191	99.8113	99.4309	99.3925	99.7962	99.7913
6-qF3-3040__piC75	90.7256	89.4305	90.7652	89.8351	74.9478	74.8325	75.2656	74.1917	90.5254	91.0289	90.5427	90.663	90.243	90.4286	91.0909	90.9785	90.7766	90.8645
6-qF3-1063__piC76	85.0862	82.8258	85.6121	91.1506	91.6316	93.1413	94.1057	87.6539	99.0802	99.0501	99.1914	97.0255	97.2145	97.1892	98.9093	98.9168	97.8952	97.8886
pi-Zfp382__piC77	98.4615	80.6452	92.3913	97.1429	93.9394	96.4286	95.4128	95.4545	98.1982	99.2248	100	100	99.4152	99.2481	99.3007	99.1736	98.7261	100
7-qB5-6255__piC78	99.0872	98.8141	99.2695	98.8723	99.1204	98.7019	98.7238	98.8575	98.951	98.853	98.9383				98.3959	98.409	98.8794	98.9865
pi-Klf13__piC79	98.5989	98.9731	98.2674	99.0297	99.0821	99.2159	99.0198	99.2465	98.1707	96.3636	96.3351	97.8417	96.0674	97.931	96.6216	98.3696	98.7288	97.3913
7-qD1-9417__piC80	99.9142	99.7303	99.832	99.9287	99.7503	99.8537	99.7663	99.9168	99.9571	99.9613	99.9665	99.9578	99.9566	99.9671	99.9681	99.9765	99.9618	99.9621
7-qD1-16444__piC81	99.7572	99.8332	99.8136	99.8694	99.8866	99.8723	99.8248	99.8295	99.8573	99.8443	99.8522	99.8594	99.8738	99.872	97.7194	97.7995	99.8852	99.88
7-qD1-654__piC82	99.8093	99.8723	99.6904	99.779	99.7819	99.897	100	99.8489	99.68	99.7195	99.742	99.7457	99.6565	99.6909	99.7854	99.8023	99.8252	99.8687
7-qD1-19431__piC83	99.9402	99.936	99.9251	99.9429	99.9417	99.9019	99.9205	99.9051	99.8892	99.8929	99.8769	99.8919	99.8932	99.9031	99.9276	99.9207	99.9065	99.9094
7-qD2-24830__piC84	99.8878	99.8323	99.863	99.8727	99.7675	99.8122	99.8019	99.8304	99.7906	99.7901	99.7942	99.8011	99.7972	99.8037	99.8164	99.8074	99.8217	99.8274
7-qD2-11976__piC85	99.8419	99.8446	99.8171	99.8277	99.7825	99.7913	99.8357	99.7686	99.8475	99.8437	99.8573	99.8499	99.8496	99.8503	99.8372	99.8455	99.8597	99.8655
7-qD2-40__piC86	99.6745	99.2976	99.5449	99.4688	99.3773	99.4355	99.4373	99.3444	98.6053	98.3483	98.7635	98.1623	99.1189	98.5229	96.9731	96.493	99.4331	99.542
pi-Rnf169__piC87	95.572	96.533	96.2277	96.3186	96.3785	96.5146	97.187	96.9295	97.0765	97.2527	97.8821	98.5407	98.8318	98.8048	98.8677	99.1713	99.1359	98.6099
7-qF3-3125__piC88	99.8655	99.9006	99.7442	99.8901	99.5941	99.6366	99.1522	99.5971	99.9029	99.8981	99.908	99.8921	99.8723	99.9171	99.9067	99.9235	99.9201	99.9255
7-qF3-246__piC89	99.322	97.9253	98.8462	98.9779	100	99.5122	100	100	98.5009	98.5942	98.5553	98.9366	98.7935	98.7584	98.7107	98.8155	98.8252	99.0485
pi-Fam53b__piC90	98.371	99.0233	98.6657	98.8166	97.4173	97.8696	97.646	97.7414	98.6389	98.8466	98.8487	98.9562	99.3822	99.2076	98.8468	98.9362	98.9771	99.1333
pi-Tacc1__piC91	78.2946	72	82.6162	82.2802	91.4718	93.3818	93.5425	87.1523	99.695	99.5657	99.5942	99.6055	99.6738	99.5526	99.7174	99.6231	99.3939	99.4708
8-qA2-343__piC92	93.5108	95.5769	92.8994	94.376	95.8232	96.1568	96.0092	95.4678	76.4706	76.1905	64.7059	6.92551	6.91416	6.69199	95.0959	95.6915	89.8055	90.3406
8-qA4-332__piC93	91.6214	85.8232	88.0689	90.8969	74.8031	71.0262	72.9651	70.5882	92.5503	93.1978	93.8936	70.2761	68.394	69.1188	51.3035	55.0245	80.0852	80.4317
8-qA4-155__piC94	79.1444	74.4186	69.8355	78.7535	0	0	0	0				6.12443	5.58839	6.41106			83.3894	84.5603
pi-Tktl2__piC95	100	100	100	100	99.8805	100	99.9378	100	100	99.8962	100	99.9622	100	99.9656	99.9531	100	100	100
pi-Zfp866__piC96
8-qC5-8200__piC97	99.9763	99.9768	99.9693	99.9582	99.9919	99.9717	99.9473	99.9493	99.9742	99.9741	99.9741	99.9775	99.9845	99.9839	99.9846	99.9819	99.9624	99.9572
8-qC5-2209__piC98	99.9294	99.8368	99.87	99.8771					99.8596	99.8293	99.8363	99.8652	99.8595	99.8554	99.9293	99.9046	99.9068	99.8881
pi-Cmtm4__piC99	99.303	98.9418	98.9495	99.2757	99.4553	99.4289	99.4304	99.0471	97.9253	97.1193	97.9839	98.913	98.7165	98.9101	98.2544	98.8067	98.622	98.8839
pi-Atxn1l__piC100	99.8804	99.8694	99.8458	99.8902	99.8395	99.776	99.8105	99.7742	100	100	99.881	99.8921	100	100	100	100	100	100
8-qE1-3748__piC101	99.735	99.7786	99.8732	99.8552	99.8218	99.8284	99.8391	99.828	99.7617	99.7269	99.7634	99.7294	99.7361	99.7289	99.6743	99.6865	99.6833	99.728
pi-Ddx19b__piC102	90.7119	91.7494	91.9888	92.3445	94.2641	93.8473	94.17	92.6517	93.2137	93.0801	93.3811	94.5644	94.3597	94.4737	93.6843	93.5289	93.4261	93.6969
pi-Gan__piC103	99.7745	99.6916	99.5262	99.6275	99.3801	99.4117	99.4333	99.4131	98.8753	99.0044	98.8258	99.9479	99.8808	99.9081	99.9288	99.9214	99.9237	99.9535
pi-Ankrd11__piC104	92.3259	93.1818	91.8693	92.5424	96.6734	96.5935	96.2853	95.4023	93.5961	93.1217	92.6136	93.038	92.4419	87.5	94.7059	95.8621	93.3333	92.8571
pi-Exoc8__piC105	97.6923	96.334	96.0276	98.01	96.9662	97.0899	96.9368	94.6903	98.3347	98.5075	99.0991	99.4444	99.0991	98.8447	98.8582	99.1238	99.1546	98.5893
9-qA1-178__piC106	96.9365	94.2122	95.4688	95.5766													95.7645	95.8966
pi-Igsf9b__piC107	99.8077	99.9375	99.898	100	99.8374	99.8955	99.8743	99.8419	100	99.1202	100	99.6479	99.5455	99.3939	99.0654	100	99.8198	100
pi-Cbl__piC108
pi-Hinfp__piC109
pi-Arhgap20__piC110	98.7845	97.3498	98.5703	99.344	97.3494	97.2565	96.4166	97.5535	99.9217	99.9439	99.9125	99.9607	99.9767	99.9114	99.9804	99.9332	99.9204	99.9717
9-qA5.3-24188__piC111	99.7754	99.6951	99.786	99.7965	99.7521	99.7172	99.7329	99.806	99.6631	99.6385	99.6499	99.7441	99.7379	99.7446	99.8262	99.846	99.8522	99.8618
9-qA5.3-1495__piC112	98.6842	99.0291	99.1247	98.8178	98.2784	98.7171	99.0141	98.7721	99.0653	99.0296	99.0033	98.7396	98.7586	98.8851	98.7209	98.8852	99.1204	99.195
pi-Rplp1__piC113	73.2737	72.4463	71.0727	76.0709	61.6093	63.1937	60.1001	58.6137	63.6364	60	63.0769	72.4638	73.0769	69.4915	51.2195	54	64.1026	51.8519
9-qC-31469__piC114	99.5314	99.4342	99.4279	99.4503	99.7895	99.8392	99.8402	99.8041	99.0981	99.1162	99.1096	98.8109	98.8741	98.8945	99.1061	99.1105	99.5721	99.5939
9-qC-10667__piC115	96.0153	96.9426	96.2595	96.2917													94.7156	94.4869
pi-Rad54l2__piC116	96.2264	96.8373	96.5217	96.8582	95.7788	95.2802	95.8086	93.8998	91.5842	88.8325	90.9548	94.1558	95.0935	96.4968	95.0495	95.2941	93.5018	93.6
pi-Ip6k1__piC117	97.3966	98.1721	97.7023	98.4857	97.2532	97.8285	97.1624	97.5202	99.403	99.5475	99.6307	99.6842	99.7294	99.6871	99.726	99.5485	99.8467	99.9529
pi-Trim71__piC118	98.7694	98.6477	98.5618	98.8848	98.6954	98.3028	98.2106	98.4729	97.6744	97.1154	95.3917	96.0317	96.4789	94.1606	92.0863	97.1223	98.3784	98.7261
pi-Acvr2b__piC119	99.6315	99.3953	99.5087	99.3945	97.0227	96.9168	96.3877	97.431	98.995	97.5728	99.0783	98.8439	98.7234	99.4536	99.3151	98.9529	99.5885	100
pi-Exog__piC120	95.3232	92.5	96.4286	97.1591	99.2147	99.5652	99.8111	99.3344	98.2759	100	99.2188	99.0654	100	100	100	100	99.2308	100
9-qF4-150__piC121	97.5936	97.7199	97.7737	98.6166	92.5	92.7481	95	93.1034	99.2789	99.2208	99.2429	99.4599	99.4921	99.5334	99.2748	99.2451	99.4365	99.5014
10-qA3-2592__piC122	99.3005	99.5217	99.4967	99.8059	99.2196	99.4951	99.5114	99.1623	99.9003	99.9105	99.8979	99.8634	99.8889	99.8788	99.8942	99.8826	99.8064	99.8457
10-qA3-143__piC123	100	99.2754	100	100	100	100	99.0566	97.2222	99.9473	99.8954	99.972	99.9183	99.9328	99.9592	99.9574	100	99.9606	99.9552
pi-Foxo3__piC124	99.6049	99.6751	99.64	99.4719	99.7311	99.7464	99.729	99.8889	99.1304	99.005	97.7876	100	99.375	96.1538	99.4253	99.3865	98.4293	98.5714
pi-Eif4ebp2__piC125	97.5839	97.9735	98.0106	97.6604	98.1791	98.6114	98.5724	98.9274	99.0267	98.5714	99.0896	98.6539	98.3845	98.6309	98.2089	97.8981	98.1065	98.003
10-qB4-6488__piC126	99.0471	99.2453	99.1494	99.3935	98.9843	99.0588	99.0433	98.9066	99.3178	99.3471	99.3564	99.4141	99.3843	99.4035	99.4924	99.4633	99.5168	99.5068
10-qB5.1-5404__piC127	99.4198	99.4668	99.5884	99.5713	97.7336	97.8259	97.7339	97.828	99.3313	99.2781	99.3199	99.508	99.5213	99.5163	95.3737	95.1802	99.7634	99.7927
10-qB5.1-221__piC128	97.7178	98.0861	97.6912	96.256	98.9899	98.4277	98.0066	96.8085	87.6588	88.6286	87.1673	89.3636	90.126	90.5362	97.1915	97.1287	96.3924	96.3993
pi-Ipmk__piC129	91.1565	87.963	92.5287	93.6747	79.6407	72.8707	80	79.5556	95.5854	95.0747	95.9615	94.6307	94.0786	94.9753	96.6292	96.1579	95.2693	95.8292
10-qC1-12816__piC130	96.8556	96.636	96.6693	98.0782	98.5778	98.7995	98.8205	98.4393	99.2028	99.1271	99.212	98.7358	98.7186	98.7217	99.0013	98.9727	98.9229	98.8914
pi-Zfp280b__piC131	80.1242	77.1812	81.9125	78.1935	40.8537	37.0714	37.1497	40.2778	69.9077	69.7975	69.5697	79.9657	79.8721	80.479	74.6961	75.8071	62.637	61.8173
pi-D10Wsu102e__piC132	85.352	83.9489	85.0189	85.9893	86.1932	85.9584	85.4874	85.9891	80.1455	82.6464	81.4249	51.7391	55.8871	50.0498	69.5685	71.4823	60.9731	60.1117
10-qC1-117__piC133	99.6546	99.4299	99.4366	99.4603	97.5	98.3516	96.7871	90.6667	98.6042	98.3709	98.5313	99.7312	99.583	99.6583	92.9685	93.319	99.8325	99.6756
10-qC1-2617__piC134	52.3692	51.2849	52.2463	51.8613	0	0	0	0	0	0	0	52.7033	52.8011	53.1454	43.7589	43.1509	55.0627	54.9109
10-qC1-1527__piC135	38.8889	23.0769	33.3333	19.2308	0	0	0	0									60.396	49.4505
10-qC1-875__piC136	31.3131	28.8462	36.8056	32.7731													42.1099	40.9945
10-qC2-545__piC137	99.2419	99.5567	99.5725	99.7503	99.2301	99.5463	99.5	99.0318	99.9621	99.9731	99.983	99.9722	99.9594	99.9743	99.9852	99.9893	99.9883	99.9732
pi-Ctdsp2__piC138	5.95049	8.10878	4.80591	6.53948	30.9334	22.6302	22.9032	22.5133	2.00495	1.4818	1.88043	3.0573	2.96099	2.52736	0.651238	0.900901	0.855841	0.793651
pi-Tmem194__piC139	99.8	99.7394	99.8589	99.8465	99.8297	99.7816	99.8856	99.6446	99.9858	99.986	99.9845	99.9872	99.9835	99.9865	99.9759	99.9739	99.9831	99.9935
pi-Ccdc117__piC140	92.9155	94.7692	95.961	94.6701	99.2439	99.5927	98.8889	99.0881	99.9826	99.9798	99.9818	99.6843	99.765	99.6831	63.2104	63.9036	99.8304	99.8394
11-qB1.3-590__piC141	99.6448	100	99.7644	100	97.4138	97.2477	98.8827	99.0991	99.9844	99.9717	99.9429	99.991	100	99.9836	99.9927	99.9919	99.9924	99.9913
pi-Smcr8__piC142	99.7775	99.8357	99.7442	99.8009	99.6803	99.7658	99.8619	99.906	100	99.8677	99.8567	99.8342	99.9328	99.8447	99.7333	99.8569	99.886	100
pi-Lsmd1__piC143	100	100	100	100	100	100	100	100	100	98.8889	100	100	100	100	100	100	100	100
pi-Slc43a2__piC144	97.8261	98.0159	97.513	98.0507	97.6652	98.4634	97.8528	97.0988	99.0934	99.7557	99.5245	99.6853	99.8705	99.7419	99.8544	99.6432	99.771	99.7849
pi-Rab11fip4__piC145	99.7079	99.6788	99.7364	99.6762	99.8158	99.7558	99.7847	99.7679	99.2036	98.9886	99.2135	99.5816	99.309	98.5057	99.2298	99.1968	99.7908	99.7559
pi-Zfp652__piC146	98.5804	97.6423	98.3585	98.5294	98.5853	98.7543	98.8141	98.4463	99.7659	99.6617	99.8135	99.8672	99.9045	99.91	99.847	99.8888	99.8846	99.9394
pi-Igf2bp1__piC147	95.5157	96.576	96.4042	96.2854	95.9934	96.043	95.2931	95.4418	93.1624	91.2088	96.8504	97	96.3303	92.8571	91.2621	93.3333	93.6	94.2857
pi-Socs7__piC148	98.2333	97.3086	97.9918	98.1203	99.1406	98.9744	99.1893	99.1179	98.4305	99.211	97.8469	98.9946	99.406	98.8903	98.2517	98.4828	98.5047	98.7791
pi-Mllt6__piC149	95.9438	96.4835	95.8625	97.5776	97.2845	97.493	97.6408	96.6813	93.9189	93.4307	91.7355	92.6829	99.1379	92.8571	88.6667	94.7977	91.1765	95.122
pi-Wipf2__piC150	97.714	97.3605	97.2402	97.6841	97.4509	97.3942	97.5249	97.6622	97.3585	95.5556	96.4912	96.0474	97.3282	97.9167	96.4158	97.2332	97.2028	98.6726
pi-Klhl11__piC151	99.0433	99.5079	99.4186	99.5904	95.7309	95.0803	95.9665	91.7381	99.8232	99.8856	99.9033	99.9021	99.8408	99.823	99.8492	99.8612	99.9086	99.867
11-qE1-9443__piC152	94.6442	94.1411	94.3777	94.4316	98.4603	98.409	98.2902	98.6918	96.6391	96.5372	96.6647	95.7651	95.896	96.1607	98.9438	99.0086	98.8809	98.9192
pi-Dcaf7__piC153	99.8185	99.8916	99.7384	99.8409	99.4962	99.6443	99.8562	99.7838	99.9373	99.8673	99.8177	99.8942	99.9544	99.948	99.9522	99.8471	99.9585	99.9046
11-qE1-3997__piC154	100	99.8733	100	100	100	99.9683	99.9042	100	99.9744	99.9678	99.9779	99.9781	99.9844	99.9724	99.9845	99.9928	99.9598	99.9835
11-qE1-252__piC155	99.3258	98.3673	98.8599	99.6552	97.551	99.2857	98.4536	98.4536	99.7009	99.766	99.682	99.7046	99.7985	99.7417	99.7484	99.8239	99.7332	99.6868
pi-Mafg__piC156	99.944	99.9058	99.9602	100	99.9055	99.8563	99.9608	99.8833	99.2481	99.1453	99.1304	100	100	100	99.1304	100	99.2063	100
pi-Dnmt3a__piC157	98.0023	98.1075	97.4099	98.6869	98.3158	98.0535	98.4964	98.244	93.8889	89.7297	91.6667	96.5443	96.0254	97.5659	93.7255	96.0526	96.7742	94.8805
pi-Map3k9__piC158	99.9081	99.7224	99.7805	99.874	99.9448	99.9335	99.8963	99.9269	97.8541	96.875	98.2063	100	97.8102	97.0297	98.5	98.4293	98.1013	98.4375
12-qE-23911__piC159	99.88	99.9035	99.8618	99.8835	99.8304	99.7531	99.7504	99.8465	99.8805	99.8805	99.8797	99.9672	99.9665	99.9711	99.9761	99.9735	99.8592	99.855
12-qE-7089__piC160	99.7385	99.8731	99.7164	99.7676	99.9106	99.9563	99.9538	99.8979	99.8892	99.8976	99.9046	99.9014	99.9147	99.9156	99.8937	99.8808	99.9017	99.8754
13-qA3.1-213__piC161	100	100	100	99.7753	100	100	99.3548	100	99.9634	99.9278	99.9661	99.945	99.9248	99.9771	99.9536	99.9359	99.9076	99.946
pi-Hist1h1a__piC162	99.5368	99.0092	99.5182	99.5083					98.8506	98.7421	99.4186	98	98.6755	97.1831	100	98.4848	97.5	97.4359
13-qA3.1-355__piC163	99.7732	99.0712	99.8555	100	98.893	97.8648	99.026	99.6364	99.9918	99.9712	99.9583	99.9767	99.9631	99.9795	99.9846	100	100	99.9822
pi-Mrs2__piC164	96.6942	98.3871	97.8022	97.6744	97.446	99.1561	98.8543	99.3266	99.9162	99.907	99.9091	99.917	99.9777	99.8421	100	100	99.6997	99.5297
13-qA5-156__piC165	65.5172	78.5714	86.6667	87.5	91.954	80.4598	89.3939	92.8571									80	79.1667
13-qA5-208__piC166
13-qA5-464__piC167
13-qA5-703__piC168
13-qA5-967__piC169	99.8087	99.7682	99.8238	99.8911	99.4302	99.6991	99.3823	99.6277	99.9646	99.9676	99.9665	99.9603	99.9573	99.9756	99.9784	99.983	99.9666	99.9796
13-qB1-1517__piC170	93.5656	93.8113	94.1886	93.9562	91.8662	92.2929	91.9879	92.1586	90.127	89.8729	90.5039	83.1183	83.2948	83.5047	83.5449	84.3496	93.9742	93.8822
pi-Zfp346__piC171	98.9544	98.7166	99.1419	98.8776	96.9638	96.3387	96.8493	97.2417	98.7342	99.388	98.7788	99.3064	99.4893	99.2814	99.1859	99.3641	99.5006	99.4536
pi-Nsd1__piC172	96.269	94.5982	95.4457	95.3064	90.2266	92.0919	91.5538	89.2254	93.7984	90.4437	91.0596	92.4242	88.0645	94.2966	89.4977	87.1287	91.9679	95.4955
14-qA3-3095__piC173
14-qA3-19970__piC174	99.6876	99.5973	99.6411	99.7083	99.8318	99.8569	99.834	99.8203	99.7808	99.7691	99.7743	99.6696	99.6545	99.6601	99.7899	99.7997	99.7788	99.8089
14-qA3-2286__piC175	95.2017	94.5882	95.6425	94.7082								93.2478	93.3796	93.0652	88.5921	88.4893	95.9178	95.7791
14-qA3-284__piC176	78.8462	78.4828	81.9706	81.5603								81.1592	79.446	78.9622	86.1021	87.0662	84.4243	83.214
pi-Il17rd__piC177	95.1482	91.5408	92.5788	95.122	97.2964	95.8967	96.1686	96.1887	84.6626	88.2759	89.8438	92.7928	92.8058	95.4128	92.9688	95.8621	94.7368	90.3846
14-qC1-1261__piC178
14-qC1-1010__piC179	26.498	23.6174	26.3373	24.4218	33.0216	32.873	33.7149	32.1069	86.4091	85.9643	86.0191	48.9942	48.2555	47.7576	83.4973	84.303	25.2458	24.8291
pi-Hmbox1__piC180	96.0714	95.7401	95.6182	96.0984	97.7268	97.4163	97.6286	97.7848	97.9072	98.2332	98.8658	97.8371	98.0697	97.4564	98.3564	97.8899	96.5723	96.4602
15-qD1-17920__piC181	99.9359	99.9347	99.9507	99.9486	99.8911	99.9215	99.9185	99.9237	99.9225	99.9036	99.917	99.9217	99.9198	99.9183	99.919	99.9226	99.9163	99.9337
15-qD1-4001__piC182	98.632	97.9622	98.5981	98.5343	96.8847	96.9265	96.8533	97.3772	98.2656	98.2206	98.2982	98.6212	98.608	98.5946	98.5841	98.5544	98.8599	99.0182
pi-Eif2c2__piC183	94.513	96.6606	95.5983	93.5794	97.623	97.4182	97.9918	95.5521	89.2784	90.1755	89.3501	87.7424	88.1393	88.015	92.7379	92.1521	91.968	91.623
pi-1700016M24Rik__piC184	99.7781	99.9626	99.9682	99.919	99.7611	99.8938	99.8537	100	100	99.8841	99.8982	99.8145	99.841	99.8385	99.8745	99.8244	99.8667	99.8843
15-qD3-14639__piC185	99.9452	99.9434	99.9231	99.9499	99.5886	99.6618	99.6114	99.4357	99.9213	99.9188	99.9222	99.9238	99.9266	99.9284	99.9125	99.9213	99.9301	99.9325
15-qE1-8387__piC186	99.8564	99.8806	99.8842	99.8828	99.7996	99.8228	99.8788	99.732	99.8514	99.8284	99.8555	99.8484	99.8417	99.8409	99.8728	99.8809	99.8964	99.9063
15-qE1-1119__piC187	98.4709	98.1941	98.3901	98.7118	97.0469	96.4812	97.613	96.9659	99.6709	99.6104	99.6292	99.5714	99.5864	99.6286	99.639	99.6323	99.0889	99.0275
pi-Tef__piC188	99.8377	99.3452	99.5613	99.7579	99.626	99.5507	99.6553	99.7021	98.4979	98.8764	98.7124	99.6627	99.6904	99.6262	99.8066	99.4083	99.5816	99.6639
15-qE1-3710__piC189	99.8088	99.7287	99.7848	99.858	99.8572	99.9215	99.9123	99.8586	99.9357	99.9345	99.9468	99.9266	99.9293	99.9294	99.9513	99.958	99.8822	99.8875
pi-Mlc1__piC190	97.7667	98.8235	97.9702	99.6497	97.449	97.4659	98.9024	98.5294	99.5557	99.8191	99.5224	99.628	99.794	99.6186	99.6659	99.5239	99.6826	99.8057
pi-Shank3__piC191	99.4981	99.0584	98.8927	100	99.6372	99.5028	99.1663	99.5031	96.0396	96.8254	97.2222	98.4127	97.1429	97.1014	99.0991	98.6842	98.6301	98.2456
pi-Pou6f1__piC192	99.8217	99.5305	99.0453	100	99.7126	99.7726	99.6367	100	100	99.9705	99.9911	100	99.9853	100	99.9728	100	99.9263	99.9276
pi-Cbx5__piC193	98.1541	98.3621	98.1349	98.2	98.677	98.8338	98.7462	98.6298	99.2556	98.8193	99.3095	99.013	98.5781	98.8537	99.1066	99.2069	99.1974	99.0888
pi-Ppm1f__piC194	99.8306	99.6324	99.8984	100	99.6694	99.6661	99.4796	99.742	100	97.9866	98.2143	97.5806	100	100	98.5294	97.3154	99.4681	98.6486
pi-Hic2__piC195	89.9608	87.7535	90.7272	91.2081	92.5253	93.0823	90.8049	90.8683	99.1674	98.2492	98.3209	98.39	98.1702	99.0969	98.0253	98.3036	98.1326	98.999
pi-Crkl__piC196	98.7414	99.0826	98.5969	98.9462	97.8728	98.3452	98.0292	97.8487	98.9533	98.8362	99.5188	99.4334	98.9124	99.6843	99.2183	99.0903	99.4764	99.3134
pi-Lpp__piC197	90.0267	89.98	92.6518	93.0111	97.076	97.3517	97.3121	97.1947	85.4348	84.6758	87.8788	86.9565	88.7755	90.1499	90.9259	91.8317	91.5808	91.1871
pi-Zdhhc23__piC198	99.8018	99.8599	99.8538	99.904	99.8958	99.8732	99.9484	99.9057	99.9409	100	99.9377	99.8209	99.8495	99.9406	99.6212	99.8309	99.8692	99.9271
17-qA3.3-352__piC199
pi-Cramp1l__piC200	97.0408	94.8411	96.6822	96.4974	98.0142	98.5806	98.3215	98.2557	99.1605	99.1001	99.5833	99.8086	99.6088	99.5471	99.0753	98.5876	99.5968	99.3289
17-qA3.3-27363__piC201	96.5729	97.4193	97.3113	96.0847	93.3639	93.0677	93.2811	92.9825	98.1652	98.203	98.1777	98.167	98.2313	98.1277	98.2209	98.0028	97.9495	97.8133
17-qA3.3-26735__piC202	99.4952	99.41	99.3931	99.4915	99.6827	99.6682	99.6266	99.7145	92.3862	92.0484	92.1858	99.8052	99.8015	99.8153	99.8158	99.8235	99.6873	99.7012
pi-Uhrf1bp1__piC203	97.8191	98.0545	98.3051	97.9707	97.311	98.4275	97.3012	97.1277	97.2222	89.8734	89.0411	93.4783	88.6364	93.0233	95.3488	96.2963	91.5254	92.4528
17-qC-935__piC204	99.8804	100	100	100	100	100	100	100	99.9965	99.9926	99.989	99.9938	100	100	99.9849	99.9959	99.9945	100
17-qC-59__piC205	100	100	100	99.6441	100	100	99.0826	100	99.3171	98.8384	99.0654	99.2084	99.6885	99.7398	99.7088	99.6898	99.603	99.548
17-qE1.1-7037__piC206	80.9447	79.284	81.7654	80.5614	89.3531	90.1021	90.2854	89.4253	87.598	88.1673	87.5764	88.6686	88.441	88.3334	92.4133	92.7267	81.7338	81.9797
pi-Cdc42ep3__piC207	100	100	99.697	100	100	100	100	100	99.9797	100	99.9797	100	99.9776	100	99.9609	100	100	99.9636
pi-Kcng3__piC208	95.7321	95.3591	96.2164	95.942	95.0314	95.5617	95.3457	95.2069	88.0597	85.8209	88.0282	89.0756	87.8205	81.982	88.6139	89.2857	82.0513	89.2857
pi-Ndst1__piC209	99.5486	99.0436	99.3001	99.3916	98.879	98.6398	98.8884	98.7391	96.6102	97.2603	94.3038	98.0263	97.5248	97.9167	99.4737	99.4975	98.3146	97.9021
18-qE1-36451__piC210	99.9318	99.9147	99.9292	99.9372	99.9175	99.8639	99.8843	99.8691	99.8777	99.8826	99.8695	99.9126	99.9146	99.9135	99.8947	99.8923	99.889	99.8743
18-qE1-1295__piC211	86.2046	84.2268	85.0821	88.2948	85.1784	89.2086	89.4295	88.5679	89.9737	88.9169	89.6553	86.6194	86.6142	86.9677	89.1178	89.522	89.6947	90.0152
pi-Fth1__piC212	96.6785	96.9782	96.6009	97.1692	98.4422	98.3928	98.1097	98.5053	94.5396	93.8967	94.9134	94.0124	93.707	93.467	95.4502	94.1818	92.9008	95.0331
19-qC2-1361__piC213	99.9106	100	99.9362	99.9352	100	99.9558	99.9624	100	99.9813	99.9598	99.9745	99.989	99.9892	99.9805	99.9874	99.9866	99.9787	99.9832
pi-Hif1an__piC214	99.9164	99.875	100	100	99.982	99.9378	100	99.9385	100	100	99.729	100	100	100	100	100	99.8117	100
