# Supplementary material for: Genetic polymorphisms lead to major, locus-specific, variation in piRNA production in mouse
Source: EMBO J. 2025 Jun 5;44(14):4104–19. doi: 10.1038/s44318-025-00475-4 (PMC12264111; doi:10.1038/s44318-025-00475-4)
Supplement: Supplementary file 24 — Dataset EV19 [file 44318_2025_475_MOESM24_ESM.xlsx]

## Sheet: Dataset_EV19_Legend
Dataset EV19. Coordinates of predicted mouse piRNA clusters in strain genome assembly coordinates.

## Sheet: Dataset_EV19
piCID	BL6	NOD	C3H	129	CAST
PTmerged1	GRCm38::chr1:20996311-21001584-(-)	NOD_ShiLtJ_v1::chr1:20888026-20893295-(-)	C3H_HeJ_v1::chr1:18472895-18478163-(-)	129S1_SvImJ_v1::chr1:18628362-18633624-(-)	CAST_EiJ_v1::chr1:18568761-18578710-(-)
PTmerged2	GRCm38::chr1:23780022-23786733-(-)	NOD_ShiLtJ_v1::chr1:24130414-24133153-(-)	C3H_HeJ_v1::chr1:21399720-21401383-(-)	129S1_SvImJ_v1::chr1:21593650-21601659-(-)	CAST_EiJ_v1::chr1:21505334-21506965-(-)
PTmerged3	GRCm38::chr1:34598690-34610801-(+)	NOD_ShiLtJ_v1::chr1:37729379-37748542-(+)	C3H_HeJ_v1::chr1:32821169-32831565-(+)	129S1_SvImJ_v1::chr1:33004160-33014837-(+)	CAST_EiJ_v1::chr1:32683361-32697488-(+)
PTmerged4	GRCm38::chr1:34810021-34820338-(-)	NOD_ShiLtJ_v1::chr1:37946584-37956901-(-)	C3H_HeJ_v1::chr1:33028429-33038743-(-)	129S1_SvImJ_v1::chr1:33243900-33254211-(-)	CAST_EiJ_v1::chr1:32905243-32919672-(-)
PTmerged5	GRCm38::chr1:37415937-37420597-(-)	NOD_ShiLtJ_v1::chr1:40834144-40839058-(-)	C3H_HeJ_v1::chr1:35759234-35763989-(-)	129S1_SvImJ_v1::chr1:36028769-36033429-(-)	CAST_EiJ_v1::chr1:35615911-35620616-(-)
PTmerged6	GRCm38::chr1:57347236-57362763-(-)	NOD_ShiLtJ_v1::chr1:64281207-64297743-(-)	C3H_HeJ_v1::chr1:56931971-56947499-(-)	129S1_SvImJ_v1::chr1:57157073-57172601-(-)	CAST_EiJ_v1::chr1:56190406-56209659-(-)
PTmerged7	GRCm38::chr1:60476748-60481147-(+)	NOD_ShiLtJ_v1::chr1:67770953-67775356-(+)	C3H_HeJ_v1::chr1:60297139-60301539-(+)	129S1_SvImJ_v1::chr1:60561944-60566344-(+)	CAST_EiJ_v1::chr1:59504951-59509354-(+)
PTmerged8	GRCm38::chr1:63049707-63059645-(-)	NOD_ShiLtJ_v1::chr1:70605558-70615496-(-)	C3H_HeJ_v1::chr1:62906945-62916882-(-)	129S1_SvImJ_v1::chr1:63175426-63185364-(-)	CAST_EiJ_v1::chr1:62159005-62168962-(-)
PTmerged9	GRCm38::chr1:64029450-64035758-(-)	NOD_ShiLtJ_v1::chr1:71734713-71742692-(-)	C3H_HeJ_v1::chr1:63948167-63954497-(-)	129S1_SvImJ_v1::chr1:64203621-64209951-(-)	CAST_EiJ_v1::chr1:63211343-63217671-(-)
PTmerged10	GRCm38::chr1:67000532-67005700-(-)	NOD_ShiLtJ_v1::chr1:75096511-75102952-(-)	C3H_HeJ_v1::chr1:66987972-66993149-(-)	129S1_SvImJ_v1::chr1:67261212-67266423-(-)	CAST_EiJ_v1::chr1:66256004-66261204-(-)
PTmerged11	GRCm38::chr1:74565363-74575339-(-)	NOD_ShiLtJ_v1::chr1:84033005-84042782-(-)	C3H_HeJ_v1::chr1:74892661-74902532-(-)	129S1_SvImJ_v1::chr1:75174136-75184113-(-)	CAST_EiJ_v1::chr1:74218007-74228019-(-)
PTmerged12	GRCm38::chr1:75208932-75216885-(.)	NOD_ShiLtJ_v1::chr1:84640591-84648542-(.)	C3H_HeJ_v1::chr1:75494034-75501988-(.)	129S1_SvImJ_v1::chr1:75773061-75781015-(.)	CAST_EiJ_v1::chr1:74831915-74839889-(.)
PTmerged13	GRCm38::chr1:87938961-87946496-(+)	NOD_ShiLtJ_v1::chr1:98863374-98870912-(+)	C3H_HeJ_v1::chr1:88793168-88800704-(+)	129S1_SvImJ_v1::chr1:89332500-89340038-(+)	CAST_EiJ_v1::chr1:87990395-87997927-(+)
PTmerged14	GRCm38::chr1:88256213-88269967-(-)	NOD_ShiLtJ_v1::chr1:99457773-99474635-(-)	C3H_HeJ_v1::chr1:89196207-89221583-(-)	129S1_SvImJ_v1::chr1:89675103-89689390-(-)	CAST_EiJ_v1::chr1:88476311-88480869-(-)
PTmerged15	GRCm38::chr1:88260000-88265925-(.)	NOD_ShiLtJ_v1::chr1:99461660-99470381-(.)	C3H_HeJ_v1::chr1:89205888-89212335-(.)	129S1_SvImJ_v1::chr1:89678927-89685065-(.)
PTmerged16	GRCm38::chr1:91543143-91562827-(+)	NOD_ShiLtJ_v1::chr1:102978616-102999733-(+)	C3H_HeJ_v1::chr1:92622389-92642113-(+)	129S1_SvImJ_v1::chr1:93081807-93103024-(+)	CAST_EiJ_v1::chr1:91968769-91988555-(+)
PTmerged17	GRCm38::chr1:92976181-93002015-(-)	NOD_ShiLtJ_v1::chr1:104486899-104513822-(-)	C3H_HeJ_v1::chr1:94135582-94162296-(-)	129S1_SvImJ_v1::chr1:94579007-94608454-(-)	CAST_EiJ_v1::chr1:93459666-93487847-(-)
PTmerged18	GRCm38::chr1:93363216-93373473-(+)	NOD_ShiLtJ_v1::chr1:104895835-104906064-(+)	C3H_HeJ_v1::chr1:94537260-94548578-(+)	129S1_SvImJ_v1::chr1:94983369-94994870-(+)	CAST_EiJ_v1::chr1:93871254-93881570-(+)
PTmerged19	GRCm38::chr1:93579746-93589956-(+)	NOD_ShiLtJ_v1::chr1:105127992-105138208-(+)	C3H_HeJ_v1::chr1:94765933-94776144-(+)	129S1_SvImJ_v1::chr1:95211205-95222563-(+)	CAST_EiJ_v1::chr1:94099885-94109918-(+)
PTmerged20	GRCm38::chr1:93852070-93858940-(+)	NOD_ShiLtJ_v1::chr1:105442448-105448441-(+)
PTmerged21	GRCm38::chr1:103316075-103327037-(+)		C3H_HeJ_v1::chr1:104880050-104891008-(+)	129S1_SvImJ_v1::chr1:105295913-105307265-(+)
PTmerged22	GRCm38::chr1:118295326-118301023-(-)	NOD_ShiLtJ_v1::chr1:135752596-135758294-(-)	C3H_HeJ_v1::chr1:120275570-120281258-(-)	129S1_SvImJ_v1::chr1:120971576-120978586-(-)	CAST_EiJ_v1::chr1:118997045-119002791-(-)
PTmerged23	GRCm38::chr1:118675139-118686493-(+)	NOD_ShiLtJ_v1::chr1:136162611-136173929-(+)	C3H_HeJ_v1::chr1:120670199-120681515-(+)	129S1_SvImJ_v1::chr1:121379183-121390518-(+)	CAST_EiJ_v1::chr1:119400674-119414100-(+)
PTmerged24	GRCm38::chr1:119542537-119551594-(-)	NOD_ShiLtJ_v1::chr1:137075183-137084248-(-)	C3H_HeJ_v1::chr1:121566378-121575444-(-)	129S1_SvImJ_v1::chr1:122295016-122304082-(-)	CAST_EiJ_v1::chr1:120335790-120344801-(-)
PTmerged25	GRCm38::chr1:125174922-125179854-(+)	NOD_ShiLtJ_v1::chr1:143547083-143552020-(+)	C3H_HeJ_v1::chr1:127360341-127365269-(+)	129S1_SvImJ_v1::chr1:128253923-128258862-(+)	CAST_EiJ_v1::chr1:126257870-126262869-(+)
PTmerged26	GRCm38::chr1:125183791-125188372-(+)	NOD_ShiLtJ_v1::chr1:143558009-143562738-(+)	C3H_HeJ_v1::chr1:127369829-127375734-(+)	129S1_SvImJ_v1::chr1:128261403-128265052-(+)	CAST_EiJ_v1::chr1:126266776-126270351-(+)
PTmerged27	GRCm38::chr1:127481596-127488774-(+)	NOD_ShiLtJ_v1::chr1:146052772-146059939-(+)	C3H_HeJ_v1::chr1:129710634-129717769-(+)	129S1_SvImJ_v1::chr1:130689945-130697105-(+)	CAST_EiJ_v1::chr1:128685178-128691524-(+)
PTmerged28	GRCm38::chr1:131930096-131936028-(+)	NOD_ShiLtJ_v1::chr1:150972618-150992956-(+)	C3H_HeJ_v1::chr1:134345261-134351294-(+)	129S1_SvImJ_v1::chr1:135378684-135384617-(+)	CAST_EiJ_v1::chr1:133344094-133350026-(+)
PTmerged29	GRCm38::chr1:132021044-132034556-(+)	NOD_ShiLtJ_v1::chr1:151095283-151108566-(+)	C3H_HeJ_v1::chr1:134442121-134456541-(+)	129S1_SvImJ_v1::chr1:135481894-135496992-(+)	CAST_EiJ_v1::chr1:133442007-133456878-(+)
PTmerged30	GRCm38::chr1:132461003-132466663-(+)	NOD_ShiLtJ_v1::chr1:151593477-151599135-(+)	C3H_HeJ_v1::chr1:134907634-134913292-(+)	129S1_SvImJ_v1::chr1:135945619-135951277-(+)	CAST_EiJ_v1::chr1:133905170-133910869-(+)
PTmerged31	GRCm38::chr1:132984998-132992958-(-)	NOD_ShiLtJ_v1::chr1:152162781-152171574-(-)	C3H_HeJ_v1::chr1:135442836-135452248-(-)	129S1_SvImJ_v1::chr1:136491939-136502852-(-)	CAST_EiJ_v1::chr1:134456543-134469412-(-)
PTmerged32	GRCm38::chr1:133128230-133145319-(+)	NOD_ShiLtJ_v1::chr1:152320199-152338756-(+)	C3H_HeJ_v1::chr1:135597569-135614522-(+)	129S1_SvImJ_v1::chr1:136650510-136667553-(+)	CAST_EiJ_v1::chr1:134618927-134641234-(+)
PTmerged33	GRCm38::chr1:134752450-134760470-(.)	NOD_ShiLtJ_v1::chr1:154129581-154137656-(.)	C3H_HeJ_v1::chr1:137297498-137305573-(.)	129S1_SvImJ_v1::chr1:138455939-138464010-(.)	CAST_EiJ_v1::chr1:136359998-136367978-(.)
PTmerged34	GRCm38::chr1:134753432-134760936-(-)	NOD_ShiLtJ_v1::chr1:154130582-154138100-(-)	C3H_HeJ_v1::chr1:137298499-137306017-(-)	129S1_SvImJ_v1::chr1:138456940-138464454-(-)	CAST_EiJ_v1::chr1:136360982-136368444-(-)
PTmerged35	GRCm38::chr1:136232469-136241002-(+)	NOD_ShiLtJ_v1::chr1:155733565-155743360-(+)	C3H_HeJ_v1::chr1:138841046-138849499-(+)	129S1_SvImJ_v1::chr1:140048001-140057811-(+)	CAST_EiJ_v1::chr1:137941563-137950136-(+)
PTmerged36	GRCm38::chr1:139167675-139176425-(+)	NOD_ShiLtJ_v1::chr1:159009315-159019243-(+)	C3H_HeJ_v1::chr1:141895571-141904324-(+)	129S1_SvImJ_v1::chr1:143218281-143227032-(+)	CAST_EiJ_v1::chr1:141063472-141072226-(+)
PTmerged37	GRCm38::chr1:155274906-155282767-(-)	NOD_ShiLtJ_v1::chr1:179127125-179134987-(-)	C3H_HeJ_v1::chr1:158609630-158617490-(-)	129S1_SvImJ_v1::chr1:160185458-160193320-(-)	CAST_EiJ_v1::chr1:158129853-158137724-(-)
PTmerged38	GRCm38::chr1:156424211-156434240-(-)	NOD_ShiLtJ_v1::chr1:180348967-180358979-(-)	C3H_HeJ_v1::chr1:159749843-159759954-(-)	129S1_SvImJ_v1::chr1:161381078-161391095-(-)	CAST_EiJ_v1::chr1:159302662-159312690-(-)
PTmerged39	GRCm38::chr1:156639151-156652999-(+)	NOD_ShiLtJ_v1::chr1:180574451-180588267-(+)	C3H_HeJ_v1::chr1:159974389-159988248-(+)	129S1_SvImJ_v1::chr1:161606115-161621509-(+)	CAST_EiJ_v1::chr1:159524712-159538581-(+)
PTmerged40	GRCm38::chr1:160964969-160977571-(+)	NOD_ShiLtJ_v1::chr1:185510075-185524064-(+)	C3H_HeJ_v1::chr1:164514390-164526734-(+)	129S1_SvImJ_v1::chr1:166212580-166225094-(+)	CAST_EiJ_v1::chr1:164122672-164135125-(+)
PTmerged41	GRCm38::chr1:160967001-160976112-(.)	NOD_ShiLtJ_v1::chr1:185512107-185521151-(.)	C3H_HeJ_v1::chr1:164516418-164525530-(.)	129S1_SvImJ_v1::chr1:166214608-166223727-(.)	CAST_EiJ_v1::chr1:164124700-164133813-(.)
PTmerged42	GRCm38::chr1:161001775-161020981-(-)	NOD_ShiLtJ_v1::chr1:185550579-185570178-(-)	C3H_HeJ_v1::chr1:164554199-164573412-(-)	129S1_SvImJ_v1::chr1:166253518-166272705-(-)	CAST_EiJ_v1::chr1:164164184-164183470-(-)
PTmerged43	GRCm38::chr1:165321458-165327350-(+)	NOD_ShiLtJ_v1::chr1:190309016-190315767-(+)	C3H_HeJ_v1::chr1:169013228-169019255-(+)	129S1_SvImJ_v1::chr1:170803546-170809423-(+)	CAST_EiJ_v1::chr1:168641390-168647298-(+)
PTmerged44	GRCm38::chr1:165863213-165877552-(-)	NOD_ShiLtJ_v1::chr1:190887430-190902166-(-)	C3H_HeJ_v1::chr1:169576973-169591813-(-)	129S1_SvImJ_v1::chr1:171374259-171388356-(-)	CAST_EiJ_v1::chr1:169177173-169190639-(-)
PTmerged45	GRCm38::chr1:166392107-166399840-(.)	NOD_ShiLtJ_v1::chr1:191427202-191434932-(.)	C3H_HeJ_v1::chr1:170112761-170120495-(.)	129S1_SvImJ_v1::chr1:171917126-171924860-(.)	CAST_EiJ_v1::chr1:169706931-169714623-(.)
PTmerged46	GRCm38::chr1:166392267-166400598-(-)	NOD_ShiLtJ_v1::chr1:191427362-191435690-(-)	C3H_HeJ_v1::chr1:170112921-170121253-(-)	129S1_SvImJ_v1::chr1:171917286-171925618-(-)	CAST_EiJ_v1::chr1:169707091-169715380-(-)
PTmerged47	GRCm38::chr1:167222139-167227769-(-)	NOD_ShiLtJ_v1::chr1:192280191-192285871-(-)	C3H_HeJ_v1::chr1:170967086-170972722-(-)	129S1_SvImJ_v1::chr1:172771408-172777060-(-)	CAST_EiJ_v1::chr1:170574290-170579907-(-)
PTmerged48	GRCm38::chr1:167396292-167401758-(-)	NOD_ShiLtJ_v1::chr1:192496478-192500244-(-)	C3H_HeJ_v1::chr1:171155760-171158370-(-)	129S1_SvImJ_v1::chr1:172964197-172967780-(-)	CAST_EiJ_v1::chr1:170762806-170764907-(-)
PTmerged49	GRCm38::chr1:170192820-170200006-(-)	NOD_ShiLtJ_v1::chr1:195506384-195513596-(-)	C3H_HeJ_v1::chr1:174025518-174032714-(-)	129S1_SvImJ_v1::chr1:175884167-175891363-(-)	CAST_EiJ_v1::chr1:173656848-173664039-(-)
PTmerged50	GRCm38::chr1:172374438-172386293-(+)	NOD_ShiLtJ_v1::chr1:197939998-197951861-(+)	C3H_HeJ_v1::chr1:176678534-176691240-(+)	129S1_SvImJ_v1::chr1:178236647-178248487-(+)	CAST_EiJ_v1::chr1:176052551-176065707-(+)
PTmerged51	GRCm38::chr1:178481449-178488298-(+)	NOD_ShiLtJ_v1::chr1:205097951-205104802-(+)	C3H_HeJ_v1::chr1:183367730-183374583-(+)	129S1_SvImJ_v1::chr1:184786937-184793856-(+)	CAST_EiJ_v1::chr1:182666623-182673487-(+)
PTmerged52	GRCm38::chr1:186964248-186973026-(.)	NOD_ShiLtJ_v1::chr1:214235134-214246185-(.)	C3H_HeJ_v1::chr1:192179631-192188402-(.)	129S1_SvImJ_v1::chr1:193771459-193781033-(.)	CAST_EiJ_v1::chr1:191667745-191676580-(.)
PTmerged53	GRCm38::chr1:186967061-186971548-(+)	NOD_ShiLtJ_v1::chr1:214237952-214243829-(+)	C3H_HeJ_v1::chr1:192182444-192186932-(+)	129S1_SvImJ_v1::chr1:193775065-193779553-(+)	CAST_EiJ_v1::chr1:191670576-191675064-(+)
PTmerged54	GRCm38::chr1:189869340-189877699-(+)	NOD_ShiLtJ_v1::chr1:217362700-217371065-(+)	C3H_HeJ_v1::chr1:195182273-195190597-(+)	129S1_SvImJ_v1::chr1:196805014-196813355-(+)	CAST_EiJ_v1::chr1:194746482-194754961-(+)
PTmerged55	GRCm38::chr1:191620396-191624448-(+)	NOD_ShiLtJ_v1::chr1:219280161-219284238-(+)	C3H_HeJ_v1::chr1:197031119-197035194-(+)	129S1_SvImJ_v1::chr1:198676700-198680779-(+)	CAST_EiJ_v1::chr1:196625433-196631040-(+)
PTmerged56	GRCm38::chr1:191778755-191783660-(+)	NOD_ShiLtJ_v1::chr1:219450101-219458202-(+)	C3H_HeJ_v1::chr1:197201253-197206159-(+)	129S1_SvImJ_v1::chr1:198848236-198853577-(+)	CAST_EiJ_v1::chr1:196794046-196798931-(+)
PTmerged57	GRCm38::chr1:192891005-192897616-(-)	NOD_ShiLtJ_v1::chr1:220580938-220587550-(-)	C3H_HeJ_v1::chr1:198302625-198309237-(-)	129S1_SvImJ_v1::chr1:199958657-199965269-(-)	CAST_EiJ_v1::chr1:197884099-197890714-(-)
PTmerged58	GRCm38::chr10:18788568-18835184-(-)	NOD_ShiLtJ_v1::chr10:17957790-18003912-(-)	C3H_HeJ_v1::chr10:16441005-16491370-(-)	129S1_SvImJ_v1::chr10:16481469-16531590-(-)	CAST_EiJ_v1::chr10:16254763-16303449-(-)
PTmerged59	GRCm38::chr10:23459317-23464947-(+)	NOD_ShiLtJ_v1::chr10:23139440-23145085-(+)	C3H_HeJ_v1::chr10:21315778-21318905-(+)	129S1_SvImJ_v1::chr10:21384468-21387468-(+)	CAST_EiJ_v1::chr10:21202163-21203334-(+)
PTmerged60	GRCm38::chr10:34296821-34302141-(+)	NOD_ShiLtJ_v1::chr10:35676404-35681721-(+)	C3H_HeJ_v1::chr10:32464272-32469593-(+)	129S1_SvImJ_v1::chr10:32638414-32643735-(+)	CAST_EiJ_v1::chr10:32590559-32595879-(+)
PTmerged61	GRCm38::chr10:39648200-39656341-(-)	NOD_ShiLtJ_v1::chr10:42001070-42008873-(-)	C3H_HeJ_v1::chr10:37992274-38000640-(-)	129S1_SvImJ_v1::chr10:38167756-38176395-(-)	CAST_EiJ_v1::chr10:38149109-38156174-(-)
PTmerged62	GRCm38::chr10:40476203-40486611-(+)	NOD_ShiLtJ_v1::chr10:42942852-42953348-(+)	C3H_HeJ_v1::chr10:38852565-38862893-(+)	129S1_SvImJ_v1::chr10:39061714-39072032-(+)	CAST_EiJ_v1::chr10:39054760-39065081-(+)
PTmerged63	GRCm38::chr10:42050667-42056850-(-)	NOD_ShiLtJ_v1::chr10:44666393-44673170-(-)	C3H_HeJ_v1::chr10:40527088-40534311-(-)	129S1_SvImJ_v1::chr10:40727093-40730328-(-)	CAST_EiJ_v1::chr10:40709474-40713278-(-)
PTmerged64	GRCm38::chr10:45376104-45380910-(-)	NOD_ShiLtJ_v1::chr10:48315600-48320407-(-)	C3H_HeJ_v1::chr10:44021804-44026611-(-)	129S1_SvImJ_v1::chr10:44279934-44284741-(-)	CAST_EiJ_v1::chr10:44293617-44298452-(-)
PTmerged65	GRCm38::chr10:45378480-45381899-(.)	NOD_ShiLtJ_v1::chr10:48317978-48321396-(.)	C3H_HeJ_v1::chr10:44024182-44027600-(.)	129S1_SvImJ_v1::chr10:44282312-44285730-(.)	CAST_EiJ_v1::chr10:44296003-44299442-(.)
PTmerged66	GRCm38::chr10:60076480-60086931-(.)	NOD_ShiLtJ_v1::chr10:66115543-66125834-(.)	C3H_HeJ_v1::chr10:58961109-58971431-(.)	129S1_SvImJ_v1::chr10:59286110-59296262-(.)	CAST_EiJ_v1::chr10:58896047-58907492-(.)
PTmerged67	GRCm38::chr10:60077450-60085413-(+)	NOD_ShiLtJ_v1::chr10:66116513-66124512-(+)	C3H_HeJ_v1::chr10:58962079-58969913-(+)	129S1_SvImJ_v1::chr10:59287080-59294932-(+)	CAST_EiJ_v1::chr10:58897029-58904981-(+)
PTmerged68	GRCm38::chr10:61425657-61439918-(-)	NOD_ShiLtJ_v1::chr10:67604465-67618122-(-)	C3H_HeJ_v1::chr10:60391339-60405026-(-)	129S1_SvImJ_v1::chr10:60770066-60784333-(-)	CAST_EiJ_v1::chr10:60383512-60400056-(-)
PTmerged69	GRCm38::chr10:61426837-61437881-(.)	NOD_ShiLtJ_v1::chr10:67605645-67616085-(.)	C3H_HeJ_v1::chr10:60392519-60403009-(.)	129S1_SvImJ_v1::chr10:60771246-60782290-(.)	CAST_EiJ_v1::chr10:60384696-60398103-(.)
PTmerged70	GRCm38::chr10:62506928-62517182-(+)	NOD_ShiLtJ_v1::chr10:68789365-68801593-(+)	C3H_HeJ_v1::chr10:61530782-61540974-(+)	129S1_SvImJ_v1::chr10:61939651-61949838-(+)	CAST_EiJ_v1::chr10:61579591-61591619-(+)
PTmerged71	GRCm38::chr10:62649942-62709355-(+)	NOD_ShiLtJ_v1::chr10:68943430-69009015-(+)	C3H_HeJ_v1::chr10:61680344-61743361-(+)	129S1_SvImJ_v1::chr10:62095839-62165042-(+)	CAST_EiJ_v1::chr10:61732270-61795150-(+)
PTmerged72	GRCm38::chr10:63338535-63345366-(+)	NOD_ShiLtJ_v1::chr10:69732877-69740853-(+)	C3H_HeJ_v1::chr10:62423124-62429954-(+)	129S1_SvImJ_v1::chr10:62858616-62866844-(+)	CAST_EiJ_v1::chr10:62494271-62501096-(+)
PTmerged73	GRCm38::chr10:66676043-66712447-(-)	NOD_ShiLtJ_v1::chr10:73658979-73705097-(-)	C3H_HeJ_v1::chr10:65892298-65946936-(-)	129S1_SvImJ_v1::chr10:66362179-66405003-(-)	CAST_EiJ_v1::chr10:65937704-65977019-(-)
PTmerged74	GRCm38::chr10:66678614-66712490-(.)	NOD_ShiLtJ_v1::chr10:73662548-73705140-(.)	C3H_HeJ_v1::chr10:65892710-65946979-(.)	129S1_SvImJ_v1::chr10:66363796-66405046-(.)	CAST_EiJ_v1::chr10:65939219-65977062-(.)
PTmerged75	GRCm38::chr10:67006543-67013771-(-)	NOD_ShiLtJ_v1::chr10:74024036-74034718-(-)	C3H_HeJ_v1::chr10:66253585-66263437-(-)	129S1_SvImJ_v1::chr10:66723465-66732942-(-)	CAST_EiJ_v1::chr10:66288725-66298230-(-)
PTmerged76	GRCm38::chr10:74857431-74864498-(.)	NOD_ShiLtJ_v1::chr10:82810386-82814413-(.)	C3H_HeJ_v1::chr10:74396547-74402800-(.)	129S1_SvImJ_v1::chr10:74983858-74989821-(.)	CAST_EiJ_v1::chr10:74700973-74704903-(.)
PTmerged77	GRCm38::chr10:75770746-75777123-(-)	NOD_ShiLtJ_v1::chr10:83805467-83811844-(-)	C3H_HeJ_v1::chr10:75353808-75360186-(-)	129S1_SvImJ_v1::chr10:75956360-75962737-(-)	CAST_EiJ_v1::chr10:75674399-75680839-(-)
PTmerged78	GRCm38::chr10:75830710-75901341-(+)	NOD_ShiLtJ_v1::chr10:83869876-83959947-(+)	C3H_HeJ_v1::chr10:75428518-75505967-(+)	129S1_SvImJ_v1::chr10:76022402-76103654-(+)	CAST_EiJ_v1::chr10:75740360-75821814-(+)
PTmerged79	GRCm38::chr10:76036081-76046204-(+)	NOD_ShiLtJ_v1::chr10:84105236-84116233-(+)	C3H_HeJ_v1::chr10:75654010-75664967-(+)	129S1_SvImJ_v1::chr10:76248678-76260352-(+)	CAST_EiJ_v1::chr10:75971101-75981907-(+)
PTmerged80	GRCm38::chr10:77288827-77295829-(-)	NOD_ShiLtJ_v1::chr10:85478976-85485979-(-)	C3H_HeJ_v1::chr10:76991961-76998964-(-)	129S1_SvImJ_v1::chr10:77586113-77593116-(-)	CAST_EiJ_v1::chr10:77340008-77346977-(-)
PTmerged81	GRCm38::chr10:78186064-78194584-(-)	NOD_ShiLtJ_v1::chr10:86485136-86494778-(-)	C3H_HeJ_v1::chr10:78025028-78034151-(-)	129S1_SvImJ_v1::chr10:78620982-78631598-(-)	CAST_EiJ_v1::chr10:78329049-78337573-(-)
PTmerged82	GRCm38::chr10:78265131-78274264-(-)	NOD_ShiLtJ_v1::chr10:86570610-86579744-(-)	C3H_HeJ_v1::chr10:78106466-78115600-(-)	129S1_SvImJ_v1::chr10:78705061-78714195-(-)	CAST_EiJ_v1::chr10:78409152-78418278-(-)
PTmerged83	GRCm38::chr10:78435977-78442614-(-)	NOD_ShiLtJ_v1::chr10:86758692-86765305-(-)	C3H_HeJ_v1::chr10:78288865-78295475-(-)	129S1_SvImJ_v1::chr10:78890610-78897224-(-)	CAST_EiJ_v1::chr10:78591033-78597533-(-)
PTmerged84	GRCm38::chr10:79849956-79854669-(-)	NOD_ShiLtJ_v1::chr10:88379245-88383959-(-)	C3H_HeJ_v1::chr10:79821984-79826698-(-)	129S1_SvImJ_v1::chr10:80406193-80410907-(-)	CAST_EiJ_v1::chr10:80007595-80012357-(-)
PTmerged85	GRCm38::chr10:80047998-80056422-(.)	NOD_ShiLtJ_v1::chr10:88595939-88606242-(.)	C3H_HeJ_v1::chr10:80030619-80039765-(.)	129S1_SvImJ_v1::chr10:80627506-80637488-(.)	CAST_EiJ_v1::chr10:80230787-80239217-(.)
PTmerged86	GRCm38::chr10:80404947-80411955-(+)	NOD_ShiLtJ_v1::chr10:89004727-89011736-(+)	C3H_HeJ_v1::chr10:80405003-80412012-(+)	129S1_SvImJ_v1::chr10:81008984-81015993-(+)	CAST_EiJ_v1::chr10:80622403-80629417-(+)
PTmerged87	GRCm38::chr10:80585614-80592566-(.)	NOD_ShiLtJ_v1::chr10:89208837-89218468-(.)	C3H_HeJ_v1::chr10:80600372-80608960-(.)	129S1_SvImJ_v1::chr10:81216441-81224752-(.)	CAST_EiJ_v1::chr10:80824105-80830903-(.)
PTmerged88	GRCm38::chr10:80586527-80591360-(-)	NOD_ShiLtJ_v1::chr10:89209750-89215692-(-)	C3H_HeJ_v1::chr10:80601285-80607747-(-)	129S1_SvImJ_v1::chr10:81217354-81222187-(-)	CAST_EiJ_v1::chr10:80825017-80829864-(-)
PTmerged89	GRCm38::chr10:80798008-80807021-(+)	NOD_ShiLtJ_v1::chr10:89440908-89449942-(+)	C3H_HeJ_v1::chr10:80829167-80838181-(+)	129S1_SvImJ_v1::chr10:81451002-81460001-(+)	CAST_EiJ_v1::chr10:81057160-81065731-(+)
PTmerged90	GRCm38::chr10:81264819-81271746-(+)	NOD_ShiLtJ_v1::chr10:89947079-89954007-(+)	C3H_HeJ_v1::chr10:81336040-81342961-(+)	129S1_SvImJ_v1::chr10:81972449-81979377-(+)	CAST_EiJ_v1::chr10:81565684-81572810-(+)
PTmerged91	GRCm38::chr10:81264822-81271756-(.)	NOD_ShiLtJ_v1::chr10:89947082-89954017-(.)	C3H_HeJ_v1::chr10:81336043-81342971-(.)	129S1_SvImJ_v1::chr10:81972452-81979387-(.)	CAST_EiJ_v1::chr10:81565687-81572820-(.)
PTmerged92	GRCm38::chr10:81369123-81398609-(.)	NOD_ShiLtJ_v1::chr10:90055430-90087750-(.)	C3H_HeJ_v1::chr10:81448137-81479881-(.)	129S1_SvImJ_v1::chr10:82081476-82112925-(.)	CAST_EiJ_v1::chr10:81680112-81709820-(.)
PTmerged93	GRCm38::chr10:81370197-81383425-(-)	NOD_ShiLtJ_v1::chr10:90056504-90070403-(-)	C3H_HeJ_v1::chr10:81449211-81462627-(-)	129S1_SvImJ_v1::chr10:82082550-82096748-(-)	CAST_EiJ_v1::chr10:81681186-81694617-(-)
PTmerged94	GRCm38::chr10:81402724-81438784-(+)	NOD_ShiLtJ_v1::chr10:90093184-90144020-(+)	C3H_HeJ_v1::chr10:81485090-81521022-(+)	129S1_SvImJ_v1::chr10:82117039-82154697-(+)	CAST_EiJ_v1::chr10:81716849-81761201-(+)
PTmerged95	GRCm38::chr10:83364131-83490009-(+)	NOD_ShiLtJ_v1::chr10:92314895-92480856-(+)	C3H_HeJ_v1::chr10:83660182-83794157-(+)	129S1_SvImJ_v1::chr10:84168949-84301624-(+)	CAST_EiJ_v1::chr10:83586763-83672850-(+)
PTmerged96	GRCm38::chr10:84483883-84514630-(+)	NOD_ShiLtJ_v1::chr10:93550024-93583673-(+)	C3H_HeJ_v1::chr10:84828418-84862774-(+)	129S1_SvImJ_v1::chr10:85351311-85385923-(+)	CAST_EiJ_v1::chr10:84679165-84714883-(+)
PTmerged97	GRCm38::chr10:85735020-85785979-(+)	NOD_ShiLtJ_v1::chr10:94941937-95027699-(+)	C3H_HeJ_v1::chr10:86129462-86199342-(+)	129S1_SvImJ_v1::chr10:86661903-86725744-(+)	CAST_EiJ_v1::chr10:85996478-86065803-(+)
PTmerged98	GRCm38::chr10:85735711-85766453-(.)	NOD_ShiLtJ_v1::chr10:94942583-94996768-(.)	C3H_HeJ_v1::chr10:86129462-86176708-(.)	129S1_SvImJ_v1::chr10:86662631-86703183-(.)	CAST_EiJ_v1::chr10:85998806-86042314-(.)
PTmerged99	GRCm38::chr10:85807092-85814017-(+)	NOD_ShiLtJ_v1::chr10:95045466-95055736-(+)	C3H_HeJ_v1::chr10:86222173-86229488-(+)	129S1_SvImJ_v1::chr10:86740439-86752613-(+)	CAST_EiJ_v1::chr10:86086966-86093536-(+)
PTmerged100	GRCm38::chr10:85834571-85871957-(-)	NOD_ShiLtJ_v1::chr10:95080898-95116938-(-)	C3H_HeJ_v1::chr10:86274375-86301798-(-)	129S1_SvImJ_v1::chr10:86773983-86809069-(-)	CAST_EiJ_v1::chr10:86111659-86151068-(-)
PTmerged101	GRCm38::chr10:85837097-85842709-(+)	NOD_ShiLtJ_v1::chr10:95100166-95102463-(+)	C3H_HeJ_v1::chr10:86274375-86279103-(+)	129S1_SvImJ_v1::chr10:86780030-86783045-(+)	CAST_EiJ_v1::chr10:86119181-86120170-(+)
PTmerged102	GRCm38::chr10:85862003-85867024-(.)	NOD_ShiLtJ_v1::chr10:95108902-95114540-(.)	C3H_HeJ_v1::chr10:86291972-86295012-(.)	129S1_SvImJ_v1::chr10:86796376-86803644-(.)	CAST_EiJ_v1::chr10:86146926-86148049-(.)
PTmerged103	GRCm38::chr10:86533999-86543927-(-)				CAST_EiJ_v1::chr10:86850298-86859912-(-)
PTmerged104	GRCm38::chr10:86639562-86642952-(.)
PTmerged105	GRCm38::chr10:86701323-86705474-(-)	NOD_ShiLtJ_v1::chr10:95987408-95991569-(-)	C3H_HeJ_v1::chr10:87167092-87171240-(-)	129S1_SvImJ_v1::chr10:87681099-87685262-(-)	CAST_EiJ_v1::chr10:87051499-87055644-(-)
PTmerged106	GRCm38::chr10:86833401-86839202-(+)	NOD_ShiLtJ_v1::chr10:96124772-96130572-(+)	C3H_HeJ_v1::chr10:87292361-87298158-(+)	129S1_SvImJ_v1::chr10:87814067-87819863-(+)	CAST_EiJ_v1::chr10:87187250-87193028-(+)
PTmerged107	GRCm38::chr10:86906413-86915892-(+)	NOD_ShiLtJ_v1::chr10:96202846-96212224-(+)	C3H_HeJ_v1::chr10:87371495-87380973-(+)	129S1_SvImJ_v1::chr10:87891055-87900535-(+)	CAST_EiJ_v1::chr10:87264088-87273523-(+)
PTmerged108	GRCm38::chr10:94670976-94678549-(-)	NOD_ShiLtJ_v1::chr10:104670247-104678082-(-)	C3H_HeJ_v1::chr10:95445403-95452977-(-)	129S1_SvImJ_v1::chr10:96169919-96177470-(-)	CAST_EiJ_v1::chr10:95465073-95473042-(-)
PTmerged109	GRCm38::chr10:99260393-99266660-(+)	NOD_ShiLtJ_v1::chr10:109940805-109947072-(+)	C3H_HeJ_v1::chr10:100238999-100245261-(+)	129S1_SvImJ_v1::chr10:101079888-101086156-(+)	CAST_EiJ_v1::chr10:100324584-100330852-(+)
PTmerged110	GRCm38::chr10:112925266-112930911-(-)	NOD_ShiLtJ_v1::chr10:126846919-126852564-(-)	C3H_HeJ_v1::chr10:114496584-114502237-(-)	129S1_SvImJ_v1::chr10:115476235-115481877-(-)	CAST_EiJ_v1::chr10:114649009-114654674-(-)
PTmerged111	GRCm38::chr10:127684618-127701265-(+)	NOD_ShiLtJ_v1::chr10:143915145-143934708-(+)	C3H_HeJ_v1::chr10:129931230-129948719-(+)	129S1_SvImJ_v1::chr10:131310480-131327107-(+)	CAST_EiJ_v1::chr10:130595414-130614947-(+)
PTmerged112	GRCm38::chr10:128435520-128446031-(+)	NOD_ShiLtJ_v1::chr10:144799256-144811480-(+)	C3H_HeJ_v1::chr10:130748004-130759451-(+)	129S1_SvImJ_v1::chr10:132172397-132184229-(+)	CAST_EiJ_v1::chr10:131460448-131470658-(+)
PTmerged113	GRCm38::chr11:3307651-3318414-(+)	NOD_ShiLtJ_v1::chr11:146882-160237-(+)	C3H_HeJ_v1::chr11:169338-179959-(+)	129S1_SvImJ_v1::chr11:157054-170040-(+)	CAST_EiJ_v1::chr11:116951-129014-(+)
PTmerged114	GRCm38::chr11:5095470-5107534-(+)	NOD_ShiLtJ_v1::chr11:2115326-2127395-(+)	C3H_HeJ_v1::chr11:2053683-2065745-(+)	129S1_SvImJ_v1::chr11:2118460-2130483-(+)	CAST_EiJ_v1::chr11:2014224-2026304-(+)
PTmerged115	GRCm38::chr11:5274797-5284318-(-)	NOD_ShiLtJ_v1::chr11:2303501-2313007-(-)	C3H_HeJ_v1::chr11:2240993-2250509-(-)	129S1_SvImJ_v1::chr11:2305051-2315532-(-)	CAST_EiJ_v1::chr11:2199490-2208986-(-)
PTmerged116	GRCm38::chr11:5525007-5536012-(-)	NOD_ShiLtJ_v1::chr11:2614552-2626853-(-)	C3H_HeJ_v1::chr11:2500048-2510816-(-)	129S1_SvImJ_v1::chr11:2588299-2598846-(-)	CAST_EiJ_v1::chr11:2460951-2471502-(-)
PTmerged117	GRCm38::chr11:5689151-5705544-(+)	NOD_ShiLtJ_v1::chr11:2803689-2817153-(+)	C3H_HeJ_v1::chr11:2666091-2686637-(+)	129S1_SvImJ_v1::chr11:2763009-2774010-(+)	CAST_EiJ_v1::chr11:2629293-2641345-(+)
PTmerged118	GRCm38::chr11:6467956-6474702-(-)	NOD_ShiLtJ_v1::chr11:3646011-3655949-(-)	C3H_HeJ_v1::chr11:3478063-3484807-(-)	129S1_SvImJ_v1::chr11:3590593-3597338-(-)	CAST_EiJ_v1::chr11:3474848-3481594-(-)
PTmerged119	GRCm38::chr11:8991875-8998755-(-)	NOD_ShiLtJ_v1::chr11:6490694-6497556-(-)	C3H_HeJ_v1::chr11:6100667-6107553-(-)	129S1_SvImJ_v1::chr11:6223043-6229906-(-)	CAST_EiJ_v1::chr11:6114483-6121412-(-)
PTmerged120	GRCm38::chr11:20647006-20654077-(+)	NOD_ShiLtJ_v1::chr11:20285781-20292853-(+)	C3H_HeJ_v1::chr11:18089116-18096187-(+)	129S1_SvImJ_v1::chr11:18197452-18204544-(+)	CAST_EiJ_v1::chr11:18059620-18066735-(+)
PTmerged121	GRCm38::chr11:28335121-28340161-(-)	NOD_ShiLtJ_v1::chr11:29330201-29334960-(-)	C3H_HeJ_v1::chr11:25997531-26006861-(-)	129S1_SvImJ_v1::chr11:26297941-26304015-(-)	CAST_EiJ_v1::chr11:26012801-26020689-(-)
PTmerged122	GRCm38::chr11:29544322-29551952-(-)	NOD_ShiLtJ_v1::chr11:30931196-30938807-(-)	C3H_HeJ_v1::chr11:27317321-27324932-(-)	129S1_SvImJ_v1::chr11:27559121-27569839-(-)	CAST_EiJ_v1::chr11:27372477-27380972-(-)
PTmerged123	GRCm38::chr11:33244095-33256706-(-)	NOD_ShiLtJ_v1::chr11:35059564-35073895-(-)	C3H_HeJ_v1::chr11:31221629-31235874-(-)	129S1_SvImJ_v1::chr11:31536979-31550406-(-)	CAST_EiJ_v1::chr11:31294629-31306538-(-)
PTmerged124	GRCm38::chr11:35785117-35791176-(+)	NOD_ShiLtJ_v1::chr11:37644896-37652471-(+)	C3H_HeJ_v1::chr11:33857924-33863984-(+)	129S1_SvImJ_v1::chr11:34194355-34200415-(+)	CAST_EiJ_v1::chr11:33845996-33852030-(+)
PTmerged125	GRCm38::chr11:45833288-45837832-(-)	NOD_ShiLtJ_v1::chr11:49760069-49764604-(-)	C3H_HeJ_v1::chr11:44282809-44287362-(-)	129S1_SvImJ_v1::chr11:44714767-44719316-(-)	CAST_EiJ_v1::chr11:44389733-44394468-(-)
PTmerged126	GRCm38::chr11:45928142-45934501-(-)	NOD_ShiLtJ_v1::chr11:49857853-49864209-(-)	C3H_HeJ_v1::chr11:44383275-44389633-(-)	129S1_SvImJ_v1::chr11:44812554-44818912-(-)	CAST_EiJ_v1::chr11:44488300-44494647-(-)
PTmerged127	GRCm38::chr11:50300726-50312357-(-)	NOD_ShiLtJ_v1::chr11:54821348-54834149-(-)	C3H_HeJ_v1::chr11:49092985-49104642-(-)	129S1_SvImJ_v1::chr11:49474425-49485937-(-)	CAST_EiJ_v1::chr11:49069089-49080753-(-)
PTmerged128	GRCm38::chr11:53413053-53423931-(+)	NOD_ShiLtJ_v1::chr11:58287870-58298748-(+)	C3H_HeJ_v1::chr11:52441569-52452444-(+)	129S1_SvImJ_v1::chr11:52794452-52805331-(+)	CAST_EiJ_v1::chr11:52486853-52497737-(+)
PTmerged129	GRCm38::chr11:55499496-55505854-(+)	NOD_ShiLtJ_v1::chr11:60571129-60577462-(+)	C3H_HeJ_v1::chr11:54647063-54656026-(+)	129S1_SvImJ_v1::chr11:55037872-55044206-(+)	CAST_EiJ_v1::chr11:54690671-54701280-(+)
PTmerged130	GRCm38::chr11:57527850-57534852-(+)	NOD_ShiLtJ_v1::chr11:62759927-62766874-(+)	C3H_HeJ_v1::chr11:56728598-56735802-(+)	129S1_SvImJ_v1::chr11:57144866-57152068-(+)	CAST_EiJ_v1::chr11:56786536-56793604-(+)
PTmerged131	GRCm38::chr11:58056240-58064921-(+)	NOD_ShiLtJ_v1::chr11:63366610-63377506-(+)	C3H_HeJ_v1::chr11:57291358-57301374-(+)	129S1_SvImJ_v1::chr11:57725058-57733947-(+)	CAST_EiJ_v1::chr11:57379156-57387908-(+)
PTmerged132	GRCm38::chr11:58950682-58956129-(.)	NOD_ShiLtJ_v1::chr11:64407979-64413709-(.)	C3H_HeJ_v1::chr11:58279678-58285397-(.)	129S1_SvImJ_v1::chr11:58732390-58737921-(.)	CAST_EiJ_v1::chr11:58397366-58402847-(.)
PTmerged133	GRCm38::chr11:59776315-59793239-(.)	NOD_ShiLtJ_v1::chr11:65305822-65322849-(.)	C3H_HeJ_v1::chr11:59141005-59158008-(.)	129S1_SvImJ_v1::chr11:59626606-59643539-(.)	CAST_EiJ_v1::chr11:59283294-59300312-(.)
PTmerged134	GRCm38::chr11:60736092-60742113-(-)	NOD_ShiLtJ_v1::chr11:66350311-66356333-(-)	C3H_HeJ_v1::chr11:60206870-60213944-(-)	129S1_SvImJ_v1::chr11:60650624-60656646-(-)	CAST_EiJ_v1::chr11:60304285-60311657-(-)
PTmerged135	GRCm38::chr11:60773393-60791202-(.)	NOD_ShiLtJ_v1::chr11:66401320-66420192-(.)	C3H_HeJ_v1::chr11:60248997-60268656-(.)	129S1_SvImJ_v1::chr11:60692302-60710344-(.)	CAST_EiJ_v1::chr11:60347377-60365049-(.)
PTmerged136	GRCm38::chr11:60774648-60791202-(+)	NOD_ShiLtJ_v1::chr11:66402559-66420192-(+)	C3H_HeJ_v1::chr11:60250238-60268656-(+)	129S1_SvImJ_v1::chr11:60693541-60710344-(+)	CAST_EiJ_v1::chr11:60348618-60365049-(+)
PTmerged137	GRCm38::chr11:60899614-60909466-(-)	NOD_ShiLtJ_v1::chr11:66534822-66545735-(-)	C3H_HeJ_v1::chr11:60386447-60396335-(-)	129S1_SvImJ_v1::chr11:60824891-60834733-(-)	CAST_EiJ_v1::chr11:60495025-60504833-(-)
PTmerged138	GRCm38::chr11:61864205-61874680-(-)	NOD_ShiLtJ_v1::chr11:67589197-67600709-(-)	C3H_HeJ_v1::chr11:61401339-61411815-(-)	129S1_SvImJ_v1::chr11:61858172-61859870-(-)	CAST_EiJ_v1::chr11:61526788-61528512-(-)
PTmerged139	GRCm38::chr11:62218872-62223458-(+)	NOD_ShiLtJ_v1::chr11:67969767-67977667-(+)	C3H_HeJ_v1::chr11:61766864-61772080-(+)	129S1_SvImJ_v1::chr11:62228659-62234994-(+)	CAST_EiJ_v1::chr11:61900545-61905724-(+)
PTmerged140	GRCm38::chr11:68971390-68977666-(-)	NOD_ShiLtJ_v1::chr11:75318249-75319567-(-)	C3H_HeJ_v1::chr11:68776548-68784156-(-)	129S1_SvImJ_v1::chr11:69362746-69369438-(-)	CAST_EiJ_v1::chr11:69013496-69019705-(-)
PTmerged141	GRCm38::chr11:69388034-69400932-(.)	NOD_ShiLtJ_v1::chr11:75758967-75779807-(.)	C3H_HeJ_v1::chr11:69217272-69230981-(.)	129S1_SvImJ_v1::chr11:69815129-69829519-(.)	CAST_EiJ_v1::chr11:69452462-69466873-(.)
PTmerged142	GRCm38::chr11:72767530-72778881-(.)	NOD_ShiLtJ_v1::chr11:79535338-79552009-(.)	C3H_HeJ_v1::chr11:72780920-72793339-(.)	129S1_SvImJ_v1::chr11:73418429-73429819-(.)	CAST_EiJ_v1::chr11:73158006-73169554-(.)
PTmerged143	GRCm38::chr11:72769617-72780984-(-)	NOD_ShiLtJ_v1::chr11:79537425-79554112-(-)	C3H_HeJ_v1::chr11:72783007-72795442-(-)	129S1_SvImJ_v1::chr11:73420516-73431902-(-)	CAST_EiJ_v1::chr11:73160093-73171657-(-)
PTmerged144	GRCm38::chr11:73078943-73089835-(+)	NOD_ShiLtJ_v1::chr11:79863649-79875782-(+)	C3H_HeJ_v1::chr11:73104035-73114957-(+)	129S1_SvImJ_v1::chr11:73748835-73760655-(+)	CAST_EiJ_v1::chr11:73484538-73496095-(+)
PTmerged145	GRCm38::chr11:74816913-74827643-(+)	NOD_ShiLtJ_v1::chr11:81932744-81943474-(+)	C3H_HeJ_v1::chr11:74941869-74952599-(+)	129S1_SvImJ_v1::chr11:75531239-75541969-(+)	CAST_EiJ_v1::chr11:75318253-75328985-(+)
PTmerged146	GRCm38::chr11:74835166-74849221-(+)	NOD_ShiLtJ_v1::chr11:81950986-81965274-(+)	C3H_HeJ_v1::chr11:74960956-74975243-(+)	129S1_SvImJ_v1::chr11:75550839-75566383-(+)	CAST_EiJ_v1::chr11:75336444-75351648-(+)
PTmerged147	GRCm38::chr11:74881199-74889021-(+)	NOD_ShiLtJ_v1::chr11:82002837-82006045-(+)	C3H_HeJ_v1::chr11:75010094-75013302-(+)	129S1_SvImJ_v1::chr11:75601973-75605181-(+)	CAST_EiJ_v1::chr11:75391302-75394517-(+)
PTmerged148	GRCm38::chr11:75570571-75580832-(+)	NOD_ShiLtJ_v1::chr11:82731897-82742125-(+)	C3H_HeJ_v1::chr11:75727024-75738018-(+)	129S1_SvImJ_v1::chr11:76330856-76341093-(+)	CAST_EiJ_v1::chr11:76124708-76137231-(+)
PTmerged149	GRCm38::chr11:75691989-75697281-(+)	NOD_ShiLtJ_v1::chr11:82862395-82867692-(+)	C3H_HeJ_v1::chr11:75858166-75863465-(+)	129S1_SvImJ_v1::chr11:76459812-76465652-(+)	CAST_EiJ_v1::chr11:76254315-76259965-(+)
PTmerged150	GRCm38::chr11:75728427-75733087-(-)	NOD_ShiLtJ_v1::chr11:82900626-82906634-(-)	C3H_HeJ_v1::chr11:75896484-75901135-(-)	129S1_SvImJ_v1::chr11:76500679-76505326-(-)	CAST_EiJ_v1::chr11:76296188-76300427-(-)
PTmerged151	GRCm38::chr11:76209233-76215246-(-)	NOD_ShiLtJ_v1::chr11:83427708-83433714-(-)	C3H_HeJ_v1::chr11:76415373-76421379-(-)	129S1_SvImJ_v1::chr11:77029047-77037464-(-)	CAST_EiJ_v1::chr11:76811007-76817686-(-)
PTmerged152	GRCm38::chr11:77453454-77462675-(+)	NOD_ShiLtJ_v1::chr11:84779719-84788939-(+)	C3H_HeJ_v1::chr11:77712778-77721974-(+)	129S1_SvImJ_v1::chr11:78357192-78366410-(+)	CAST_EiJ_v1::chr11:78102904-78112094-(+)
PTmerged153	GRCm38::chr11:77529268-77538236-(-)	NOD_ShiLtJ_v1::chr11:84871616-84881554-(-)	C3H_HeJ_v1::chr11:77789001-77797970-(-)	129S1_SvImJ_v1::chr11:78441177-78450147-(-)	CAST_EiJ_v1::chr11:78188493-78197459-(-)
PTmerged154	GRCm38::chr11:78538584-78544539-(.)	NOD_ShiLtJ_v1::chr11:85999748-86007310-(.)	C3H_HeJ_v1::chr11:78863651-78865037-(.)	129S1_SvImJ_v1::chr11:79558450-79565090-(.)	CAST_EiJ_v1::chr11:79317497-79323364-(.)
PTmerged155	GRCm38::chr11:78837129-78845390-(+)	NOD_ShiLtJ_v1::chr11:86321689-86329935-(+)	C3H_HeJ_v1::chr11:79174454-79182712-(+)	129S1_SvImJ_v1::chr11:79885763-79894005-(+)	CAST_EiJ_v1::chr11:79629499-79639824-(+)
PTmerged156	GRCm38::chr11:79686519-79701991-(+)	NOD_ShiLtJ_v1::chr11:87202392-87220824-(+)	C3H_HeJ_v1::chr11:80084347-80101139-(+)	129S1_SvImJ_v1::chr11:80805354-80820814-(+)	CAST_EiJ_v1::chr11:80551661-80566782-(+)
PTmerged157	GRCm38::chr11:82874013-82883966-(-)	NOD_ShiLtJ_v1::chr11:90627068-90638883-(-)	C3H_HeJ_v1::chr11:83384628-83394163-(-)	129S1_SvImJ_v1::chr11:84155948-84165513-(-)	CAST_EiJ_v1::chr11:83970404-83982885-(-)
PTmerged158	GRCm38::chr11:84040860-84044097-(+)	NOD_ShiLtJ_v1::chr11:91946826-91951544-(+)	C3H_HeJ_v1::chr11:84666869-84670112-(+)	129S1_SvImJ_v1::chr11:85435579-85440550-(+)	CAST_EiJ_v1::chr11:85302690-85305898-(+)
PTmerged159	GRCm38::chr11:85186437-85193695-(.)	NOD_ShiLtJ_v1::chr11:93238166-93247084-(.)	C3H_HeJ_v1::chr11:85873482-85880771-(.)	129S1_SvImJ_v1::chr11:86676017-86684540-(.)	CAST_EiJ_v1::chr11:86519411-86526456-(.)
PTmerged160	GRCm38::chr11:85186442-85193211-(-)	NOD_ShiLtJ_v1::chr11:93238171-93246600-(-)	C3H_HeJ_v1::chr11:85873487-85880287-(-)	129S1_SvImJ_v1::chr11:86676022-86684056-(-)	CAST_EiJ_v1::chr11:86519416-86525971-(-)
PTmerged161	GRCm38::chr11:89031521-89042286-(.)	NOD_ShiLtJ_v1::chr11:97472096-97484234-(.)	C3H_HeJ_v1::chr11:89956792-89967474-(.)	129S1_SvImJ_v1::chr11:90797916-90808753-(.)	CAST_EiJ_v1::chr11:90662108-90672642-(.)
PTmerged162	GRCm38::chr11:89032372-89042286-(-)	NOD_ShiLtJ_v1::chr11:97472869-97484234-(-)	C3H_HeJ_v1::chr11:89957565-89967474-(-)	129S1_SvImJ_v1::chr11:90798689-90808753-(-)	CAST_EiJ_v1::chr11:90662959-90672642-(-)
PTmerged163	GRCm38::chr11:90476555-90480710-(-)	NOD_ShiLtJ_v1::chr11:99021581-99033391-(-)	C3H_HeJ_v1::chr11:91452735-91456891-(-)	129S1_SvImJ_v1::chr11:92310961-92315116-(-)	CAST_EiJ_v1::chr11:92189619-92193753-(-)
PTmerged164	GRCm38::chr11:95271216-95277607-(-)	NOD_ShiLtJ_v1::chr11:104674260-104680655-(-)	C3H_HeJ_v1::chr11:96548017-96555250-(-)	129S1_SvImJ_v1::chr11:97462644-97469038-(-)	CAST_EiJ_v1::chr11:97345147-97351595-(-)
PTmerged165	GRCm38::chr11:95761409-95774562-(+)	NOD_ShiLtJ_v1::chr11:105217923-105231076-(+)	C3H_HeJ_v1::chr11:97066718-97079950-(+)	129S1_SvImJ_v1::chr11:97993352-98006506-(+)	CAST_EiJ_v1::chr11:97878077-97891342-(+)
PTmerged166	GRCm38::chr11:95956154-95965000-(-)	NOD_ShiLtJ_v1::chr11:105441677-105450532-(-)	C3H_HeJ_v1::chr11:97273001-97282767-(-)	129S1_SvImJ_v1::chr11:98223158-98232005-(-)	CAST_EiJ_v1::chr11:98087312-98098095-(-)
PTmerged167	GRCm38::chr11:97390023-97400427-(+)	NOD_ShiLtJ_v1::chr11:107018913-107029863-(+)	C3H_HeJ_v1::chr11:98799203-98809607-(+)	129S1_SvImJ_v1::chr11:99812035-99823900-(+)	CAST_EiJ_v1::chr11:99651722-99662804-(+)
PTmerged168	GRCm38::chr11:97390754-97401985-(.)	NOD_ShiLtJ_v1::chr11:107019644-107031418-(.)	C3H_HeJ_v1::chr11:98799934-98811604-(.)	129S1_SvImJ_v1::chr11:99812766-99827465-(.)	CAST_EiJ_v1::chr11:99652454-99664354-(.)
PTmerged169	GRCm38::chr11:98062998-98076865-(+)	NOD_ShiLtJ_v1::chr11:107765141-107783826-(+)	C3H_HeJ_v1::chr11:99517610-99534335-(+)	129S1_SvImJ_v1::chr11:100565419-100586884-(+)	CAST_EiJ_v1::chr11:100385611-100398881-(+)
PTmerged170	GRCm38::chr11:98080194-98089033-(-)	NOD_ShiLtJ_v1::chr11:107792745-107801447-(-)	C3H_HeJ_v1::chr11:99537414-99546543-(-)	129S1_SvImJ_v1::chr11:100592875-100601493-(-)	CAST_EiJ_v1::chr11:100402034-100415093-(-)
PTmerged171	GRCm38::chr11:98799138-98807865-(.)	NOD_ShiLtJ_v1::chr11:108569613-108578323-(.)	C3H_HeJ_v1::chr11:100309718-100321892-(.)	129S1_SvImJ_v1::chr11:101404868-101417379-(.)	CAST_EiJ_v1::chr11:101297671-101306374-(.)
PTmerged172	GRCm38::chr11:98895778-98908637-(+)	NOD_ShiLtJ_v1::chr11:108674935-108688127-(+)	C3H_HeJ_v1::chr11:100413865-100426828-(+)	129S1_SvImJ_v1::chr11:101518311-101532676-(+)	CAST_EiJ_v1::chr11:101399121-101412023-(+)
PTmerged173	GRCm38::chr11:98943091-98952011-(+)	NOD_ShiLtJ_v1::chr11:108727603-108737723-(+)	C3H_HeJ_v1::chr11:100463239-100471916-(+)	129S1_SvImJ_v1::chr11:101570567-101580612-(+)	CAST_EiJ_v1::chr11:101450759-101460829-(+)
PTmerged174	GRCm38::chr11:100453572-100468999-(-)	NOD_ShiLtJ_v1::chr11:110458417-110473974-(-)	C3H_HeJ_v1::chr11:102149745-102165158-(-)	129S1_SvImJ_v1::chr11:103215015-103230339-(-)	CAST_EiJ_v1::chr11:103117762-103133977-(-)
PTmerged175	GRCm38::chr11:101252095-101261185-(+)	NOD_ShiLtJ_v1::chr11:111337752-111347942-(+)	C3H_HeJ_v1::chr11:102989869-102999413-(+)	129S1_SvImJ_v1::chr11:104092929-104104327-(+)	CAST_EiJ_v1::chr11:103978915-103988247-(+)
PTmerged176	GRCm38::chr11:101604847-101617859-(+)	NOD_ShiLtJ_v1::chr11:111755774-111784660-(+)	C3H_HeJ_v1::chr11:103375166-103396590-(+)	129S1_SvImJ_v1::chr11:104490614-104507963-(+)	CAST_EiJ_v1::chr11:104362905-104387747-(+)
PTmerged177	GRCm38::chr11:101606411-101621140-(.)	NOD_ShiLtJ_v1::chr11:111771340-111787020-(.)	C3H_HeJ_v1::chr11:103379398-103399980-(.)	129S1_SvImJ_v1::chr11:104491982-104514015-(.)	CAST_EiJ_v1::chr11:104387201-104387747-(.)
PTmerged178	GRCm38::chr11:102475978-102483199-(-)	NOD_ShiLtJ_v1::chr11:112730452-112737673-(-)	C3H_HeJ_v1::chr11:104333543-104340779-(-)	129S1_SvImJ_v1::chr11:105454238-105461474-(-)	CAST_EiJ_v1::chr11:105323209-105330450-(-)
PTmerged179	GRCm38::chr11:103065105-103071687-(.)	NOD_ShiLtJ_v1::chr11:113358229-113364812-(.)	C3H_HeJ_v1::chr11:104975710-104982293-(.)	129S1_SvImJ_v1::chr11:106110439-106117022-(.)	CAST_EiJ_v1::chr11:105986990-105993578-(.)
PTmerged180	GRCm38::chr11:103418391-103454336-(+)	NOD_ShiLtJ_v1::chr11:113731130-113767221-(+)	C3H_HeJ_v1::chr11:105336031-105374279-(+)	129S1_SvImJ_v1::chr11:106494963-106529177-(+)	CAST_EiJ_v1::chr11:106356848-106393643-(+)
PTmerged181	GRCm38::chr11:103673037-103679816-(-)	NOD_ShiLtJ_v1::chr11:113987351-113996247-(-)	C3H_HeJ_v1::chr11:105604561-105612864-(-)	129S1_SvImJ_v1::chr11:106773893-106782965-(-)	CAST_EiJ_v1::chr11:106621122-106633377-(-)
PTmerged182	GRCm38::chr11:105921796-105929329-(+)	NOD_ShiLtJ_v1::chr11:116512019-116519549-(+)	C3H_HeJ_v1::chr11:107958317-107965861-(+)	129S1_SvImJ_v1::chr11:109183867-109191411-(+)	CAST_EiJ_v1::chr11:109006484-109014015-(+)
PTmerged183	GRCm38::chr11:106051681-106063021-(+)	NOD_ShiLtJ_v1::chr11:116657644-116670294-(+)	C3H_HeJ_v1::chr11:108088110-108099404-(+)	129S1_SvImJ_v1::chr11:109320868-109332569-(+)	CAST_EiJ_v1::chr11:109142302-109153800-(+)
PTmerged184	GRCm38::chr11:107990020-108000841-(.)	NOD_ShiLtJ_v1::chr11:118804081-118820323-(.)	C3H_HeJ_v1::chr11:110146339-110162690-(.)	129S1_SvImJ_v1::chr11:111434554-111447576-(.)	CAST_EiJ_v1::chr11:111254491-111266521-(.)
PTmerged185	GRCm38::chr11:108414540-108428452-(-)	NOD_ShiLtJ_v1::chr11:119251183-119265319-(-)	C3H_HeJ_v1::chr11:110582454-110598913-(-)	129S1_SvImJ_v1::chr11:111882062-111895937-(-)	CAST_EiJ_v1::chr11:111694371-111708314-(-)
PTmerged186	GRCm38::chr11:109394710-109402698-(+)	NOD_ShiLtJ_v1::chr11:120329125-120337280-(+)	C3H_HeJ_v1::chr11:111610584-111618739-(+)	129S1_SvImJ_v1::chr11:112949123-112957276-(+)	CAST_EiJ_v1::chr11:112727649-112735592-(+)
PTmerged187	GRCm38::chr11:113725333-113730718-(.)	NOD_ShiLtJ_v1::chr11:125169506-125174872-(.)	C3H_HeJ_v1::chr11:116158785-116164192-(.)	129S1_SvImJ_v1::chr11:117555736-117561111-(.)	CAST_EiJ_v1::chr11:117433342-117438706-(.)
PTmerged188	GRCm38::chr11:115963406-115969912-(+)	NOD_ShiLtJ_v1::chr11:127706192-127712645-(+)	C3H_HeJ_v1::chr11:118568737-118576714-(+)	129S1_SvImJ_v1::chr11:120041820-120050131-(+)	CAST_EiJ_v1::chr11:119916474-119923034-(+)
PTmerged189	GRCm38::chr11:117722288-117734221-(+)	NOD_ShiLtJ_v1::chr11:129644281-129656195-(+)	C3H_HeJ_v1::chr11:120418266-120430161-(+)	129S1_SvImJ_v1::chr11:122001093-122013762-(+)	CAST_EiJ_v1::chr11:121854043-121867035-(+)
PTmerged190	GRCm38::chr11:118406484-118411176-(-)	NOD_ShiLtJ_v1::chr11:130397756-130402448-(-)	C3H_HeJ_v1::chr11:121157314-121162007-(-)	129S1_SvImJ_v1::chr11:122729992-122734685-(-)	CAST_EiJ_v1::chr11:122579299-122583989-(-)
PTmerged191	GRCm38::chr11:120585018-120598844-(-)	NOD_ShiLtJ_v1::chr11:132717970-132733649-(-)	C3H_HeJ_v1::chr11:123425571-123439387-(-)	129S1_SvImJ_v1::chr11:125059058-125074070-(-)	CAST_EiJ_v1::chr11:124925874-124939392-(-)
PTmerged192	GRCm38::chr11:120621452-120634057-(-)	NOD_ShiLtJ_v1::chr11:132756896-132774985-(-)	C3H_HeJ_v1::chr11:123462196-123476075-(-)	129S1_SvImJ_v1::chr11:125101509-125114072-(-)	CAST_EiJ_v1::chr11:124964417-124977011-(-)
PTmerged193	GRCm38::chr11:121609676-121617826-(-)	NOD_ShiLtJ_v1::chr11:133822472-133830350-(-)	C3H_HeJ_v1::chr11:124508256-124515564-(-)	129S1_SvImJ_v1::chr11:126164300-126170586-(-)	CAST_EiJ_v1::chr11:125994733-126001017-(-)
PTmerged194	GRCm38::chr12:3500643-3507961-(+)	NOD_ShiLtJ_v1::chr12:355057-364233-(+)	C3H_HeJ_v1::chr12:275674-283001-(+)	129S1_SvImJ_v1::chr12:300603-307882-(+)	CAST_EiJ_v1::chr12:329765-337112-(+)
PTmerged195	GRCm38::chr12:3907821-3914149-(+)	NOD_ShiLtJ_v1::chr12:822990-829319-(+)	C3H_HeJ_v1::chr12:707852-714177-(+)	129S1_SvImJ_v1::chr12:750231-756558-(+)	CAST_EiJ_v1::chr12:766437-772771-(+)
PTmerged196	GRCm38::chr12:3961169-3967874-(-)	NOD_ShiLtJ_v1::chr12:881139-887792-(-)	C3H_HeJ_v1::chr12:766422-772891-(-)	129S1_SvImJ_v1::chr12:810737-818595-(-)	CAST_EiJ_v1::chr12:829091-835805-(-)
PTmerged197	GRCm38::chr12:4103626-4113636-(+)	NOD_ShiLtJ_v1::chr12:1039337-1062507-(+)	C3H_HeJ_v1::chr12:917965-927889-(+)	129S1_SvImJ_v1::chr12:962008-975579-(+)	CAST_EiJ_v1::chr12:989214-1001269-(+)
PTmerged198	GRCm38::chr12:7879275-7883874-(-)	NOD_ShiLtJ_v1::chr12:5366170-5370770-(-)	C3H_HeJ_v1::chr12:4866307-4870906-(-)	129S1_SvImJ_v1::chr12:4904840-4909440-(-)	CAST_EiJ_v1::chr12:4915920-4920522-(-)
PTmerged199	GRCm38::chr12:22983365-22991022-(-)
PTmerged200	GRCm38::chr12:51302101-51318496-(.)	NOD_ShiLtJ_v1::chr12:55053983-55070912-(.)	C3H_HeJ_v1::chr12:49867650-49875448-(.)	129S1_SvImJ_v1::chr12:50094968-50103176-(.)	CAST_EiJ_v1::chr12:44916460-44924378-(.)
PTmerged201	GRCm38::chr12:54656490-54662211-(.)	NOD_ShiLtJ_v1::chr12:58726202-58731886-(.)	C3H_HeJ_v1::chr12:53351833-53360801-(.)	129S1_SvImJ_v1::chr12:53581694-53587332-(.)	CAST_EiJ_v1::chr12:48385341-48391171-(.)
PTmerged202	GRCm38::chr12:76342600-76348765-(-)	NOD_ShiLtJ_v1::chr12:84867644-84877934-(-)	C3H_HeJ_v1::chr12:76233178-76239999-(-)	129S1_SvImJ_v1::chr12:76441409-76455091-(-)	CAST_EiJ_v1::chr12:71043070-71050960-(-)
PTmerged203	GRCm38::chr12:80453880-80462998-(-)	NOD_ShiLtJ_v1::chr12:89455105-89465328-(-)	C3H_HeJ_v1::chr12:80485317-80495156-(-)	129S1_SvImJ_v1::chr12:80813448-80821732-(-)	CAST_EiJ_v1::chr12:75341575-75350525-(-)
PTmerged204	GRCm38::chr12:80876109-80882678-(+)	NOD_ShiLtJ_v1::chr12:89910158-89916728-(+)	C3H_HeJ_v1::chr12:80935218-80939908-(+)	129S1_SvImJ_v1::chr12:81286679-81291369-(+)	CAST_EiJ_v1::chr12:75799607-75806201-(+)
PTmerged205	GRCm38::chr12:81711322-81724920-(-)	NOD_ShiLtJ_v1::chr12:90851717-90867815-(-)	C3H_HeJ_v1::chr12:81798750-81815202-(-)	129S1_SvImJ_v1::chr12:82193660-82213717-(-)	CAST_EiJ_v1::chr12:76679858-76694976-(-)
PTmerged206	GRCm38::chr12:84135532-84147259-(+)	NOD_ShiLtJ_v1::chr12:93563374-93574988-(+)	C3H_HeJ_v1::chr12:84296599-84309400-(+)	129S1_SvImJ_v1::chr12:84819395-84830831-(+)	CAST_EiJ_v1::chr12:79232445-79245160-(+)
PTmerged207	GRCm38::chr12:87163723-87174888-(-)	NOD_ShiLtJ_v1::chr12:96835792-96846982-(-)	C3H_HeJ_v1::chr12:87499916-87511103-(-)	129S1_SvImJ_v1::chr12:88059041-88071638-(-)	CAST_EiJ_v1::chr12:82522116-82533293-(-)
PTmerged208	GRCm38::chr12:98365769-98458781-(.)	NOD_ShiLtJ_v1::chr12:110313613-110414122-(.)	C3H_HeJ_v1::chr12:99152756-99249792-(.)	129S1_SvImJ_v1::chr12:99743016-99842779-(.)	CAST_EiJ_v1::chr12:94196848-94292410-(.)
PTmerged209	GRCm38::chr12:98369180-98377168-(-)	NOD_ShiLtJ_v1::chr12:110318464-110326453-(-)	C3H_HeJ_v1::chr12:99157032-99165021-(-)	129S1_SvImJ_v1::chr12:99746374-99754369-(-)	CAST_EiJ_v1::chr12:94200176-94208059-(-)
PTmerged210	GRCm38::chr12:98433349-98452053-(+)	NOD_ShiLtJ_v1::chr12:110385778-110406585-(+)	C3H_HeJ_v1::chr12:99224412-99243040-(+)	129S1_SvImJ_v1::chr12:99811807-99836120-(+)	CAST_EiJ_v1::chr12:94267119-94285694-(+)
PTmerged211	GRCm38::chr12:99190274-99196760-(-)	NOD_ShiLtJ_v1::chr12:111208039-111216060-(-)	C3H_HeJ_v1::chr12:99979819-99986167-(-)	129S1_SvImJ_v1::chr12:100592289-100598767-(-)	CAST_EiJ_v1::chr12:95057882-95066232-(-)
PTmerged212	GRCm38::chr12:100889032-100911817-(-)	NOD_ShiLtJ_v1::chr12:113033715-113057352-(-)	C3H_HeJ_v1::chr12:101744366-101768376-(-)	129S1_SvImJ_v1::chr12:102375743-102402031-(-)	CAST_EiJ_v1::chr12:96855824-96881108-(-)
PTmerged213	GRCm38::chr12:102780456-102786421-(-)	NOD_ShiLtJ_v1::chr12:115141722-115147688-(-)	C3H_HeJ_v1::chr12:103735939-103741905-(-)	129S1_SvImJ_v1::chr12:104439007-104444973-(-)	CAST_EiJ_v1::chr12:98581262-98588451-(-)
PTmerged214	GRCm38::chr12:108202552-108207905-(.)	NOD_ShiLtJ_v1::chr12:121415791-121421116-(.)	C3H_HeJ_v1::chr12:109640837-109646175-(.)	129S1_SvImJ_v1::chr12:110286922-110293833-(.)	CAST_EiJ_v1::chr12:104566325-104571658-(.)
PTmerged215	GRCm38::chr12:108202807-108207891-(-)	NOD_ShiLtJ_v1::chr12:121416046-121421102-(-)	C3H_HeJ_v1::chr12:109641092-109646161-(-)	129S1_SvImJ_v1::chr12:110287177-110293819-(-)	CAST_EiJ_v1::chr12:104566580-104571644-(-)
PTmerged216	GRCm38::chr12:110796273-110801023-(+)	NOD_ShiLtJ_v1::chr12:124264027-124268776-(+)	C3H_HeJ_v1::chr12:112370156-112374974-(+)	129S1_SvImJ_v1::chr12:113129923-113134676-(+)	CAST_EiJ_v1::chr12:107260868-107265628-(+)
PTmerged217	GRCm38::chr12:110966424-110975754-(+)	NOD_ShiLtJ_v1::chr12:124444591-124453855-(+)	C3H_HeJ_v1::chr12:112560588-112569907-(+)	129S1_SvImJ_v1::chr12:113316067-113325325-(+)	CAST_EiJ_v1::chr12:107446436-107455982-(+)
PTmerged218	GRCm38::chr12:110966424-110975659-(.)	NOD_ShiLtJ_v1::chr12:124444591-124453760-(.)	C3H_HeJ_v1::chr12:112560588-112569812-(.)	129S1_SvImJ_v1::chr12:113316067-113325230-(.)	CAST_EiJ_v1::chr12:107446436-107455887-(.)
PTmerged219	GRCm38::chr12:111259576-111268603-(+)	NOD_ShiLtJ_v1::chr12:124768917-124777945-(+)	C3H_HeJ_v1::chr12:112906085-112915113-(+)	129S1_SvImJ_v1::chr12:113631262-113640290-(+)	CAST_EiJ_v1::chr12:107750032-107759040-(+)
PTmerged220	GRCm38::chr13:21981465-21987966-(+)	NOD_ShiLtJ_v1::chr13:21037009-21043519-(+)	C3H_HeJ_v1::chr13:19277878-19284388-(+)	129S1_SvImJ_v1::chr13:19301030-19307520-(+)	CAST_EiJ_v1::chr13:19073461-19080066-(+)
PTmerged221	GRCm38::chr13:37971488-37979806-(-)	NOD_ShiLtJ_v1::chr13:39170592-39178903-(-)	C3H_HeJ_v1::chr13:35896720-35905044-(-)	129S1_SvImJ_v1::chr13:36282035-36290356-(-)	CAST_EiJ_v1::chr13:35665322-35674669-(-)
PTmerged222	GRCm38::chr13:38190997-38200397-(-)	NOD_ShiLtJ_v1::chr13:39413067-39422468-(-)	C3H_HeJ_v1::chr13:36122445-36132736-(-)	129S1_SvImJ_v1::chr13:36519192-36528579-(-)	CAST_EiJ_v1::chr13:35897906-35907326-(-)
PTmerged223	GRCm38::chr13:41634241-41644897-(+)	NOD_ShiLtJ_v1::chr13:43128228-43138855-(+)	C3H_HeJ_v1::chr13:39726910-39737554-(+)	129S1_SvImJ_v1::chr13:40136449-40147091-(+)	CAST_EiJ_v1::chr13:39527605-39538289-(+)
PTmerged224	GRCm38::chr13:49784081-49804609-(+)				CAST_EiJ_v1::chr13:48207155-48225623-(+)
PTmerged225	GRCm38::chr13:52114149-52124128-(+)	NOD_ShiLtJ_v1::chr13:54564150-54575146-(+)	C3H_HeJ_v1::chr13:50786889-50797325-(+)	129S1_SvImJ_v1::chr13:51372072-51384282-(+)	CAST_EiJ_v1::chr13:50750266-50760224-(+)
PTmerged226	GRCm38::chr13:53389376-53407736-(+)	NOD_ShiLtJ_v1::chr13:55941523-55965018-(+)	C3H_HeJ_v1::chr13:52113039-52132302-(+)	129S1_SvImJ_v1::chr13:52723456-52743850-(+)	CAST_EiJ_v1::chr13:52134747-52160286-(+)
PTmerged227	GRCm38::chr13:54659003-54666826-(.)	NOD_ShiLtJ_v1::chr13:57339591-57348010-(.)	C3H_HeJ_v1::chr13:53442378-53452156-(.)	129S1_SvImJ_v1::chr13:54068350-54076152-(.)	CAST_EiJ_v1::chr13:53524333-53533335-(.)
PTmerged228	GRCm38::chr13:54660448-54665640-(+)	NOD_ShiLtJ_v1::chr13:57341639-57346842-(+)	C3H_HeJ_v1::chr13:53445165-53450970-(+)	129S1_SvImJ_v1::chr13:54069795-54074970-(+)	CAST_EiJ_v1::chr13:53525804-53532158-(+)
PTmerged229	GRCm38::chr13:55129450-55137184-(+)	NOD_ShiLtJ_v1::chr13:57878614-57886418-(+)	C3H_HeJ_v1::chr13:53937355-53945141-(+)	129S1_SvImJ_v1::chr13:54581426-54589261-(+)	CAST_EiJ_v1::chr13:54031166-54039013-(+)
PTmerged230	GRCm38::chr13:55310402-55325029-(+)	NOD_ShiLtJ_v1::chr13:58074032-58088660-(+)	C3H_HeJ_v1::chr13:54129671-54144303-(+)	129S1_SvImJ_v1::chr13:54779075-54793868-(+)	CAST_EiJ_v1::chr13:54219279-54238843-(+)
PTmerged231	GRCm38::chr13:56735863-56742305-(+)	NOD_ShiLtJ_v1::chr13:59612269-59618702-(+)	C3H_HeJ_v1::chr13:55622130-55628561-(+)	129S1_SvImJ_v1::chr13:56306019-56312462-(+)	CAST_EiJ_v1::chr13:55744505-55750945-(+)
PTmerged232	GRCm38::chr13:64190917-64198329-(-)	NOD_ShiLtJ_v1::chr13:67771754-67781094-(-)	C3H_HeJ_v1::chr13:63455283-63463307-(-)	129S1_SvImJ_v1::chr13:64210250-64218686-(-)	CAST_EiJ_v1::chr13:63466690-63475497-(-)
PTmerged233	GRCm38::chr13:65294409-65305011-(+)	NOD_ShiLtJ_v1::chr13:68967587-68968787-(+)	C3H_HeJ_v1::chr13:64600363-64601563-(+)	129S1_SvImJ_v1::chr13:65330890-65342009-(+)	CAST_EiJ_v1::chr13:64610074-64611274-(+)
PTmerged234	GRCm38::chr13:95024725-95030670-(+)	NOD_ShiLtJ_v1::chr13:103797062-103803007-(+)	C3H_HeJ_v1::chr13:95385666-95391613-(+)	129S1_SvImJ_v1::chr13:96469168-96475110-(+)	CAST_EiJ_v1::chr13:94671065-94678543-(+)
PTmerged235	GRCm38::chr13:100696584-100705030-(-)	NOD_ShiLtJ_v1::chr13:110096586-110105298-(-)	C3H_HeJ_v1::chr13:101372448-101380754-(-)	129S1_SvImJ_v1::chr13:102626745-102637171-(-)	CAST_EiJ_v1::chr13:100843871-100852079-(-)
PTmerged236	GRCm38::chr14:8366079-8380027-(+)	NOD_ShiLtJ_v1::chr14:718284-733505-(+)	C3H_HeJ_v1::chr14:691483-705764-(+)	129S1_SvImJ_v1::chr14:705923-721075-(+)	CAST_EiJ_v1::chr14:692518-708604-(+)
PTmerged237	GRCm38::chr14:21792426-21798603-(+)	NOD_ShiLtJ_v1::chr14:15642687-15650744-(+)	C3H_HeJ_v1::chr14:14742599-14748774-(+)	129S1_SvImJ_v1::chr14:14636947-14644247-(+)	CAST_EiJ_v1::chr14:14551051-14557254-(+)
PTmerged238	GRCm38::chr14:24070417-24131248-(+)	NOD_ShiLtJ_v1::chr14:18121124-18187931-(+)	C3H_HeJ_v1::chr14:17108989-17171533-(+)	129S1_SvImJ_v1::chr14:16980337-17040790-(+)	CAST_EiJ_v1::chr14:16939373-17002575-(+)
PTmerged239	GRCm38::chr14:24139467-24149123-(+)	NOD_ShiLtJ_v1::chr14:18196147-18205814-(+)	C3H_HeJ_v1::chr14:17179748-17189405-(+)	129S1_SvImJ_v1::chr14:17049003-17058658-(+)	CAST_EiJ_v1::chr14:17010816-17020482-(+)
PTmerged240	GRCm38::chr14:24334150-24370748-(-)	NOD_ShiLtJ_v1::chr14:18414703-18470022-(-)	C3H_HeJ_v1::chr14:17368999-17417004-(-)
PTmerged241	GRCm38::chr14:24345399-24355971-(.)	NOD_ShiLtJ_v1::chr14:18441349-18448464-(.)	C3H_HeJ_v1::chr14:17381757-17390793-(.)
PTmerged242	GRCm38::chr14:24406760-24436245-(-)	NOD_ShiLtJ_v1::chr14:18511978-18542732-(-)	C3H_HeJ_v1::chr14:17459147-17488258-(-)
PTmerged243	GRCm38::chr14:24408943-24433807-(.)	NOD_ShiLtJ_v1::chr14:18519139-18540427-(.)	C3H_HeJ_v1::chr14:17461066-17482253-(.)
PTmerged244	GRCm38::chr14:24438557-24448912-(-)	NOD_ShiLtJ_v1::chr14:18549355-18567025-(-)	C3H_HeJ_v1::chr14:17490568-17503069-(-)
PTmerged245	GRCm38::chr14:27100954-27108727-(+)	NOD_ShiLtJ_v1::chr14:21133452-21141241-(+)	C3H_HeJ_v1::chr14:20217413-20225192-(+)	129S1_SvImJ_v1::chr14:20105812-20113592-(+)	CAST_EiJ_v1::chr14:19851429-19859310-(+)
PTmerged246	GRCm38::chr14:31504446-31510196-(+)	NOD_ShiLtJ_v1::chr14:25896239-25901990-(+)	C3H_HeJ_v1::chr14:24755485-24761236-(+)	129S1_SvImJ_v1::chr14:24692792-24698541-(+)	CAST_EiJ_v1::chr14:24538050-24543804-(+)
PTmerged247	GRCm38::chr14:32501098-32513620-(-)	NOD_ShiLtJ_v1::chr14:26987707-27004179-(-)	C3H_HeJ_v1::chr14:25797683-25811453-(-)	129S1_SvImJ_v1::chr14:25753949-25767637-(-)	CAST_EiJ_v1::chr14:25599780-25615830-(-)
PTmerged248	GRCm38::chr14:32501106-32513816-(.)	NOD_ShiLtJ_v1::chr14:26987715-27004375-(.)	C3H_HeJ_v1::chr14:25797691-25811649-(.)	129S1_SvImJ_v1::chr14:25753957-25767833-(.)	CAST_EiJ_v1::chr14:25599788-25616026-(.)
PTmerged249	GRCm38::chr14:44924134-44959046-(+)	NOD_ShiLtJ_v1::chr14:40853274-40909030-(+)	C3H_HeJ_v1::chr14:38662593-38699985-(+)	129S1_SvImJ_v1::chr14:38515252-38553332-(+)	CAST_EiJ_v1::chr14:35764706-35799397-(+)
PTmerged250	GRCm38::chr14:47318876-47322894-(+)	NOD_ShiLtJ_v1::chr14:43522024-43526045-(+)	C3H_HeJ_v1::chr14:41155734-41159571-(+)	129S1_SvImJ_v1::chr14:41059854-41063883-(+)	CAST_EiJ_v1::chr14:38273808-38277828-(+)
PTmerged251	GRCm38::chr14:54563201-54571811-(-)	NOD_ShiLtJ_v1::chr14:51920473-51930033-(-)	C3H_HeJ_v1::chr14:48987894-48996902-(-)	129S1_SvImJ_v1::chr14:48522740-48532367-(-)	CAST_EiJ_v1::chr14:45228314-45236543-(-)
PTmerged252	GRCm38::chr14:57577314-57582327-(-)	NOD_ShiLtJ_v1::chr14:55290037-55295051-(-)	C3H_HeJ_v1::chr14:52176517-52181531-(-)	129S1_SvImJ_v1::chr14:51778295-51783309-(-)	CAST_EiJ_v1::chr14:48511975-48516982-(-)
PTmerged253	GRCm38::chr14:57801999-57808679-(.)	NOD_ShiLtJ_v1::chr14:55535837-55543602-(.)	C3H_HeJ_v1::chr14:52419806-52426516-(.)	129S1_SvImJ_v1::chr14:52020305-52026981-(.)	CAST_EiJ_v1::chr14:48762482-48769127-(.)
PTmerged254	GRCm38::chr14:61524781-61534116-(.)	NOD_ShiLtJ_v1::chr14:59626237-59635573-(.)	C3H_HeJ_v1::chr14:56277666-56286985-(.)	129S1_SvImJ_v1::chr14:55911961-55921280-(.)	CAST_EiJ_v1::chr14:52672347-52681507-(.)
PTmerged255	GRCm38::chr14:61525886-61531024-(+)	NOD_ShiLtJ_v1::chr14:59627342-59632481-(+)	C3H_HeJ_v1::chr14:56278771-56283901-(+)	129S1_SvImJ_v1::chr14:55913066-55918196-(+)	CAST_EiJ_v1::chr14:52673246-52678423-(+)
PTmerged256	GRCm38::chr14:63517953-63523969-(.)	NOD_ShiLtJ_v1::chr14:61840162-61846043-(.)	C3H_HeJ_v1::chr14:58357915-58365181-(.)	129S1_SvImJ_v1::chr14:58045398-58051399-(.)	CAST_EiJ_v1::chr14:54819001-54823988-(.)
PTmerged257	GRCm38::chr14:63848281-63855428-(+)	NOD_ShiLtJ_v1::chr14:62180212-62187340-(+)	C3H_HeJ_v1::chr14:58704045-58711177-(+)	129S1_SvImJ_v1::chr14:58396950-58404381-(+)	CAST_EiJ_v1::chr14:55156989-55164164-(+)
PTmerged258	GRCm38::chr14:64809337-64823682-(-)	NOD_ShiLtJ_v1::chr14:63179180-63195459-(-)	C3H_HeJ_v1::chr14:59699907-59714671-(-)	129S1_SvImJ_v1::chr14:59388012-59403365-(-)	CAST_EiJ_v1::chr14:56181025-56195549-(-)
PTmerged259	GRCm38::chr14:65619105-65632618-(-)	NOD_ShiLtJ_v1::chr14:64019150-64032006-(-)	C3H_HeJ_v1::chr14:60518490-60535488-(-)	129S1_SvImJ_v1::chr14:60234956-60248767-(-)	CAST_EiJ_v1::chr14:57007335-57022159-(-)
PTmerged260	GRCm38::chr14:76553859-76564607-(-)	NOD_ShiLtJ_v1::chr14:75677632-75688379-(-)	C3H_HeJ_v1::chr14:71631009-71641758-(-)	129S1_SvImJ_v1::chr14:71493262-71504209-(-)	CAST_EiJ_v1::chr14:68343623-68354393-(-)
PTmerged261	GRCm38::chr14:76568931-76577593-(-)	NOD_ShiLtJ_v1::chr14:75692702-75701008-(-)	C3H_HeJ_v1::chr14:71646081-71655167-(-)	129S1_SvImJ_v1::chr14:71508474-71518029-(-)	CAST_EiJ_v1::chr14:68358741-68365062-(-)
PTmerged262	GRCm38::chr14:76570726-76583944-(.)	NOD_ShiLtJ_v1::chr14:75694497-75707359-(.)	C3H_HeJ_v1::chr14:71647876-71661518-(.)	129S1_SvImJ_v1::chr14:71510271-71524483-(.)	CAST_EiJ_v1::chr14:68360526-68371487-(.)
PTmerged263	GRCm38::chr14:78490869-78495822-(-)	NOD_ShiLtJ_v1::chr14:77790365-77795319-(-)	C3H_HeJ_v1::chr14:73625978-73630978-(-)	129S1_SvImJ_v1::chr14:73553052-73558052-(-)	CAST_EiJ_v1::chr14:70416960-70422007-(-)
PTmerged264	GRCm38::chr14:78563028-78570118-(-)	NOD_ShiLtJ_v1::chr14:77867325-77874269-(-)	C3H_HeJ_v1::chr14:73699023-73706108-(-)	129S1_SvImJ_v1::chr14:73630016-73637101-(-)	CAST_EiJ_v1::chr14:70495476-70502556-(-)
PTmerged265	GRCm38::chr14:79712436-79719469-(+)	NOD_ShiLtJ_v1::chr14:79194609-79202003-(+)	C3H_HeJ_v1::chr14:74891400-74899781-(+)	129S1_SvImJ_v1::chr14:74858705-74865731-(+)	CAST_EiJ_v1::chr14:71685819-71693880-(+)
PTmerged266	GRCm38::chr14:91820838-91827593-(+)	NOD_ShiLtJ_v1::chr14:95524914-95533874-(+)	C3H_HeJ_v1::chr14:87443215-87448109-(+)	129S1_SvImJ_v1::chr14:87622894-87631544-(+)	CAST_EiJ_v1::chr14:84556724-84561048-(+)
PTmerged267	GRCm38::chr15:6000786-6001344-(-)	NOD_ShiLtJ_v1::chr15:3341129-3347796-(-)	C3H_HeJ_v1::chr15:2942056-2947425-(-)	129S1_SvImJ_v1::chr15:2942807-2943368-(-)	CAST_EiJ_v1::chr15:2921527-2932201-(-)
PTmerged268	GRCm38::chr15:10706962-10711712-(.)	NOD_ShiLtJ_v1::chr15:8611231-8616034-(.)	C3H_HeJ_v1::chr15:7770540-7775324-(.)	129S1_SvImJ_v1::chr15:7858627-7863376-(.)	CAST_EiJ_v1::chr15:7836047-7840928-(.)
PTmerged270	GRCm38::chr15:33682285-33689781-(-)	NOD_ShiLtJ_v1::chr15:37273598-37281107-(-)	C3H_HeJ_v1::chr15:31568859-31576350-(-)	129S1_SvImJ_v1::chr15:31983514-31991025-(-)	CAST_EiJ_v1::chr15:31976824-31984299-(-)
PTmerged271	GRCm38::chr15:58909042-58913617-(+)	NOD_ShiLtJ_v1::chr15:67517317-67521892-(+)	C3H_HeJ_v1::chr15:57518656-57520311-(+)	129S1_SvImJ_v1::chr15:58116293-58117263-(+)	CAST_EiJ_v1::chr15:58171619-58172317-(+)
PTmerged272	GRCm38::chr15:59241451-59312698-(.)	NOD_ShiLtJ_v1::chr15:67868996-67948278-(.)	C3H_HeJ_v1::chr15:57860734-57936726-(.)	129S1_SvImJ_v1::chr15:58452259-58529964-(.)	CAST_EiJ_v1::chr15:58526765-58616932-(.)
PTmerged273	GRCm38::chr15:68361841-68375151-(+)	NOD_ShiLtJ_v1::chr15:77981410-77990851-(+)	C3H_HeJ_v1::chr15:67273774-67281926-(+)	129S1_SvImJ_v1::chr15:67927358-67935234-(+)	CAST_EiJ_v1::chr15:67973174-67981414-(+)
PTmerged274	GRCm38::chr15:73082998-73090821-(-)	NOD_ShiLtJ_v1::chr15:83427572-83430411-(-)	C3H_HeJ_v1::chr15:72141270-72144217-(-)	129S1_SvImJ_v1::chr15:72791553-72796287-(-)	CAST_EiJ_v1::chr15:72886533-72889402-(-)
PTmerged275	GRCm38::chr15:73092296-73110254-(-)	NOD_ShiLtJ_v1::chr15:83431907-83452684-(-)	C3H_HeJ_v1::chr15:72146235-72165079-(-)	129S1_SvImJ_v1::chr15:72797729-72815382-(-)	CAST_EiJ_v1::chr15:72890786-72910631-(-)
PTmerged276	GRCm38::chr15:73151106-73156844-(-)	NOD_ShiLtJ_v1::chr15:83494011-83499758-(-)	C3H_HeJ_v1::chr15:72211135-72216880-(-)	129S1_SvImJ_v1::chr15:72860111-72865857-(-)	CAST_EiJ_v1::chr15:72954477-72960230-(-)
PTmerged277	GRCm38::chr15:73165004-73184797-(-)	NOD_ShiLtJ_v1::chr15:83507913-83527792-(-)	C3H_HeJ_v1::chr15:72225039-72244841-(-)	129S1_SvImJ_v1::chr15:72874016-72893814-(-)	CAST_EiJ_v1::chr15:72968552-72988474-(-)
PTmerged278	GRCm38::chr15:73717940-73726794-(-)	NOD_ShiLtJ_v1::chr15:84113014-84121907-(-)	C3H_HeJ_v1::chr15:72806200-72815053-(-)	129S1_SvImJ_v1::chr15:73473531-73485137-(-)	CAST_EiJ_v1::chr15:73607509-73616426-(-)
PTmerged279	GRCm38::chr15:74367740-74372015-(-)	NOD_ShiLtJ_v1::chr15:84787997-84792503-(-)	C3H_HeJ_v1::chr15:73470409-73475043-(-)	129S1_SvImJ_v1::chr15:74136294-74140825-(-)	CAST_EiJ_v1::chr15:74273726-74278228-(-)
PTmerged280	GRCm38::chr15:74616099-74674192-(+)	NOD_ShiLtJ_v1::chr15:85049476-85110677-(+)	C3H_HeJ_v1::chr15:73732066-73790963-(+)	129S1_SvImJ_v1::chr15:74395558-74455300-(+)	CAST_EiJ_v1::chr15:74541318-74603488-(+)
PTmerged281	GRCm38::chr15:74625146-74666860-(.)	NOD_ShiLtJ_v1::chr15:85059048-85103442-(.)	C3H_HeJ_v1::chr15:73741980-73783625-(.)	129S1_SvImJ_v1::chr15:74406254-74448045-(.)	CAST_EiJ_v1::chr15:74551970-74595283-(.)
PTmerged282	GRCm38::chr15:75621429-75631223-(+)	NOD_ShiLtJ_v1::chr15:86282875-86293188-(+)	C3H_HeJ_v1::chr15:74928043-74937838-(+)	129S1_SvImJ_v1::chr15:75644147-75653942-(+)	CAST_EiJ_v1::chr15:75701712-75711458-(+)
PTmerged283	GRCm38::chr15:76057404-76069382-(-)	NOD_ShiLtJ_v1::chr15:86766667-86778644-(-)	C3H_HeJ_v1::chr15:75382896-75394875-(-)	129S1_SvImJ_v1::chr15:76109465-76121444-(-)	CAST_EiJ_v1::chr15:76168504-76180473-(-)
PTmerged284	GRCm38::chr15:78635567-78696379-(-)	NOD_ShiLtJ_v1::chr15:89660397-89723769-(-)	C3H_HeJ_v1::chr15:78247697-78308952-(-)	129S1_SvImJ_v1::chr15:78844882-78905579-(-)	CAST_EiJ_v1::chr15:78933424-78996423-(-)
PTmerged285	GRCm38::chr15:78681228-78686910-(+)	NOD_ShiLtJ_v1::chr15:89708632-89714315-(+)	C3H_HeJ_v1::chr15:78293795-78299478-(+)	129S1_SvImJ_v1::chr15:78890425-78896108-(+)	CAST_EiJ_v1::chr15:78979801-78985489-(+)
PTmerged286	GRCm38::chr15:78966030-78974195-(+)	NOD_ShiLtJ_v1::chr15:90033463-90041659-(+)	C3H_HeJ_v1::chr15:78601288-78610012-(+)	129S1_SvImJ_v1::chr15:79207556-79215752-(+)	CAST_EiJ_v1::chr15:79288924-79297114-(+)
PTmerged287	GRCm38::chr15:79130494-79140285-(+)	NOD_ShiLtJ_v1::chr15:90208767-90218562-(+)	C3H_HeJ_v1::chr15:78771891-78781684-(+)	129S1_SvImJ_v1::chr15:79387657-79397452-(+)	CAST_EiJ_v1::chr15:79468005-79477781-(+)
PTmerged288	GRCm38::chr15:79923235-79966636-(+)	NOD_ShiLtJ_v1::chr15:91065057-91108970-(+)	C3H_HeJ_v1::chr15:79596673-79644921-(+)	129S1_SvImJ_v1::chr15:80222023-80270024-(+)	CAST_EiJ_v1::chr15:80326143-80371940-(+)
PTmerged289	GRCm38::chr15:80243704-80257389-(+)	NOD_ShiLtJ_v1::chr15:91411840-91426720-(+)	C3H_HeJ_v1::chr15:79941040-79956683-(+)	129S1_SvImJ_v1::chr15:80578698-80593038-(+)	CAST_EiJ_v1::chr15:80659152-80672774-(+)
PTmerged290	GRCm38::chr15:81448725-81461544-(+)	NOD_ShiLtJ_v1::chr15:92700070-92715161-(+)	C3H_HeJ_v1::chr15:81192764-81206693-(+)	129S1_SvImJ_v1::chr15:81871901-81884466-(+)	CAST_EiJ_v1::chr15:81953169-81966029-(+)
PTmerged291	GRCm38::chr15:81818975-81834189-(+)	NOD_ShiLtJ_v1::chr15:93116588-93133197-(+)	C3H_HeJ_v1::chr15:81594979-81609974-(+)	129S1_SvImJ_v1::chr15:82282132-82303241-(+)	CAST_EiJ_v1::chr15:82365412-82385372-(+)
PTmerged292	GRCm38::chr15:82355191-82367013-(+)	NOD_ShiLtJ_v1::chr15:93702568-93710777-(+)	C3H_HeJ_v1::chr15:82174848-82182538-(+)	129S1_SvImJ_v1::chr15:82869811-82877329-(+)	CAST_EiJ_v1::chr15:82961007-82970054-(+)
PTmerged293	GRCm38::chr15:82851519-82856334-(-)	NOD_ShiLtJ_v1::chr15:94391090-94395906-(-)	C3H_HeJ_v1::chr15:82754251-82759067-(-)	129S1_SvImJ_v1::chr15:83489423-83494239-(-)	CAST_EiJ_v1::chr15:83483189-83488005-(-)
PTmerged294	GRCm38::chr15:85635401-85638915-(+)	NOD_ShiLtJ_v1::chr15:97437052-97441626-(+)	C3H_HeJ_v1::chr15:85698620-85703262-(+)	129S1_SvImJ_v1::chr15:86523324-86528153-(+)	CAST_EiJ_v1::chr15:86506359-86511729-(+)
PTmerged295	GRCm38::chr15:88744958-88751414-(-)	NOD_ShiLtJ_v1::chr15:100761780-100768237-(-)	C3H_HeJ_v1::chr15:88992325-89000292-(-)	129S1_SvImJ_v1::chr15:89888181-89896851-(-)	CAST_EiJ_v1::chr15:89784098-89791790-(-)
PTmerged296	GRCm38::chr15:88779430-88784705-(+)	NOD_ShiLtJ_v1::chr15:100802986-100812034-(+)	C3H_HeJ_v1::chr15:89035934-89047012-(+)	129S1_SvImJ_v1::chr15:89931044-89936842-(+)	CAST_EiJ_v1::chr15:89824162-89833664-(+)
PTmerged297	GRCm38::chr15:88952990-88968854-(-)	NOD_ShiLtJ_v1::chr15:100995237-101011250-(-)	C3H_HeJ_v1::chr15:89230003-89247694-(-)	129S1_SvImJ_v1::chr15:90118439-90136267-(-)	CAST_EiJ_v1::chr15:90017116-90032282-(-)
PTmerged298	GRCm38::chr15:88974478-88986337-(-)	NOD_ShiLtJ_v1::chr15:101016870-101027822-(-)	C3H_HeJ_v1::chr15:89253317-89264154-(-)	129S1_SvImJ_v1::chr15:90141890-90156842-(-)	CAST_EiJ_v1::chr15:90037906-90048853-(-)
PTmerged299	GRCm38::chr15:89360352-89374901-(+)	NOD_ShiLtJ_v1::chr15:101423055-101437605-(+)	C3H_HeJ_v1::chr15:89663141-89677650-(+)	129S1_SvImJ_v1::chr15:90551637-90566197-(+)	CAST_EiJ_v1::chr15:90438493-90453046-(+)
PTmerged300	GRCm38::chr15:89549055-89560658-(+)	NOD_ShiLtJ_v1::chr15:101633901-101646732-(+)	C3H_HeJ_v1::chr15:89870167-89883073-(+)	129S1_SvImJ_v1::chr15:90758162-90771769-(+)	CAST_EiJ_v1::chr15:90653010-90664566-(+)
PTmerged301	GRCm38::chr15:89766015-89775548-(+)	NOD_ShiLtJ_v1::chr15:101882655-101891798-(+)	C3H_HeJ_v1::chr15:90096923-90105747-(+)	129S1_SvImJ_v1::chr15:90982769-90990359-(+)	CAST_EiJ_v1::chr15:90871924-90882248-(+)
PTmerged302	GRCm38::chr15:90066687-90075161-(-)	NOD_ShiLtJ_v1::chr15:102243969-102252421-(-)	C3H_HeJ_v1::chr15:90412462-90420939-(-)	129S1_SvImJ_v1::chr15:91302259-91310712-(-)	CAST_EiJ_v1::chr15:91181993-91189726-(-)
PTmerged303	GRCm38::chr15:93239506-93244319-(-)	NOD_ShiLtJ_v1::chr15:105779280-105784094-(-)	C3H_HeJ_v1::chr15:93706371-93711185-(-)	129S1_SvImJ_v1::chr15:94640470-94645284-(-)	CAST_EiJ_v1::chr15:94527351-94533529-(-)
PTmerged304	GRCm38::chr15:100478300-100482671-(-)	NOD_ShiLtJ_v1::chr15:113653558-113657899-(-)	C3H_HeJ_v1::chr15:101490258-101494630-(-)	129S1_SvImJ_v1::chr15:102441365-102445707-(-)	CAST_EiJ_v1::chr15:102356491-102360910-(-)
PTmerged305	GRCm38::chr15:100571391-100584072-(-)	NOD_ShiLtJ_v1::chr15:113768960-113781452-(-)	C3H_HeJ_v1::chr15:101598839-101611153-(-)	129S1_SvImJ_v1::chr15:102543222-102557073-(-)	CAST_EiJ_v1::chr15:102448015-102460044-(-)
PTmerged306	GRCm38::chr15:100815142-100825832-(+)	NOD_ShiLtJ_v1::chr15:114041308-114051968-(+)	C3H_HeJ_v1::chr15:101867219-101879006-(+)	129S1_SvImJ_v1::chr15:102813322-102824009-(+)	CAST_EiJ_v1::chr15:102697812-102708567-(+)
PTmerged307	GRCm38::chr15:102279107-102297982-(+)	NOD_ShiLtJ_v1::chr15:115697279-115718150-(+)	C3H_HeJ_v1::chr15:103450417-103472454-(+)	129S1_SvImJ_v1::chr15:104445610-104465958-(+)	CAST_EiJ_v1::chr15:104319268-104342558-(+)
PTmerged308	GRCm38::chr15:102428217-102440028-(+)	NOD_ShiLtJ_v1::chr15:115867537-115880604-(+)	C3H_HeJ_v1::chr15:103611054-103622895-(+)	129S1_SvImJ_v1::chr15:104614499-104626293-(+)	CAST_EiJ_v1::chr15:104488942-104500986-(+)
PTmerged309	GRCm38::chr15:102528916-102534355-(-)	NOD_ShiLtJ_v1::chr15:115981358-115986529-(-)	C3H_HeJ_v1::chr15:103718482-103723922-(-)	129S1_SvImJ_v1::chr15:104724413-104729853-(-)	CAST_EiJ_v1::chr15:104596534-104601971-(-)
PTmerged310	GRCm38::chr15:103153337-103159890-(-)	NOD_ShiLtJ_v1::chr15:116644787-116651339-(-)	C3H_HeJ_v1::chr15:104392497-104399048-(-)	129S1_SvImJ_v1::chr15:105395170-105401724-(-)	CAST_EiJ_v1::chr15:105264958-105271544-(-)
PTmerged311	GRCm38::chr15:103188045-103202889-(-)	NOD_ShiLtJ_v1::chr15:116680499-116695331-(-)	C3H_HeJ_v1::chr15:104429300-104444105-(-)	129S1_SvImJ_v1::chr15:105432807-105447669-(-)	CAST_EiJ_v1::chr15:105302332-105317119-(-)
PTmerged312	GRCm38::chr16:4469134-4475108-(-)	NOD_ShiLtJ_v1::chr16:953494-962206-(-)	C3H_HeJ_v1::chr16:990075-995920-(-)	129S1_SvImJ_v1::chr16:946884-953964-(-)	CAST_EiJ_v1::chr16:974466-980420-(-)
PTmerged313	GRCm38::chr16:4476737-4484989-(-)	NOD_ShiLtJ_v1::chr16:963834-972047-(-)	C3H_HeJ_v1::chr16:997548-1005778-(-)	129S1_SvImJ_v1::chr16:955592-963808-(-)	CAST_EiJ_v1::chr16:982043-990361-(-)
PTmerged314	GRCm38::chr16:4963638-4969130-(+)	NOD_ShiLtJ_v1::chr16:1506105-1511602-(+)	C3H_HeJ_v1::chr16:1510542-1516035-(+)	129S1_SvImJ_v1::chr16:1483532-1489025-(+)	CAST_EiJ_v1::chr16:1515150-1520618-(+)
PTmerged315	GRCm38::chr16:8654479-8668749-(.)	NOD_ShiLtJ_v1::chr16:5469747-5484018-(.)	C3H_HeJ_v1::chr16:5323287-5338190-(.)	129S1_SvImJ_v1::chr16:5322929-5337200-(.)	CAST_EiJ_v1::chr16:5343585-5357807-(.)
PTmerged316	GRCm38::chr16:8655556-8667018-(-)	NOD_ShiLtJ_v1::chr16:5470824-5482287-(-)	C3H_HeJ_v1::chr16:5324364-5336629-(-)	129S1_SvImJ_v1::chr16:5324006-5335469-(-)	CAST_EiJ_v1::chr16:5344658-5356079-(-)
PTmerged317	GRCm38::chr16:10793006-10805478-(.)	NOD_ShiLtJ_v1::chr16:7827801-7841176-(.)	C3H_HeJ_v1::chr16:7608162-7622984-(.)	129S1_SvImJ_v1::chr16:7620368-7633220-(.)	CAST_EiJ_v1::chr16:7627304-7640473-(.)
PTmerged318	GRCm38::chr16:11172102-11179612-(.)	NOD_ShiLtJ_v1::chr16:8236329-8245414-(.)	C3H_HeJ_v1::chr16:8011990-8020323-(.)	129S1_SvImJ_v1::chr16:8027968-8035465-(.)	CAST_EiJ_v1::chr16:8037356-8046911-(.)
PTmerged319	GRCm38::chr16:13104786-13108528-(-)	NOD_ShiLtJ_v1::chr16:10331224-10332941-(-)	C3H_HeJ_v1::chr16:10005670-10007286-(-)	129S1_SvImJ_v1::chr16:10062589-10064344-(-)	CAST_EiJ_v1::chr16:10009943-10011579-(-)
PTmerged320	GRCm38::chr16:13411094-13419273-(+)	NOD_ShiLtJ_v1::chr16:10666212-10674319-(+)	C3H_HeJ_v1::chr16:10320967-10329939-(+)	129S1_SvImJ_v1::chr16:10373646-10381753-(+)	CAST_EiJ_v1::chr16:10330584-10339856-(+)
PTmerged321	GRCm38::chr16:13750893-13761250-(+)	NOD_ShiLtJ_v1::chr16:11060142-11071851-(+)	C3H_HeJ_v1::chr16:10689460-10703165-(+)	129S1_SvImJ_v1::chr16:10738901-10750672-(+)	CAST_EiJ_v1::chr16:10690737-10716447-(+)
PTmerged322	GRCm38::chr16:16741152-16757105-(-)	NOD_ShiLtJ_v1::chr16:14407874-14425156-(-)	C3H_HeJ_v1::chr16:13791010-13803016-(-)	129S1_SvImJ_v1::chr16:13834747-13850036-(-)	CAST_EiJ_v1::chr16:13722743-13738963-(-)
PTmerged323	GRCm38::chr16:17230627-17241331-(+)	NOD_ShiLtJ_v1::chr16:14952524-14963181-(+)	C3H_HeJ_v1::chr16:14333823-14345252-(+)	129S1_SvImJ_v1::chr16:14365251-14376702-(+)	CAST_EiJ_v1::chr16:14237473-14247921-(+)
PTmerged324	GRCm38::chr16:17250613-17266469-(.)	NOD_ShiLtJ_v1::chr16:14973487-14989301-(.)	C3H_HeJ_v1::chr16:14355573-14371367-(.)	129S1_SvImJ_v1::chr16:14385983-14404961-(.)	CAST_EiJ_v1::chr16:14257268-14276927-(.)
PTmerged325	GRCm38::chr16:17256076-17267016-(+)	NOD_ShiLtJ_v1::chr16:14978947-14989848-(+)	C3H_HeJ_v1::chr16:14361109-14371914-(+)	129S1_SvImJ_v1::chr16:14391449-14405508-(+)	CAST_EiJ_v1::chr16:14265886-14277477-(+)
PTmerged326	GRCm38::chr16:17480097-17489733-(+)	NOD_ShiLtJ_v1::chr16:15233217-15242857-(+)	C3H_HeJ_v1::chr16:14603347-14614436-(+)	129S1_SvImJ_v1::chr16:14633411-14643042-(+)	CAST_EiJ_v1::chr16:14503254-14512822-(+)
PTmerged327	GRCm38::chr16:17480857-17490766-(.)	NOD_ShiLtJ_v1::chr16:15233982-15243890-(.)	C3H_HeJ_v1::chr16:14604113-14615469-(.)	129S1_SvImJ_v1::chr16:14634167-14644075-(.)	CAST_EiJ_v1::chr16:14504008-14513855-(.)
PTmerged328	GRCm38::chr16:18496691-18512821-(+)	NOD_ShiLtJ_v1::chr16:16342974-16359105-(+)	C3H_HeJ_v1::chr16:15695309-15711521-(+)	129S1_SvImJ_v1::chr16:15726849-15744799-(+)	CAST_EiJ_v1::chr16:15596468-15616474-(+)
PTmerged329	GRCm38::chr16:24981153-24993511-(+)	NOD_ShiLtJ_v1::chr16:23558346-23570701-(+)	C3H_HeJ_v1::chr16:22572126-22584485-(+)	129S1_SvImJ_v1::chr16:22648246-22660606-(+)	CAST_EiJ_v1::chr16:22615123-22627449-(+)
PTmerged330	GRCm38::chr16:30956751-30967817-(-)	NOD_ShiLtJ_v1::chr16:30262986-30273659-(-)	C3H_HeJ_v1::chr16:28706020-28717754-(-)	129S1_SvImJ_v1::chr16:28896955-28908877-(-)	CAST_EiJ_v1::chr16:28816811-28827484-(-)
PTmerged331	GRCm38::chr16:31959323-31964317-(-)	NOD_ShiLtJ_v1::chr16:31334803-31339797-(-)	C3H_HeJ_v1::chr16:29748839-29754955-(-)	129S1_SvImJ_v1::chr16:29962098-29967093-(-)	CAST_EiJ_v1::chr16:29870051-29875048-(-)
PTmerged332	GRCm38::chr16:32386047-32394530-(.)	NOD_ShiLtJ_v1::chr16:31799560-31810192-(.)	C3H_HeJ_v1::chr16:30200595-30210778-(.)	129S1_SvImJ_v1::chr16:30453168-30461742-(.)	CAST_EiJ_v1::chr16:30323289-30333115-(.)
PTmerged333	GRCm38::chr16:37882099-37888782-(+)	NOD_ShiLtJ_v1::chr16:37985144-37992383-(+)	C3H_HeJ_v1::chr16:35992421-35999092-(+)	129S1_SvImJ_v1::chr16:36381175-36388492-(+)	CAST_EiJ_v1::chr16:36140041-36146733-(+)
PTmerged334	GRCm38::chr16:43963290-43971661-(-)	NOD_ShiLtJ_v1::chr16:44916044-44924403-(-)	C3H_HeJ_v1::chr16:42263980-42272340-(-)	129S1_SvImJ_v1::chr16:42681110-42689482-(-)	CAST_EiJ_v1::chr16:42469569-42477945-(-)
PTmerged335	GRCm38::chr16:44733633-44741465-(+)	NOD_ShiLtJ_v1::chr16:45755896-45764657-(+)	C3H_HeJ_v1::chr16:43080569-43088749-(+)	129S1_SvImJ_v1::chr16:43500026-43507859-(+)	CAST_EiJ_v1::chr16:43275193-43282977-(+)
PTmerged336	GRCm38::chr16:46386378-46396144-(-)	NOD_ShiLtJ_v1::chr16:47561071-47570838-(-)	C3H_HeJ_v1::chr16:44741652-44751416-(-)	129S1_SvImJ_v1::chr16:45193980-45203758-(-)	CAST_EiJ_v1::chr16:44948915-44958686-(-)
PTmerged337	GRCm38::chr16:59554120-59559766-(-)	NOD_ShiLtJ_v1::chr16:63294477-63300124-(-)	C3H_HeJ_v1::chr16:58309669-58315316-(-)	129S1_SvImJ_v1::chr16:58836117-58841764-(-)	CAST_EiJ_v1::chr16:58591311-58596967-(-)
PTmerged338	GRCm38::chr16:59554539-59559933-(.)	NOD_ShiLtJ_v1::chr16:63294896-63300291-(.)	C3H_HeJ_v1::chr16:58310088-58315483-(.)	129S1_SvImJ_v1::chr16:58836536-58841931-(.)	CAST_EiJ_v1::chr16:58591730-58597134-(.)
PTmerged339	GRCm38::chr16:69903320-69908391-(+)	NOD_ShiLtJ_v1::chr16:77204554-77210648-(+)	C3H_HeJ_v1::chr16:69128907-69133985-(+)	129S1_SvImJ_v1::chr16:69707362-69712440-(+)	CAST_EiJ_v1::chr16:69424292-69429357-(+)
PTmerged340	GRCm38::chr16:90246209-90252443-(-)	NOD_ShiLtJ_v1::chr16:102742551-102749950-(-)	C3H_HeJ_v1::chr16:90093388-90099623-(-)	129S1_SvImJ_v1::chr16:91167318-91173553-(-)	CAST_EiJ_v1::chr16:90631926-90638154-(-)
PTmerged341	GRCm38::chr16:91316081-91321727-(-)	NOD_ShiLtJ_v1::chr16:103930082-103936435-(-)	C3H_HeJ_v1::chr16:91218631-91224278-(-)	129S1_SvImJ_v1::chr16:92311459-92317104-(-)	CAST_EiJ_v1::chr16:91780693-91788196-(-)
PTmerged342	GRCm38::chr16:91504466-91512915-(+)	NOD_ShiLtJ_v1::chr16:104141304-104154974-(+)	C3H_HeJ_v1::chr16:91433931-91442369-(+)	129S1_SvImJ_v1::chr16:92515077-92526350-(+)	CAST_EiJ_v1::chr16:91991211-92002928-(+)
PTmerged343	GRCm38::chr16:91654676-91660576-(+)	NOD_ShiLtJ_v1::chr16:104306743-104312644-(+)	C3H_HeJ_v1::chr16:91592796-91598655-(+)	129S1_SvImJ_v1::chr16:92682447-92688348-(+)	CAST_EiJ_v1::chr16:92155473-92161479-(+)
PTmerged344	GRCm38::chr16:91924498-91928996-(-)	NOD_ShiLtJ_v1::chr16:104592344-104599566-(-)	C3H_HeJ_v1::chr16:91871675-91876174-(-)	129S1_SvImJ_v1::chr16:92976728-92981227-(-)	CAST_EiJ_v1::chr16:92443200-92447692-(-)
PTmerged345	GRCm38::chr16:92078627-92087635-(+)	NOD_ShiLtJ_v1::chr16:104771581-104780627-(+)	C3H_HeJ_v1::chr16:92030644-92039653-(+)	129S1_SvImJ_v1::chr16:93142474-93151475-(+)	CAST_EiJ_v1::chr16:92608009-92617010-(+)
PTmerged346	GRCm38::chr16:95991351-96001539-(-)	NOD_ShiLtJ_v1::chr16:108988877-108999063-(-)	C3H_HeJ_v1::chr16:96102792-96112980-(-)	129S1_SvImJ_v1::chr16:97341143-97351332-(-)	CAST_EiJ_v1::chr16:96897837-96908030-(-)
PTmerged347	GRCm38::chr17:3200382-3207018-(+)	NOD_ShiLtJ_v1::chr17:179115-185753-(+)	C3H_HeJ_v1::chr17:245518-253327-(+)	129S1_SvImJ_v1::chr17:140837-147469-(+)	CAST_EiJ_v1::chr17:239251-245895-(+)
PTmerged348	GRCm38::chr17:13376982-13384654-(+)
PTmerged349	GRCm38::chr17:13486526-13494006-(-)
PTmerged350	GRCm38::chr17:23813672-23824312-(+)	NOD_ShiLtJ_v1::chr17:24290308-24300946-(+)	C3H_HeJ_v1::chr17:22532666-22543304-(+)	129S1_SvImJ_v1::chr17:22738898-22749533-(+)	CAST_EiJ_v1::chr17:22354997-22365638-(+)
PTmerged351	GRCm38::chr17:24073043-24080410-(-)	NOD_ShiLtJ_v1::chr17:24611350-24618704-(-)	C3H_HeJ_v1::chr17:22816495-22823849-(-)	129S1_SvImJ_v1::chr17:23023407-23030761-(-)	CAST_EiJ_v1::chr17:22660941-22668306-(-)
PTmerged352	GRCm38::chr17:24172619-24178364-(.)	NOD_ShiLtJ_v1::chr17:24716872-24726020-(.)	C3H_HeJ_v1::chr17:22922511-22937805-(.)	129S1_SvImJ_v1::chr17:23126379-23133950-(.)	CAST_EiJ_v1::chr17:22765037-22770833-(.)
PTmerged353	GRCm38::chr17:24173075-24181018-(-)	NOD_ShiLtJ_v1::chr17:24720474-24728607-(-)	C3H_HeJ_v1::chr17:22928467-22940303-(-)	129S1_SvImJ_v1::chr17:23128473-23138902-(-)	CAST_EiJ_v1::chr17:22765519-22774759-(-)
PTmerged354	GRCm38::chr17:24937079-24946571-(-)	NOD_ShiLtJ_v1::chr17:25561631-25572053-(-)	C3H_HeJ_v1::chr17:23754536-23766624-(-)	129S1_SvImJ_v1::chr17:23963932-23976051-(-)	CAST_EiJ_v1::chr17:23609302-23620313-(-)
PTmerged355	GRCm38::chr17:24937948-24944512-(.)	NOD_ShiLtJ_v1::chr17:25562650-25569991-(.)	C3H_HeJ_v1::chr17:23755608-23764558-(.)	129S1_SvImJ_v1::chr17:23965003-23973984-(.)	CAST_EiJ_v1::chr17:23610375-23618237-(.)
PTmerged356	GRCm38::chr17:26280029-26287955-(.)	NOD_ShiLtJ_v1::chr17:27009339-27018533-(.)	C3H_HeJ_v1::chr17:25179689-25187558-(.)	129S1_SvImJ_v1::chr17:25440004-25449325-(.)	CAST_EiJ_v1::chr17:25101272-25109890-(.)
PTmerged357	GRCm38::chr17:26370739-26379819-(-)	NOD_ShiLtJ_v1::chr17:27104783-27115302-(-)	C3H_HeJ_v1::chr17:25278007-25286993-(-)	129S1_SvImJ_v1::chr17:25539825-25550334-(-)	CAST_EiJ_v1::chr17:25202952-25212565-(-)
PTmerged358	GRCm38::chr17:26439077-26447791-(+)	NOD_ShiLtJ_v1::chr17:27176231-27184810-(+)	C3H_HeJ_v1::chr17:25349227-25357796-(+)	129S1_SvImJ_v1::chr17:25616131-25624705-(+)	CAST_EiJ_v1::chr17:25274478-25283266-(+)
PTmerged359	GRCm38::chr17:26769587-26777324-(+)	NOD_ShiLtJ_v1::chr17:27525680-27535562-(+)	C3H_HeJ_v1::chr17:25690336-25699114-(+)	129S1_SvImJ_v1::chr17:25965540-25975375-(+)	CAST_EiJ_v1::chr17:25630957-25638634-(+)
PTmerged360	GRCm38::chr17:26908432-26920726-(-)			129S1_SvImJ_v1::chr17:26120478-26131923-(-)	CAST_EiJ_v1::chr17:25779885-25789971-(-)
PTmerged361	GRCm38::chr17:27122578-27171039-(.)	NOD_ShiLtJ_v1::chr17:27959216-28007323-(.)	C3H_HeJ_v1::chr17:26081298-26131333-(.)	129S1_SvImJ_v1::chr17:26373047-26422932-(.)	CAST_EiJ_v1::chr17:26010769-26064551-(.)
PTmerged362	GRCm38::chr17:27203352-27264933-(+)	NOD_ShiLtJ_v1::chr17:28040996-28118216-(+)	C3H_HeJ_v1::chr17:26164736-26242179-(+)	129S1_SvImJ_v1::chr17:26458931-26529863-(+)	CAST_EiJ_v1::chr17:26098410-26167929-(+)
PTmerged363	GRCm38::chr17:27262317-27374844-(.)	NOD_ShiLtJ_v1::chr17:28115709-28244696-(.)	C3H_HeJ_v1::chr17:26237681-26362515-(.)	129S1_SvImJ_v1::chr17:26527245-26656642-(.)	CAST_EiJ_v1::chr17:26164347-26298191-(.)
PTmerged364	GRCm38::chr17:27270796-27275307-(-)	NOD_ShiLtJ_v1::chr17:28130071-28136865-(-)	C3H_HeJ_v1::chr17:26243201-26262745-(-)	129S1_SvImJ_v1::chr17:26532725-26544750-(-)	CAST_EiJ_v1::chr17:26169517-26174957-(-)
PTmerged365	GRCm38::chr17:27279392-27314752-(-)	NOD_ShiLtJ_v1::chr17:28140923-28175347-(-)	C3H_HeJ_v1::chr17:26267627-26297675-(-)	129S1_SvImJ_v1::chr17:26552698-26579443-(-)	CAST_EiJ_v1::chr17:26178613-26229400-(-)
PTmerged366	GRCm38::chr17:27542859-27583638-(.)	NOD_ShiLtJ_v1::chr17:28420029-28468815-(.)	C3H_HeJ_v1::chr17:26536157-26578989-(.)	129S1_SvImJ_v1::chr17:26851824-26898169-(.)	CAST_EiJ_v1::chr17:26484009-26531598-(.)
PTmerged367	GRCm38::chr17:27550017-27554986-(-)	NOD_ShiLtJ_v1::chr17:28429119-28436159-(-)	C3H_HeJ_v1::chr17:26544450-26549256-(-)	129S1_SvImJ_v1::chr17:26862601-26867394-(-)	CAST_EiJ_v1::chr17:26491014-26495966-(-)
PTmerged368	GRCm38::chr17:27567459-27583439-(+)	NOD_ShiLtJ_v1::chr17:28452690-28468616-(+)	C3H_HeJ_v1::chr17:26563018-26578790-(+)	129S1_SvImJ_v1::chr17:26882064-26897970-(+)	CAST_EiJ_v1::chr17:26511937-26531402-(+)
PTmerged369	GRCm38::chr17:27584759-27589593-(+)	NOD_ShiLtJ_v1::chr17:28469964-28474799-(+)	C3H_HeJ_v1::chr17:26580103-26584937-(+)	129S1_SvImJ_v1::chr17:26899288-26904090-(+)	CAST_EiJ_v1::chr17:26532516-26537335-(+)
PTmerged370	GRCm38::chr17:27627442-27635875-(-)	NOD_ShiLtJ_v1::chr17:28515423-28526778-(-)	C3H_HeJ_v1::chr17:26627597-26637255-(-)	129S1_SvImJ_v1::chr17:26947633-26955704-(-)	CAST_EiJ_v1::chr17:26589071-26598866-(-)
PTmerged371	GRCm38::chr17:27893732-27902053-(.)	NOD_ShiLtJ_v1::chr17:28820985-28829283-(.)	C3H_HeJ_v1::chr17:26917946-26926157-(.)	129S1_SvImJ_v1::chr17:27233068-27241279-(.)	CAST_EiJ_v1::chr17:26893090-26901290-(.)
PTmerged372	GRCm38::chr17:27894161-27902950-(+)	NOD_ShiLtJ_v1::chr17:28821414-28830180-(+)	C3H_HeJ_v1::chr17:26918375-26927054-(+)	129S1_SvImJ_v1::chr17:27233497-27242176-(+)	CAST_EiJ_v1::chr17:26893519-26902187-(+)
PTmerged373	GRCm38::chr17:28894137-28902967-(.)	NOD_ShiLtJ_v1::chr17:29967842-29976650-(.)	C3H_HeJ_v1::chr17:28012558-28021363-(.)	129S1_SvImJ_v1::chr17:28365914-28374745-(.)	CAST_EiJ_v1::chr17:27993589-28002378-(.)
PTmerged374	GRCm38::chr17:30574303-30583559-(+)	NOD_ShiLtJ_v1::chr17:31795314-31806360-(+)	C3H_HeJ_v1::chr17:29836001-29838048-(+)	129S1_SvImJ_v1::chr17:30206098-30208907-(+)	CAST_EiJ_v1::chr17:29802895-29817132-(+)
PTmerged375	GRCm38::chr17:33423348-33437736-(.)	NOD_ShiLtJ_v1::chr17:35026184-35035776-(.)	C3H_HeJ_v1::chr17:32914364-32924889-(.)	129S1_SvImJ_v1::chr17:33338709-33353077-(.)	CAST_EiJ_v1::chr17:33026629-33036322-(.)
PTmerged376	GRCm38::chr17:33423518-33441027-(+)	NOD_ShiLtJ_v1::chr17:35026354-35044869-(+)	C3H_HeJ_v1::chr17:32914534-32928247-(+)	129S1_SvImJ_v1::chr17:33338879-33358092-(+)	CAST_EiJ_v1::chr17:33026629-33041276-(+)
PTmerged377	GRCm38::chr17:33637746-33652321-(-)	NOD_ShiLtJ_v1::chr17:35256055-35270610-(-)	C3H_HeJ_v1::chr17:33129383-33143963-(-)	129S1_SvImJ_v1::chr17:33552736-33568672-(-)	CAST_EiJ_v1::chr17:33240536-33256304-(-)
PTmerged378	GRCm38::chr17:36000011-36015007-(+)		C3H_HeJ_v1::chr17:35989306-35997161-(+)		CAST_EiJ_v1::chr17:36108564-36116682-(+)
PTmerged379	GRCm38::chr17:45443032-45453063-(-)	NOD_ShiLtJ_v1::chr17:49740820-49750852-(-)	C3H_HeJ_v1::chr17:46358451-46368966-(-)	129S1_SvImJ_v1::chr17:46448605-46459753-(-)	CAST_EiJ_v1::chr17:46453148-46464915-(-)
PTmerged380	GRCm38::chr17:46170128-46174794-(-)	NOD_ShiLtJ_v1::chr17:50583944-50590001-(-)	C3H_HeJ_v1::chr17:47139846-47149194-(-)	129S1_SvImJ_v1::chr17:47216173-47220863-(-)	CAST_EiJ_v1::chr17:47268063-47272680-(-)
PTmerged381	GRCm38::chr17:47679122-47688022-(.)	NOD_ShiLtJ_v1::chr17:52253490-52263424-(.)	C3H_HeJ_v1::chr17:48776732-48785670-(.)	129S1_SvImJ_v1::chr17:48887779-48897836-(.)	CAST_EiJ_v1::chr17:48888147-48897048-(.)
PTmerged382	GRCm38::chr17:50196495-50201358-(-)	NOD_ShiLtJ_v1::chr17:55037804-55043021-(-)	C3H_HeJ_v1::chr17:51450197-51455069-(-)	129S1_SvImJ_v1::chr17:51595324-51601319-(-)	CAST_EiJ_v1::chr17:51684045-51688908-(-)
PTmerged383	GRCm38::chr17:50234978-50245508-(+)	NOD_ShiLtJ_v1::chr17:55078148-55088656-(+)	C3H_HeJ_v1::chr17:51489211-51499968-(+)	129S1_SvImJ_v1::chr17:51636147-51648017-(+)	CAST_EiJ_v1::chr17:51724261-51736030-(+)
PTmerged384	GRCm38::chr17:50235163-50250830-(.)	NOD_ShiLtJ_v1::chr17:55078333-55094292-(.)	C3H_HeJ_v1::chr17:51489396-51504869-(.)	129S1_SvImJ_v1::chr17:51636332-51652495-(.)	CAST_EiJ_v1::chr17:51724446-51741175-(.)
PTmerged385	GRCm38::chr17:56067011-56074907-(+)	NOD_ShiLtJ_v1::chr17:61843825-61851722-(+)	C3H_HeJ_v1::chr17:57532291-57540188-(+)	129S1_SvImJ_v1::chr17:57704650-57712547-(+)	CAST_EiJ_v1::chr17:57850374-57858259-(+)
PTmerged386	GRCm38::chr17:56067643-56073493-(.)	NOD_ShiLtJ_v1::chr17:61844457-61850308-(.)	C3H_HeJ_v1::chr17:57532923-57538774-(.)	129S1_SvImJ_v1::chr17:57705282-57711133-(.)	CAST_EiJ_v1::chr17:57851006-57856846-(.)
PTmerged387	GRCm38::chr17:65772434-65781010-(-)	NOD_ShiLtJ_v1::chr17:73404904-73414502-(-)	C3H_HeJ_v1::chr17:67695612-67707328-(-)	129S1_SvImJ_v1::chr17:67926030-67935014-(-)	CAST_EiJ_v1::chr17:68033313-68046473-(-)
PTmerged388	GRCm38::chr17:66148673-66238888-(.)	NOD_ShiLtJ_v1::chr17:73829585-73950380-(.)	C3H_HeJ_v1::chr17:68094615-68194948-(.)	129S1_SvImJ_v1::chr17:68334557-68452247-(.)	CAST_EiJ_v1::chr17:68451611-68560950-(.)
PTmerged389	GRCm38::chr17:66163530-66171978-(-)	NOD_ShiLtJ_v1::chr17:73849528-73856495-(-)	C3H_HeJ_v1::chr17:68112785-68119022-(-)	129S1_SvImJ_v1::chr17:68364422-68370343-(-)	CAST_EiJ_v1::chr17:68470568-68480942-(-)
PTmerged390	GRCm38::chr17:66174999-66182029-(-)	NOD_ShiLtJ_v1::chr17:73873349-73881451-(-)	C3H_HeJ_v1::chr17:68126719-68134178-(-)	129S1_SvImJ_v1::chr17:68373182-68380302-(-)	CAST_EiJ_v1::chr17:68481350-68489364-(-)
PTmerged391	GRCm38::chr17:66709923-66728995-(.)	NOD_ShiLtJ_v1::chr17:74458350-74478634-(.)	C3H_HeJ_v1::chr17:68681997-68702001-(.)	129S1_SvImJ_v1::chr17:68945152-68964968-(.)	CAST_EiJ_v1::chr17:69048820-69069748-(.)
PTmerged392	GRCm38::chr17:66719949-66729975-(+)	NOD_ShiLtJ_v1::chr17:74469586-74479614-(+)	C3H_HeJ_v1::chr17:68693025-68702981-(+)	129S1_SvImJ_v1::chr17:68956008-68965948-(+)	CAST_EiJ_v1::chr17:69060368-69071207-(+)
PTmerged393	GRCm38::chr17:78882519-78890205-(+)	NOD_ShiLtJ_v1::chr17:88355704-88363343-(+)	C3H_HeJ_v1::chr17:81325729-81333008-(+)	129S1_SvImJ_v1::chr17:81719985-81728918-(+)	CAST_EiJ_v1::chr17:81931374-81938728-(+)
PTmerged394	GRCm38::chr17:83574221-83588299-(-)	NOD_ShiLtJ_v1::chr17:93591678-93606000-(-)	C3H_HeJ_v1::chr17:86137598-86151622-(-)	129S1_SvImJ_v1::chr17:86656142-86673333-(-)	CAST_EiJ_v1::chr17:86860391-86874456-(-)
PTmerged395	GRCm38::chr17:84183956-84187999-(-)				CAST_EiJ_v1::chr17:87557255-87561314-(-)
PTmerged396	GRCm38::chr18:3255125-3264995-(-)
PTmerged397	GRCm38::chr18:9312369-9317083-(-)	NOD_ShiLtJ_v1::chr18:6787016-6791731-(-)	C3H_HeJ_v1::chr18:6238389-6243103-(-)	129S1_SvImJ_v1::chr18:6254070-6258788-(-)	CAST_EiJ_v1::chr18:6221637-6226353-(-)
PTmerged398	GRCm38::chr18:10811995-10818535-(+)	NOD_ShiLtJ_v1::chr18:8515549-8522096-(+)	C3H_HeJ_v1::chr18:7797391-7803933-(+)	129S1_SvImJ_v1::chr18:7759623-7766123-(+)	CAST_EiJ_v1::chr18:7698047-7704617-(+)
PTmerged399	GRCm38::chr18:14759859-14770681-(+)	NOD_ShiLtJ_v1::chr18:12922169-12933152-(+)	C3H_HeJ_v1::chr18:12032833-12044757-(+)	129S1_SvImJ_v1::chr18:12048194-12059000-(+)	CAST_EiJ_v1::chr18:11935597-11946710-(+)
PTmerged400	GRCm38::chr18:23959879-23966462-(+)	NOD_ShiLtJ_v1::chr18:24237052-24243636-(+)	C3H_HeJ_v1::chr18:21652101-21658691-(+)	129S1_SvImJ_v1::chr18:21671309-21677893-(+)	CAST_EiJ_v1::chr18:21446009-21452595-(+)
PTmerged401	GRCm38::chr18:33198141-33204668-(-)	NOD_ShiLtJ_v1::chr18:34783650-34790397-(-)	C3H_HeJ_v1::chr18:31204163-31210912-(-)	129S1_SvImJ_v1::chr18:31365235-31371988-(-)	CAST_EiJ_v1::chr18:31081129-31087878-(-)
PTmerged402	GRCm38::chr18:34313670-34318622-(+)	NOD_ShiLtJ_v1::chr18:35979348-35984301-(+)	C3H_HeJ_v1::chr18:32333196-32338149-(+)	129S1_SvImJ_v1::chr18:32514248-32519201-(+)	CAST_EiJ_v1::chr18:32269000-32273953-(+)
PTmerged403	GRCm38::chr18:34764007-34774289-(.)	NOD_ShiLtJ_v1::chr18:36459501-36469775-(.)	C3H_HeJ_v1::chr18:32810919-32821193-(.)	129S1_SvImJ_v1::chr18:32998499-33008768-(.)	CAST_EiJ_v1::chr18:32764061-32774182-(.)
PTmerged404	GRCm38::chr18:34902167-34908189-(-)	NOD_ShiLtJ_v1::chr18:36609813-36615842-(-)	C3H_HeJ_v1::chr18:32955199-32961228-(-)	129S1_SvImJ_v1::chr18:33148286-33154315-(-)	CAST_EiJ_v1::chr18:32924844-32931087-(-)
PTmerged405	GRCm38::chr18:44418980-44423922-(+)	NOD_ShiLtJ_v1::chr18:47246376-47251333-(+)	C3H_HeJ_v1::chr18:42816087-42821042-(+)	129S1_SvImJ_v1::chr18:43160006-43164949-(+)	CAST_EiJ_v1::chr18:42814400-42819348-(+)
PTmerged406	GRCm38::chr18:54948926-54959017-(.)	NOD_ShiLtJ_v1::chr18:59393251-59405555-(.)	C3H_HeJ_v1::chr18:53695152-53704998-(.)	129S1_SvImJ_v1::chr18:54189396-54204616-(.)	CAST_EiJ_v1::chr18:53711262-53722118-(.)
PTmerged407	GRCm38::chr18:60683765-60692015-(-)	NOD_ShiLtJ_v1::chr18:65810098-65818319-(-)	C3H_HeJ_v1::chr18:59745930-59754076-(-)	129S1_SvImJ_v1::chr18:60508647-60516898-(-)	CAST_EiJ_v1::chr18:59608606-59616858-(-)
PTmerged408	GRCm38::chr18:61191019-61199968-(-)	NOD_ShiLtJ_v1::chr18:66343857-66354378-(-)	C3H_HeJ_v1::chr18:60274444-60285605-(-)	129S1_SvImJ_v1::chr18:61056462-61068284-(-)	CAST_EiJ_v1::chr18:60145366-60155467-(-)
PTmerged409	GRCm38::chr18:61191320-61199342-(.)	NOD_ShiLtJ_v1::chr18:66344158-66353752-(.)	C3H_HeJ_v1::chr18:60274745-60284979-(.)	129S1_SvImJ_v1::chr18:61056763-61067658-(.)	CAST_EiJ_v1::chr18:60145667-60154839-(.)
PTmerged410	GRCm38::chr18:64489261-64498305-(+)	NOD_ShiLtJ_v1::chr18:69920159-69930373-(+)	C3H_HeJ_v1::chr18:63709053-63718085-(+)	129S1_SvImJ_v1::chr18:64540027-64554603-(+)	CAST_EiJ_v1::chr18:63625328-63634344-(+)
PTmerged411	GRCm38::chr18:65626044-65637053-(+)	NOD_ShiLtJ_v1::chr18:71168580-71181236-(+)	C3H_HeJ_v1::chr18:64900418-64912418-(+)	129S1_SvImJ_v1::chr18:65775418-65786547-(+)	CAST_EiJ_v1::chr18:64887914-64899893-(+)
PTmerged412	GRCm38::chr18:67025081-67101091-(.)	NOD_ShiLtJ_v1::chr18:72702802-72811416-(.)	C3H_HeJ_v1::chr18:66384040-66472938-(.)	129S1_SvImJ_v1::chr18:67271025-67360450-(.)	CAST_EiJ_v1::chr18:66365176-66455866-(.)
PTmerged413	GRCm38::chr18:67025085-67096012-(-)	NOD_ShiLtJ_v1::chr18:72702806-72805268-(-)	C3H_HeJ_v1::chr18:66384044-66466954-(-)	129S1_SvImJ_v1::chr18:67271029-67354036-(-)	CAST_EiJ_v1::chr18:66365180-66442693-(-)
PTmerged414	GRCm38::chr18:67075265-67105951-(+)	NOD_ShiLtJ_v1::chr18:72781936-72816274-(+)	C3H_HeJ_v1::chr18:66440449-66477801-(+)	129S1_SvImJ_v1::chr18:67326603-67365313-(+)	CAST_EiJ_v1::chr18:66423191-66460712-(+)
PTmerged415	GRCm38::chr18:76306439-76311367-(+)	NOD_ShiLtJ_v1::chr18:83155998-83160927-(+)	C3H_HeJ_v1::chr18:75986480-75991413-(+)	129S1_SvImJ_v1::chr18:77056275-77061204-(+)	CAST_EiJ_v1::chr18:76217636-76221968-(+)
PTmerged416	GRCm38::chr18:76968708-76976894-(+)	NOD_ShiLtJ_v1::chr18:83831183-83839383-(+)	C3H_HeJ_v1::chr18:76608815-76617014-(+)	129S1_SvImJ_v1::chr18:77697188-77705387-(+)	CAST_EiJ_v1::chr18:76865588-76873806-(+)
PTmerged417	GRCm38::chr18:76969361-76976896-(.)	NOD_ShiLtJ_v1::chr18:83831836-83839385-(.)	C3H_HeJ_v1::chr18:76609468-76617016-(.)	129S1_SvImJ_v1::chr18:77697841-77705389-(.)	CAST_EiJ_v1::chr18:76866240-76873808-(.)
PTmerged418	GRCm38::chr18:77714207-77718954-(+)	NOD_ShiLtJ_v1::chr18:84667040-84675461-(+)	C3H_HeJ_v1::chr18:77393242-77399620-(+)	129S1_SvImJ_v1::chr18:78515110-78519764-(+)	CAST_EiJ_v1::chr18:77700055-77707235-(+)
PTmerged419	GRCm38::chr18:80125010-80133135-(-)	NOD_ShiLtJ_v1::chr18:87360507-87368633-(-)	C3H_HeJ_v1::chr18:79884571-79892695-(-)	129S1_SvImJ_v1::chr18:81027096-81035226-(-)	CAST_EiJ_v1::chr18:80212641-80220798-(-)
PTmerged420	GRCm38::chr18:80221904-80225944-(+)	NOD_ShiLtJ_v1::chr18:87487277-87505390-(+)	C3H_HeJ_v1::chr18:79984179-79989649-(+)	129S1_SvImJ_v1::chr18:81130649-81134525-(+)	CAST_EiJ_v1::chr18:80316506-80320378-(+)
PTmerged421	GRCm38::chr19:4772000-4806869-(-)	NOD_ShiLtJ_v1::chr19:1697397-1735488-(-)	C3H_HeJ_v1::chr19:1635626-1672195-(-)	129S1_SvImJ_v1::chr19:1667126-1703414-(-)	CAST_EiJ_v1::chr19:1651640-1691968-(-)
PTmerged422	GRCm38::chr19:5568048-5581936-(+)	NOD_ShiLtJ_v1::chr19:2565687-2579697-(+)	C3H_HeJ_v1::chr19:2483402-2497548-(+)	129S1_SvImJ_v1::chr19:2542287-2557228-(+)	CAST_EiJ_v1::chr19:2507632-2523332-(+)
PTmerged423	GRCm38::chr19:5840434-5846493-(-)	NOD_ShiLtJ_v1::chr19:2874727-2880786-(-)	C3H_HeJ_v1::chr19:2774654-2780713-(-)	129S1_SvImJ_v1::chr19:2844053-2850113-(-)	CAST_EiJ_v1::chr19:2790714-2796703-(-)
PTmerged424	GRCm38::chr19:6299030-6306416-(-)	NOD_ShiLtJ_v1::chr19:3378402-3385778-(-)	C3H_HeJ_v1::chr19:3278814-3287235-(-)	129S1_SvImJ_v1::chr19:3345807-3354220-(-)	CAST_EiJ_v1::chr19:3299702-3307138-(-)
PTmerged425	GRCm38::chr19:6299042-6306394-(.)	NOD_ShiLtJ_v1::chr19:3378414-3385756-(.)	C3H_HeJ_v1::chr19:3278826-3287213-(.)	129S1_SvImJ_v1::chr19:3345819-3354198-(.)	CAST_EiJ_v1::chr19:3299714-3307116-(.)
PTmerged426	GRCm38::chr19:7211075-7218306-(-)	NOD_ShiLtJ_v1::chr19:4379242-4389702-(-)	C3H_HeJ_v1::chr19:4247924-4248717-(-)	129S1_SvImJ_v1::chr19:4328260-4338348-(-)	CAST_EiJ_v1::chr19:4145286-4154187-(-)
PTmerged427	GRCm38::chr19:7273399-7278090-(-)	NOD_ShiLtJ_v1::chr19:4452292-4456984-(-)	C3H_HeJ_v1::chr19:4308363-4313055-(-)	129S1_SvImJ_v1::chr19:4396011-4400703-(-)	CAST_EiJ_v1::chr19:4211739-4216433-(-)
PTmerged428	GRCm38::chr19:9982714-9989661-(+)	NOD_ShiLtJ_v1::chr19:7579885-7586831-(+)	C3H_HeJ_v1::chr19:6942449-6949422-(+)	129S1_SvImJ_v1::chr19:7288987-7295935-(+)	CAST_EiJ_v1::chr19:6586501-6593493-(+)
PTmerged429	GRCm38::chr19:10567524-10578638-(.)	NOD_ShiLtJ_v1::chr19:8224146-8235248-(.)	C3H_HeJ_v1::chr19:7551722-7562563-(.)	129S1_SvImJ_v1::chr19:7915901-7927016-(.)	CAST_EiJ_v1::chr19:7206398-7217616-(.)
PTmerged430	GRCm38::chr19:12765353-12771095-(-)	NOD_ShiLtJ_v1::chr19:10660977-10667413-(-)	C3H_HeJ_v1::chr19:9967758-9973500-(-)	129S1_SvImJ_v1::chr19:10250163-10255906-(-)	CAST_EiJ_v1::chr19:9531160-9536902-(-)
PTmerged431	GRCm38::chr19:23717006-23728613-(+)	NOD_ShiLtJ_v1::chr19:23633113-23644701-(+)	C3H_HeJ_v1::chr19:21440437-21451995-(+)	129S1_SvImJ_v1::chr19:21890951-21902550-(+)	CAST_EiJ_v1::chr19:21178201-21189769-(+)
PTmerged432	GRCm38::chr19:31905100-31934747-(-)	NOD_ShiLtJ_v1::chr19:32729951-32760771-(-)	C3H_HeJ_v1::chr19:30005997-30035385-(-)	129S1_SvImJ_v1::chr19:30521151-30550990-(-)	CAST_EiJ_v1::chr19:29887527-29922730-(-)
PTmerged433	GRCm38::chr19:37246878-37270038-(-)	NOD_ShiLtJ_v1::chr19:38802186-38831851-(-)	C3H_HeJ_v1::chr19:35681858-35706552-(-)	129S1_SvImJ_v1::chr19:36189023-36213988-(-)	CAST_EiJ_v1::chr19:35526384-35551845-(-)
PTmerged434	GRCm38::chr19:40592227-40597527-(-)	NOD_ShiLtJ_v1::chr19:42576452-42581759-(-)	C3H_HeJ_v1::chr19:39302255-39307560-(-)	129S1_SvImJ_v1::chr19:39808306-39813611-(-)	CAST_EiJ_v1::chr19:38932047-38937113-(-)
PTmerged435	GRCm38::chr19:41858519-41863232-(-)	NOD_ShiLtJ_v1::chr19:43915779-43920493-(-)	C3H_HeJ_v1::chr19:40616018-40620732-(-)	129S1_SvImJ_v1::chr19:41154483-41159197-(-)	CAST_EiJ_v1::chr19:40282384-40287070-(-)
PTmerged436	GRCm38::chr19:44301221-44307041-(+)	NOD_ShiLtJ_v1::chr19:46561364-46567208-(+)		129S1_SvImJ_v1::chr19:43761015-43766837-(+)	CAST_EiJ_v1::chr19:42874266-42880040-(+)
PTmerged437	GRCm38::chr19:44568006-44580032-(+)	NOD_ShiLtJ_v1::chr19:46860779-46872803-(+)	C3H_HeJ_v1::chr19:43461719-43473740-(+)	129S1_SvImJ_v1::chr19:44069563-44081587-(+)	CAST_EiJ_v1::chr19:43188896-43200991-(+)
PTmerged438	GRCm38::chr19:56786146-56793501-(-)	NOD_ShiLtJ_v1::chr19:60709088-60716444-(-)	C3H_HeJ_v1::chr19:56289049-56296405-(-)	129S1_SvImJ_v1::chr19:57164113-57171469-(-)	CAST_EiJ_v1::chr19:56316194-56323579-(-)
PTmerged439	GRCm38::chr19:58871054-58887787-(+)	NOD_ShiLtJ_v1::chr19:62999984-63016714-(+)	C3H_HeJ_v1::chr19:58475583-58492296-(+)	129S1_SvImJ_v1::chr19:59359627-59376346-(+)	CAST_EiJ_v1::chr19:58554999-58571587-(+)
PTmerged440	GRCm38::chr19:61169999-61179005-(-)
PTmerged441	GRCm38::chr2:25981657-25990434-(+)	NOD_ShiLtJ_v1::chr2:25695378-25704889-(+)	C3H_HeJ_v1::chr2:23684664-23693414-(+)	129S1_SvImJ_v1::chr2:23919145-23927928-(+)	CAST_EiJ_v1::chr2:23569066-23577881-(+)
PTmerged442	GRCm38::chr2:26135619-26142662-(-)	NOD_ShiLtJ_v1::chr2:25855269-25863194-(-)	C3H_HeJ_v1::chr2:23866165-23874412-(-)	129S1_SvImJ_v1::chr2:24080792-24087782-(-)	CAST_EiJ_v1::chr2:23736171-23743036-(-)
PTmerged443	GRCm38::chr2:27511822-27516799-(.)	NOD_ShiLtJ_v1::chr2:27304553-27309535-(.)	C3H_HeJ_v1::chr2:25279373-25285398-(.)	129S1_SvImJ_v1::chr2:25505392-25510375-(.)	CAST_EiJ_v1::chr2:25160025-25166415-(.)
PTmerged444	GRCm38::chr2:28685730-28692958-(+)	NOD_ShiLtJ_v1::chr2:28611423-28618652-(+)	C3H_HeJ_v1::chr2:26513791-26521020-(+)	129S1_SvImJ_v1::chr2:26763002-26770231-(+)	CAST_EiJ_v1::chr2:26419657-26426864-(+)
PTmerged445	GRCm38::chr2:28819211-28830653-(-)	NOD_ShiLtJ_v1::chr2:28753530-28766481-(-)	C3H_HeJ_v1::chr2:26654037-26665485-(-)	129S1_SvImJ_v1::chr2:26904965-26916408-(-)	CAST_EiJ_v1::chr2:26563592-26574797-(-)
PTmerged446	GRCm38::chr2:29108536-29124514-(-)	NOD_ShiLtJ_v1::chr2:29065109-29081193-(-)	C3H_HeJ_v1::chr2:26964009-26982867-(-)	129S1_SvImJ_v1::chr2:27219686-27235438-(-)	CAST_EiJ_v1::chr2:26875252-26887163-(-)
PTmerged447	GRCm38::chr2:29110041-29126084-(.)	NOD_ShiLtJ_v1::chr2:29066614-29082763-(.)	C3H_HeJ_v1::chr2:26965514-26984437-(.)	129S1_SvImJ_v1::chr2:27221191-27237008-(.)	CAST_EiJ_v1::chr2:26876462-26888735-(.)
PTmerged448	GRCm38::chr2:29177571-29182478-(+)	NOD_ShiLtJ_v1::chr2:29140287-29145195-(+)	C3H_HeJ_v1::chr2:27041909-27047916-(+)	129S1_SvImJ_v1::chr2:27293170-27300405-(+)	CAST_EiJ_v1::chr2:26946683-26951594-(+)
PTmerged449	GRCm38::chr2:30254201-30259888-(.)	NOD_ShiLtJ_v1::chr2:30295087-30300775-(.)	C3H_HeJ_v1::chr2:28198449-28204137-(.)	129S1_SvImJ_v1::chr2:28472458-28478146-(.)	CAST_EiJ_v1::chr2:28090230-28095918-(.)
PTmerged450	GRCm38::chr2:30254202-30259888-(+)	NOD_ShiLtJ_v1::chr2:30295088-30300775-(+)	C3H_HeJ_v1::chr2:28198450-28204137-(+)	129S1_SvImJ_v1::chr2:28472459-28478146-(+)	CAST_EiJ_v1::chr2:28090231-28095918-(+)
PTmerged451	GRCm38::chr2:31796085-31804437-(+)	NOD_ShiLtJ_v1::chr2:31983355-31991708-(+)	C3H_HeJ_v1::chr2:29833335-29841688-(+)	129S1_SvImJ_v1::chr2:30174780-30183211-(+)	CAST_EiJ_v1::chr2:29776607-29784960-(+)
PTmerged452	GRCm38::chr2:32229773-32237509-(+)	NOD_ShiLtJ_v1::chr2:32454648-32462387-(+)	C3H_HeJ_v1::chr2:30308704-30316441-(+)	129S1_SvImJ_v1::chr2:30660875-30672179-(+)	CAST_EiJ_v1::chr2:30243290-30250808-(+)
PTmerged453	GRCm38::chr2:32961155-32967235-(+)	NOD_ShiLtJ_v1::chr2:33248808-33255124-(+)	C3H_HeJ_v1::chr2:31082439-31089857-(+)	129S1_SvImJ_v1::chr2:31463308-31470546-(+)	CAST_EiJ_v1::chr2:31043364-31050946-(+)
PTmerged454	GRCm38::chr2:33408239-33413346-(-)	NOD_ShiLtJ_v1::chr2:33718155-33723263-(-)	C3H_HeJ_v1::chr2:31546456-31551564-(-)	129S1_SvImJ_v1::chr2:31925318-31930426-(-)	CAST_EiJ_v1::chr2:31517793-31522906-(-)
PTmerged455	GRCm38::chr2:37566630-37583336-(-)	NOD_ShiLtJ_v1::chr2:38298558-38315315-(-)	C3H_HeJ_v1::chr2:35859183-35875934-(-)	129S1_SvImJ_v1::chr2:36268020-36284754-(-)	CAST_EiJ_v1::chr2:35770391-35787103-(-)
PTmerged456	GRCm38::chr2:38721798-38729638-(-)	NOD_ShiLtJ_v1::chr2:39566821-39574662-(-)	C3H_HeJ_v1::chr2:37046020-37053861-(-)	129S1_SvImJ_v1::chr2:37486372-37494213-(-)	CAST_EiJ_v1::chr2:36998426-37006262-(-)
PTmerged457	GRCm38::chr2:68543370-68561676-(-)	NOD_ShiLtJ_v1::chr2:75202698-75213662-(-)	C3H_HeJ_v1::chr2:67826919-67838310-(-)	129S1_SvImJ_v1::chr2:68466957-68486000-(-)	CAST_EiJ_v1::chr2:67940892-67948838-(-)
PTmerged458	GRCm38::chr2:69108817-69114215-(+)	NOD_ShiLtJ_v1::chr2:75788714-75794038-(+)	C3H_HeJ_v1::chr2:68394672-68400123-(+)	129S1_SvImJ_v1::chr2:69033270-69038547-(+)	CAST_EiJ_v1::chr2:68491012-68496192-(+)
PTmerged459	GRCm38::chr2:75958451-75965391-(-)	NOD_ShiLtJ_v1::chr2:83370747-83377688-(-)	C3H_HeJ_v1::chr2:75546600-75553572-(-)	129S1_SvImJ_v1::chr2:76347071-76353960-(-)	CAST_EiJ_v1::chr2:75866299-75873238-(-)
PTmerged460	GRCm38::chr2:75975274-75979990-(-)	NOD_ShiLtJ_v1::chr2:83387530-83395589-(-)	C3H_HeJ_v1::chr2:75564367-75569111-(-)	129S1_SvImJ_v1::chr2:76362998-76368022-(-)	CAST_EiJ_v1::chr2:75883544-75888669-(-)
PTmerged462	GRCm38::chr2:84587830-84600863-(-)	NOD_ShiLtJ_v1::chr2:93368031-93380977-(-)	C3H_HeJ_v1::chr2:84326934-84339885-(-)	129S1_SvImJ_v1::chr2:85269819-85282765-(-)	CAST_EiJ_v1::chr2:84838693-84851715-(-)
PTmerged463	GRCm38::chr2:91013357-91018969-(+)	NOD_ShiLtJ_v1::chr2:101857701-101863312-(+)	C3H_HeJ_v1::chr2:91349016-91354629-(+)	129S1_SvImJ_v1::chr2:92313938-92319551-(+)	CAST_EiJ_v1::chr2:91871408-91877022-(+)
PTmerged464	GRCm38::chr2:91261791-91283013-(+)	NOD_ShiLtJ_v1::chr2:102129473-102165302-(+)	C3H_HeJ_v1::chr2:91608609-91631623-(+)	129S1_SvImJ_v1::chr2:92581081-92605518-(+)	CAST_EiJ_v1::chr2:92144969-92169563-(+)
PTmerged465	GRCm38::chr2:91934160-91939994-(+)	NOD_ShiLtJ_v1::chr2:102883088-102888919-(+)	C3H_HeJ_v1::chr2:92333044-92338879-(+)	129S1_SvImJ_v1::chr2:93317944-93323779-(+)	CAST_EiJ_v1::chr2:92873245-92879080-(+)
PTmerged466	GRCm38::chr2:92515545-92522497-(-)	NOD_ShiLtJ_v1::chr2:103517026-103523979-(-)	C3H_HeJ_v1::chr2:92945539-92952540-(-)	129S1_SvImJ_v1::chr2:93953926-93960879-(-)	CAST_EiJ_v1::chr2:93504450-93511139-(-)
PTmerged467	GRCm38::chr2:92527705-92617390-(+)	NOD_ShiLtJ_v1::chr2:103529186-103629546-(+)	C3H_HeJ_v1::chr2:92957752-93046870-(+)	129S1_SvImJ_v1::chr2:93966086-94062179-(+)	CAST_EiJ_v1::chr2:93516377-93612485-(+)
PTmerged468	GRCm38::chr2:92965212-92973415-(-)	NOD_ShiLtJ_v1::chr2:104007540-104017017-(-)	C3H_HeJ_v1::chr2:93416520-93425618-(-)	129S1_SvImJ_v1::chr2:94441871-94451415-(-)	CAST_EiJ_v1::chr2:93990655-93998837-(-)
PTmerged469	GRCm38::chr2:93048977-93057940-(+)	NOD_ShiLtJ_v1::chr2:104097010-104105851-(+)	C3H_HeJ_v1::chr2:93506036-93515002-(+)	129S1_SvImJ_v1::chr2:94533756-94544751-(+)	CAST_EiJ_v1::chr2:94077164-94087793-(+)
PTmerged470	GRCm38::chr2:93767392-93777238-(.)	NOD_ShiLtJ_v1::chr2:104864127-104875641-(.)	C3H_HeJ_v1::chr2:94256036-94265886-(.)	129S1_SvImJ_v1::chr2:95287999-95297902-(.)	CAST_EiJ_v1::chr2:94848929-94858924-(.)
PTmerged471	GRCm38::chr2:93954417-93970864-(.)	NOD_ShiLtJ_v1::chr2:105068007-105081107-(.)	C3H_HeJ_v1::chr2:94443058-94455845-(.)	129S1_SvImJ_v1::chr2:95475788-95491502-(.)	CAST_EiJ_v1::chr2:95046427-95059452-(.)
PTmerged472	GRCm38::chr2:93968000-93986649-(+)	NOD_ShiLtJ_v1::chr2:105079985-105096964-(+)	C3H_HeJ_v1::chr2:94455037-94471723-(+)	129S1_SvImJ_v1::chr2:95488287-95508767-(+)	CAST_EiJ_v1::chr2:95058531-95074752-(+)
PTmerged474	GRCm38::chr2:102298777-102305813-(-)	NOD_ShiLtJ_v1::chr2:115394946-115401971-(-)	C3H_HeJ_v1::chr2:102998757-103005777-(-)	129S1_SvImJ_v1::chr2:104202926-104209948-(-)	CAST_EiJ_v1::chr2:103426181-103433215-(-)
PTmerged475	GRCm38::chr2:118526309-118533479-(-)	NOD_ShiLtJ_v1::chr2:134014396-134021529-(-)	C3H_HeJ_v1::chr2:120016285-120023438-(-)	129S1_SvImJ_v1::chr2:121213813-121220949-(-)	CAST_EiJ_v1::chr2:120322239-120329374-(-)
PTmerged476	GRCm38::chr2:119595981-119608973-(+)	NOD_ShiLtJ_v1::chr2:135162083-135178935-(+)	C3H_HeJ_v1::chr2:121138049-121151094-(+)	129S1_SvImJ_v1::chr2:122392082-122407344-(+)	CAST_EiJ_v1::chr2:121456114-121470259-(+)
PTmerged477	GRCm38::chr2:120617073-120622621-(.)	NOD_ShiLtJ_v1::chr2:136286271-136292776-(.)	C3H_HeJ_v1::chr2:122233861-122240608-(.)	129S1_SvImJ_v1::chr2:123486805-123492293-(.)	CAST_EiJ_v1::chr2:122534403-122541076-(.)
PTmerged478	GRCm38::chr2:120693998-120707435-(+)	NOD_ShiLtJ_v1::chr2:136369334-136382583-(+)	C3H_HeJ_v1::chr2:122319783-122333032-(+)	129S1_SvImJ_v1::chr2:123565989-123579239-(+)	CAST_EiJ_v1::chr2:122620740-122633990-(+)
PTmerged479	GRCm38::chr2:120733036-120740842-(-)	NOD_ShiLtJ_v1::chr2:136411140-136418942-(-)	C3H_HeJ_v1::chr2:122360849-122368651-(-)	129S1_SvImJ_v1::chr2:123608174-123615978-(-)	CAST_EiJ_v1::chr2:122663320-122671121-(-)
PTmerged480	GRCm38::chr2:127255000-127263745-(+)	NOD_ShiLtJ_v1::chr2:143648951-143657695-(+)	C3H_HeJ_v1::chr2:129334837-129343460-(+)	129S1_SvImJ_v1::chr2:130532271-130541482-(+)	CAST_EiJ_v1::chr2:129542348-129551176-(+)
PTmerged481	GRCm38::chr2:127688048-127708062-(+)	NOD_ShiLtJ_v1::chr2:144105174-144127300-(+)	C3H_HeJ_v1::chr2:129772630-129792953-(+)	129S1_SvImJ_v1::chr2:130975742-130995355-(+)	CAST_EiJ_v1::chr2:129976886-129997709-(+)
PTmerged482	GRCm38::chr2:129826017-129833992-(+)	NOD_ShiLtJ_v1::chr2:146343555-146351533-(+)	C3H_HeJ_v1::chr2:131984155-131992122-(+)	129S1_SvImJ_v1::chr2:133240688-133250148-(+)	CAST_EiJ_v1::chr2:132220595-132229621-(+)
PTmerged483	GRCm38::chr2:129827790-129832506-(.)	NOD_ShiLtJ_v1::chr2:146345330-146350047-(.)	C3H_HeJ_v1::chr2:131985922-131990636-(.)	129S1_SvImJ_v1::chr2:133242455-133248662-(.)	CAST_EiJ_v1::chr2:132223396-132228136-(.)
PTmerged484	GRCm38::chr2:131025862-131030235-(+)	NOD_ShiLtJ_v1::chr2:147643514-147647888-(+)	C3H_HeJ_v1::chr2:133234058-133238427-(+)	129S1_SvImJ_v1::chr2:134525315-134529689-(+)	CAST_EiJ_v1::chr2:133508547-133512921-(+)
PTmerged485	GRCm38::chr2:131297149-131303566-(.)	NOD_ShiLtJ_v1::chr2:147945199-147958042-(.)	C3H_HeJ_v1::chr2:133515784-133522617-(.)	129S1_SvImJ_v1::chr2:134819173-134826442-(.)	CAST_EiJ_v1::chr2:133797000-133803405-(.)
PTmerged486	GRCm38::chr2:131297184-131303776-(-)	NOD_ShiLtJ_v1::chr2:147945234-147958252-(-)	C3H_HeJ_v1::chr2:133515819-133522827-(-)	129S1_SvImJ_v1::chr2:134819208-134826652-(-)	CAST_EiJ_v1::chr2:133797035-133803615-(-)
PTmerged487	GRCm38::chr2:132052020-132057834-(-)	NOD_ShiLtJ_v1::chr2:148770516-148776333-(-)	C3H_HeJ_v1::chr2:134294358-134300173-(-)	129S1_SvImJ_v1::chr2:135611995-135617810-(-)	CAST_EiJ_v1::chr2:134605590-134611382-(-)
PTmerged488	GRCm38::chr2:132304150-132312217-(+)	NOD_ShiLtJ_v1::chr2:149031287-149039209-(+)	C3H_HeJ_v1::chr2:134560551-134568540-(+)	129S1_SvImJ_v1::chr2:135880372-135888300-(+)	CAST_EiJ_v1::chr2:134878663-134886611-(+)
PTmerged489	GRCm38::chr2:134593466-134598803-(-)	NOD_ShiLtJ_v1::chr2:151606688-151612022-(-)	C3H_HeJ_v1::chr2:136938940-136944278-(-)	129S1_SvImJ_v1::chr2:138294168-138299528-(-)	CAST_EiJ_v1::chr2:137272452-137277787-(-)
PTmerged490	GRCm38::chr2:148690705-148699622-(.)	NOD_ShiLtJ_v1::chr2:167317750-167326604-(.)	C3H_HeJ_v1::chr2:151556829-151565747-(.)	129S1_SvImJ_v1::chr2:153038855-153047773-(.)	CAST_EiJ_v1::chr2:151947149-151956073-(.)
PTmerged491	GRCm38::chr2:151136998-151168325-(+)
PTmerged492	GRCm38::chr2:151244217-151276209-(-)
PTmerged493	GRCm38::chr2:151304645-151350568-(+)
PTmerged494	GRCm38::chr2:152307033-152316867-(.)	NOD_ShiLtJ_v1::chr2:171440893-171450736-(.)	C3H_HeJ_v1::chr2:155368760-155378838-(.)	129S1_SvImJ_v1::chr2:156835208-156845021-(.)	CAST_EiJ_v1::chr2:155603724-155615574-(.)
PTmerged495	GRCm38::chr2:152307555-152316982-(+)	NOD_ShiLtJ_v1::chr2:171441412-171450852-(+)	C3H_HeJ_v1::chr2:155369282-155378953-(+)	129S1_SvImJ_v1::chr2:156835728-156845136-(+)	CAST_EiJ_v1::chr2:155604245-155615690-(+)
PTmerged496	GRCm38::chr2:153225027-153236019-(-)	NOD_ShiLtJ_v1::chr2:172446035-172459189-(-)	C3H_HeJ_v1::chr2:156330920-156341907-(-)	129S1_SvImJ_v1::chr2:157841107-157852128-(-)	CAST_EiJ_v1::chr2:156586018-156597014-(-)
PTmerged497	GRCm38::chr2:153225098-153236163-(.)	NOD_ShiLtJ_v1::chr2:172446106-172459333-(.)	C3H_HeJ_v1::chr2:156330991-156342051-(.)	129S1_SvImJ_v1::chr2:157841178-157852272-(.)	CAST_EiJ_v1::chr2:156586089-156597158-(.)
PTmerged498	GRCm38::chr2:153264153-153273549-(+)	NOD_ShiLtJ_v1::chr2:172488703-172499191-(+)	C3H_HeJ_v1::chr2:156373473-156385638-(+)	129S1_SvImJ_v1::chr2:157884100-157895565-(+)	CAST_EiJ_v1::chr2:156625208-156635051-(+)
PTmerged499	GRCm38::chr2:153767026-153775240-(+)	NOD_ShiLtJ_v1::chr2:173059854-173068492-(+)	C3H_HeJ_v1::chr2:156933534-156944005-(+)	129S1_SvImJ_v1::chr2:158459263-158467495-(+)	CAST_EiJ_v1::chr2:157199777-157210068-(+)
PTmerged500	GRCm38::chr2:154297874-154303704-(-)	NOD_ShiLtJ_v1::chr2:173674940-173680822-(-)	C3H_HeJ_v1::chr2:157486561-157492426-(-)	129S1_SvImJ_v1::chr2:159022677-159028507-(-)
PTmerged501	GRCm38::chr2:156196247-156217967-(+)	NOD_ShiLtJ_v1::chr2:175763950-175784781-(+)	C3H_HeJ_v1::chr2:159515323-159534964-(+)	129S1_SvImJ_v1::chr2:161072502-161094244-(+)	CAST_EiJ_v1::chr2:159848039-159869946-(+)
PTmerged502	GRCm38::chr2:158635309-158647004-(+)	NOD_ShiLtJ_v1::chr2:178422012-178435383-(+)	C3H_HeJ_v1::chr2:162130580-162142260-(+)	129S1_SvImJ_v1::chr2:163723644-163736453-(+)	CAST_EiJ_v1::chr2:162479024-162490271-(+)
PTmerged503	GRCm38::chr2:158760199-158767864-(+)	NOD_ShiLtJ_v1::chr2:178557838-178566035-(+)	C3H_HeJ_v1::chr2:162256875-162264817-(+)	129S1_SvImJ_v1::chr2:163858096-163866946-(+)	CAST_EiJ_v1::chr2:162609479-162620032-(+)
PTmerged504	GRCm38::chr2:160761960-160773222-(-)	NOD_ShiLtJ_v1::chr2:180723602-180734862-(-)	C3H_HeJ_v1::chr2:164330435-164341687-(-)	129S1_SvImJ_v1::chr2:165963044-165974334-(-)	CAST_EiJ_v1::chr2:164706373-164717642-(-)
PTmerged505	GRCm38::chr2:164150753-164156752-(+)	NOD_ShiLtJ_v1::chr2:184424715-184430719-(+)	C3H_HeJ_v1::chr2:167851718-167857718-(+)	129S1_SvImJ_v1::chr2:169542348-169548363-(+)	CAST_EiJ_v1::chr2:168274404-168280455-(+)
PTmerged506	GRCm38::chr2:167471084-167487094-(.)	NOD_ShiLtJ_v1::chr2:188183975-188202004-(.)	C3H_HeJ_v1::chr2:171398743-171414986-(.)	129S1_SvImJ_v1::chr2:173207436-173226577-(.)	CAST_EiJ_v1::chr2:171863150-171880186-(.)
PTmerged507	GRCm38::chr2:167471085-167479872-(+)	NOD_ShiLtJ_v1::chr2:188183976-188192904-(+)	C3H_HeJ_v1::chr2:171398744-171407532-(+)	129S1_SvImJ_v1::chr2:173207437-173216225-(+)	CAST_EiJ_v1::chr2:171863151-171871946-(+)
PTmerged508	GRCm38::chr2:167478038-167487019-(-)	NOD_ShiLtJ_v1::chr2:188191069-188201929-(-)	C3H_HeJ_v1::chr2:171405697-171414911-(-)	129S1_SvImJ_v1::chr2:173214390-173226502-(-)	CAST_EiJ_v1::chr2:171870111-171880111-(-)
PTmerged509	GRCm38::chr2:167511214-167516114-(+)	NOD_ShiLtJ_v1::chr2:188228048-188232990-(+)	C3H_HeJ_v1::chr2:171442896-171447797-(+)	129S1_SvImJ_v1::chr2:173255491-173260392-(+)	CAST_EiJ_v1::chr2:171904293-171909194-(+)
PTmerged510	GRCm38::chr2:168179747-168186610-(-)	NOD_ShiLtJ_v1::chr2:188979907-188986849-(-)	C3H_HeJ_v1::chr2:172161192-172168040-(-)	129S1_SvImJ_v1::chr2:174009295-174016167-(-)	CAST_EiJ_v1::chr2:172639009-172645867-(-)
PTmerged511	GRCm38::chr2:178418152-178424607-(+)	NOD_ShiLtJ_v1::chr2:199811998-199818643-(+)	C3H_HeJ_v1::chr2:182921622-182929278-(+)	129S1_SvImJ_v1::chr2:184849151-184854672-(+)	CAST_EiJ_v1::chr2:181146561-181153809-(+)
PTmerged512	GRCm38::chr2:181545989-181555631-(+)	NOD_ShiLtJ_v1::chr2:203159542-203170734-(+)	C3H_HeJ_v1::chr2:186159261-186169830-(+)	129S1_SvImJ_v1::chr2:188151702-188163067-(+)	CAST_EiJ_v1::chr2:184429190-184440041-(+)
PTmerged513	GRCm38::chr2:181581099-181587798-(-)	NOD_ShiLtJ_v1::chr2:203199798-203207768-(-)	C3H_HeJ_v1::chr2:186195368-186202103-(-)	129S1_SvImJ_v1::chr2:188192197-188199169-(-)	CAST_EiJ_v1::chr2:184467262-184473962-(-)
PTmerged514	GRCm38::chr3:9279969-9287138-(+)	NOD_ShiLtJ_v1::chr3:7828789-7836833-(+)	C3H_HeJ_v1::chr3:6563149-6571159-(+)	129S1_SvImJ_v1::chr3:6166508-6173678-(+)	CAST_EiJ_v1::chr3:6595824-6602999-(+)
PTmerged515	GRCm38::chr3:9280030-9287240-(.)	NOD_ShiLtJ_v1::chr3:7828850-7836935-(.)	C3H_HeJ_v1::chr3:6563210-6571261-(.)	129S1_SvImJ_v1::chr3:6166569-6173780-(.)	CAST_EiJ_v1::chr3:6595885-6603101-(.)
PTmerged516	GRCm38::chr3:20450998-20472783-(-)
PTmerged517	GRCm38::chr3:21154085-21160678-(+)	NOD_ShiLtJ_v1::chr3:22094342-22102965-(+)	C3H_HeJ_v1::chr3:18491076-18494969-(+)	129S1_SvImJ_v1::chr3:18397920-18404439-(+)	CAST_EiJ_v1::chr3:18388190-18391173-(+)
PTmerged518	GRCm38::chr3:28853010-28872029-(-)	NOD_ShiLtJ_v1::chr3:30972042-30980750-(-)			CAST_EiJ_v1::chr3:26252394-26264051-(-)
PTmerged519	GRCm38::chr3:28853010-28889254-(.)	NOD_ShiLtJ_v1::chr3:30972042-31005544-(.)			CAST_EiJ_v1::chr3:26252394-26284239-(.)
PTmerged520	GRCm38::chr3:31696206-31703939-(.)	NOD_ShiLtJ_v1::chr3:34116786-34130937-(.)	C3H_HeJ_v1::chr3:29344410-29361853-(.)	129S1_SvImJ_v1::chr3:29259640-29265047-(.)
PTmerged521	GRCm38::chr3:31697273-31710351-(+)	NOD_ShiLtJ_v1::chr3:34117345-34130987-(+)	C3H_HeJ_v1::chr3:29344997-29366763-(+)	129S1_SvImJ_v1::chr3:29260609-29267212-(+)
PTmerged522	GRCm38::chr3:32333942-32343677-(-)	NOD_ShiLtJ_v1::chr3:34788311-34798028-(-)	C3H_HeJ_v1::chr3:29995739-30006717-(-)	129S1_SvImJ_v1::chr3:29924849-29934571-(-)	CAST_EiJ_v1::chr3:29849318-29861368-(-)
PTmerged523	GRCm38::chr3:32498068-32510504-(+)	NOD_ShiLtJ_v1::chr3:34961830-34975222-(+)	C3H_HeJ_v1::chr3:30162986-30176502-(+)	129S1_SvImJ_v1::chr3:30108791-30122518-(+)	CAST_EiJ_v1::chr3:30030523-30042321-(+)
PTmerged524	GRCm38::chr3:34443247-34458367-(-)	NOD_ShiLtJ_v1::chr3:37081091-37096247-(-)	C3H_HeJ_v1::chr3:32183021-32198115-(-)	129S1_SvImJ_v1::chr3:32115464-32130550-(-)	CAST_EiJ_v1::chr3:32021441-32036483-(-)
PTmerged525	GRCm38::chr3:34866834-34882529-(+)	NOD_ShiLtJ_v1::chr3:37573799-37589445-(+)	C3H_HeJ_v1::chr3:32631409-32647642-(+)	129S1_SvImJ_v1::chr3:32563334-32578828-(+)	CAST_EiJ_v1::chr3:32474532-32490371-(+)
PTmerged526	GRCm38::chr3:49094245-49102967-(+)	NOD_ShiLtJ_v1::chr3:55031581-55041357-(+)	C3H_HeJ_v1::chr3:47271223-47280022-(+)	129S1_SvImJ_v1::chr3:47463846-47472569-(+)	CAST_EiJ_v1::chr3:47288242-47296962-(+)
PTmerged527	GRCm38::chr3:49129411-49134964-(+)	NOD_ShiLtJ_v1::chr3:55063009-55068301-(+)	C3H_HeJ_v1::chr3:47301088-47303022-(+)	129S1_SvImJ_v1::chr3:47510106-47516536-(+)	CAST_EiJ_v1::chr3:47341014-47344944-(+)
PTmerged528	GRCm38::chr3:51229106-51237949-(+)	NOD_ShiLtJ_v1::chr3:57500820-57514551-(+)	C3H_HeJ_v1::chr3:49411899-49423473-(+)	129S1_SvImJ_v1::chr3:49697625-49706363-(+)	CAST_EiJ_v1::chr3:49468463-49480539-(+)
PTmerged529	GRCm38::chr3:69065287-69074090-(-)	NOD_ShiLtJ_v1::chr3:77641934-77653103-(-)	C3H_HeJ_v1::chr3:67914208-67923016-(-)	129S1_SvImJ_v1::chr3:68291636-68300440-(-)	CAST_EiJ_v1::chr3:67866161-67875903-(-)
PTmerged530	GRCm38::chr3:79627139-79642340-(.)	NOD_ShiLtJ_v1::chr3:91333113-91351785-(.)	C3H_HeJ_v1::chr3:78840204-78853053-(.)	129S1_SvImJ_v1::chr3:79337123-79345509-(.)	CAST_EiJ_v1::chr3:78907062-78917745-(.)
PTmerged531	GRCm38::chr3:88420521-88425106-(-)	NOD_ShiLtJ_v1::chr3:101257838-101262424-(-)	C3H_HeJ_v1::chr3:87960357-87964943-(-)	129S1_SvImJ_v1::chr3:88578592-88583178-(-)	CAST_EiJ_v1::chr3:88191382-88195975-(-)
PTmerged532	GRCm38::chr3:88728076-88735891-(.)	NOD_ShiLtJ_v1::chr3:101604942-101616360-(.)	C3H_HeJ_v1::chr3:88280961-88290101-(.)	129S1_SvImJ_v1::chr3:88919660-88927762-(.)	CAST_EiJ_v1::chr3:88540452-88547925-(.)
PTmerged533	GRCm38::chr3:88728622-88734867-(+)	NOD_ShiLtJ_v1::chr3:101606496-101615334-(+)	C3H_HeJ_v1::chr3:88281469-88287495-(+)	129S1_SvImJ_v1::chr3:88920206-88926749-(+)	CAST_EiJ_v1::chr3:88540997-88546898-(+)
PTmerged534	GRCm38::chr3:88918821-88923913-(-)	NOD_ShiLtJ_v1::chr3:101861107-101867357-(-)	C3H_HeJ_v1::chr3:88433878-88438964-(-)	129S1_SvImJ_v1::chr3:89085510-89097294-(-)	CAST_EiJ_v1::chr3:88784587-88789646-(-)
PTmerged535	GRCm38::chr3:93322693-93335971-(-)	NOD_ShiLtJ_v1::chr3:107033084-107037278-(-)	C3H_HeJ_v1::chr3:93217553-93224260-(-)	129S1_SvImJ_v1::chr3:93812748-93820099-(-)	CAST_EiJ_v1::chr3:92649473-92659693-(-)
PTmerged536	GRCm38::chr3:94495140-94503605-(-)	NOD_ShiLtJ_v1::chr3:108392051-108400523-(-)	C3H_HeJ_v1::chr3:94582644-94591102-(-)	129S1_SvImJ_v1::chr3:95074107-95082573-(-)	CAST_EiJ_v1::chr3:93920035-93928500-(-)
PTmerged537	GRCm38::chr3:95178675-95192663-(-)	NOD_ShiLtJ_v1::chr3:109173435-109187935-(-)	C3H_HeJ_v1::chr3:95347543-95362541-(-)	129S1_SvImJ_v1::chr3:95879189-95895178-(-)	CAST_EiJ_v1::chr3:94629654-94643541-(-)
PTmerged538	GRCm38::chr3:95415660-95421485-(.)	NOD_ShiLtJ_v1::chr3:109436003-109450162-(.)	C3H_HeJ_v1::chr3:95598948-95607636-(.)	129S1_SvImJ_v1::chr3:96142375-96149452-(.)	CAST_EiJ_v1::chr3:94886980-94892388-(.)
PTmerged539	GRCm38::chr3:95624041-95632983-(+)	NOD_ShiLtJ_v1::chr3:109698399-109708132-(+)	C3H_HeJ_v1::chr3:95843186-95852129-(+)	129S1_SvImJ_v1::chr3:96382819-96392704-(+)	CAST_EiJ_v1::chr3:95108028-95116957-(+)
PTmerged540	GRCm38::chr3:95625006-95633934-(.)	NOD_ShiLtJ_v1::chr3:109700154-109709247-(.)	C3H_HeJ_v1::chr3:95844151-95854395-(.)	129S1_SvImJ_v1::chr3:96384726-96395994-(.)	CAST_EiJ_v1::chr3:95108969-95117905-(.)
PTmerged541	GRCm38::chr3:95656490-95666009-(+)	NOD_ShiLtJ_v1::chr3:109732853-109743364-(+)	C3H_HeJ_v1::chr3:95877843-95888301-(+)	129S1_SvImJ_v1::chr3:96421657-96431019-(+)	CAST_EiJ_v1::chr3:95142376-95151688-(+)
PTmerged542	GRCm38::chr3:96857021-96871025-(-)	NOD_ShiLtJ_v1::chr3:111111661-111129274-(-)	C3H_HeJ_v1::chr3:97167863-97178886-(-)	129S1_SvImJ_v1::chr3:97762706-97774942-(-)	CAST_EiJ_v1::chr3:96438068-96452173-(-)
PTmerged543	GRCm38::chr3:97668635-97675193-(+)	NOD_ShiLtJ_v1::chr3:112028892-112035440-(+)	C3H_HeJ_v1::chr3:98021759-98028318-(+)	129S1_SvImJ_v1::chr3:98622678-98629237-(+)	CAST_EiJ_v1::chr3:97315396-97321981-(+)
PTmerged544	GRCm38::chr3:103000049-103006216-(+)	NOD_ShiLtJ_v1::chr3:117962514-117969501-(+)	C3H_HeJ_v1::chr3:103730022-103736131-(+)	129S1_SvImJ_v1::chr3:104241460-104247589-(+)	CAST_EiJ_v1::chr3:102845209-102851283-(+)
PTmerged545	GRCm38::chr3:103000049-103006102-(.)	NOD_ShiLtJ_v1::chr3:117962514-117969387-(.)	C3H_HeJ_v1::chr3:103730022-103736017-(.)	129S1_SvImJ_v1::chr3:104241460-104247475-(.)	CAST_EiJ_v1::chr3:102845209-102851172-(.)
PTmerged546	GRCm38::chr3:108357328-108363254-(+)	NOD_ShiLtJ_v1::chr3:123940123-123947300-(+)	C3H_HeJ_v1::chr3:109359151-109366119-(+)	129S1_SvImJ_v1::chr3:109902396-109908307-(+)	CAST_EiJ_v1::chr3:108739813-108748873-(+)
PTmerged547	GRCm38::chr3:108957614-108969880-(+)	NOD_ShiLtJ_v1::chr3:124626573-124638843-(+)	C3H_HeJ_v1::chr3:109994628-110007867-(+)	129S1_SvImJ_v1::chr3:110546220-110558521-(+)	CAST_EiJ_v1::chr3:109392127-109406026-(+)
PTmerged548	GRCm38::chr3:124395649-124423078-(-)	NOD_ShiLtJ_v1::chr3:143360942-143389807-(-)	C3H_HeJ_v1::chr3:125954178-125981206-(-)	129S1_SvImJ_v1::chr3:126733095-126760511-(-)	CAST_EiJ_v1::chr3:125403584-125430518-(-)
PTmerged549	GRCm38::chr3:131319015-131323251-(-)	NOD_ShiLtJ_v1::chr3:151437746-151441983-(-)	C3H_HeJ_v1::chr3:133166080-133170420-(-)	129S1_SvImJ_v1::chr3:134118161-134122397-(-)	CAST_EiJ_v1::chr3:132887793-132892019-(-)
PTmerged550	GRCm38::chr3:137905862-137916258-(+)	NOD_ShiLtJ_v1::chr3:158864036-158873915-(+)	C3H_HeJ_v1::chr3:139899092-139909020-(+)	129S1_SvImJ_v1::chr3:140934829-140946410-(+)	CAST_EiJ_v1::chr3:139658469-139668386-(+)
PTmerged551	GRCm38::chr3:144687250-144692118-(-)	NOD_ShiLtJ_v1::chr3:166681575-166689911-(-)	C3H_HeJ_v1::chr3:146889049-146893918-(-)	129S1_SvImJ_v1::chr3:147995578-148000447-(-)	CAST_EiJ_v1::chr3:146845084-146849980-(-)
PTmerged552	GRCm38::chr4:10989528-10991056-(-)	NOD_ShiLtJ_v1::chr4:8414539-8416066-(-)	C3H_HeJ_v1::chr4:7744619-7746146-(-)	129S1_SvImJ_v1::chr4:7627556-7629077-(-)	CAST_EiJ_v1::chr4:7570367-7571972-(-)
PTmerged553	GRCm38::chr4:41375754-41393394-(.)	NOD_ShiLtJ_v1::chr4:45478411-45496901-(.)	C3H_HeJ_v1::chr4:39353078-39370725-(.)	129S1_SvImJ_v1::chr4:39320022-39339019-(.)	CAST_EiJ_v1::chr4:39023536-39042252-(.)
PTmerged554	GRCm38::chr4:42099797-42109199-(-)
PTmerged555	GRCm38::chr4:42597127-42606529-(-)
PTmerged556	GRCm38::chr4:42779235-42783578-(+)
PTmerged557	GRCm38::chr4:42980530-42987468-(-)	NOD_ShiLtJ_v1::chr4:47179899-47197875-(-)	C3H_HeJ_v1::chr4:41145730-41153277-(-)	129S1_SvImJ_v1::chr4:41058484-41065773-(-)	CAST_EiJ_v1::chr4:40621670-40628792-(-)
PTmerged558	GRCm38::chr4:42994521-43003429-(-)	NOD_ShiLtJ_v1::chr4:47204725-47215144-(-)	C3H_HeJ_v1::chr4:41160148-41170981-(-)	129S1_SvImJ_v1::chr4:41074905-41084396-(-)	CAST_EiJ_v1::chr4:40635635-40644585-(-)
PTmerged559	GRCm38::chr4:43414849-43423255-(+)	NOD_ShiLtJ_v1::chr4:47654432-47662876-(+)	C3H_HeJ_v1::chr4:41588859-41597263-(+)	129S1_SvImJ_v1::chr4:41523303-41532116-(+)	CAST_EiJ_v1::chr4:41094997-41103810-(+)
PTmerged560	GRCm38::chr4:45370949-45382186-(+)	NOD_ShiLtJ_v1::chr4:49797047-49808988-(+)	C3H_HeJ_v1::chr4:43650334-43663904-(+)	129S1_SvImJ_v1::chr4:43603302-43614542-(+)	CAST_EiJ_v1::chr4:43195572-43206942-(+)
PTmerged561	GRCm38::chr4:45393443-45402393-(-)	NOD_ShiLtJ_v1::chr4:49824450-49834287-(-)	C3H_HeJ_v1::chr4:43674718-43685562-(-)	129S1_SvImJ_v1::chr4:43623964-43635724-(-)	CAST_EiJ_v1::chr4:43218189-43229594-(-)
PTmerged562	GRCm38::chr4:45393491-45401873-(.)	NOD_ShiLtJ_v1::chr4:49824498-49833767-(.)	C3H_HeJ_v1::chr4:43674766-43685038-(.)	129S1_SvImJ_v1::chr4:43624012-43635194-(.)	CAST_EiJ_v1::chr4:43218237-43229060-(.)
PTmerged563	GRCm38::chr4:46503517-46517638-(.)	NOD_ShiLtJ_v1::chr4:51032081-51040930-(.)	C3H_HeJ_v1::chr4:44840914-44848432-(.)	129S1_SvImJ_v1::chr4:44823422-44832195-(.)	CAST_EiJ_v1::chr4:44397407-44405665-(.)
PTmerged564	GRCm38::chr4:56803294-56813063-(+)	NOD_ShiLtJ_v1::chr4:62696205-62705975-(+)	C3H_HeJ_v1::chr4:55425989-55435759-(+)	129S1_SvImJ_v1::chr4:55565679-55575449-(+)	CAST_EiJ_v1::chr4:55131163-55140972-(+)
PTmerged565	GRCm38::chr4:56803513-56814263-(.)	NOD_ShiLtJ_v1::chr4:62696424-62707175-(.)	C3H_HeJ_v1::chr4:55426208-55436958-(.)	129S1_SvImJ_v1::chr4:55565898-55576648-(.)	CAST_EiJ_v1::chr4:55131382-55142541-(.)
PTmerged566	GRCm38::chr4:56865660-56879954-(-)	NOD_ShiLtJ_v1::chr4:62768308-62782052-(-)	C3H_HeJ_v1::chr4:55489173-55503958-(-)	129S1_SvImJ_v1::chr4:55633300-55644453-(-)	CAST_EiJ_v1::chr4:55199195-55211930-(-)
PTmerged567	GRCm38::chr4:57352197-57371007-(-)	NOD_ShiLtJ_v1::chr4:63280351-63303833-(-)	C3H_HeJ_v1::chr4:56005533-56025442-(-)	129S1_SvImJ_v1::chr4:56136861-56161803-(-)	CAST_EiJ_v1::chr4:55719721-55739373-(-)
PTmerged568	GRCm38::chr4:59766089-59779643-(-)	NOD_ShiLtJ_v1::chr4:65922459-65936685-(-)	C3H_HeJ_v1::chr4:58542379-58555931-(-)	129S1_SvImJ_v1::chr4:58688297-58701792-(-)	CAST_EiJ_v1::chr4:58275451-58288456-(-)
PTmerged569	GRCm38::chr4:62211841-62246886-(.)	NOD_ShiLtJ_v1::chr4:68608808-68659648-(.)	C3H_HeJ_v1::chr4:61104202-61138481-(.)	129S1_SvImJ_v1::chr4:61188320-61225250-(.)	CAST_EiJ_v1::chr4:59045158-59077011-(.)
PTmerged570	GRCm38::chr4:62215370-62243296-(-)	NOD_ShiLtJ_v1::chr4:68612307-68657251-(-)	C3H_HeJ_v1::chr4:61107715-61136834-(-)	129S1_SvImJ_v1::chr4:61192997-61221927-(-)	CAST_EiJ_v1::chr4:59048811-59076245-(-)
PTmerged571	GRCm38::chr4:62442267-62454944-(-)	NOD_ShiLtJ_v1::chr4:68863676-68875718-(-)	C3H_HeJ_v1::chr4:61347807-61359169-(-)	129S1_SvImJ_v1::chr4:61428259-61436176-(-)	CAST_EiJ_v1::chr4:59288434-59296641-(-)
PTmerged572	GRCm38::chr4:62443789-62453657-(.)	NOD_ShiLtJ_v1::chr4:68865146-68874431-(.)	C3H_HeJ_v1::chr4:61349278-61355652-(.)	129S1_SvImJ_v1::chr4:61429737-61434889-(.)	CAST_EiJ_v1::chr4:59291304-59295367-(.)
PTmerged573	GRCm38::chr4:62504229-62509307-(-)	NOD_ShiLtJ_v1::chr4:68929482-68935785-(-)	C3H_HeJ_v1::chr4:61409140-61414219-(-)	129S1_SvImJ_v1::chr4:61485500-61492160-(-)	CAST_EiJ_v1::chr4:59351127-59356205-(-)
PTmerged574	GRCm38::chr4:62554603-62560789-(.)	NOD_ShiLtJ_v1::chr4:68987370-68994383-(.)	C3H_HeJ_v1::chr4:61465350-61474122-(.)	129S1_SvImJ_v1::chr4:61546462-61553354-(.)	CAST_EiJ_v1::chr4:59406823-59412279-(.)
PTmerged575	GRCm38::chr4:94268412-94341342-(-)	NOD_ShiLtJ_v1::chr4:106666098-106739631-(-)	C3H_HeJ_v1::chr4:94011267-94085734-(-)	129S1_SvImJ_v1::chr4:94323323-94392264-(-)	CAST_EiJ_v1::chr4:91877595-91943615-(-)
PTmerged576	GRCm38::chr4:97621919-97633003-(-)	NOD_ShiLtJ_v1::chr4:110364753-110375827-(-)	C3H_HeJ_v1::chr4:97436075-97447160-(-)	129S1_SvImJ_v1::chr4:97745954-97757029-(-)	CAST_EiJ_v1::chr4:95209608-95222017-(-)
PTmerged577	GRCm38::chr4:97621984-97633987-(.)	NOD_ShiLtJ_v1::chr4:110364818-110376811-(.)	C3H_HeJ_v1::chr4:97436140-97448144-(.)	129S1_SvImJ_v1::chr4:97746019-97758013-(.)	CAST_EiJ_v1::chr4:95209673-95223001-(.)
PTmerged578	GRCm38::chr4:101462185-101468854-(+)	NOD_ShiLtJ_v1::chr4:114479695-114490949-(+)	C3H_HeJ_v1::chr4:101384026-101391549-(+)	129S1_SvImJ_v1::chr4:101774115-101782791-(+)	CAST_EiJ_v1::chr4:99171517-99179397-(+)
PTmerged579	GRCm38::chr4:107135139-107139790-(-)	NOD_ShiLtJ_v1::chr4:120601494-120606146-(-)	C3H_HeJ_v1::chr4:107235034-107239686-(-)	129S1_SvImJ_v1::chr4:107806246-107810898-(-)	CAST_EiJ_v1::chr4:105048073-105054021-(-)
PTmerged580	GRCm38::chr4:108174106-108184100-(-)	NOD_ShiLtJ_v1::chr4:121715819-121725807-(-)	C3H_HeJ_v1::chr4:108304859-108314847-(-)	129S1_SvImJ_v1::chr4:108892814-108902808-(-)	CAST_EiJ_v1::chr4:106164621-106174870-(-)
PTmerged581	GRCm38::chr4:108225958-108237866-(-)	NOD_ShiLtJ_v1::chr4:121770422-121783545-(-)	C3H_HeJ_v1::chr4:108359802-108371836-(-)	129S1_SvImJ_v1::chr4:108948916-108960881-(-)	CAST_EiJ_v1::chr4:106227175-106238645-(-)
PTmerged582	GRCm38::chr4:115772282-115778938-(+)	NOD_ShiLtJ_v1::chr4:129443626-129456788-(+)	C3H_HeJ_v1::chr4:116146052-116152700-(+)	129S1_SvImJ_v1::chr4:116611795-116618445-(+)	CAST_EiJ_v1::chr4:113352638-113360375-(+)
PTmerged583	GRCm38::chr4:116130346-116139223-(-)	NOD_ShiLtJ_v1::chr4:129831328-129840205-(-)	C3H_HeJ_v1::chr4:116515452-116524329-(-)	129S1_SvImJ_v1::chr4:116981634-116990512-(-)	CAST_EiJ_v1::chr4:113741005-113749899-(-)
PTmerged584	GRCm38::chr4:119217992-119227727-(-)	NOD_ShiLtJ_v1::chr4:133218201-133230522-(-)	C3H_HeJ_v1::chr4:119747677-119757280-(-)	129S1_SvImJ_v1::chr4:120402112-120411788-(-)	CAST_EiJ_v1::chr4:117069212-117079397-(-)
PTmerged585	GRCm38::chr4:120890017-120897996-(+)	NOD_ShiLtJ_v1::chr4:135045668-135053645-(+)	C3H_HeJ_v1::chr4:121482728-121490705-(+)	129S1_SvImJ_v1::chr4:122184143-122192123-(+)	CAST_EiJ_v1::chr4:118851044-118859031-(+)
PTmerged586	GRCm38::chr4:120905359-120917542-(-)	NOD_ShiLtJ_v1::chr4:135060816-135073834-(-)	C3H_HeJ_v1::chr4:121497888-121510026-(-)	129S1_SvImJ_v1::chr4:122199740-122217745-(-)	CAST_EiJ_v1::chr4:118865596-118878749-(-)
PTmerged587	GRCm38::chr4:120936159-120950993-(-)	NOD_ShiLtJ_v1::chr4:135093771-135103529-(-)	C3H_HeJ_v1::chr4:121531852-121539520-(-)	129S1_SvImJ_v1::chr4:122239126-122246785-(-)	CAST_EiJ_v1::chr4:118899981-118910769-(-)
PTmerged588	GRCm38::chr4:123407719-123412006-(-)	NOD_ShiLtJ_v1::chr4:137893749-137898037-(-)	C3H_HeJ_v1::chr4:123344931-123349219-(-)	129S1_SvImJ_v1::chr4:124854670-124858958-(-)	CAST_EiJ_v1::chr4:121360546-121364834-(-)
PTmerged589	GRCm38::chr4:123822968-123855814-(-)	NOD_ShiLtJ_v1::chr4:138367922-138398654-(-)	C3H_HeJ_v1::chr4:123787200-123828044-(-)	129S1_SvImJ_v1::chr4:125308206-125344711-(-)	CAST_EiJ_v1::chr4:121806787-121838602-(-)
PTmerged590	GRCm38::chr4:123880276-123900136-(-)	NOD_ShiLtJ_v1::chr4:138435325-138472254-(-)	C3H_HeJ_v1::chr4:123849898-123871058-(-)	129S1_SvImJ_v1::chr4:125365482-125385882-(-)	CAST_EiJ_v1::chr4:121858977-121882188-(-)
PTmerged591	GRCm38::chr4:126331828-126341894-(-)	NOD_ShiLtJ_v1::chr4:141133946-141147057-(-)	C3H_HeJ_v1::chr4:126414952-126426344-(-)	129S1_SvImJ_v1::chr4:128008468-128018983-(-)	CAST_EiJ_v1::chr4:124521743-124531999-(-)
PTmerged592	GRCm38::chr4:126432000-126440852-(-)	NOD_ShiLtJ_v1::chr4:141242890-141251743-(-)	C3H_HeJ_v1::chr4:126518152-126527005-(-)	129S1_SvImJ_v1::chr4:128113764-128122617-(-)	CAST_EiJ_v1::chr4:124628079-124636929-(-)
PTmerged593	GRCm38::chr4:128577165-128586771-(-)	NOD_ShiLtJ_v1::chr4:143569023-143578539-(-)	C3H_HeJ_v1::chr4:128752812-128762399-(-)	129S1_SvImJ_v1::chr4:130390148-130401183-(-)	CAST_EiJ_v1::chr4:126923275-126932418-(-)
PTmerged594	GRCm38::chr4:129212636-129219205-(+)	NOD_ShiLtJ_v1::chr4:144258014-144264619-(+)	C3H_HeJ_v1::chr4:129429244-129436843-(+)	129S1_SvImJ_v1::chr4:131093682-131102168-(+)	CAST_EiJ_v1::chr4:127607641-127615247-(+)
PTmerged595	GRCm38::chr4:129642630-129648386-(-)	NOD_ShiLtJ_v1::chr4:144725995-144731755-(-)	C3H_HeJ_v1::chr4:129896185-129901947-(-)	129S1_SvImJ_v1::chr4:131579968-131585729-(-)	CAST_EiJ_v1::chr4:128085459-128091218-(-)
PTmerged596	GRCm38::chr4:132719040-132728554-(.)	NOD_ShiLtJ_v1::chr4:147944268-147954786-(.)	C3H_HeJ_v1::chr4:133188723-133200126-(.)	129S1_SvImJ_v1::chr4:134901733-134912180-(.)	CAST_EiJ_v1::chr4:131256351-131265908-(.)
PTmerged597	GRCm38::chr4:133066650-133071442-(+)	NOD_ShiLtJ_v1::chr4:148338166-148342986-(+)	C3H_HeJ_v1::chr4:133563207-133569442-(+)	129S1_SvImJ_v1::chr4:135284445-135290816-(+)	CAST_EiJ_v1::chr4:131656132-131660930-(+)
PTmerged598	GRCm38::chr4:133192121-133202948-(+)	NOD_ShiLtJ_v1::chr4:148477279-148487954-(+)	C3H_HeJ_v1::chr4:133690569-133701691-(+)	129S1_SvImJ_v1::chr4:135424045-135437336-(+)	CAST_EiJ_v1::chr4:131798930-131813634-(+)
PTmerged599	GRCm38::chr4:133292494-133297643-(-)	NOD_ShiLtJ_v1::chr4:148584322-148589461-(-)	C3H_HeJ_v1::chr4:133797239-133802368-(-)	129S1_SvImJ_v1::chr4:135530665-135535798-(-)	CAST_EiJ_v1::chr4:131908104-131913241-(-)
PTmerged600	GRCm38::chr4:133658094-133664205-(.)	NOD_ShiLtJ_v1::chr4:149000462-149007590-(.)	C3H_HeJ_v1::chr4:134200315-134206324-(.)	129S1_SvImJ_v1::chr4:135948465-135954477-(.)	CAST_EiJ_v1::chr4:132310009-132316533-(.)
PTmerged601	GRCm38::chr4:135213317-135218673-(-)	NOD_ShiLtJ_v1::chr4:150770017-150775094-(-)	C3H_HeJ_v1::chr4:135871333-135877413-(-)	129S1_SvImJ_v1::chr4:137626086-137634911-(-)	CAST_EiJ_v1::chr4:133995242-134001878-(-)
PTmerged602	GRCm38::chr4:135252404-135258193-(-)	NOD_ShiLtJ_v1::chr4:150809481-150817263-(-)	C3H_HeJ_v1::chr4:135911093-135916488-(-)	129S1_SvImJ_v1::chr4:137671410-137677859-(-)	CAST_EiJ_v1::chr4:134045749-134054020-(-)
PTmerged603	GRCm38::chr4:135252404-135258189-(.)	NOD_ShiLtJ_v1::chr4:150809481-150817259-(.)	C3H_HeJ_v1::chr4:135911093-135916484-(.)	129S1_SvImJ_v1::chr4:137671410-137677855-(.)	CAST_EiJ_v1::chr4:134045749-134054016-(.)
PTmerged604	GRCm38::chr4:135293831-135321821-(.)	NOD_ShiLtJ_v1::chr4:150859007-150891143-(.)	C3H_HeJ_v1::chr4:135960110-135992012-(.)	129S1_SvImJ_v1::chr4:137717970-137752623-(.)	CAST_EiJ_v1::chr4:134092446-134123046-(.)
PTmerged605	GRCm38::chr4:135406420-135419513-(.)	NOD_ShiLtJ_v1::chr4:150985009-150997981-(.)	C3H_HeJ_v1::chr4:136098825-136111801-(.)	129S1_SvImJ_v1::chr4:137841099-137853770-(.)	CAST_EiJ_v1::chr4:134215022-134228507-(.)
PTmerged606	GRCm38::chr4:135407941-135419518-(-)	NOD_ShiLtJ_v1::chr4:150986456-150997986-(-)	C3H_HeJ_v1::chr4:136100225-136111806-(-)	129S1_SvImJ_v1::chr4:137842327-137853770-(-)	CAST_EiJ_v1::chr4:134216131-134228507-(-)
PTmerged607	GRCm38::chr4:135607282-135639714-(+)	NOD_ShiLtJ_v1::chr4:151200478-151233180-(+)	C3H_HeJ_v1::chr4:136309038-136341225-(+)	129S1_SvImJ_v1::chr4:138056368-138090576-(+)	CAST_EiJ_v1::chr4:134436100-134464870-(+)
PTmerged608	GRCm38::chr4:136542084-136553083-(+)	NOD_ShiLtJ_v1::chr4:152205197-152216195-(+)	C3H_HeJ_v1::chr4:137315940-137326945-(+)	129S1_SvImJ_v1::chr4:139120497-139131497-(+)	CAST_EiJ_v1::chr4:135471997-135483000-(+)
PTmerged609	GRCm38::chr4:136542999-136552998-(.)	NOD_ShiLtJ_v1::chr4:152206112-152216110-(.)	C3H_HeJ_v1::chr4:137316855-137326860-(.)	129S1_SvImJ_v1::chr4:139121412-139131412-(.)	CAST_EiJ_v1::chr4:135472912-135482915-(.)
PTmerged610	GRCm38::chr4:138891080-138898126-(-)	NOD_ShiLtJ_v1::chr4:154868638-154875678-(-)	C3H_HeJ_v1::chr4:139856715-139864341-(-)	129S1_SvImJ_v1::chr4:141684877-141691917-(-)	CAST_EiJ_v1::chr4:138032293-138039243-(-)
PTmerged611	GRCm38::chr4:139373729-139379445-(+)	NOD_ShiLtJ_v1::chr4:155394532-155400249-(+)	C3H_HeJ_v1::chr4:140371058-140377542-(+)	129S1_SvImJ_v1::chr4:142206049-142211766-(+)	CAST_EiJ_v1::chr4:138553964-138559843-(+)
PTmerged612	GRCm38::chr4:141199497-141203895-(+)	NOD_ShiLtJ_v1::chr4:157421519-157425914-(+)	C3H_HeJ_v1::chr4:142321025-142325424-(+)	129S1_SvImJ_v1::chr4:144230902-144235297-(+)	CAST_EiJ_v1::chr4:140577383-140581778-(+)
PTmerged613	GRCm38::chr4:141469887-141480526-(-)	NOD_ShiLtJ_v1::chr4:157730013-157740653-(-)	C3H_HeJ_v1::chr4:142607954-142618596-(-)	129S1_SvImJ_v1::chr4:144530805-144543457-(-)	CAST_EiJ_v1::chr4:140875002-140885654-(-)
PTmerged615	GRCm38::chr4:148074000-148082329-(-)	NOD_ShiLtJ_v1::chr4:165189208-165197545-(-)	C3H_HeJ_v1::chr4:150010761-150019076-(-)	129S1_SvImJ_v1::chr4:151762029-151770402-(-)	CAST_EiJ_v1::chr4:147199551-147211506-(-)
PTmerged616	GRCm38::chr4:149173800-149180763-(-)	NOD_ShiLtJ_v1::chr4:166425243-166432178-(-)	C3H_HeJ_v1::chr4:151194005-151200967-(-)	129S1_SvImJ_v1::chr4:152991934-153008277-(-)	CAST_EiJ_v1::chr4:148418412-148425082-(-)
PTmerged617	GRCm38::chr4:152299675-152308867-(+)	NOD_ShiLtJ_v1::chr4:169866158-169875351-(+)	C3H_HeJ_v1::chr4:154494850-154504043-(+)	129S1_SvImJ_v1::chr4:156410577-156419699-(+)	CAST_EiJ_v1::chr4:151847204-151856383-(+)
PTmerged618	GRCm38::chr4:155618425-155624942-(+)	NOD_ShiLtJ_v1::chr4:173462360-173468873-(+)	C3H_HeJ_v1::chr4:157950606-157958328-(+)	129S1_SvImJ_v1::chr4:159962378-159970791-(+)	CAST_EiJ_v1::chr4:155399991-155408478-(+)
PTmerged619	GRCm38::chr4:155712741-155721822-(+)	NOD_ShiLtJ_v1::chr4:173566189-173576662-(+)	C3H_HeJ_v1::chr4:158044994-158053828-(+)	129S1_SvImJ_v1::chr4:160066366-160076854-(+)	CAST_EiJ_v1::chr4:155501578-155513899-(+)
PTmerged620	GRCm38::chr5:3519361-3533457-(+)	NOD_ShiLtJ_v1::chr5:290648-305550-(+)	C3H_HeJ_v1::chr5:383542-397631-(+)	129S1_SvImJ_v1::chr5:325105-344448-(+)	CAST_EiJ_v1::chr5:391315-411009-(+)
PTmerged621	GRCm38::chr5:5627379-5630452-(-)	NOD_ShiLtJ_v1::chr5:2838802-2852994-(-)	C3H_HeJ_v1::chr5:2680644-2684926-(-)	129S1_SvImJ_v1::chr5:2539140-2542141-(-)	CAST_EiJ_v1::chr5:2629470-2632642-(-)
PTmerged623	GRCm38::chr5:23961021-23965258-(-)	NOD_ShiLtJ_v1::chr5:24660387-24664623-(-)	C3H_HeJ_v1::chr5:21893174-21897410-(-)	129S1_SvImJ_v1::chr5:21661269-21665513-(-)	CAST_EiJ_v1::chr5:21058564-21062807-(-)
PTmerged624	GRCm38::chr5:29780863-29786885-(+)	NOD_ShiLtJ_v1::chr5:30927360-30936453-(+)	C3H_HeJ_v1::chr5:27909589-27917535-(+)	129S1_SvImJ_v1::chr5:27733357-27744905-(+)	CAST_EiJ_v1::chr5:27020754-27027505-(+)
PTmerged625	GRCm38::chr5:31173010-31181998-(-)	NOD_ShiLtJ_v1::chr5:32403617-32416836-(-)	C3H_HeJ_v1::chr5:29365884-29374607-(-)	129S1_SvImJ_v1::chr5:29160783-29169782-(-)	CAST_EiJ_v1::chr5:28453784-28463143-(-)
PTmerged626	GRCm38::chr5:33237020-33246026-(+)	NOD_ShiLtJ_v1::chr5:34841017-34850814-(+)	C3H_HeJ_v1::chr5:31590708-31602505-(+)	129S1_SvImJ_v1::chr5:31405745-31414595-(+)	CAST_EiJ_v1::chr5:30676280-30686729-(+)
PTmerged627	GRCm38::chr5:33323847-33332706-(.)	NOD_ShiLtJ_v1::chr5:34939622-34945661-(.)	C3H_HeJ_v1::chr5:31684370-31690257-(.)	129S1_SvImJ_v1::chr5:31499247-31503997-(.)	CAST_EiJ_v1::chr5:30767658-30771756-(.)
PTmerged628	GRCm38::chr5:34000778-34005613-(+)	NOD_ShiLtJ_v1::chr5:35692383-35697218-(+)	C3H_HeJ_v1::chr5:32389497-32394335-(+)	129S1_SvImJ_v1::chr5:32203322-32208158-(+)	CAST_EiJ_v1::chr5:31467086-31471972-(+)
PTmerged629	GRCm38::chr5:34172095-34178893-(-)	NOD_ShiLtJ_v1::chr5:35913870-35922075-(-)	C3H_HeJ_v1::chr5:32574510-32581306-(-)	129S1_SvImJ_v1::chr5:32380688-32388906-(-)	CAST_EiJ_v1::chr5:31642114-31650618-(-)
PTmerged630	GRCm38::chr5:34936017-34964999-(.)	NOD_ShiLtJ_v1::chr5:36732601-36777811-(.)	C3H_HeJ_v1::chr5:33367834-33396804-(.)	129S1_SvImJ_v1::chr5:33190759-33224640-(.)	CAST_EiJ_v1::chr5:32441134-32474760-(.)
PTmerged631	GRCm38::chr5:34936296-34941270-(-)	NOD_ShiLtJ_v1::chr5:36732880-36752932-(-)	C3H_HeJ_v1::chr5:33368113-33373087-(-)	129S1_SvImJ_v1::chr5:33191038-33196012-(-)	CAST_EiJ_v1::chr5:32441414-32447492-(-)
PTmerged632	GRCm38::chr5:34949798-34960206-(+)	NOD_ShiLtJ_v1::chr5:36761475-36771881-(+)	C3H_HeJ_v1::chr5:33381612-33392011-(+)	129S1_SvImJ_v1::chr5:33205052-33215502-(+)	CAST_EiJ_v1::chr5:32456115-32466599-(+)
PTmerged633	GRCm38::chr5:35547782-35557071-(-)	NOD_ShiLtJ_v1::chr5:37392295-37399093-(-)	C3H_HeJ_v1::chr5:34005986-34012537-(-)	129S1_SvImJ_v1::chr5:33835764-33843894-(-)	CAST_EiJ_v1::chr5:33100082-33106995-(-)
PTmerged634	GRCm38::chr5:36576031-36582185-(-)	NOD_ShiLtJ_v1::chr5:38468331-38474486-(-)	C3H_HeJ_v1::chr5:35061493-35067648-(-)	129S1_SvImJ_v1::chr5:34917380-34923535-(-)	CAST_EiJ_v1::chr5:34194953-34201134-(-)
PTmerged635	GRCm38::chr5:38197937-38206702-(-)	NOD_ShiLtJ_v1::chr5:40170423-40179189-(-)	C3H_HeJ_v1::chr5:36704259-36713026-(-)	129S1_SvImJ_v1::chr5:36605243-36614005-(-)	CAST_EiJ_v1::chr5:35866131-35874954-(-)
PTmerged636	GRCm38::chr5:38668232-38674882-(-)	NOD_ShiLtJ_v1::chr5:40693355-40700006-(-)	C3H_HeJ_v1::chr5:37180848-37187494-(-)	129S1_SvImJ_v1::chr5:37095233-37101884-(-)	CAST_EiJ_v1::chr5:36359348-36365994-(-)
PTmerged638	GRCm38::chr5:52196176-52201872-(+)	NOD_ShiLtJ_v1::chr5:56037470-56043167-(+)	C3H_HeJ_v1::chr5:51211191-51216888-(+)	129S1_SvImJ_v1::chr5:51156097-51161806-(+)	CAST_EiJ_v1::chr5:50204960-50210657-(+)
PTmerged639	GRCm38::chr5:67383223-67401072-(-)	NOD_ShiLtJ_v1::chr5:74964297-74975564-(-)	C3H_HeJ_v1::chr5:67031537-67042812-(-)	129S1_SvImJ_v1::chr5:67160039-67171318-(-)	CAST_EiJ_v1::chr5:66216705-66227974-(-)
PTmerged640	GRCm38::chr5:88548008-88555985-(+)	NOD_ShiLtJ_v1::chr5:101329592-101333245-(+)	C3H_HeJ_v1::chr5:89199001-89204833-(+)	129S1_SvImJ_v1::chr5:89551304-89554143-(+)	CAST_EiJ_v1::chr5:88628014-88630776-(+)
PTmerged641	GRCm38::chr5:101832072-101855709-(-)	NOD_ShiLtJ_v1::chr5:116437647-116462646-(-)	C3H_HeJ_v1::chr5:103161144-103184687-(-)	129S1_SvImJ_v1::chr5:103415270-103438915-(-)	CAST_EiJ_v1::chr5:101855183-101877707-(-)
PTmerged642	GRCm38::chr5:110656069-110662912-(+)	NOD_ShiLtJ_v1::chr5:126648865-126655704-(+)	C3H_HeJ_v1::chr5:112629171-112636011-(+)	129S1_SvImJ_v1::chr5:113130751-113137577-(+)	CAST_EiJ_v1::chr5:111508001-111514839-(+)
PTmerged643	GRCm38::chr5:113311107-113380022-(.)	NOD_ShiLtJ_v1::chr5:129525127-129622795-(.)	C3H_HeJ_v1::chr5:115412506-115512926-(.)	129S1_SvImJ_v1::chr5:115961982-116053928-(.)	CAST_EiJ_v1::chr5:114348617-114438367-(.)
PTmerged644	GRCm38::chr5:113359162-113381191-(+)	NOD_ShiLtJ_v1::chr5:129582465-129623964-(+)	C3H_HeJ_v1::chr5:115472602-115514095-(+)	129S1_SvImJ_v1::chr5:116012526-116055097-(+)	CAST_EiJ_v1::chr5:114413924-114439525-(+)
PTmerged645	GRCm38::chr5:113936556-113943948-(.)	NOD_ShiLtJ_v1::chr5:130228230-130235626-(.)	C3H_HeJ_v1::chr5:116103890-116111201-(.)	129S1_SvImJ_v1::chr5:116634538-116641937-(.)	CAST_EiJ_v1::chr5:115026799-115035913-(.)
PTmerged646	GRCm38::chr5:114063525-114071500-(+)	NOD_ShiLtJ_v1::chr5:130364650-130372626-(+)	C3H_HeJ_v1::chr5:116244075-116252010-(+)	129S1_SvImJ_v1::chr5:116775936-116783900-(+)	CAST_EiJ_v1::chr5:115176815-115184801-(+)
PTmerged647	GRCm38::chr5:114815355-114825383-(-)	NOD_ShiLtJ_v1::chr5:131166939-131178203-(-)	C3H_HeJ_v1::chr5:117053827-117074547-(-)	129S1_SvImJ_v1::chr5:117594495-117605252-(-)	CAST_EiJ_v1::chr5:115985118-115994936-(-)
PTmerged648	GRCm38::chr5:114827029-114859016-(-)	NOD_ShiLtJ_v1::chr5:131180107-131248321-(-)	C3H_HeJ_v1::chr5:117079120-117133293-(-)	129S1_SvImJ_v1::chr5:117607804-117664076-(-)	CAST_EiJ_v1::chr5:115998740-116045121-(-)
PTmerged649	GRCm38::chr5:115136901-115151542-(-)	NOD_ShiLtJ_v1::chr5:131558722-131574911-(-)	C3H_HeJ_v1::chr5:117432436-117446975-(-)	129S1_SvImJ_v1::chr5:117972503-117988978-(-)	CAST_EiJ_v1::chr5:116350105-116364526-(-)
PTmerged650	GRCm38::chr5:123451901-123461994-(+)	NOD_ShiLtJ_v1::chr5:140941003-140951645-(+)	C3H_HeJ_v1::chr5:126463521-126473592-(+)	129S1_SvImJ_v1::chr5:127191072-127201057-(+)	CAST_EiJ_v1::chr5:125552258-125562346-(+)
PTmerged651	GRCm38::chr5:123452622-123461353-(.)	NOD_ShiLtJ_v1::chr5:140941724-140951075-(.)	C3H_HeJ_v1::chr5:126464242-126472969-(.)	129S1_SvImJ_v1::chr5:127191793-127200507-(.)	CAST_EiJ_v1::chr5:125552976-125561659-(.)
PTmerged652	GRCm38::chr5:124366093-124376277-(-)	NOD_ShiLtJ_v1::chr5:141947347-141958759-(-)	C3H_HeJ_v1::chr5:127410273-127422006-(-)	129S1_SvImJ_v1::chr5:128174661-128186680-(-)	CAST_EiJ_v1::chr5:126524659-126534817-(-)
PTmerged653	GRCm38::chr5:124486313-124496955-(+)	NOD_ShiLtJ_v1::chr5:142080276-142090896-(+)	C3H_HeJ_v1::chr5:127540584-127551206-(+)	129S1_SvImJ_v1::chr5:128314465-128326914-(+)	CAST_EiJ_v1::chr5:126648430-126659043-(+)
PTmerged654	GRCm38::chr5:125454376-125461238-(+)	NOD_ShiLtJ_v1::chr5:143080540-143087403-(+)	C3H_HeJ_v1::chr5:128511018-128517881-(+)	129S1_SvImJ_v1::chr5:129308748-129315631-(+)	CAST_EiJ_v1::chr5:127652120-127658967-(+)
PTmerged655	GRCm38::chr5:125455281-125461912-(.)	NOD_ShiLtJ_v1::chr5:143081445-143088077-(.)	C3H_HeJ_v1::chr5:128511923-128520246-(.)	129S1_SvImJ_v1::chr5:129309653-129317765-(.)	CAST_EiJ_v1::chr5:127653025-127659521-(.)
PTmerged656	GRCm38::chr5:125474251-125482110-(+)	NOD_ShiLtJ_v1::chr5:143106034-143113887-(+)	C3H_HeJ_v1::chr5:128533731-128541586-(+)	129S1_SvImJ_v1::chr5:129330081-129337943-(+)	CAST_EiJ_v1::chr5:127676113-127684041-(+)
PTmerged657	GRCm38::chr5:129716261-129722234-(+)	NOD_ShiLtJ_v1::chr5:147714239-147720211-(+)	C3H_HeJ_v1::chr5:132928626-132934600-(+)	129S1_SvImJ_v1::chr5:133831410-133837384-(+)	CAST_EiJ_v1::chr5:132215917-132221917-(+)
PTmerged658	GRCm38::chr5:129981066-129989546-(+)	NOD_ShiLtJ_v1::chr5:147995736-148009433-(+)	C3H_HeJ_v1::chr5:133167655-133180167-(+)	129S1_SvImJ_v1::chr5:134088196-134096678-(+)	CAST_EiJ_v1::chr5:132474241-132482714-(+)
PTmerged659	GRCm38::chr5:130137824-130148227-(.)	NOD_ShiLtJ_v1::chr5:148161432-148171812-(.)	C3H_HeJ_v1::chr5:133332383-133343184-(.)	129S1_SvImJ_v1::chr5:134252416-134262733-(.)	CAST_EiJ_v1::chr5:132649962-132662169-(.)
PTmerged660	GRCm38::chr5:130150886-130158065-(+)	NOD_ShiLtJ_v1::chr5:148174470-148181616-(+)	C3H_HeJ_v1::chr5:133345842-133353615-(+)	129S1_SvImJ_v1::chr5:134265391-134272526-(+)	CAST_EiJ_v1::chr5:132664895-132672029-(+)
PTmerged661	GRCm38::chr5:134136125-134147109-(+)	NOD_ShiLtJ_v1::chr5:152436972-152447984-(+)	C3H_HeJ_v1::chr5:137463213-137474308-(+)	129S1_SvImJ_v1::chr5:138495619-138507840-(+)	CAST_EiJ_v1::chr5:136905126-136915836-(+)
PTmerged662	GRCm38::chr5:135154325-135168455-(+)	NOD_ShiLtJ_v1::chr5:153568975-153582795-(+)	C3H_HeJ_v1::chr5:138590167-138604199-(+)	129S1_SvImJ_v1::chr5:139655907-139669961-(+)	CAST_EiJ_v1::chr5:138005568-138019493-(+)
PTmerged663	GRCm38::chr5:135155856-135166948-(.)	NOD_ShiLtJ_v1::chr5:153570214-153581288-(.)	C3H_HeJ_v1::chr5:138591673-138602692-(.)	129S1_SvImJ_v1::chr5:139657427-139668454-(.)	CAST_EiJ_v1::chr5:138007096-138018004-(.)
PTmerged664	GRCm38::chr5:135407052-135411919-(-)	NOD_ShiLtJ_v1::chr5:153847689-153852559-(-)	C3H_HeJ_v1::chr5:138864435-138869303-(-)	129S1_SvImJ_v1::chr5:139935833-139943190-(-)	CAST_EiJ_v1::chr5:138273157-138277837-(-)
PTmerged665	GRCm38::chr5:135642639-135649355-(+)	NOD_ShiLtJ_v1::chr5:154105514-154113044-(+)	C3H_HeJ_v1::chr5:139107251-139114722-(+)	129S1_SvImJ_v1::chr5:140205703-140215594-(+)	CAST_EiJ_v1::chr5:138517558-138524104-(+)
PTmerged666	GRCm38::chr5:135905711-135915391-(-)	NOD_ShiLtJ_v1::chr5:154413166-154422825-(-)	C3H_HeJ_v1::chr5:139422068-139426704-(-)	129S1_SvImJ_v1::chr5:140504181-140515870-(-)	CAST_EiJ_v1::chr5:138822114-138831764-(-)
PTmerged667	GRCm38::chr5:136201037-136208982-(+)	NOD_ShiLtJ_v1::chr5:154743535-154750003-(+)	C3H_HeJ_v1::chr5:139739341-139745628-(+)	129S1_SvImJ_v1::chr5:140838621-140843229-(+)	CAST_EiJ_v1::chr5:139143379-139147673-(+)
PTmerged668	GRCm38::chr5:136264010-136276955-(-)	NOD_ShiLtJ_v1::chr5:154817018-154831700-(-)	C3H_HeJ_v1::chr5:139803858-139818145-(-)	129S1_SvImJ_v1::chr5:140912274-140925096-(-)	CAST_EiJ_v1::chr5:139206675-139219722-(-)
PTmerged669	GRCm38::chr5:136913422-136923425-(.)	NOD_ShiLtJ_v1::chr5:155527136-155538968-(.)	C3H_HeJ_v1::chr5:140491154-140501315-(.)	129S1_SvImJ_v1::chr5:141612329-141622553-(.)	CAST_EiJ_v1::chr5:139906406-139918986-(.)
PTmerged670	GRCm38::chr5:136930603-136941767-(+)	NOD_ShiLtJ_v1::chr5:155546265-155557430-(+)	C3H_HeJ_v1::chr5:140509960-140522826-(+)	129S1_SvImJ_v1::chr5:141629772-141640937-(+)	CAST_EiJ_v1::chr5:139928055-139939163-(+)
PTmerged671	GRCm38::chr5:138137011-138150701-(-)	NOD_ShiLtJ_v1::chr5:156981855-156993569-(-)	C3H_HeJ_v1::chr5:141828092-141844720-(-)	129S1_SvImJ_v1::chr5:142932223-142944998-(-)	CAST_EiJ_v1::chr5:141209747-141223928-(-)
PTmerged672	GRCm38::chr5:138137257-138148106-(.)	NOD_ShiLtJ_v1::chr5:156982101-156991954-(.)	C3H_HeJ_v1::chr5:141828338-141842682-(.)	129S1_SvImJ_v1::chr5:142932469-142943006-(.)	CAST_EiJ_v1::chr5:141209993-141222346-(.)
PTmerged673	GRCm38::chr5:142456056-142463673-(+)	NOD_ShiLtJ_v1::chr5:161870039-161879295-(+)	C3H_HeJ_v1::chr5:146602558-146610172-(+)	129S1_SvImJ_v1::chr5:147685972-147693582-(+)	CAST_EiJ_v1::chr5:146052879-146060497-(+)
PTmerged674	GRCm38::chr5:142663035-142672785-(+)	NOD_ShiLtJ_v1::chr5:162100399-162110149-(+)	C3H_HeJ_v1::chr5:146822703-146832454-(+)	129S1_SvImJ_v1::chr5:147918983-147928733-(+)	CAST_EiJ_v1::chr5:146284834-146294606-(+)
PTmerged675	GRCm38::chr5:142864451-142874279-(-)	NOD_ShiLtJ_v1::chr5:162336217-162345845-(-)	C3H_HeJ_v1::chr5:147044136-147054552-(-)	129S1_SvImJ_v1::chr5:148162111-148171731-(-)	CAST_EiJ_v1::chr5:146518713-146530149-(-)
PTmerged676	GRCm38::chr5:143181943-143188590-(.)	NOD_ShiLtJ_v1::chr5:162671583-162676446-(.)	C3H_HeJ_v1::chr5:147375790-147382646-(.)	129S1_SvImJ_v1::chr5:148501264-148505895-(.)
PTmerged677	GRCm38::chr5:143312339-143326237-(-)	NOD_ShiLtJ_v1::chr5:162815938-162831387-(-)	C3H_HeJ_v1::chr5:147528094-147541909-(-)	129S1_SvImJ_v1::chr5:148633781-148647678-(-)	CAST_EiJ_v1::chr5:147022062-147040198-(-)
PTmerged678	GRCm38::chr5:143757101-143783803-(+)	NOD_ShiLtJ_v1::chr5:163297428-163324235-(+)	C3H_HeJ_v1::chr5:148000423-148024039-(+)	129S1_SvImJ_v1::chr5:149118605-149137906-(+)	CAST_EiJ_v1::chr5:147513034-147532879-(+)
PTmerged679	GRCm38::chr5:146733622-146737850-(.)	NOD_ShiLtJ_v1::chr5:166808267-166813458-(.)	C3H_HeJ_v1::chr5:151316062-151321218-(.)	129S1_SvImJ_v1::chr5:152345603-152351190-(.)	CAST_EiJ_v1::chr5:150867404-150874922-(.)
PTmerged680	GRCm38::chr5:148314723-148333988-(.)	NOD_ShiLtJ_v1::chr5:168585575-168606589-(.)	C3H_HeJ_v1::chr5:153011747-153024646-(.)	129S1_SvImJ_v1::chr5:154046937-154062495-(.)	CAST_EiJ_v1::chr5:152591098-152604896-(.)
PTmerged681	GRCm38::chr5:148326197-148333991-(-)	NOD_ShiLtJ_v1::chr5:168595432-168606592-(-)	C3H_HeJ_v1::chr5:153016738-153024649-(-)	129S1_SvImJ_v1::chr5:154051662-154062498-(-)	CAST_EiJ_v1::chr5:152597152-152604899-(-)
PTmerged682	GRCm38::chr5:149785317-149835890-(-)	NOD_ShiLtJ_v1::chr5:170246056-170300132-(-)	C3H_HeJ_v1::chr5:154594826-154651914-(-)	129S1_SvImJ_v1::chr5:155664001-155721151-(-)	CAST_EiJ_v1::chr5:154230928-154285267-(-)
PTmerged683	GRCm38::chr6:29905119-29914735-(+)	NOD_ShiLtJ_v1::chr6:32096243-32105788-(+)	C3H_HeJ_v1::chr6:27444400-27455123-(+)	129S1_SvImJ_v1::chr6:27743842-27753219-(+)	CAST_EiJ_v1::chr6:27243382-27254016-(+)
PTmerged684	GRCm38::chr6:30449509-30456025-(+)	NOD_ShiLtJ_v1::chr6:32693942-32700459-(+)	C3H_HeJ_v1::chr6:28016768-28023285-(+)	129S1_SvImJ_v1::chr6:28336526-28343043-(+)	CAST_EiJ_v1::chr6:27838141-27844661-(+)
PTmerged685	GRCm38::chr6:38502369-38512740-(+)	NOD_ShiLtJ_v1::chr6:41562463-41575388-(+)	C3H_HeJ_v1::chr6:36350799-36361453-(+)	129S1_SvImJ_v1::chr6:36821842-36833667-(+)	CAST_EiJ_v1::chr6:36238349-36248303-(+)
PTmerged686	GRCm38::chr6:38608166-38612968-(+)	NOD_ShiLtJ_v1::chr6:41712422-41719449-(+)	C3H_HeJ_v1::chr6:36459189-36464304-(+)	129S1_SvImJ_v1::chr6:36939048-36944233-(+)	CAST_EiJ_v1::chr6:36352257-36359088-(+)
PTmerged687	GRCm38::chr6:38687523-38698588-(-)	NOD_ShiLtJ_v1::chr6:41809886-41820938-(-)	C3H_HeJ_v1::chr6:36550322-36561632-(-)	129S1_SvImJ_v1::chr6:37023853-37036556-(-)	CAST_EiJ_v1::chr6:36443585-36454643-(-)
PTmerged688	GRCm38::chr6:39600254-39612940-(-)	NOD_ShiLtJ_v1::chr6:42789790-42802558-(-)	C3H_HeJ_v1::chr6:37521069-37533742-(-)	129S1_SvImJ_v1::chr6:38006250-38018935-(-)	CAST_EiJ_v1::chr6:37420894-37433596-(-)
PTmerged689	GRCm38::chr6:40400772-40408333-(-)	NOD_ShiLtJ_v1::chr6:43654795-43662355-(-)	C3H_HeJ_v1::chr6:38349664-38357216-(-)	129S1_SvImJ_v1::chr6:38856214-38863776-(-)	CAST_EiJ_v1::chr6:38274024-38281577-(-)
PTmerged690	GRCm38::chr6:47864477-47876305-(+)	NOD_ShiLtJ_v1::chr6:52686730-52698607-(+)	C3H_HeJ_v1::chr6:46190305-46202182-(+)	129S1_SvImJ_v1::chr6:46768864-46780685-(+)	CAST_EiJ_v1::chr6:45919083-45930972-(+)
PTmerged691	GRCm38::chr6:48565168-48575438-(+)	NOD_ShiLtJ_v1::chr6:53461783-53472019-(+)	C3H_HeJ_v1::chr6:46953642-46963875-(+)	129S1_SvImJ_v1::chr6:47515305-47525524-(+)	CAST_EiJ_v1::chr6:46675191-46687171-(+)
PTmerged692	GRCm38::chr6:54640734-54646951-(+)	NOD_ShiLtJ_v1::chr6:60010763-60018241-(+)	C3H_HeJ_v1::chr6:53272565-53279458-(+)	129S1_SvImJ_v1::chr6:53997697-54004180-(+)	CAST_EiJ_v1::chr6:53128716-53134927-(+)
PTmerged693	GRCm38::chr6:61444692-61457355-(.)	NOD_ShiLtJ_v1::chr6:68166177-68174373-(.)	C3H_HeJ_v1::chr6:60512204-60517711-(.)	129S1_SvImJ_v1::chr6:61208350-61213346-(.)	CAST_EiJ_v1::chr6:60591867-60597166-(.)
PTmerged694	GRCm38::chr6:72347311-72352026-(+)	NOD_ShiLtJ_v1::chr6:81246479-81253667-(+)	C3H_HeJ_v1::chr6:112105136-112110351-(-)	129S1_SvImJ_v1::chr6:72894804-72899526-(+)	CAST_EiJ_v1::chr6:71991997-71996726-(+)
PTmerged695	GRCm38::chr6:72606014-72614687-(-)	NOD_ShiLtJ_v1::chr6:81532961-81542385-(-)	C3H_HeJ_v1::chr6:111826583-111834833-(+)	129S1_SvImJ_v1::chr6:73176810-73186646-(-)	CAST_EiJ_v1::chr6:72275422-72283718-(-)
PTmerged696	GRCm38::chr6:72608002-72613829-(.)	NOD_ShiLtJ_v1::chr6:81536176-81541576-(.)	C3H_HeJ_v1::chr6:111827434-111832845-(.)	129S1_SvImJ_v1::chr6:73178798-73185788-(.)	CAST_EiJ_v1::chr6:72277410-72282810-(.)
PTmerged697	GRCm38::chr6:81892467-81914856-(-)	NOD_ShiLtJ_v1::chr6:92807098-92830654-(-)	C3H_HeJ_v1::chr6:102376443-102395639-(+)	129S1_SvImJ_v1::chr6:82861413-82883430-(-)	CAST_EiJ_v1::chr6:81952223-81972163-(-)
PTmerged698	GRCm38::chr6:83335998-83347024-(+)	NOD_ShiLtJ_v1::chr6:94366848-94381171-(+)	C3H_HeJ_v1::chr6:100897642-100914336-(-)	129S1_SvImJ_v1::chr6:84341498-84352908-(+)	CAST_EiJ_v1::chr6:83497219-83506785-(+)
PTmerged699	GRCm38::chr6:83340176-83347024-(.)	NOD_ShiLtJ_v1::chr6:94372057-94381171-(.)	C3H_HeJ_v1::chr6:100897642-100910158-(.)	129S1_SvImJ_v1::chr6:84345676-84352908-(.)	CAST_EiJ_v1::chr6:83501344-83506785-(.)
PTmerged700	GRCm38::chr6:83360839-83370610-(-)	NOD_ShiLtJ_v1::chr6:94399404-94409571-(-)	C3H_HeJ_v1::chr6:100871947-100881720-(+)	129S1_SvImJ_v1::chr6:84366722-84376495-(-)	CAST_EiJ_v1::chr6:83522238-83532014-(-)
PTmerged701	GRCm38::chr6:83581079-83593115-(+)	NOD_ShiLtJ_v1::chr6:94627144-94641852-(+)	C3H_HeJ_v1::chr6:100648041-100657276-(-)	129S1_SvImJ_v1::chr6:84588845-84602883-(+)	CAST_EiJ_v1::chr6:83752835-83763059-(+)
PTmerged702	GRCm38::chr6:83714155-83719461-(+)	NOD_ShiLtJ_v1::chr6:94777161-94782460-(+)	C3H_HeJ_v1::chr6:100522426-100527711-(-)	129S1_SvImJ_v1::chr6:84739880-84746491-(+)	CAST_EiJ_v1::chr6:83899924-83905270-(+)
PTmerged703	GRCm38::chr6:83767869-83774476-(-)	NOD_ShiLtJ_v1::chr6:94831783-94838388-(-)	C3H_HeJ_v1::chr6:100468278-100474876-(+)	129S1_SvImJ_v1::chr6:84802139-84808745-(-)	CAST_EiJ_v1::chr6:83959815-83966397-(-)
PTmerged704	GRCm38::chr6:83790741-83797259-(.)	NOD_ShiLtJ_v1::chr6:94854551-94861189-(.)	C3H_HeJ_v1::chr6:100445507-100452026-(.)	129S1_SvImJ_v1::chr6:84826718-84833171-(.)	CAST_EiJ_v1::chr6:83984531-83991054-(.)
PTmerged705	GRCm38::chr6:83804118-83812180-(-)	NOD_ShiLtJ_v1::chr6:94868059-94876555-(-)	C3H_HeJ_v1::chr6:100429851-100438645-(+)	129S1_SvImJ_v1::chr6:84840031-84848026-(-)	CAST_EiJ_v1::chr6:83997945-84005853-(-)
PTmerged706	GRCm38::chr6:85104738-85126252-(-)	NOD_ShiLtJ_v1::chr6:96294857-96328480-(-)	C3H_HeJ_v1::chr6:99071495-99100755-(+)	129S1_SvImJ_v1::chr6:86222013-86247469-(-)	CAST_EiJ_v1::chr6:85367491-85391450-(-)
PTmerged707	GRCm38::chr6:85466006-85475957-(.)	NOD_ShiLtJ_v1::chr6:96710875-96720827-(.)	C3H_HeJ_v1::chr6:98687749-98697701-(.)	129S1_SvImJ_v1::chr6:86633824-86643776-(.)	CAST_EiJ_v1::chr6:85762793-85772744-(.)
PTmerged708	GRCm38::chr6:85466651-85481598-(-)	NOD_ShiLtJ_v1::chr6:96711520-96727576-(-)	C3H_HeJ_v1::chr6:98681265-98697056-(+)	129S1_SvImJ_v1::chr6:86634469-86649300-(-)	CAST_EiJ_v1::chr6:85763438-85778313-(-)
PTmerged709	GRCm38::chr6:85512049-85519142-(+)	NOD_ShiLtJ_v1::chr6:96765686-96772789-(+)	C3H_HeJ_v1::chr6:98640120-98647220-(-)	129S1_SvImJ_v1::chr6:86683128-86690223-(+)	CAST_EiJ_v1::chr6:85816294-85823508-(+)
PTmerged710	GRCm38::chr6:85938785-85950071-(-)	NOD_ShiLtJ_v1::chr6:97231604-97244268-(-)	C3H_HeJ_v1::chr6:98197525-98208820-(+)	129S1_SvImJ_v1::chr6:87183122-87195981-(-)	CAST_EiJ_v1::chr6:86302493-86315842-(-)
PTmerged711	GRCm38::chr6:85941004-85949656-(.)	NOD_ShiLtJ_v1::chr6:97233801-97243853-(.)	C3H_HeJ_v1::chr6:98197940-98206736-(.)	129S1_SvImJ_v1::chr6:87185275-87195566-(.)	CAST_EiJ_v1::chr6:86305459-86315427-(.)
PTmerged712	GRCm38::chr6:85979030-86004529-(-)	NOD_ShiLtJ_v1::chr6:97280415-97308290-(-)	C3H_HeJ_v1::chr6:98137357-98166374-(+)	129S1_SvImJ_v1::chr6:87226877-87255719-(-)	CAST_EiJ_v1::chr6:86347355-86377916-(-)
PTmerged713	GRCm38::chr6:86995804-87004491-(+)	NOD_ShiLtJ_v1::chr6:98376035-98384729-(+)	C3H_HeJ_v1::chr6:97093358-97102052-(-)	129S1_SvImJ_v1::chr6:88329896-88339017-(+)	CAST_EiJ_v1::chr6:87439038-87447760-(+)
PTmerged714	GRCm38::chr6:87029746-87045642-(-)	NOD_ShiLtJ_v1::chr6:98413009-98430916-(-)	C3H_HeJ_v1::chr6:97050493-97068070-(+)	129S1_SvImJ_v1::chr6:88366662-88383481-(-)	CAST_EiJ_v1::chr6:87474820-87492098-(-)
PTmerged715	GRCm38::chr6:87785341-87795286-(-)	NOD_ShiLtJ_v1::chr6:99222208-99232075-(-)	C3H_HeJ_v1::chr6:96273438-96283372-(+)	129S1_SvImJ_v1::chr6:89150182-89160118-(-)	CAST_EiJ_v1::chr6:88269137-88278863-(-)
PTmerged716	GRCm38::chr6:87786238-87794796-(.)	NOD_ShiLtJ_v1::chr6:99223105-99231559-(.)	C3H_HeJ_v1::chr6:96273918-96282475-(.)	129S1_SvImJ_v1::chr6:89151079-89159638-(.)	CAST_EiJ_v1::chr6:88269947-88278405-(.)
PTmerged717	GRCm38::chr6:87941014-88003419-(-)	NOD_ShiLtJ_v1::chr6:99382514-99448599-(-)	C3H_HeJ_v1::chr6:96050671-96118566-(+)	129S1_SvImJ_v1::chr6:89316836-89384167-(-)	CAST_EiJ_v1::chr6:88430831-88486187-(-)
PTmerged718	GRCm38::chr6:88823189-88828346-(+)	NOD_ShiLtJ_v1::chr6:100303515-100308669-(+)	C3H_HeJ_v1::chr6:95191697-95196846-(-)	129S1_SvImJ_v1::chr6:90237101-90242256-(+)	CAST_EiJ_v1::chr6:89364621-89369774-(+)
PTmerged719	GRCm38::chr6:92164022-92175823-(+)	NOD_ShiLtJ_v1::chr6:103829280-103843806-(+)	C3H_HeJ_v1::chr6:91696310-91709516-(-)	129S1_SvImJ_v1::chr6:93789649-93808346-(+)	CAST_EiJ_v1::chr6:92850092-92865707-(+)
PTmerged720	GRCm38::chr6:92185160-92191337-(-)	NOD_ShiLtJ_v1::chr6:103853135-103859322-(-)	C3H_HeJ_v1::chr6:91680797-91686975-(+)	129S1_SvImJ_v1::chr6:93817677-93823855-(-)	CAST_EiJ_v1::chr6:92875004-92882528-(-)
PTmerged721	GRCm38::chr6:95129527-95145431-(+)	NOD_ShiLtJ_v1::chr6:107078194-107089836-(+)	C3H_HeJ_v1::chr6:88594278-88611307-(-)	129S1_SvImJ_v1::chr6:96926946-96941984-(+)	CAST_EiJ_v1::chr6:96007987-96026216-(+)
PTmerged722	GRCm38::chr6:100228311-100234115-(-)	NOD_ShiLtJ_v1::chr6:112593364-112601390-(-)	C3H_HeJ_v1::chr6:83387375-83393774-(+)	129S1_SvImJ_v1::chr6:102231872-102243420-(-)	CAST_EiJ_v1::chr6:101259430-101269218-(-)
PTmerged723	GRCm38::chr6:112614644-112621559-(-)	NOD_ShiLtJ_v1::chr6:127045070-127052229-(-)	C3H_HeJ_v1::chr6:70634179-70641173-(+)	129S1_SvImJ_v1::chr6:115072464-115080483-(-)
PTmerged724	GRCm38::chr6:113626379-113631983-(+)	NOD_ShiLtJ_v1::chr6:128120746-128126347-(+)	C3H_HeJ_v1::chr6:69588350-69593952-(-)	129S1_SvImJ_v1::chr6:116164002-116171268-(+)	CAST_EiJ_v1::chr6:115160196-115166148-(+)
PTmerged725	GRCm38::chr6:113714011-113720008-(+)	NOD_ShiLtJ_v1::chr6:128214007-128219975-(+)	C3H_HeJ_v1::chr6:69490101-69496061-(-)	129S1_SvImJ_v1::chr6:116260310-116266306-(+)	CAST_EiJ_v1::chr6:115259419-115265375-(+)
PTmerged726	GRCm38::chr6:115801317-115822804-(.)	NOD_ShiLtJ_v1::chr6:130411120-130432558-(.)	C3H_HeJ_v1::chr6:67319629-67340606-(.)	129S1_SvImJ_v1::chr6:118448097-118472711-(.)	CAST_EiJ_v1::chr6:117329465-117353230-(.)
PTmerged727	GRCm38::chr6:115814043-115822003-(+)	NOD_ShiLtJ_v1::chr6:130423839-130431757-(+)	C3H_HeJ_v1::chr6:67320430-67328367-(-)	129S1_SvImJ_v1::chr6:118463992-118471910-(+)	CAST_EiJ_v1::chr6:117344512-117352429-(+)
PTmerged728	GRCm38::chr6:119568408-119576206-(-)	NOD_ShiLtJ_v1::chr6:134483572-134491360-(-)	C3H_HeJ_v1::chr6:63442342-63450130-(+)	129S1_SvImJ_v1::chr6:122388781-122396569-(-)	CAST_EiJ_v1::chr6:121298052-121305819-(-)
PTmerged729	GRCm38::chr6:120883984-120895830-(+)	NOD_ShiLtJ_v1::chr6:135986349-135998172-(+)	C3H_HeJ_v1::chr6:122279105-122290930-(+)	129S1_SvImJ_v1::chr6:123802328-123814154-(+)	CAST_EiJ_v1::chr6:122707693-122719484-(+)
PTmerged730	GRCm38::chr6:120885484-120895685-(.)	NOD_ShiLtJ_v1::chr6:135987841-135998027-(.)	C3H_HeJ_v1::chr6:122280599-122290785-(.)	129S1_SvImJ_v1::chr6:123803823-123814009-(.)	CAST_EiJ_v1::chr6:122709142-122719339-(.)
PTmerged731	GRCm38::chr6:122486746-122491283-(+)	NOD_ShiLtJ_v1::chr6:137866657-137873887-(+)	C3H_HeJ_v1::chr6:124111107-124115663-(+)	129S1_SvImJ_v1::chr6:125574675-125580447-(+)	CAST_EiJ_v1::chr6:124377585-124382746-(+)
PTmerged732	GRCm38::chr6:122496760-122506601-(+)	NOD_ShiLtJ_v1::chr6:137879353-137889203-(+)	C3H_HeJ_v1::chr6:124121129-124131001-(+)	129S1_SvImJ_v1::chr6:125585913-125598045-(+)	CAST_EiJ_v1::chr6:124388196-124397993-(+)
PTmerged733	GRCm38::chr6:124818452-124824736-(+)	NOD_ShiLtJ_v1::chr6:140599539-140605824-(+)	C3H_HeJ_v1::chr6:126717055-126723340-(+)	129S1_SvImJ_v1::chr6:128125238-128131523-(+)	CAST_EiJ_v1::chr6:126920840-126927125-(+)
PTmerged734	GRCm38::chr6:124955718-124964346-(-)	NOD_ShiLtJ_v1::chr6:140740493-140749113-(-)	C3H_HeJ_v1::chr6:126871352-126880020-(-)	129S1_SvImJ_v1::chr6:128274400-128283019-(-)	CAST_EiJ_v1::chr6:127077627-127086848-(-)
PTmerged735	GRCm38::chr6:127125786-127131189-(-)	NOD_ShiLtJ_v1::chr6:143120612-143126065-(-)	C3H_HeJ_v1::chr6:129166432-129171831-(-)	129S1_SvImJ_v1::chr6:130607409-130612813-(-)	CAST_EiJ_v1::chr6:129367199-129372531-(-)
PTmerged736	GRCm38::chr6:127770717-127854115-(.)	NOD_ShiLtJ_v1::chr6:143817300-143905722-(.)	C3H_HeJ_v1::chr6:129845661-129930341-(.)	129S1_SvImJ_v1::chr6:131307235-131399022-(.)	CAST_EiJ_v1::chr6:130073163-130163264-(.)
PTmerged737	GRCm38::chr6:128165551-128207767-(-)	NOD_ShiLtJ_v1::chr6:144254947-144302685-(-)	C3H_HeJ_v1::chr6:130257015-130299748-(-)	129S1_SvImJ_v1::chr6:131739714-131788945-(-)	CAST_EiJ_v1::chr6:130508113-130573273-(-)
PTmerged738	GRCm38::chr6:128438400-128453991-(+)	NOD_ShiLtJ_v1::chr6:144547344-144563203-(+)	C3H_HeJ_v1::chr6:130541807-130556962-(+)	129S1_SvImJ_v1::chr6:132051497-132067861-(+)	CAST_EiJ_v1::chr6:130836369-130852355-(+)
PTmerged739	GRCm38::chr6:134446568-134450953-(-)	NOD_ShiLtJ_v1::chr6:151847324-151853119-(-)	C3H_HeJ_v1::chr6:137363496-137368100-(-)	129S1_SvImJ_v1::chr6:138703645-138708031-(-)	CAST_EiJ_v1::chr6:136750636-136755024-(-)
PTmerged740	GRCm38::chr6:136603956-136613940-(+)	NOD_ShiLtJ_v1::chr6:154180246-154190266-(+)	C3H_HeJ_v1::chr6:139615985-139625914-(+)	129S1_SvImJ_v1::chr6:141036124-141046048-(+)	CAST_EiJ_v1::chr6:139107542-139117492-(+)
PTmerged741	GRCm38::chr6:140592019-140599232-(+)	NOD_ShiLtJ_v1::chr6:158831510-158840929-(+)	C3H_HeJ_v1::chr6:143802265-143809896-(+)	129S1_SvImJ_v1::chr6:145319341-145327220-(+)	CAST_EiJ_v1::chr6:143353783-143361677-(+)
PTmerged742	GRCm38::chr6:148647998-148659755-(-)	NOD_ShiLtJ_v1::chr6:167510699-167526058-(-)	C3H_HeJ_v1::chr6:152081710-152093326-(-)	129S1_SvImJ_v1::chr6:153744942-153756830-(-)	CAST_EiJ_v1::chr6:151760339-151773799-(-)
PTmerged743	GRCm38::chr7:6582194-6656010-(-)	NOD_ShiLtJ_v1::chr7:4011921-4087327-(-)	C3H_HeJ_v1::chr7:3649422-3728896-(-)	129S1_SvImJ_v1::chr7:3677725-3748163-(-)	CAST_EiJ_v1::chr7:3550449-3613473-(-)
PTmerged744	GRCm38::chr7:6607808-6656010-(.)	NOD_ShiLtJ_v1::chr7:4031630-4087327-(.)	C3H_HeJ_v1::chr7:3675653-3728896-(.)	129S1_SvImJ_v1::chr7:3701837-3748163-(.)	CAST_EiJ_v1::chr7:3568646-3613473-(.)
PTmerged745	GRCm38::chr7:16561491-16565314-(-)	NOD_ShiLtJ_v1::chr7:15447517-15451341-(-)	C3H_HeJ_v1::chr7:14545604-14549428-(-)	129S1_SvImJ_v1::chr7:14283847-14287671-(-)	CAST_EiJ_v1::chr7:11304238-11308062-(-)
PTmerged746	GRCm38::chr7:24217791-24228967-(-)	NOD_ShiLtJ_v1::chr7:23923891-23931975-(-)	C3H_HeJ_v1::chr7:22913283-22921367-(-)	129S1_SvImJ_v1::chr7:22495886-22503970-(-)	CAST_EiJ_v1::chr7:16366384-16379821-(-)
PTmerged747	GRCm38::chr7:24533016-24540792-(+)	NOD_ShiLtJ_v1::chr7:24267921-24275506-(+)	C3H_HeJ_v1::chr7:23256972-23265529-(+)	129S1_SvImJ_v1::chr7:22861159-22868936-(+)	CAST_EiJ_v1::chr7:16732170-16739621-(+)
PTmerged748	GRCm38::chr7:25619390-25628225-(+)	NOD_ShiLtJ_v1::chr7:25541790-25550625-(+)	C3H_HeJ_v1::chr7:24509233-24518069-(+)	129S1_SvImJ_v1::chr7:24119848-24128684-(+)	CAST_EiJ_v1::chr7:17919964-17928804-(+)
PTmerged749	GRCm38::chr7:27675055-27687904-(+)		C3H_HeJ_v1::chr7:26774013-26786738-(+)		CAST_EiJ_v1::chr7:20104129-20118316-(+)
PTmerged750	GRCm38::chr7:28187994-28200511-(+)	NOD_ShiLtJ_v1::chr7:28583312-28595825-(+)	C3H_HeJ_v1::chr7:27359764-27372254-(+)	129S1_SvImJ_v1::chr7:26957066-26969912-(+)	CAST_EiJ_v1::chr7:20652065-20667856-(+)
PTmerged751	GRCm38::chr7:28188775-28197788-(.)	NOD_ShiLtJ_v1::chr7:28584077-28593102-(.)	C3H_HeJ_v1::chr7:27360526-27369531-(.)	129S1_SvImJ_v1::chr7:26958129-26967189-(.)	CAST_EiJ_v1::chr7:20653842-20665138-(.)
PTmerged752	GRCm38::chr7:30130078-30134307-(+)	NOD_ShiLtJ_v1::chr7:30760171-30764418-(+)	C3H_HeJ_v1::chr7:29503503-29507732-(+)	129S1_SvImJ_v1::chr7:29101997-29106238-(+)	CAST_EiJ_v1::chr7:22746585-22750775-(+)
PTmerged753	GRCm38::chr7:30133341-30134307-(.)	NOD_ShiLtJ_v1::chr7:30763452-30764418-(.)	C3H_HeJ_v1::chr7:29506766-29507732-(.)	129S1_SvImJ_v1::chr7:29105272-29106238-(.)	CAST_EiJ_v1::chr7:22749809-22750775-(.)
PTmerged754	GRCm38::chr7:35045852-35053483-(-)	NOD_ShiLtJ_v1::chr7:36254243-36261926-(-)	C3H_HeJ_v1::chr7:35189139-35196769-(-)	129S1_SvImJ_v1::chr7:34394631-34402267-(-)	CAST_EiJ_v1::chr7:26326262-26333878-(-)
PTmerged755	GRCm38::chr7:38446033-38454850-(+)
PTmerged756	GRCm38::chr7:41120911-41124791-(-)	NOD_ShiLtJ_v1::chr7:42758864-42759411-(-)	C3H_HeJ_v1::chr7:41622865-41632513-(-)	129S1_SvImJ_v1::chr7:40784338-40794403-(-)	CAST_EiJ_v1::chr7:32814842-32824538-(-)
PTmerged757	GRCm38::chr7:41151081-41178539-(-)	NOD_ShiLtJ_v1::chr7:42797955-42830134-(-)	C3H_HeJ_v1::chr7:41779870-41808502-(-)	129S1_SvImJ_v1::chr7:40822397-40851085-(-)	CAST_EiJ_v1::chr7:32855828-32892894-(-)
PTmerged758	GRCm38::chr7:41276063-41295925-(-)	NOD_ShiLtJ_v1::chr7:43085788-43130582-(-)	C3H_HeJ_v1::chr7:41914475-41943955-(-)	129S1_SvImJ_v1::chr7:40959503-40978738-(-)	CAST_EiJ_v1::chr7:33002797-33022918-(-)
PTmerged759	GRCm38::chr7:43189494-43202016-(+)
PTmerged760	GRCm38::chr7:45779056-45784013-(-)	NOD_ShiLtJ_v1::chr7:48641900-48649485-(-)	C3H_HeJ_v1::chr7:46927632-46932555-(-)	129S1_SvImJ_v1::chr7:46097154-46103399-(-)	CAST_EiJ_v1::chr7:38368650-38375246-(-)
PTmerged761	GRCm38::chr7:45832026-45842314-(+)	NOD_ShiLtJ_v1::chr7:48711905-48726475-(+)	C3H_HeJ_v1::chr7:46985619-46995936-(+)	129S1_SvImJ_v1::chr7:46153929-46164327-(+)	CAST_EiJ_v1::chr7:38429305-38439680-(+)
PTmerged762	GRCm38::chr7:52885256-52922199-(+)	NOD_ShiLtJ_v1::chr7:57229272-57269174-(+)		129S1_SvImJ_v1::chr7:53663802-53699576-(+)	CAST_EiJ_v1::chr7:45781035-45820997-(+)
PTmerged763	GRCm38::chr7:69870739-69959943-(.)	NOD_ShiLtJ_v1::chr7:76850082-76943064-(.)	C3H_HeJ_v1::chr7:71940177-72028377-(.)	129S1_SvImJ_v1::chr7:71271525-71361027-(.)	CAST_EiJ_v1::chr7:62682113-62774202-(.)
PTmerged764	GRCm38::chr7:69884535-69891424-(-)	NOD_ShiLtJ_v1::chr7:76865024-76871914-(-)	C3H_HeJ_v1::chr7:71952333-71959223-(-)	129S1_SvImJ_v1::chr7:71286314-71293204-(-)	CAST_EiJ_v1::chr7:62695070-62701985-(-)
PTmerged765	GRCm38::chr7:69925155-69938614-(+)	NOD_ShiLtJ_v1::chr7:76907592-76921695-(+)	C3H_HeJ_v1::chr7:71992927-72006382-(+)	129S1_SvImJ_v1::chr7:71326218-71339673-(+)	CAST_EiJ_v1::chr7:62736998-62752939-(+)
PTmerged766	GRCm38::chr7:73092928-73165265-(+)	NOD_ShiLtJ_v1::chr7:80434400-80516364-(+)	C3H_HeJ_v1::chr7:75257004-75328193-(+)	129S1_SvImJ_v1::chr7:74629078-74708027-(+)	CAST_EiJ_v1::chr7:66075221-66149802-(+)
PTmerged767	GRCm38::chr7:73093062-73165705-(.)	NOD_ShiLtJ_v1::chr7:80434534-80516804-(.)	C3H_HeJ_v1::chr7:75257138-75328633-(.)	129S1_SvImJ_v1::chr7:74629212-74708467-(.)	CAST_EiJ_v1::chr7:66075355-66150242-(.)
PTmerged768	GRCm38::chr7:73623821-73629713-(+)	NOD_ShiLtJ_v1::chr7:80991132-80997020-(+)	C3H_HeJ_v1::chr7:75810638-75816543-(+)	129S1_SvImJ_v1::chr7:75194861-75200754-(+)	CAST_EiJ_v1::chr7:66630763-66636642-(+)
PTmerged769	GRCm38::chr7:73745380-73853974-(.)	NOD_ShiLtJ_v1::chr7:81143083-81253219-(.)	C3H_HeJ_v1::chr7:75937389-76048588-(.)	129S1_SvImJ_v1::chr7:75324210-75439755-(.)	CAST_EiJ_v1::chr7:66764111-66886637-(.)
PTmerged770	GRCm38::chr7:73746390-73755971-(-)	NOD_ShiLtJ_v1::chr7:81144121-81153701-(-)	C3H_HeJ_v1::chr7:75938412-75947992-(-)	129S1_SvImJ_v1::chr7:75327588-75337168-(-)	CAST_EiJ_v1::chr7:66765122-66774685-(-)
PTmerged771	GRCm38::chr7:73759043-73765120-(-)	NOD_ShiLtJ_v1::chr7:81156772-81162898-(-)	C3H_HeJ_v1::chr7:75951063-75957084-(-)	129S1_SvImJ_v1::chr7:75340239-75347070-(-)	CAST_EiJ_v1::chr7:66778782-66786541-(-)
PTmerged772	GRCm38::chr7:73832295-73842085-(+)	NOD_ShiLtJ_v1::chr7:81230466-81240264-(+)	C3H_HeJ_v1::chr7:76023884-76033682-(+)	129S1_SvImJ_v1::chr7:75418020-75427818-(+)	CAST_EiJ_v1::chr7:66865127-66874919-(+)
PTmerged773	GRCm38::chr7:73864804-73869612-(+)	NOD_ShiLtJ_v1::chr7:81266058-81270867-(+)	C3H_HeJ_v1::chr7:76059401-76064210-(+)	129S1_SvImJ_v1::chr7:75451039-75455848-(+)	CAST_EiJ_v1::chr7:66899319-66904128-(+)
PTmerged774	GRCm38::chr7:75747678-75755195-(+)	NOD_ShiLtJ_v1::chr7:83289282-83296807-(+)	C3H_HeJ_v1::chr7:77967076-77974605-(+)	129S1_SvImJ_v1::chr7:77415681-77423215-(+)	CAST_EiJ_v1::chr7:68859997-68867507-(+)
PTmerged775	GRCm38::chr7:75765753-75785008-(-)	NOD_ShiLtJ_v1::chr7:83314640-83337277-(-)	C3H_HeJ_v1::chr7:77984205-78009168-(-)	129S1_SvImJ_v1::chr7:77439637-77461923-(-)	CAST_EiJ_v1::chr7:68890947-68911817-(-)
PTmerged776	GRCm38::chr7:79358085-79367047-(+)	NOD_ShiLtJ_v1::chr7:87451915-87460871-(+)	C3H_HeJ_v1::chr7:81727831-81736786-(+)	129S1_SvImJ_v1::chr7:81230466-81239415-(+)	CAST_EiJ_v1::chr7:72593294-72602242-(+)
PTmerged777	GRCm38::chr7:79359970-79367047-(.)	NOD_ShiLtJ_v1::chr7:87453799-87460871-(.)	C3H_HeJ_v1::chr7:81729713-81736786-(.)	129S1_SvImJ_v1::chr7:81232348-81239415-(.)	CAST_EiJ_v1::chr7:72595177-72602242-(.)
PTmerged778	GRCm38::chr7:79874388-79883031-(-)	NOD_ShiLtJ_v1::chr7:88001145-88009788-(-)	C3H_HeJ_v1::chr7:82270588-82279232-(-)	129S1_SvImJ_v1::chr7:81788924-81797564-(-)	CAST_EiJ_v1::chr7:73145080-73152988-(-)
PTmerged779	GRCm38::chr7:81208035-81215025-(-)	NOD_ShiLtJ_v1::chr7:89489459-89497707-(-)	C3H_HeJ_v1::chr7:83700540-83707526-(-)	129S1_SvImJ_v1::chr7:83246708-83254989-(-)	CAST_EiJ_v1::chr7:74618885-74627961-(-)
PTmerged780	GRCm38::chr7:81604329-81611344-(-)	NOD_ShiLtJ_v1::chr7:89916674-89923777-(-)	C3H_HeJ_v1::chr7:84117527-84124540-(-)	129S1_SvImJ_v1::chr7:83675046-83682061-(-)	CAST_EiJ_v1::chr7:75050004-75056996-(-)
PTmerged781	GRCm38::chr7:81885567-81895043-(-)	NOD_ShiLtJ_v1::chr7:90225033-90234033-(-)	C3H_HeJ_v1::chr7:84415925-84424925-(-)	129S1_SvImJ_v1::chr7:83979012-83988012-(-)	CAST_EiJ_v1::chr7:75356577-75366046-(-)
PTmerged782	GRCm38::chr7:82165417-82176002-(.)	NOD_ShiLtJ_v1::chr7:90516647-90525727-(.)	C3H_HeJ_v1::chr7:84693239-84699775-(.)	129S1_SvImJ_v1::chr7:84261436-84278297-(.)	CAST_EiJ_v1::chr7:75644774-75653195-(.)
PTmerged783	GRCm38::chr7:82170034-82177067-(-)	NOD_ShiLtJ_v1::chr7:90518866-90526792-(-)	C3H_HeJ_v1::chr7:84694789-84700840-(-)	129S1_SvImJ_v1::chr7:84266925-84279362-(-)	CAST_EiJ_v1::chr7:75646520-75654279-(-)
PTmerged786	GRCm38::chr7:97722288-97728200-(.)	NOD_ShiLtJ_v1::chr7:109399496-109410356-(.)	C3H_HeJ_v1::chr7:100628707-100634628-(.)	129S1_SvImJ_v1::chr7:100430370-100436300-(.)	CAST_EiJ_v1::chr7:92150953-92156881-(.)
PTmerged787	GRCm38::chr7:99917175-99928848-(-)	NOD_ShiLtJ_v1::chr7:111771276-111782959-(-)	C3H_HeJ_v1::chr7:102936225-102947854-(-)	129S1_SvImJ_v1::chr7:102753346-102766831-(-)	CAST_EiJ_v1::chr7:94466385-94478046-(-)
PTmerged788	GRCm38::chr7:100835349-100843018-(+)	NOD_ShiLtJ_v1::chr7:112775746-112783297-(+)	C3H_HeJ_v1::chr7:103923569-103931875-(+)	129S1_SvImJ_v1::chr7:103754564-103762024-(+)	CAST_EiJ_v1::chr7:95478360-95485914-(+)
PTmerged789	GRCm38::chr7:109027816-109035425-(+)	NOD_ShiLtJ_v1::chr7:122623939-122631545-(+)	C3H_HeJ_v1::chr7:112438206-112446196-(+)	129S1_SvImJ_v1::chr7:112431220-112438829-(+)	CAST_EiJ_v1::chr7:103966740-103974352-(+)
PTmerged790	GRCm38::chr7:109029037-109037004-(.)	NOD_ShiLtJ_v1::chr7:122625159-122633147-(.)	C3H_HeJ_v1::chr7:112439807-112447775-(.)	129S1_SvImJ_v1::chr7:112432440-112440408-(.)	CAST_EiJ_v1::chr7:103967967-103975959-(.)
PTmerged791	GRCm38::chr7:116328503-116336882-(-)	NOD_ShiLtJ_v1::chr7:130628938-130638870-(-)	C3H_HeJ_v1::chr7:119952633-119961896-(-)	129S1_SvImJ_v1::chr7:120067737-120074586-(-)	CAST_EiJ_v1::chr7:111640633-111648913-(-)
PTmerged792	GRCm38::chr7:118841273-118846061-(-)	NOD_ShiLtJ_v1::chr7:133349376-133354165-(-)	C3H_HeJ_v1::chr7:122542431-122547206-(-)	129S1_SvImJ_v1::chr7:122721817-122726592-(-)	CAST_EiJ_v1::chr7:114308659-114313440-(-)
PTmerged793	GRCm38::chr7:119852078-119858047-(-)	NOD_ShiLtJ_v1::chr7:134443015-134448985-(-)	C3H_HeJ_v1::chr7:123600358-123606329-(-)	129S1_SvImJ_v1::chr7:123787337-123793307-(-)	CAST_EiJ_v1::chr7:115353000-115358968-(-)
PTmerged794	GRCm38::chr7:121557039-121564954-(-)	NOD_ShiLtJ_v1::chr7:136351981-136359897-(-)	C3H_HeJ_v1::chr7:125372832-125380748-(-)	129S1_SvImJ_v1::chr7:125596339-125604255-(-)	CAST_EiJ_v1::chr7:117155720-117163660-(-)
PTmerged795	GRCm38::chr7:121641500-121649356-(-)	NOD_ShiLtJ_v1::chr7:136441437-136449294-(-)	C3H_HeJ_v1::chr7:125461280-125469137-(-)	129S1_SvImJ_v1::chr7:125681896-125689753-(-)	CAST_EiJ_v1::chr7:117236176-117244021-(-)
PTmerged796	GRCm38::chr7:122076033-122086004-(+)	NOD_ShiLtJ_v1::chr7:136897661-136908339-(+)	C3H_HeJ_v1::chr7:125922631-125932792-(+)	129S1_SvImJ_v1::chr7:126139989-126149722-(+)	CAST_EiJ_v1::chr7:117699425-117709162-(+)
PTmerged797	GRCm38::chr7:125319733-125338917-(-)	NOD_ShiLtJ_v1::chr7:140368085-140387293-(-)	C3H_HeJ_v1::chr7:129242949-129261991-(-)	129S1_SvImJ_v1::chr7:129525273-129544514-(-)	CAST_EiJ_v1::chr7:121032748-121051880-(-)
PTmerged798	GRCm38::chr7:125340659-125369453-(.)	NOD_ShiLtJ_v1::chr7:140389040-140419868-(.)	C3H_HeJ_v1::chr7:129263730-129292132-(.)	129S1_SvImJ_v1::chr7:129546247-129576021-(.)	CAST_EiJ_v1::chr7:121054613-121079100-(.)
PTmerged799	GRCm38::chr7:127021001-127026622-(-)	NOD_ShiLtJ_v1::chr7:142193311-142198932-(-)	C3H_HeJ_v1::chr7:131026744-131032365-(-)	129S1_SvImJ_v1::chr7:131335192-131340854-(-)	CAST_EiJ_v1::chr7:122816306-122822160-(-)
PTmerged800	GRCm38::chr7:127421717-127426609-(+)	NOD_ShiLtJ_v1::chr7:142650999-142655893-(+)	C3H_HeJ_v1::chr7:131468933-131473826-(+)	129S1_SvImJ_v1::chr7:131769963-131774855-(+)	CAST_EiJ_v1::chr7:123265683-123270576-(+)
PTmerged801	GRCm38::chr7:127659871-127667045-(-)	NOD_ShiLtJ_v1::chr7:142902355-142909542-(-)	C3H_HeJ_v1::chr7:131725257-131732416-(-)	129S1_SvImJ_v1::chr7:132020975-132028314-(-)	CAST_EiJ_v1::chr7:123515997-123523186-(-)
PTmerged802	GRCm38::chr7:127875830-127885676-(+)	NOD_ShiLtJ_v1::chr7:143147708-143157565-(+)	C3H_HeJ_v1::chr7:131951144-131962120-(+)	129S1_SvImJ_v1::chr7:132259031-132268878-(+)	CAST_EiJ_v1::chr7:123745107-123754967-(+)
PTmerged803	GRCm38::chr7:132708023-132718642-(-)	NOD_ShiLtJ_v1::chr7:148403036-148413441-(-)	C3H_HeJ_v1::chr7:137026470-137039522-(-)	129S1_SvImJ_v1::chr7:137408866-137423186-(-)	CAST_EiJ_v1::chr7:128939529-128949957-(-)
PTmerged804	GRCm38::chr7:135243653-135256270-(-)	NOD_ShiLtJ_v1::chr7:151130071-151144050-(-)	C3H_HeJ_v1::chr7:139684696-139697756-(-)	129S1_SvImJ_v1::chr7:140082069-140097201-(-)	CAST_EiJ_v1::chr7:131788557-131804905-(-)
PTmerged805	GRCm38::chr7:135694581-135699926-(-)	NOD_ShiLtJ_v1::chr7:151614395-151620948-(-)	C3H_HeJ_v1::chr7:140156539-140161885-(-)	129S1_SvImJ_v1::chr7:140558223-140565171-(-)	CAST_EiJ_v1::chr7:132275035-132280086-(-)
PTmerged806	GRCm38::chr7:141878889-141884726-(-)	NOD_ShiLtJ_v1::chr7:158233858-158239696-(-)	C3H_HeJ_v1::chr7:146562601-146568442-(-)	129S1_SvImJ_v1::chr7:147070773-147076611-(-)	CAST_EiJ_v1::chr7:138885453-138891287-(-)
PTmerged807	GRCm38::chr8:4228328-4240154-(-)	NOD_ShiLtJ_v1::chr8:1259968-1279315-(-)	C3H_HeJ_v1::chr8:1207478-1219904-(-)	129S1_SvImJ_v1::chr8:1214010-1225568-(-)	CAST_EiJ_v1::chr8:1092047-1103705-(-)
PTmerged808	GRCm38::chr8:4283722-4291300-(-)	NOD_ShiLtJ_v1::chr8:1328726-1336317-(-)	C3H_HeJ_v1::chr8:1264320-1271899-(-)	129S1_SvImJ_v1::chr8:1269144-1276728-(-)	CAST_EiJ_v1::chr8:1147293-1154881-(-)
PTmerged809	GRCm38::chr8:13776562-13786251-(-)	NOD_ShiLtJ_v1::chr8:12229121-12238768-(-)	C3H_HeJ_v1::chr8:11236222-11249794-(-)	129S1_SvImJ_v1::chr8:11143887-11153482-(-)	CAST_EiJ_v1::chr8:11005101-11017468-(-)
PTmerged810	GRCm38::chr8:22067925-22073277-(+)	NOD_ShiLtJ_v1::chr8:21181365-21186715-(+)	C3H_HeJ_v1::chr8:20082186-20087535-(+)	129S1_SvImJ_v1::chr8:19908435-19913787-(+)	CAST_EiJ_v1::chr8:19507846-19513240-(+)
PTmerged811	GRCm38::chr8:22591508-22600821-(+)	NOD_ShiLtJ_v1::chr8:21759726-21770161-(+)	C3H_HeJ_v1::chr8:20629946-20640616-(+)	129S1_SvImJ_v1::chr8:20445526-20455487-(+)	CAST_EiJ_v1::chr8:20044942-20054244-(+)
PTmerged812	GRCm38::chr8:22593841-22604593-(.)	NOD_ShiLtJ_v1::chr8:21762059-21773933-(.)	C3H_HeJ_v1::chr8:20632279-20644387-(.)	129S1_SvImJ_v1::chr8:20447859-20459259-(.)	CAST_EiJ_v1::chr8:20047277-20057870-(.)
PTmerged813	GRCm38::chr8:23219032-23227317-(-)	NOD_ShiLtJ_v1::chr8:22428576-22436847-(-)			CAST_EiJ_v1::chr8:20720355-20732236-(-)
PTmerged814	GRCm38::chr8:25151422-25163268-(-)	NOD_ShiLtJ_v1::chr8:24539315-24551147-(-)	C3H_HeJ_v1::chr8:23287103-23298936-(-)	129S1_SvImJ_v1::chr8:23162556-23174387-(-)	CAST_EiJ_v1::chr8:22710026-22720790-(-)
PTmerged815	GRCm38::chr8:25151422-25159817-(.)	NOD_ShiLtJ_v1::chr8:24539315-24547696-(.)	C3H_HeJ_v1::chr8:23287103-23295485-(.)	129S1_SvImJ_v1::chr8:23162556-23170936-(.)	CAST_EiJ_v1::chr8:22710026-22717385-(.)
PTmerged816	GRCm38::chr8:33903528-33915299-(-)	NOD_ShiLtJ_v1::chr8:34459998-34472688-(-)	C3H_HeJ_v1::chr8:32433822-32445619-(-)	129S1_SvImJ_v1::chr8:32380750-32393218-(-)	CAST_EiJ_v1::chr8:31877524-31889290-(-)
PTmerged817	GRCm38::chr8:34824865-34831660-(-)	NOD_ShiLtJ_v1::chr8:35478051-35484852-(-)	C3H_HeJ_v1::chr8:33392934-33399736-(-)	129S1_SvImJ_v1::chr8:33377597-33384390-(-)	CAST_EiJ_v1::chr8:32861792-32868600-(-)
PTmerged818	GRCm38::chr8:37087087-37107728-(-)	NOD_ShiLtJ_v1::chr8:37946472-37976855-(-)	C3H_HeJ_v1::chr8:35803066-35872366-(-)	129S1_SvImJ_v1::chr8:35784910-35802289-(-)	CAST_EiJ_v1::chr8:35267234-35309308-(-)
PTmerged819	GRCm38::chr8:66511218-66522776-(+)	NOD_ShiLtJ_v1::chr8:74279365-74293592-(+)	C3H_HeJ_v1::chr8:66362374-66373885-(+)	129S1_SvImJ_v1::chr8:66576613-66588178-(+)	CAST_EiJ_v1::chr8:65767427-65779023-(+)
PTmerged821	GRCm38::chr8:69823178-69834226-(+)	NOD_ShiLtJ_v1::chr8:78012688-78025011-(+)	C3H_HeJ_v1::chr8:69760845-69771937-(+)	129S1_SvImJ_v1::chr8:70036256-70047299-(+)	CAST_EiJ_v1::chr8:69229571-69241685-(+)
PTmerged822	GRCm38::chr8:70005998-70019903-(-)	NOD_ShiLtJ_v1::chr8:78211048-78228362-(-)	C3H_HeJ_v1::chr8:69953783-69972978-(-)	129S1_SvImJ_v1::chr8:70243282-70263832-(-)	CAST_EiJ_v1::chr8:69426086-69445003-(-)
PTmerged823	GRCm38::chr8:70382379-70388150-(-)	NOD_ShiLtJ_v1::chr8:78617123-78622894-(-)	C3H_HeJ_v1::chr8:70350289-70356054-(-)	129S1_SvImJ_v1::chr8:70648155-70653920-(-)	CAST_EiJ_v1::chr8:69835905-69841666-(-)
PTmerged824	GRCm38::chr8:70746248-70754166-(.)	NOD_ShiLtJ_v1::chr8:79018738-79028240-(.)	C3H_HeJ_v1::chr8:70751408-70759534-(.)	129S1_SvImJ_v1::chr8:71044310-71055103-(.)	CAST_EiJ_v1::chr8:70225009-70232913-(.)
PTmerged825	GRCm38::chr8:70942099-70961751-(-)	NOD_ShiLtJ_v1::chr8:79239860-79264674-(-)	C3H_HeJ_v1::chr8:70959096-70977806-(-)	129S1_SvImJ_v1::chr8:71264005-71285765-(-)	CAST_EiJ_v1::chr8:70441176-70457736-(-)
PTmerged826	GRCm38::chr8:71016003-71021794-(-)	NOD_ShiLtJ_v1::chr8:79304972-79308729-(-)			CAST_EiJ_v1::chr8:70509467-70514595-(-)
PTmerged827	GRCm38::chr8:79671301-79677700-(.)	NOD_ShiLtJ_v1::chr8:88935169-88941569-(.)	C3H_HeJ_v1::chr8:80093978-80100378-(.)	129S1_SvImJ_v1::chr8:80354554-80360954-(.)	CAST_EiJ_v1::chr8:79433079-79439483-(.)
PTmerged828	GRCm38::chr8:79672223-79678002-(+)	NOD_ShiLtJ_v1::chr8:88936091-88941871-(+)	C3H_HeJ_v1::chr8:80094900-80100680-(+)	129S1_SvImJ_v1::chr8:80355476-80361256-(+)	CAST_EiJ_v1::chr8:79433996-79439842-(+)
PTmerged829	GRCm38::chr8:84687815-84691873-(+)	NOD_ShiLtJ_v1::chr8:94479597-94484520-(+)	C3H_HeJ_v1::chr8:85280735-85289234-(+)	129S1_SvImJ_v1::chr8:85600129-85604158-(+)	CAST_EiJ_v1::chr8:84706654-84712240-(+)
PTmerged830	GRCm38::chr8:84693603-84700919-(+)	NOD_ShiLtJ_v1::chr8:94486386-94494026-(+)	C3H_HeJ_v1::chr8:85291126-85298814-(+)	129S1_SvImJ_v1::chr8:85606056-85613695-(+)	CAST_EiJ_v1::chr8:84714282-84721908-(+)
PTmerged831	GRCm38::chr8:85848160-85855677-(-)		C3H_HeJ_v1::chr8:86498262-86505789-(-)	129S1_SvImJ_v1::chr8:86819785-86827859-(-)	CAST_EiJ_v1::chr8:85914629-85922180-(-)
PTmerged832	GRCm38::chr8:92185130-92205307-(+)	NOD_ShiLtJ_v1::chr8:102537531-102558565-(+)	C3H_HeJ_v1::chr8:93018809-93038987-(+)	129S1_SvImJ_v1::chr8:93469153-93490625-(+)	CAST_EiJ_v1::chr8:92552405-92574161-(+)
PTmerged833	GRCm38::chr8:93407450-93428135-(-)	NOD_ShiLtJ_v1::chr8:103820392-103841145-(-)	C3H_HeJ_v1::chr8:94287086-94308907-(-)	129S1_SvImJ_v1::chr8:94783355-94803972-(-)
PTmerged834	GRCm38::chr8:93811671-93820711-(+)	NOD_ShiLtJ_v1::chr8:104249471-104259818-(+)	C3H_HeJ_v1::chr8:94704012-94713026-(+)	129S1_SvImJ_v1::chr8:95195726-95204767-(+)	CAST_EiJ_v1::chr8:94267350-94276398-(+)
PTmerged835	GRCm38::chr8:94013095-94023628-(-)	NOD_ShiLtJ_v1::chr8:104462770-104473263-(-)	C3H_HeJ_v1::chr8:94911380-94923645-(-)	129S1_SvImJ_v1::chr8:95401501-95412429-(-)	CAST_EiJ_v1::chr8:94477239-94488317-(-)
PTmerged836	GRCm38::chr8:95807650-95814402-(+)	NOD_ShiLtJ_v1::chr8:106394024-106401952-(+)	C3H_HeJ_v1::chr8:96778679-96785284-(+)	129S1_SvImJ_v1::chr8:97323134-97329694-(+)	CAST_EiJ_v1::chr8:96364307-96370935-(+)
PTmerged837	GRCm38::chr8:104347099-104357874-(-)	NOD_ShiLtJ_v1::chr8:117224622-117235398-(-)	C3H_HeJ_v1::chr8:105924691-105935467-(-)	129S1_SvImJ_v1::chr8:106478404-106489180-(-)	CAST_EiJ_v1::chr8:105475133-105485836-(-)
PTmerged838	GRCm38::chr8:105764798-105773159-(-)	NOD_ShiLtJ_v1::chr8:118841359-118851023-(-)	C3H_HeJ_v1::chr8:107495770-107505238-(-)	129S1_SvImJ_v1::chr8:108076109-108087199-(-)	CAST_EiJ_v1::chr8:107002140-107010368-(-)
PTmerged839	GRCm38::chr8:107010844-107022107-(+)	NOD_ShiLtJ_v1::chr8:120209432-120221941-(+)	C3H_HeJ_v1::chr8:108821512-108833207-(+)	129S1_SvImJ_v1::chr8:109416069-109429121-(+)	CAST_EiJ_v1::chr8:108346440-108357760-(+)
PTmerged840	GRCm38::chr8:107182816-107187203-(+)	NOD_ShiLtJ_v1::chr8:120405554-120409940-(+)	C3H_HeJ_v1::chr8:109004044-109010941-(+)	129S1_SvImJ_v1::chr8:109611854-109620101-(+)	CAST_EiJ_v1::chr8:108538778-108543166-(+)
PTmerged841	GRCm38::chr8:109723452-109735497-(-)	NOD_ShiLtJ_v1::chr8:123227082-123239122-(-)	C3H_HeJ_v1::chr8:111649972-111662083-(-)	129S1_SvImJ_v1::chr8:112337269-112349320-(-)	CAST_EiJ_v1::chr8:111250908-111262954-(-)
PTmerged842	GRCm38::chr8:109723541-109735505-(.)	NOD_ShiLtJ_v1::chr8:123227171-123239130-(.)	C3H_HeJ_v1::chr8:111650061-111662091-(.)	129S1_SvImJ_v1::chr8:112337358-112349328-(.)	CAST_EiJ_v1::chr8:111250997-111262962-(.)
PTmerged843	GRCm38::chr8:110114552-110134839-(+)	NOD_ShiLtJ_v1::chr8:123649004-123671121-(+)	C3H_HeJ_v1::chr8:112064808-112087827-(+)	129S1_SvImJ_v1::chr8:112751700-112772756-(+)	CAST_EiJ_v1::chr8:111670325-111694450-(+)
PTmerged844	GRCm38::chr8:110999179-111014415-(-)	NOD_ShiLtJ_v1::chr8:124607690-124628190-(-)	C3H_HeJ_v1::chr8:113019637-113034992-(-)	129S1_SvImJ_v1::chr8:113705009-113723007-(-)	CAST_EiJ_v1::chr8:112633826-112649634-(-)
PTmerged845	GRCm38::chr8:111131321-111142887-(+)	NOD_ShiLtJ_v1::chr8:124761796-124774240-(+)	C3H_HeJ_v1::chr8:113167784-113179946-(+)	129S1_SvImJ_v1::chr8:113868650-113880991-(+)	CAST_EiJ_v1::chr8:112784892-112796409-(+)
PTmerged846	GRCm38::chr8:111131911-111143503-(.)	NOD_ShiLtJ_v1::chr8:124762386-124774856-(.)	C3H_HeJ_v1::chr8:113168374-113180562-(.)	129S1_SvImJ_v1::chr8:113869240-113881607-(.)	CAST_EiJ_v1::chr8:112785482-112797025-(.)
PTmerged847	GRCm38::chr8:111860282-111869729-(-)	NOD_ShiLtJ_v1::chr8:125614274-125626386-(-)	C3H_HeJ_v1::chr8:113957166-113966554-(-)	129S1_SvImJ_v1::chr8:114682426-114691864-(-)	CAST_EiJ_v1::chr8:113596518-113607272-(-)
PTmerged848	GRCm38::chr8:116963655-116970077-(-)	NOD_ShiLtJ_v1::chr8:131238181-131244764-(-)	C3H_HeJ_v1::chr8:119275377-119282886-(-)	129S1_SvImJ_v1::chr8:120084176-120090587-(-)	CAST_EiJ_v1::chr8:119089554-119103292-(-)
PTmerged849	GRCm38::chr8:117013215-117019685-(+)	NOD_ShiLtJ_v1::chr8:131294414-131311780-(+)	C3H_HeJ_v1::chr8:119320997-119328029-(+)	129S1_SvImJ_v1::chr8:120133338-120141293-(+)	CAST_EiJ_v1::chr8:119149081-119159563-(+)
PTmerged850	GRCm38::chr8:117202968-117219380-(+)	NOD_ShiLtJ_v1::chr8:131515387-131533967-(+)	C3H_HeJ_v1::chr8:119533977-119551016-(+)	129S1_SvImJ_v1::chr8:120347264-120366953-(+)	CAST_EiJ_v1::chr8:119364068-119383541-(+)
PTmerged851	GRCm38::chr8:120652632-120659058-(-)	NOD_ShiLtJ_v1::chr8:135268016-135274443-(-)	C3H_HeJ_v1::chr8:123134541-123140968-(-)	129S1_SvImJ_v1::chr8:124092882-124099309-(-)	CAST_EiJ_v1::chr8:123129063-123135462-(-)
PTmerged852	GRCm38::chr8:120668267-120676499-(+)	NOD_ShiLtJ_v1::chr8:135284510-135293141-(+)	C3H_HeJ_v1::chr8:123150584-123158526-(+)	129S1_SvImJ_v1::chr8:124108544-124118035-(+)	CAST_EiJ_v1::chr8:123146271-123155856-(+)
PTmerged853	GRCm38::chr8:121597052-121603979-(-)	NOD_ShiLtJ_v1::chr8:136272174-136279273-(-)	C3H_HeJ_v1::chr8:124129284-124141575-(-)	129S1_SvImJ_v1::chr8:125115349-125122059-(-)	CAST_EiJ_v1::chr8:124171818-124180153-(-)
PTmerged854	GRCm38::chr8:121907603-121920759-(+)	NOD_ShiLtJ_v1::chr8:136591175-136605959-(+)	C3H_HeJ_v1::chr8:124443028-124455628-(+)	129S1_SvImJ_v1::chr8:125427650-125443506-(+)	CAST_EiJ_v1::chr8:124495524-124511534-(+)
PTmerged855	GRCm38::chr8:122887057-122897682-(-)	NOD_ShiLtJ_v1::chr8:137627223-137637849-(-)	C3H_HeJ_v1::chr8:125457175-125467841-(-)	129S1_SvImJ_v1::chr8:126457379-126468033-(-)	CAST_EiJ_v1::chr8:125540321-125550956-(-)
PTmerged856	GRCm38::chr8:124733057-124738031-(+)	NOD_ShiLtJ_v1::chr8:139672889-139677803-(+)	C3H_HeJ_v1::chr8:127309513-127314458-(+)	129S1_SvImJ_v1::chr8:128437201-128442290-(+)	CAST_EiJ_v1::chr8:127433591-127440106-(+)
PTmerged857	GRCm38::chr8:124835076-124841839-(-)	NOD_ShiLtJ_v1::chr8:139795447-139802204-(-)	C3H_HeJ_v1::chr8:127424265-127431022-(-)	129S1_SvImJ_v1::chr8:128547331-128554095-(-)	CAST_EiJ_v1::chr8:127547315-127553980-(-)
PTmerged858	GRCm38::chr8:124888534-124899509-(.)	NOD_ShiLtJ_v1::chr8:139843503-139854466-(.)	C3H_HeJ_v1::chr8:127475469-127486449-(.)	129S1_SvImJ_v1::chr8:128603059-128614023-(.)	CAST_EiJ_v1::chr8:127596215-127607194-(.)
PTmerged859	GRCm38::chr8:124889231-124899076-(-)	NOD_ShiLtJ_v1::chr8:139844194-139854033-(-)	C3H_HeJ_v1::chr8:127476164-127486016-(-)	129S1_SvImJ_v1::chr8:128603756-128613590-(-)	CAST_EiJ_v1::chr8:127596902-127606753-(-)
PTmerged860	GRCm38::chr9:3178777-3191060-(-)
PTmerged861	GRCm38::chr9:3211021-3216031-(+)
PTmerged862	GRCm38::chr9:3385059-3391141-(+)	NOD_ShiLtJ_v1::chr9:207646-213729-(+)	C3H_HeJ_v1::chr9:230608-236691-(+)	129S1_SvImJ_v1::chr9:82607-88690-(+)	CAST_EiJ_v1::chr9:329242-335366-(+)
PTmerged863	GRCm38::chr9:3385727-3391145-(.)	NOD_ShiLtJ_v1::chr9:208314-213733-(.)	C3H_HeJ_v1::chr9:231276-236695-(.)	129S1_SvImJ_v1::chr9:83275-88694-(.)	CAST_EiJ_v1::chr9:329911-335370-(.)
PTmerged865	GRCm38::chr9:14325673-14333483-(+)	NOD_ShiLtJ_v1::chr9:13235632-13243442-(+)	C3H_HeJ_v1::chr9:11515784-11523602-(+)	129S1_SvImJ_v1::chr9:11262328-11270135-(+)	CAST_EiJ_v1::chr9:11333621-11341458-(+)
PTmerged866	GRCm38::chr9:21589881-21597648-(+)	NOD_ShiLtJ_v1::chr9:21899766-21907179-(+)	C3H_HeJ_v1::chr9:19141119-19150297-(+)	129S1_SvImJ_v1::chr9:18822200-18832764-(+)	CAST_EiJ_v1::chr9:18971003-18978949-(+)
PTmerged867	GRCm38::chr9:27344469-27357946-(+)	NOD_ShiLtJ_v1::chr9:28332535-28346022-(+)	C3H_HeJ_v1::chr9:25128998-25142472-(+)	129S1_SvImJ_v1::chr9:24826433-24840948-(+)	CAST_EiJ_v1::chr9:24931565-24944987-(+)
PTmerged868	GRCm38::chr9:31066272-31076757-(+)	NOD_ShiLtJ_v1::chr9:32356492-32366972-(+)	C3H_HeJ_v1::chr9:28953856-28965984-(+)	129S1_SvImJ_v1::chr9:28718123-28731505-(+)	CAST_EiJ_v1::chr9:28807820-28818226-(+)
PTmerged869	GRCm38::chr9:31274049-31281661-(.)	NOD_ShiLtJ_v1::chr9:32573383-32580996-(.)	C3H_HeJ_v1::chr9:29171326-29178939-(.)	129S1_SvImJ_v1::chr9:28941716-28949329-(.)	CAST_EiJ_v1::chr9:29028407-29037114-(.)
PTmerged870	GRCm38::chr9:32257209-32265027-(+)	NOD_ShiLtJ_v1::chr9:33677764-33685583-(+)	C3H_HeJ_v1::chr9:30209318-30217137-(+)	129S1_SvImJ_v1::chr9:29997844-30006272-(+)	CAST_EiJ_v1::chr9:30072003-30079872-(+)
PTmerged871	GRCm38::chr9:37267177-37279712-(-)	NOD_ShiLtJ_v1::chr9:39233485-39245905-(-)	C3H_HeJ_v1::chr9:35501948-35520094-(-)	129S1_SvImJ_v1::chr9:35234988-35256013-(-)	CAST_EiJ_v1::chr9:35189614-35208637-(-)
PTmerged872	GRCm38::chr9:50889647-50895449-(-)	NOD_ShiLtJ_v1::chr9:54590870-54596666-(-)	C3H_HeJ_v1::chr9:49784787-49790585-(-)	129S1_SvImJ_v1::chr9:49795514-49801303-(-)	CAST_EiJ_v1::chr9:49728237-49734030-(-)
PTmerged873	GRCm38::chr9:51844557-51857651-(+)	NOD_ShiLtJ_v1::chr9:55634557-55647570-(+)	C3H_HeJ_v1::chr9:50761313-50774084-(+)	129S1_SvImJ_v1::chr9:50797150-50810050-(+)	CAST_EiJ_v1::chr9:50725232-50736546-(+)
PTmerged874	GRCm38::chr9:54197169-54297919-(.)	NOD_ShiLtJ_v1::chr9:58182081-58286398-(.)	C3H_HeJ_v1::chr9:53171139-53269986-(.)	129S1_SvImJ_v1::chr9:53236377-53337483-(.)	CAST_EiJ_v1::chr9:53182499-53283592-(.)
PTmerged875	GRCm38::chr9:54272870-54298306-(+)	NOD_ShiLtJ_v1::chr9:58261645-58286785-(+)	C3H_HeJ_v1::chr9:53249784-53270373-(+)	129S1_SvImJ_v1::chr9:53317602-53337870-(+)	CAST_EiJ_v1::chr9:53262347-53283979-(+)
PTmerged876	GRCm38::chr9:56202018-56206981-(-)	NOD_ShiLtJ_v1::chr9:60373809-60378770-(-)	C3H_HeJ_v1::chr9:55252461-55257422-(-)	129S1_SvImJ_v1::chr9:55342489-55347450-(-)	CAST_EiJ_v1::chr9:55290392-55295354-(-)
PTmerged877	GRCm38::chr9:62790562-62796935-(-)	NOD_ShiLtJ_v1::chr9:67621546-67630737-(-)	C3H_HeJ_v1::chr9:62207037-62213061-(-)	129S1_SvImJ_v1::chr9:62347677-62355714-(-)	CAST_EiJ_v1::chr9:62341918-62349921-(-)
PTmerged878	GRCm38::chr9:62790562-62797031-(.)	NOD_ShiLtJ_v1::chr9:67621546-67630833-(.)	C3H_HeJ_v1::chr9:62207037-62213157-(.)	129S1_SvImJ_v1::chr9:62347677-62355810-(.)	CAST_EiJ_v1::chr9:62341918-62350017-(.)
PTmerged879	GRCm38::chr9:65692000-65698126-(-)	NOD_ShiLtJ_v1::chr9:70828937-70840917-(-)	C3H_HeJ_v1::chr9:65278326-65284449-(-)	129S1_SvImJ_v1::chr9:65475263-65481391-(-)	CAST_EiJ_v1::chr9:65454843-65460970-(-)
PTmerged880	GRCm38::chr9:66040513-66044919-(+)	NOD_ShiLtJ_v1::chr9:71227905-71232317-(+)	C3H_HeJ_v1::chr9:65633549-65637960-(+)	129S1_SvImJ_v1::chr9:65842394-65846806-(+)	CAST_EiJ_v1::chr9:65826630-65831044-(+)
PTmerged881	GRCm38::chr9:66114024-66118934-(-)	NOD_ShiLtJ_v1::chr9:71304344-71309240-(-)	C3H_HeJ_v1::chr9:65709096-65714477-(-)	129S1_SvImJ_v1::chr9:65918763-65923659-(-)	CAST_EiJ_v1::chr9:65906798-65913048-(-)
PTmerged882	GRCm38::chr9:67679231-67773055-(.)	NOD_ShiLtJ_v1::chr9:73007491-73103406-(.)	C3H_HeJ_v1::chr9:67360007-67454993-(.)	129S1_SvImJ_v1::chr9:67582786-67687267-(.)	CAST_EiJ_v1::chr9:67586101-67680452-(.)
PTmerged883	GRCm38::chr9:75414527-75423362-(+)	NOD_ShiLtJ_v1::chr9:81484391-81493224-(+)	C3H_HeJ_v1::chr9:75292575-75301406-(+)	129S1_SvImJ_v1::chr9:75725160-75734002-(+)	CAST_EiJ_v1::chr9:75636838-75645690-(+)
PTmerged884	GRCm38::chr9:75567045-75571991-(-)	NOD_ShiLtJ_v1::chr9:81652856-81657693-(-)	C3H_HeJ_v1::chr9:75455223-75460060-(-)	129S1_SvImJ_v1::chr9:75894762-75899609-(-)	CAST_EiJ_v1::chr9:75805099-75811299-(-)
PTmerged885	GRCm38::chr9:83597296-83601690-(+)	NOD_ShiLtJ_v1::chr9:91078906-91083300-(+)	C3H_HeJ_v1::chr9:83781562-83786803-(+)	129S1_SvImJ_v1::chr9:84274325-84278719-(+)	CAST_EiJ_v1::chr9:84179075-84183497-(+)
PTmerged886	GRCm38::chr9:88600082-88632341-(+)		C3H_HeJ_v1::chr9:88858975-88899896-(+)
PTmerged887	GRCm38::chr9:89027808-89066346-(-)		C3H_HeJ_v1::chr9:88858976-88899897-(+)
PTmerged888	GRCm38::chr9:106685008-106694862-(-)	NOD_ShiLtJ_v1::chr9:117018627-117028985-(-)	C3H_HeJ_v1::chr9:107594893-107604414-(-)	129S1_SvImJ_v1::chr9:108504051-108514867-(-)	CAST_EiJ_v1::chr9:107511883-107524651-(-)
PTmerged889	GRCm38::chr9:106686304-106694862-(.)	NOD_ShiLtJ_v1::chr9:117019924-117028985-(.)	C3H_HeJ_v1::chr9:107596193-107604414-(.)	129S1_SvImJ_v1::chr9:108505348-108514867-(.)	CAST_EiJ_v1::chr9:107516107-107524651-(.)
PTmerged890	GRCm38::chr9:106878916-106886009-(.)	NOD_ShiLtJ_v1::chr9:117240162-117248633-(.)	C3H_HeJ_v1::chr9:107799793-107806827-(.)	129S1_SvImJ_v1::chr9:108729200-108736232-(.)	CAST_EiJ_v1::chr9:107726453-107734004-(.)
PTmerged891	GRCm38::chr9:107545978-107552653-(+)	NOD_ShiLtJ_v1::chr9:117999118-118005764-(+)	C3H_HeJ_v1::chr9:108474262-108480908-(+)	129S1_SvImJ_v1::chr9:109421477-109428123-(+)	CAST_EiJ_v1::chr9:108406907-108413562-(+)
PTmerged892	GRCm38::chr9:108040203-108052857-(+)	NOD_ShiLtJ_v1::chr9:118522353-118537402-(+)	C3H_HeJ_v1::chr9:108985962-108999951-(+)	129S1_SvImJ_v1::chr9:109962182-109979047-(+)	CAST_EiJ_v1::chr9:108945871-108958758-(+)
PTmerged893	GRCm38::chr9:110546152-110553077-(+)	NOD_ShiLtJ_v1::chr9:121417256-121424182-(+)	C3H_HeJ_v1::chr9:111813055-111819981-(+)	129S1_SvImJ_v1::chr9:112708174-112715099-(+)	CAST_EiJ_v1::chr9:111601818-111608973-(+)
PTmerged894	GRCm38::chr9:114348565-114369342-(.)	NOD_ShiLtJ_v1::chr9:125665077-125716835-(.)	C3H_HeJ_v1::chr9:115862381-115882070-(.)
PTmerged895	GRCm38::chr9:114375265-114375268-(+)	NOD_ShiLtJ_v1::chr9:125724785-125726198-(+)	C3H_HeJ_v1::chr9:115885533-115896139-(+)
PTmerged896	GRCm38::chr9:114375265-114375268-(.)	NOD_ShiLtJ_v1::chr9:125724785-125726198-(.)	C3H_HeJ_v1::chr9:115885533-115896139-(.)
PTmerged897	GRCm38::chr9:114403452-114411193-(+)	NOD_ShiLtJ_v1::chr9:125756859-125764576-(+)	C3H_HeJ_v1::chr9:115928214-115937142-(+)	129S1_SvImJ_v1::chr9:116820288-116830652-(+)	CAST_EiJ_v1::chr9:115768007-115775582-(+)
PTmerged898	GRCm38::chr9:114499138-114514591-(.)	NOD_ShiLtJ_v1::chr9:125866735-125882805-(.)	C3H_HeJ_v1::chr9:116028965-116044380-(.)	129S1_SvImJ_v1::chr9:116930581-116948532-(.)	CAST_EiJ_v1::chr9:115870015-115885518-(.)
PTmerged899	GRCm38::chr9:114505427-114514617-(-)	NOD_ShiLtJ_v1::chr9:125872589-125882831-(-)	C3H_HeJ_v1::chr9:116035227-116044406-(-)	129S1_SvImJ_v1::chr9:116938130-116948558-(-)	CAST_EiJ_v1::chr9:115876397-115885544-(-)
PTmerged900	GRCm38::chr9:114728316-114738834-(+)	NOD_ShiLtJ_v1::chr9:126133134-126143083-(+)	C3H_HeJ_v1::chr9:116265980-116277901-(+)	129S1_SvImJ_v1::chr9:117188635-117200313-(+)	CAST_EiJ_v1::chr9:116136176-116146351-(+)
PTmerged901	GRCm38::chr9:114743585-114752314-(+)	NOD_ShiLtJ_v1::chr9:126147830-126156548-(+)	C3H_HeJ_v1::chr9:116283609-116292254-(+)	129S1_SvImJ_v1::chr9:117205062-117214102-(+)	CAST_EiJ_v1::chr9:116150585-116159177-(+)
PTmerged902	GRCm38::chr9:118331610-118343614-(+)	NOD_ShiLtJ_v1::chr9:130023002-130035803-(+)	C3H_HeJ_v1::chr9:120017106-120029675-(+)	129S1_SvImJ_v1::chr9:120997139-121008994-(+)	CAST_EiJ_v1::chr9:119956952-119970874-(+)
PTmerged903	GRCm38::chr9:118333090-118341792-(.)	NOD_ShiLtJ_v1::chr9:130024474-130033993-(.)	C3H_HeJ_v1::chr9:120018578-120027865-(.)	129S1_SvImJ_v1::chr9:120998619-121007172-(.)	CAST_EiJ_v1::chr9:119958429-119968836-(.)
PTmerged904	GRCm38::chr9:119428874-119447020-(.)	NOD_ShiLtJ_v1::chr9:131214025-131234131-(.)	C3H_HeJ_v1::chr9:121183881-121203194-(.)	129S1_SvImJ_v1::chr9:122203648-122223216-(.)	CAST_EiJ_v1::chr9:121171355-121192012-(.)
PTmerged905	GRCm38::chr9:119432495-119443861-(+)	NOD_ShiLtJ_v1::chr9:131218693-131230972-(+)	C3H_HeJ_v1::chr9:121188619-121200035-(+)	129S1_SvImJ_v1::chr9:122208691-122220057-(+)	CAST_EiJ_v1::chr9:121174980-121188853-(+)
PTmerged906	GRCm38::chr9:119460841-119468108-(+)	NOD_ShiLtJ_v1::chr9:131253234-131260499-(+)	C3H_HeJ_v1::chr9:121220420-121229163-(+)	129S1_SvImJ_v1::chr9:122241775-122249038-(+)	CAST_EiJ_v1::chr9:121209495-121216988-(+)
PTmerged907	GRCm38::chr9:121679016-121686615-(-)	NOD_ShiLtJ_v1::chr9:133670575-133679183-(-)	C3H_HeJ_v1::chr9:123536457-123544809-(-)	129S1_SvImJ_v1::chr9:124628342-124637532-(-)	CAST_EiJ_v1::chr9:123574737-123582355-(-)
PTmerged908	GRCm38::chr9:122772672-122808829-(-)	NOD_ShiLtJ_v1::chr9:134817416-134854999-(-)	C3H_HeJ_v1::chr9:124645394-124684570-(-)	129S1_SvImJ_v1::chr9:125772212-125809589-(-)	CAST_EiJ_v1::chr9:124673358-124711662-(-)
PTmerged909	GRCm38::chr9:122872971-122877235-(-)	NOD_ShiLtJ_v1::chr9:134927807-134933566-(-)	C3H_HeJ_v1::chr9:124760489-124765261-(-)	129S1_SvImJ_v1::chr9:125879709-125885029-(-)	CAST_EiJ_v1::chr9:124780373-124784978-(-)
PTmerged910	GRCm38::chr9:123063316-123069773-(-)	NOD_ShiLtJ_v1::chr9:135132800-135139253-(-)	C3H_HeJ_v1::chr9:124956065-124962524-(-)	129S1_SvImJ_v1::chr9:126081188-126087647-(-)	CAST_EiJ_v1::chr9:124991349-124998027-(-)
