# Supplementary material for: Genetic polymorphisms lead to major, locus-specific, variation in piRNA production in mouse
Source: EMBO J. 2025 Jun 5;44(14):4104–19. doi: 10.1038/s44318-025-00475-4 (PMC12264111; doi:10.1038/s44318-025-00475-4)
Supplement: Supplementary file 25 — Dataset EV20 [file 44318_2025_475_MOESM25_ESM.xlsx]

## Sheet: Dataset_EV20_Legend
Dataset EV20. Percentage of reads mapping uniquely to predicted clusters.

## Sheet: Dataset_EV20
piCID	sample40	sample41	sample42	sample43	sample44	sample45	sample46	sample47	sample48	sample49	sample50	sample51	sample52	sample53	sample54	sample55	sample56	sample57
PTmerged1	100	100	100	100	100	100	100	100	100	100	100	98.4375	100	100	100	100	100	100
PTmerged2	25.8621	51.7241	54.6154	32.3944	0	0	0		0			0					14.2857	25
PTmerged3	3.65449	1.71429	1.39594	1.46232	14.5669	14.9623	16.3437	10.7287	11.3355	12.9417	12.4386	1.23657	1.25925	1.12407	1.4756	1.59454	0.414477	0.368165
PTmerged4	99.9603	100	99.9537	99.95	97.9858	98.2446	98.3961	97.7024	99.7938	100	100	100	100	100	100	100	100	100
PTmerged5	97.3262	97.3913	95.9248	99.3007	96.2025	98.005	97.2426	93.1298	97.1963	97.9058	97.7477	98.6667	99.2537	97.166	96	98.8764	98.7288	98.8889
PTmerged6	99.7856	99.6255	99.7297	99.7057	99.8742	99.5255	99.8243	99.2982	99.7789	99.8241	99.8425	99.86	99.8203	99.8333	99.8802	99.8713	99.9457	99.8861
PTmerged7	99.3997	99.5482	99.5972	99.8785	99.6972	99.6293	99.5857	98.8532	99.5781	100	97.7477	99.0521	100	99.0783	99.4975	98.8636	100	100
PTmerged8	99.8811	100	100	100	99.888	100	99.946	100	100	100	100	100	100	100	100	100	99.505	100
PTmerged9	100	100	100	100	100	99.9054	100	100	100	100	100	100	100	100	100	100	100	100
PTmerged10	97.6744	100	100	100	100	100	100	100	99.7984	99.7664	99.7996	99.6117	99.8483	100	100	100	100	100
PTmerged11	100	100	99.9291	99.8516	99.9417	99.6951	100	99.8179	100	100	100	99.095	100	99.6337	99.4565	99.4652	100	100
PTmerged12	97.2222	97.8102	96.9349	98.0263	96.2733	93.8202	97.2222	93.75	97.7679	99.6689	98.7903	98.7179	98.1595	96.2838	99.115	98.5981	97.7169	99.4924
PTmerged13	100	99.7253	100	100	99.8058	100	100	100	100	100	100	100	100	100	100	100	99.005	100
PTmerged14	99.9288	99.9271	99.9328	99.9111					99.1098	98.4036	98.927	99.784	98.7179	98.5447	90.9855	90.6859	99.7406	99.8605
PTmerged15	99.9398	99.9221	99.9291	99.9053					99.0566	98.303	98.9726	99.7674	99.2157	99.3407	90.9888	90.556	99.7214	99.8538
PTmerged16	99.7271	99.9572	99.7555	99.8782	99.6976	99.8794	99.8593	99.7277	99.9093	99.9396	99.9214	99.9842	99.9825	99.9605	99.9814	99.988	99.9757	99.9909
PTmerged17	99.9714	99.9396	99.9795	99.9916	99.8839	99.9036	99.9058	99.8385	99.9812	99.9852	99.9806	99.9864	99.9827	99.9912	99.9912	99.9931	99.9886	99.9901
PTmerged18	99.2635	98.8889	99.4083	99.4589	98.9889	99.1568	99.4094	98.9699	100	98.0132	99.3711	100	99.5146	99.3103	99.1525	100	100	99.1667
PTmerged19	94.637	94.9772	95.0098	95.3362	99.9223	99.5074	99.7386	99.3947	98.2353	97.1014	97.561	97.5207	98.4375	98.7288	98.8764	97.1831	99.4118	99.2537
PTmerged20	53.8674	60	60.6	51.9481											0	0	0	0
PTmerged21	0	0	0	3.44828					0.284091	0.824176	1.7341	4.89335	5.78093	5.70749			0.729927	0.881057
PTmerged22	94.898	96.1832	96.5174	98.9796	94.0741	96.4029	94.8905	94.1176	99.3865	100	100	98.0952	99.5745	100	100	100	99.4118	100
PTmerged23	98.6738	99.0447	98.4783	98.7549	97.4232	97.6658	97.5151	97.7629	98.0036	98.4071	98.9712	99.1935	98.5658	98.2249	99.1568	99.3802	98.1324	98.5263
PTmerged24	99.5385	100	99.5906	99.5868	99.604	99.5465	99.2118	99.3697	99.5086	99.455	99.7543	99.5378	99.4388	99.7351	99.7932	100	99.0664	99.871
PTmerged25	100	100	100	100	99.9362	100	99.9496	100	99.9965	99.9595	99.9785	99.9851	99.978	99.9783	99.987	99.9925	99.9647	99.9878
PTmerged26	100		75	100	100	100	0	100	92.8571	100	100	95.3488	98.4375	90.9091	91.5493	91.3793	92.3077	89.6552
PTmerged27	100	100	100	100	99.8058	100	100	100	99.6353	100	99.8087	99.8821	99.9506	100	99.881	99.7337	100	99.927
PTmerged28	97.3799	97.4265	96.4489	93.75	94.3452	95.4198	96.6759	95.2381	98.8764	96.748	99.1071	98.2301	96.5217	98.4252	96.0784	94.2308	97.7528	98.3607
PTmerged29	98.554	97.4782	98.8928	98.1042	96.7993	96.5655	97.0992	95.567	99.3854	98.855	98.4283	99.2281	99.2334	99.4431	99.4553	99.0646	99.2647	98.9637
PTmerged30	99.4949	99.0566	99.3141	99.4366	99.499	99.6812	99.6429	99.6441	99.0385	98.2143	99.0909	98.0263	99.4083	100	100	99.0826	99.1304	100
PTmerged31	82.7523	84.6682	86.2205	86.4372	71.5299	71.995	73.0419	69.9831	70.2899	78.2051	62.9921	81.0811	80.695	87.2642	69.3878	78.6408	85	93.1034
PTmerged32	98.0313	95.7923	97.1103	97.6208	99.2092	99.0441	99.313	99.2574	97.043	98.7654	98.7715	98.3158	98.9189	99.1507	98.3051	98.374	98.8938	98.801
PTmerged33	99.8927	99.8403	99.9346	100	99.9339	100	100	100	100	100	100	100	100	100	100	100	100	100
PTmerged34	99.8918	99.8387	99.9337	100	99.9308	100	100	100	100	100	100	100	100	100	100	100	100	100
PTmerged35	86.9565	70	81.25	88.2353	13.3333	20.5128	17.6471	33.3333	79.1667	81.7518	79.8507	92.8571	92.0863	93.8697	81.5054	84.2623	96.6292	95.8991
PTmerged36	100	99.1935	99.631	100	100	99.7573	100	100	100	99.5652	98.8372	99.6595	99.537	100	99.5562	99.6416	99.8131	99.1453
PTmerged37	99.5215	99.4253	99.7024	100	96.9697	98.5075	98.5816	99.2	100	99.0741	100	100	100	100	100	100	100	99.4975
PTmerged38	98.7854	99.3976	98.1609	98.9583	96.1326	96.9697	91.3265	96.2025	99.6555	99.7036	99.5331	100	100	98.7893	99.8452	100	99.4065	100
PTmerged39	99.9386	99.9388	99.9331	99.9658	99.8986	99.9492	99.9575	99.9332	99.8674	99.7875	99.7312	100	99.8554	99.9133	100	99.9448	99.9243	99.9563
PTmerged40	97.0972	96.4602	97.7401	97.8229	97.6773	97.7513	97.5562	96.2598	99.961	99.9533	99.8483	99.9483	99.9159	99.9297	99.923	99.8452	99.8325	99.9198
PTmerged41	97.6505	96.6592	98.3732	97.8166	98.0271	98.2667	97.929	97.4104	99.9609	100	99.924	99.9741	99.9368	99.9296	99.923	99.8761	99.8323	99.9198
PTmerged42	99.8464	99.8438	99.6097	99.556	99.6738	99.6019	99.6435	99.7817	99.3047	99.8582	99.6762	99.5734	99.658	99.6512	99.7989	100	98.9691	99.6161
PTmerged43	100	99.8489	99.6782	99.4421	100	100	100	100	100	100	100	100	100	100	95.6522	100	100	100
PTmerged44	100	99.9338	100	100	100	99.9778	100	100	100	100	100	99.9469	99.959	100	100	99.9396	100	100
PTmerged45	99.5807	99.1653	99.0271	99.8377	99.2847	99.2799	99.1003	99.4069	98.3871	98.4848	100	99.3464	98.9691	100	98.4496	99.1935	99.4012	99.2126
PTmerged46	99.5816	99.1736	99.0391	99.679	99.078	99.0196	99.1096	99.2958	98.4	98.5185	100	99.3548	98.9744	100	98.4496	99.2063	99.4118	99.2481
PTmerged47	99.6667	99.1342	100	100	100	99.7927	99.8136	100	100	100	100	100	100	100	100	100	100	100
PTmerged48	77.193	70.5882	71.7391	68.8889					100		100	25	40	33.3333	100	0	63.1579	66.6667
PTmerged49	99.9549	99.9409	99.952	100	100	99.9697	99.9289	99.9561	100	100	100	100	99.9354	99.8613	99.9246	100	100	100
PTmerged50	98.7076	98.2005	98.5428	98.4375	98.7245	97.9982	98.5997	99.2857	98.6577	97.4432	99.1049	98.1777	97.8591	98.0892	97.5979	98.0176	97.8112	98.0583
PTmerged51	100	100	100	100	100	100	100	100	100	100	100	100	100	100	100	100	100	100
PTmerged52	98.9848	98.5841	98.4496	97.8078	99.2248	98.351	97.3897	98.8426	91.4153	92.9864	92.8934	97.561	99.3023	97.6261	97.8417	99.3056	98.9529	97.5694
PTmerged53	99.287	99.278	99.0917	98.4183	99.1637	98.9987	98.9247	99.511	98.3444	98.5207	98.2456	98.3673	99.359	97.1074	98.5915	99.5516	99.6491	98.1221
PTmerged54	100	100	99.5856	100	100	100	100	100	100	100	100	100	100	100	100	100	100	100
PTmerged55	98.7261	98.7288	98.419	99.6	97.5052	98.5849	98.7319	97.619	98.0392	94.0476	98.9011	98.5714	97.6608	100	100	98.9583	97.2477	99
PTmerged56	88.3495	89.2473	85.1259	88.8325	99.532	99.8473	99.6516	100	84.7222	85.2071	83.0882	100	100	100	63.2653	56.9106	72.2772	85.0575
PTmerged57	100	100	99.82	100	99.709	100	99.7438	99.665	100	100	100	100	100	100	100	100	100	100
PTmerged58	99.3035	99.5242	99.4627	99.8064	98.8548	99.034	99.2471	98.5522	99.895	99.9077	99.8969	99.8638	99.8847	99.878	99.8904	99.8771	99.8042	99.8445
PTmerged59	13.5417	17.7778	13.3333	10.4478	0		0	0	0	0		0	6	2.5641	0	0	39.2157	37.2549
PTmerged60	97.6744	100	100	100	100	100	100	100	100	100	100	100	100	100	100	100	100	100
PTmerged61	98.7854	99.2593	97.3529	98.8304	83.9286	82.8571	83.871	71.7949	98.4375	99.0826	99.1736	98.7578	100	98.1132	99.4764	98.0769	100	100
PTmerged62	100	100	99.3166	99.635	99.6835	97.8799	99.536	97.2603	99.8512	100	99.6942	99.8764	99.6933	99.8902	99.9001	99.8936	100	100
PTmerged63	2.7027	0	0	0	33.3333	0	0	0	0	0	0	12.5	0	0	86.8421	81.0526	28.125	27.027
PTmerged64	100	99.6825	99.8935	99.7619	99.6581	99.6942	99.5461	99.7653	100	98.8506	100	99.2424	100	100	98.3471	100	100	100
PTmerged65	84.6512	84.2975	86.2319	83.3333	82.5726	80.4	76.1506	78.8991	97.9592	91.1111	93.75	98.3333	100	98.1818	98.2143	92.5926	94.1176	96.2963
PTmerged66	28.5714	20	16.6667	0	97.2143	98.2507	96.9597	97.5253	0				0		50	0	75
PTmerged67	28.5714	20	16.6667	0	97.6013	98.6592	97.0192	98.0818	0				0		50	0	75
PTmerged68	97.5743	98.0973	98.1167	97.6655	98.3264	98.748	98.7686	99.0569	99.0213	98.6048	99.1234	98.7009	98.3746	98.6069	98.2127	97.9153	98.1429	98.0182
PTmerged69	97.6077	98.1787	98.1364	97.7011	98.3852	98.8143	98.8049	99.056	99.0213	98.6188	99.1233	98.7009	98.3746	98.6069	98.2125	97.931	98.1429	98.0182
PTmerged70	69.5652	95.4545	63.3333	90.9091	5.55556	9.09091	7.69231	0	97.9021	99.6622	98.2014	98.1221	98.8487	98.6985	99.1543	97.7401	97.9592	98.0663
PTmerged71	99.0329	99.238	99.14	99.3942	98.961	99.0444	99.0279	98.8844	99.318	99.3462	99.356	99.4137	99.384	99.4032	99.4917	99.4621	99.5164	99.5069
PTmerged72	93.1034	84.2105	86.4198	92.8571	92.6829	90.3846	91.5254	92.5926	98.2906	98.855	98.3957	98.2014	98.773	99.3174	99.2593	99.6795	100	98.6301
PTmerged73	99.2609	99.4023	99.4247	99.3706	97.7741	97.8545	97.7191	97.7477	98.9727	98.9305	98.9443	99.0619	99.1122	99.1257	95.4374	95.2559	99.6637	99.6949
PTmerged74	99.3099	99.4023	99.4832	99.398	97.7741	97.8545	97.7191	97.7477	98.9727	98.9305	98.9447	99.0619	99.1118	99.1257	95.4374	95.2555	99.6766	99.7044
PTmerged75	97.6654	97.0238	97.8873	95.6522	97.7317	97.7662	97.1969	97.0526	96.4286	91.8919	95.4545	86.2069	88.4615	83.3333	86.2069	96.6667	97.0588	100
PTmerged76	84.7237	83.8951	84.4531	85.3097	82.6446	87.931	87.5	88.4774	82.8571	73.3333	67.5676	80	88.0597	70.2128	83.7838	84.2105	80.4878	89.2857
PTmerged77	99.095	100	99.1736	99.3056	98.1818	100	97.7778	97.8495	100	99.5261	100	100	100	99.7006	100	100	99.4169	100
PTmerged78	96.7706	96.5821	96.5771	97.9513	98.576	98.869	98.8726	98.4452	99.1591	99.0773	99.1624	98.7093	98.6905	98.6987	98.965	98.936	98.9005	98.8626
PTmerged79	80	77.3109	81.7181	78.3679	40.2269	36.7498	36.1668	40.0309	69.8862	69.7626	69.5801	79.9258	79.8517	80.4837	74.678	75.8259	62.6779	61.824
PTmerged80	100	100	100	99.6732	99.4681	99.7375	99.8852	100	100	100	100	96.9697	100	96.4286	100	100	100	100
PTmerged81	97.1888	97.1154	96.7308	97.1429	95.9948	96.8954	96.4798	97.4249	95.6522	100	95.8333	100	94.958	98.8764	97.1154	98.9474	96.5116	98.8235
PTmerged82	100	100	99.5671	100	99.2958	100	100	100	100	99.7519	100	100	100	100	99.7191	100	100	100
PTmerged83	96.9487	97.1751	96.0616	97.1138	97.6268	98.0263	97.7419	98.032	95.7447	96.4286	94.7368	97.7273	94.4444	98.0769	97.2973	98.3607	98.2456	100
PTmerged84	98.773	99.2857	100	98.5185	98.8636	98.8166	98.3425	94	99.0741	100	100	100	99.5902	100	100	100	99.0826	100
PTmerged85	41.8367	29.2308	30.9353	22	83.7321	87.234	82.2222	78.2353	78.5714	79.2857	85.3933	72.0238	84.0796	75.4286	87.1245	81.5068	91.7379	89.2256
PTmerged86	78.0488	96.1905	88.1988	92.8571	76.6667	57.1429	83.5616	86.6667	97.8873	100	100	98.366	97.8261	97.8979	100	100	98.3516	98.4375
PTmerged87	99.4885	99.2727	98.9619	98.5866	98.2346	99.1119	99.2032	99.3197	99.4898	98.9011	99.5238	98.5816	98.9583	99.3548	99.005	98.9247	99.7214	100
PTmerged88	99.7238	99.5868	99.6303	99.6154	98.6911	99.4361	99.3179	99.5338	100	99.435	99.5146	100	98.9362	100	99.5	99.4595	100	100
PTmerged89	99.5763	98.7654	97.9104	99.5074	94.1392	91.0112	95.6522	88.6364	97.3684	95.6081	98.1818	96.5909	98.0545	96.8037	96.9325	97.3154	96.5616	98.2935
PTmerged90	99.3182	98.855	98.7037	99.6622	95.2141	97.0027	95.4338	95.0178	100	99.3902	98.9305	99.6094	99.3827	100	98.5849	100	98.5782	98.8235
PTmerged91	99.3182	98.855	98.7037	99.6599	95.1777	96.9697	95.4338	95	100	99.3902	98.9305	99.6094	99.3827	100	98.5849	100	98.5782	98.8235
PTmerged92	96.8799	98.7991	98.4791	98.556	96.5962	96.5654	96.0947	95.3901	98.0597	98.1291	98.3762	99.5523	99.361	99.5046	99.5098	99.2011	99.6222	99.5021
PTmerged93	97.0588	98.1424	97.9358	97.6119	88.0734	85.6	84.9624	88.75	96.3744	95.7447	96.6342	99.3002	98.7493	98.9789	99.1826	99.0769	99.3369	99.1228
PTmerged94	97.7041	98.9111	97.3899	98.9339	95.2191	90.3226	93.8889	97.8261	99.4629	99.6819	100	99.7283	99.5985	99.6925	99.0431	99.0654	99.1369	99.4728
PTmerged95	85.272	83.8739	84.9596	85.93	86.1623	85.936	85.4636	85.9642	80.0626	82.7174	81.4249	51.5519	55.6546	49.8249	69.4825	71.3313	60.9237	59.9876
PTmerged96	98.9625	98.8607	99.0692	99.0138	96.3235	96.8254	94.5312	83.3333	98.3318	98.1372	97.9293	99.4677	99.0959	99.2691	93.2342	93.5556	99.4895	99.4711
PTmerged97	52.601	51.7317	52.5972	52.117	0.168577	0.372173	0.291727	0.185357	5.31096	5.38814	4.88964	50.5821	50.5883	50.9301	44.5754	43.9887	55.1808	55.047
PTmerged98	53.854	52.3125	53.2824	52.9427	0.191865	0.166113	0.285714	0.210084	5.55643	5.69879	5.09019	49.1403	48.9547	49.4897	50.4253	50.0024	55.3245	55.1244
PTmerged99	7.14286	0	16.2162	5.88235	0	0	0	0	0	0	0	0	0	0	0	0	16.5072	15.4088
PTmerged100	19.8042	19.6645	25.8239	14.5955	56.6893	57.8337	63.2406	60	62.2728	62.6898	62.5536	0.300382	0.354343	0.318432	67.3149	68.3534	2.69761	2.31831
PTmerged101	61.3043	71.7949	68.6869	55.4795			0	0	0	0	0	0	100	50	51.5152	34.0426	14.8936	4.7619
PTmerged102	38.5542	45.8333	52.9412	43.4783	58.4615	50.9434	63.6364	34.8837	28.8107	31.2821	29.9611	0	0	0	37.5654	41.2245	20.9302	17.0782
PTmerged103	12.5	18.1818	35.8974	44.4444	0	0	0	0									47.8378	45.509
PTmerged104	19.2308	25	20	33.3333													58.5106	64.6341
PTmerged105	100	100	100	100	100	100	100	100	100	100	100	100	100	100	100	100	100	100
PTmerged106	94.7291	94.7674	96.0067	92.7083	94.994	95.4683	95.3069	95.3008	97.8022	100	98.7013	95.5882	98	100	94.9153	97.3333	98.6111	97.6471
PTmerged107	99.4898	100	99.0437	100	98.9384	98.9154	99.2296	98.3333	99.6047	99.8668	99.696	99.5751	99.6885	100	99.564	100	100	100
PTmerged108	99.435	99.6503	99.8058	99.9583	100	99.8188	100	100	99.9463	99.9599	99.9662	99.945	99.9285	99.9543	99.9804	99.984	99.971	99.9666
PTmerged109	100	100	99.2958	99.0291	99.871	100	100	100	100	100	100	100	100	100	100	100	100	100
PTmerged110	99.654	97.561	99.2172	99.1837	99.2806	99.4318	98.7952	99.5745	99.3506	99.435	98.4848	99.3865	99.5169	100	98.7055	99.2701	99	99.2063
PTmerged111	99.8657	99.9595	99.9557	99.9058	99.9338	99.9352	99.9713	99.7813	99.9874	99.9895	99.9852	99.9918	99.9871	99.9881	99.9894	99.9924	99.9851	99.9942
PTmerged112	98.2079	97.7143	96.6265	98.5294	98.0907	96.648	97.043	96.1373	90.566	90.3276	90.2655	96.4912	96.0494	96.7908	99.4382	99.3151	99.3837	99.2026
PTmerged113	97.493	97.9263	96.9106	96.5235	97.6942	96.8185	96.8188	94.6095	91.3793	93.617	95.8333	94.4444	88.4058	95.4545	98.0392	94.1176	92.0635	94.8718
PTmerged114	93.2039	100	94	93.5252	93.4959	95.0495	93.0769	92.1875	100	99.7459	99.7481	100	99.536	100	99.6344	100	100	100
PTmerged115	100	99.505	99.7965	99.7525	99.4499	99.4624	99.6053	99.7967	98.6301	100	100	100	100	100	100	100	98.7654	100
PTmerged116	95.3659	97.3913	97.6593	95.7179	99.6024	100	99.537	99.4236	99.983	99.9803	99.9644	99.7091	99.786	99.6784	64.0292	64.9291	99.8571	99.871
PTmerged117	96.5217	97.7273	92	88.0435	93.1677	81.875	88.8889	92.437	93.7288	92.7083	94.386	90.3333	87.6344	89.8305	86.6579	88.0805	89.2393	91.6115
PTmerged118	100	100	100	99.5283	100	100	100	100	100	99.4975	100	100	100	100	100	100	100	100
PTmerged119	99.1968	98.8304	99.5381	99.537	99.3789	99.6785	99.7067	99.361	99.6979	99.2958	100	99.6047	99.4318	98.9286	100	100	99.6169	99.5349
PTmerged120	94.1567	96.9298	93.7137	94.9343	98.7825	97.766	98.7288	97.3646	99.3464	99.6403	98.9796	98.7903	97.8723	99.0506	97.5806	98.6063	99.3562	99.2462
PTmerged121	7.43494	4.3956	5.03018	8.1448	78.1107	79.91	77.7725	80.8378	12.3967	7.95455	12.9771	11.8367	11.7057	15.2091	34.2857	56.25	33.1915	26.2295
PTmerged122	41.9512	39.1753	40.6154	46.3576	55.5556	60.2914	59.6651	55.9113	11.4833	8.65801	8.61244	12.0603	8.5443	8.20312	4.88599	8.2397	15.5689	13.75
PTmerged123	33.3333	12.5	50	100	21.4286	34.7826	11.1111	23.0769	0	50	0	50	42.8571	100	98.7705	95.9893
PTmerged124	98.151	97.2145	97.0317	97.7387	98.5944	97.6687	98.4712	98.6418	97.4026	100	93.9759	98.1651	97.7444	95.6522	95.7895	95.6522	95.7143	94.2857
PTmerged125												100	100		99	100	100
PTmerged126	99.3127	99.5	99.7717	100	99.0766	99.4131	99.5595	99.2163	100	98.6301	91.0714	100	97.6471	100	100	98.0769	98.5507	97.619
PTmerged127	99.4788	99.7396	99.5231	99.3414	98.3373	96.2406	98.1132	95.4733	100	98.5294	98.1132	98.1651	98.9362	99.2248	100	99.1667	99.5575	99.5595
PTmerged128	99.5816	99.6146	99.6942	99.5763	99.8233	99.8028	99.7384	100	99.4755	99.0033	99.8333	99.8674	100	100	100	100	100	99.8331
PTmerged129	95.283	91.4634	90.1734	94.2857	95.6835	99.2366	94.8718	98.3607	98.2906	96.6805	98.3936	99.0654	99.0291	99.1803	98.9362	100	97.9253	99.2424
PTmerged130	99.5349	100	100	100	99.5763	99.7361	100	100	100	100	100	100	100	100	100	100	100	100
PTmerged131	74.8988	79.8526	76.058	78.4264	81.7493	80.0702	80.6056	82.9739	80.6763	77.0428	81.2834	79.562	72.5352	81.4516	77.551	65.3543	85.8065	85.5346
PTmerged132	93.5443	94.2844	93.8224	93.427	93.2968	90.9272	93.1073	93.0176	95.7014	97.9644	96.5517	94.6903	95.2555	95.1542	95.6853	96.793	94.5455	94.6078
PTmerged133	62.5954	60.7018	65.6646	65.6535	73.2448	67.1371	73.2036	50.2262	96.2555	93.0023	92.2197	96.0688	96.5619	97.0688	93.7378	94.1048	95.2596	93.5961
PTmerged134	98.7624	98.7539	99.1304	98.8131	99.4859	98.9848	98.6737	99.2754	99.3333	98.8235	98.9362	93.4579	96.1538	91.7526	97.6331	96.9697	98.5507	100
PTmerged135	99.3763	99.3072	99.0651	99.6219	99.232	99.7753	99.4724	99.6352	99.6134	99.7525	99.8647	99.7642	99.9367	99.6356	99.6269	99.8649	99.7897	100
PTmerged136	99.4794	99.3072	99.1337	99.7476	99.2828	99.7746	99.4987	99.7717	99.8708	99.8761	99.8647	99.8426	99.9367	99.7082	99.7509	99.8649	99.7897	100
PTmerged137	97.0944	98.0831	98.7032	99.1045	99.3248	98.9121	99.5215	99.3691	97.3333	100	98.5075	100	97.561	98.6301	98.5714	100	100	100
PTmerged138	97.2013	97.6056	98.3585	98.4752	75	25	25	50	83.3333	100	66.6667	98.8338	98.1962	98.4906	99.689	98.2343	97.8836	99.1837
PTmerged139	96.4083	95.0581	96.0733	97.5342	95.7256	93.1385	95.5333	94.1083	96.7742	98.6047	98.9744	97.3214	97.9675	98.6047	89.5397	90.0943	96.5812	97.7778
PTmerged140	16.9421	16.2037	10.0939	7.87402	75.7755	79.7059	79.0061	76.4045	58.5459	61.1446	61.2137	65.8131	66.6031	64.023	90.7216	92.1348	10.2713	10.7612
PTmerged141	85.8038	84.9829	83.6809	85.1485	87.9916	89.9763	90.8468	94.042	43.9294	45.7627	40.4396	39.4144	40.8056	46.383	82.6087	84.4221	56.117	58.6705
PTmerged142	98.6038	97.8355	97.3391	97.6424	97.8601	98.1183	98.1752	97.7454	95.0713	95.2982	96.9296	69.727	69.2961	65.7086	96.2356	95.7676	98.7567	98.9796
PTmerged143	98.1352	97.0588	96.4484	96.9697	97.0524	97.1464	97.2947	96.9697	94.8435	95.1237	96.7702	67.9229	67.8526	64.176	96.0585	95.5505	98.7021	98.9407
PTmerged144	77.7528	66.2011	67.7419	87.5	88.2166	87.8543	88.006	84.5921	91.1215	87.4372	91.6484	92.3588	95.0798	97.1852	98.4314	97.379	93.666	93.5872
PTmerged145	98.2143	99.1342	99.6377	98.6667	98.3416	98.476	97.9592	98.3152	99.6198	98.8235	98.8417	99.4898	99.6124	99.0291	99.6743	99.3103	99.2701	100
PTmerged146	91.3242	95.3528	95.354	93.6644	90.9598	91.8019	91.858	91.4573	97.0315	96.2617	96.7925	98.0531	96.1111	96.6387	97.8166	96.3283	97.8756	97.8873
PTmerged147	27.6042	23.8532	22.6481	22.4138	83.3333	100	100		100		100		66.6667	100		0	6.25	0
PTmerged148	99.8988	99.8505	99.9352	99.8885	99.6014	99.5373	99.6524	99.4835	99.5868	99.9552	99.8407	99.8687	99.8934	99.9592	99.9611	99.9515	99.9127	99.8511
PTmerged149	94.9074	96.8354	96.3446	96.9512	94.501	96.0251	96.6309	94.2675	100	91.4894	94.382	100	97.619	96.4286	98.7805	97.4359	98.3607	97.9592
PTmerged150	98.0198	100	97.5	100	96.3768	94.2623	98.7654	100	100	100	100	100	100	100	99.5025	99.4186	98.1308	100
PTmerged151	92.1171	94.5289	92.1013	90.5775	87.2141	90.5753	90.4055	88.3914	81.3953	72.807	81.7073	97.7528	96.5116	97.0588	95.3704	96.5909	90.0826	89.3204
PTmerged152	100	99.7214	99.8734	100	100	100	100	99.3789	99.7653	100	100	100	99.6694	100	100	100	99.5556	100
PTmerged153	99.5261	99.278	100	100	100	100	99.8319	100	99.4652	99.4792	100	99.7326	100	100	100	100	100	100
PTmerged154	79.8387	78.7879	75.8824	82.2917	86.2069	66.2162	80.6122	83.3333	87.395	84.2105	88.2353	100	100	100	32.9571	34.1176	58.9474	65.2439
PTmerged155	100	99.1935	100	99.4505	100	100	100	97.1831	99.5106	99.8314	100	99.7319	99.5745	100	99.7481	99.4737	99.7895	100
PTmerged156	99.8713	99.844	99.9335	99.8641	99.9453	99.9263	99.9269	99.9083	99.6445	99.4695	99.7669	99.7163	99.6954	99.6441	99.867	99.7234	99.9287	99.917
PTmerged157	94.898	96.2264	94.8936	97.6959	76.5714	70.6806	69.0141	66.3366	99.4203	100	99.1045	99.67	99.0074	99.4521	99.8249	98.8909	99.867	100
PTmerged158	98.3607	97.5	96.5517	97.1429	99.4792	98.3607	100	99.1228	100	100	100	100	99.2754	100	100	100	100	100
PTmerged159	98.622	97.561	98.7044	99.0741	98.8154	99.0239	98.1973	98.6254	99.6139	99.6094	99.6528	99.0868	100	99.6047	100	99.177	100	100
PTmerged160	99.2079	99.2908	99.2891	99.7669	99.602	99.3464	99.4236	99.1334	99.6139	99.6094	100	99.5413	100	99.6047	100	99.177	100	100
PTmerged161	98.5816	98.6989	98.9466	98.6622	98.8548	99.3972	98.6922	98.5573	96.3158	98.0149	97.9112	99.005	98.9339	98.4547	96.875	97.2637	99.3711	99.6503
PTmerged162	98.5816	98.6989	98.9466	98.6622	98.8536	99.3972	98.6916	98.5573	96.3158	98.0149	97.9112	99.005	98.9339	98.4547	96.875	97.2637	99.3711	99.6503
PTmerged163	98.5646	100	99.4975	99.4444	98.9744	99.3377	99.6622	96.1538	99.6337	100	100	99.5968	100	99.6528	100	100	100	100
PTmerged164	97.9275	100	99.322	100	96.5217	100	99.6198	99.2308	99.5495	100	100	99.5074	99.5868	99.5349	100	100	100	100
PTmerged165	99.6341	99.7387	99.5506	99.5352	99.8912	99.9679	99.9253	99.8048	99.9869	99.9852	99.9866	99.9667	99.9826	99.96	99.9671	100	99.9685	99.9514
PTmerged166	99.7183	99.8643	99.6602	99.4891	99.5573	99.7161	99.7468	99.5682	100	98.4615	100	100	100	98.4848	97.5309	100	100	100
PTmerged167	99.1483	98.3015	99.1794	98.8478	99.6515	99.2914	99.5141	99.5246	99.4587	99.8805	99.2968	99.2526	99.6892	99.5608	99.4645	99.5283	99.4748	99.3857
PTmerged168	99.1499	98.3033	99.1794	98.8484	99.6719	99.2909	99.514	99.5251	99.4587	99.8807	99.2968	99.2526	99.6892	99.5608	99.4638	99.5283	99.4753	99.3865
PTmerged169	63.5569	62.6283	67.9727	67.3527	63.385	62.5035	61.9324	63.0608	69.9284	73.9691	71.2054	67.1642	61.9658	65.5556	61.186	65.7224	68.9295	70.3971
PTmerged170	98.0882	98.7124	99.5971	99.4495	99.5514	99.4075	99.5025	98.951	99.5349	100	99.0385	99.5349	100	100	100	100	99.4737	99.4475
PTmerged171	89.1051	92.268	93.0283	88.4956	94.2169	90.6404	92.217	94.1441	84.0984	83.7321	87.2414	86.2682	85.8177	86.7241	83.1034	86.9281	84.3195	84.5679
PTmerged172	99.4056	99.1204	98.9902	99.4642	98.8814	98.9347	98.7054	98.9095	98.8	98.0237	98.8679	98.3122	99.1968	99.5536	98.1203	98.3264	98.8889	99.5392
PTmerged173	93.3333	90.7407	81.9048	87.5	87.2881	85.7143	82.6531	73.6842	96.5066	97.1154	98.6111	94.2105	97.8166	96.9072	99.6479	100	99.3103	100
PTmerged174	98.9381	99.3597	99.1484	99.4982	95.314	94.734	95.6829	90.9925	99.8227	99.8629	99.9033	99.9017	99.8403	99.8223	99.8489	99.8806	99.8821	99.8667
PTmerged175	96.2963	96.2264	95.8763	94.1176	91.5888	92.2222	98.1982	91.6667	99.5671	99.6497	99.8611	99.422	99.5455	99.631	100	99.3056	99.843	99.8239
PTmerged176	45.5285	61.7332	43.7089	45.3258	19.919	22.1109	22.7299	20.4955	23.9162	28.2018	26.2437	18.497	17.985	18.5107	21.7278	19.1029	26.2984	26.3777
PTmerged177	83.6879	81.8841	88.0734	87.3737					94.6405	93.3634	93.4823	95.4806	95.6869	96.5874	96.9061	95.2597	94.7826	95.3064
PTmerged178	100	100	100	100	100	99.8778	100	99.8392	97.9167	92.1569	100	100	100	100	98.0769	100	100	100
PTmerged179	99.6689	100	100	100	99.2441	99.6644	98.4076	98.2847	100	92	96.2963	100	100	100	100	100	100	100
PTmerged180	94.6518	94.1497	94.3884	94.4394	98.4511	98.3985	98.2901	98.6933	96.6416	96.54	96.6667	95.7696	95.9008	96.1649	98.9451	99.0094	98.8818	98.9192
PTmerged181	98.3936	99.4382	97.9545	97.1429	79.0941	80.8989	78.6834	78.1768	95.5823	95.2381	95.3488	94.6667	94.5869	94.6309	75	69.3252	97.9381	97.4359
PTmerged182	100	100	99.8968	100	100	100	100	100	100	100	100	100	100	100	100	100	100	100
PTmerged183	99.9523	99.7684	99.8337	99.8307	99.8537	99.8143	99.8503	99.8854	99.9359	99.8635	99.9377	99.836	100	99.9467	99.9514	99.9481	100	99.9029
PTmerged184	99.8583	99.814	100	100	99.9271	99.9375	99.8349	99.946	99.9681	99.9679	99.9669	99.9646	99.9778	99.9475	99.9823	99.988	99.9549	99.9725
PTmerged185	99.3348	97.9675	98.7034	99.6569	97.1888	99.3007	97.9487	98.4694	99.7009	99.7661	99.6821	99.7048	99.7985	99.7418	99.7486	99.824	99.7332	99.6868
PTmerged186	100	100	99.9476	100	99.927	99.822	99.8954	99.7949	99.6593	100	100	100	100	100	100	100	100	100
PTmerged187	100	100	100	99.1803	99.3932	99.505	99.8433	99.7462	100	99.3976	100	100	99.7015	100	100	99.4382	100	100
PTmerged188	98.0159	98.4076	98.1408	97.6027	98.5809	97.8564	98.0916	97.901	97.4359	96.5517	94.7368	89.6552	92.5926	84.6154	100	100	96.875	96.6667
PTmerged189	99.0798	99.4904	98.6224	99.1026	99.4595	99.5448	99.3634	99.3251	99.4106	98.6871	99.1111	99.4475	99.4589	99.1105	99.2764	99.3874	98.8048	99.2366
PTmerged190	100	100	100	100	100	100	100	100	100	100	100	100	100	100	100	100	100	99.5
PTmerged191	93.7695	93.3036	92.8899	95.2991	90.2655	91.4286	91.067	87.2727	96.9027	96.4587	98.4424	97.9487	97.7778	97.7811	97.3739	98.1132	97.2477	97.5852
PTmerged192	99.7775	99.7225	99.7646	99.9196	99.8235	99.7707	99.9478	99.8254	99.2537	99.1525	99.1304	100	98.2301	100	97.4576	99.3631	99.2126	100
PTmerged193	98.8235	98.9209	98.722	98.4026	100	100	100	100	100	100	100	100	100	100	100	98.0769	95.9184	97.8261
PTmerged194	97.4026	97.6077	99.6805	95.7031	98.6403	97.619	98.7421	97.543	100	98.5981	99.5595	99.2537	99.4318	99.3631	100	99.0654	98.7755	100
PTmerged195	99.933	100	100	100	99.9367	99.8551	99.9065	100	100	100	99.3333	99.763	99.4863	100	100	100	100	100
PTmerged196	100	99.7389	99.4647	100	99.52	99.4371	99.8162	98.4848	100	100	100	100	100	100	100	100	100	100
PTmerged197	97.3465	97.8425	96.8276	95.8678	92.6349	92.2985	93.2179	92.6912	92.2777	92.403	91.4741	91.6447	93.6302	92.0143	82.7957	82.2394	93.7452	92.6396
PTmerged198	100	100	100	100	100	100	100	100	100	100	100	100	100	100	100	100	100	100
PTmerged199	34.3434	39.3939	43.1138	47.8873
PTmerged200	0	50	9.09091	0	0	0	0	0	0	0	0	19.0476	18.5185	17.6471	61.6708	68.272	4.34783	5.26316
PTmerged201	100	77.7778	71.4286	92.8571	0	33.3333	37.5	66.6667	100	99.0431	99.1803	97.9695	96.2963	99.4845	99.6503	99.0385	99.4949	99.4083
PTmerged202	96.2825	91.1111	95.2719	95.0549	98.4825	98.1752	98.6111	96.9412	93.75	87.0968	94.5946	92.8571	92.1053	97.2973	95.6522	96.1538	97.561	95.8333
PTmerged203	86.0465	72	72.549	82.9787	68.0556	79.4872	84.1584	68.4211	92.7807	94.0653	92.3077	93.6709	92.3529	94.4251	92.4171	96.9359	90.4	92.1233
PTmerged204	100	100	99.6691	100	99.8388	99.7104	100	99.7593	100	100	100	100	100	100	100	100	100	100
PTmerged205	100	99.9276	99.9542	99.9672	100	100	99.9632	100	100	100	100	100	100	100	99.4536	100	100	100
PTmerged206	98.7069	98.8439	98.9975	97.561	98.5321	99.1525	98.6949	98.4	99.7483	100	99.6561	99.9172	99.8025	99.9245	99.9278	99.7549	99.9042	99.8794
PTmerged207	99.8509	99.8571	99.8471	99.6618	99.8289	99.7743	99.92	99.896	99.7758	98.9177	99.7788	100	100	99.8408	99.8224	100	100	100
PTmerged208	99.8382	99.8935	99.8174	99.8496	99.851	99.8133	99.8124	99.8576	99.8818	99.8843	99.8855	99.9502	99.9534	99.9569	99.9566	99.951	99.8692	99.8596
PTmerged209	86.6667	100	90	94.5946	95.5556	96.875	98.0769	94.7368	98.3302	98.996	98.7879	98.4848	99.5585	98.8889	99.2308	97.8903	98.1818	99.1416
PTmerged210	99.8929	99.9196	99.9111	99.9675	99.857	99.9228	99.9324	99.8341	99.9735	99.9739	99.9726	99.9735	99.9751	99.9766	99.9715	99.9772	99.9571	99.9539
PTmerged211	93.5525	94.2222	94.6303	91.9355	70.9341	70.7002	70.1042	72.7758	85.7143	92.8571	94.5205	83.3333	96.0526	89.6552	79.5455	83.9286	90.9091	94.8718
PTmerged212	93.9394	93.1818	93.4783	97	89.0909	90.9091	92.8571	86.4407	99.4889	99.5768	99.3403	99.459	99.3402	99.5134	99.6098	99.4253	99.4061	99.6909
PTmerged213	99.7642	100	99.4455	99.3266	79.4179	74.7984	76.5009	75.4513	99.4475	100	99.005	100	99.6885	100	99.5726	100	100	98.895
PTmerged214	100	100	99.6732	100	100	100	100	100	100	100	100	97.8261	100	100	100	100	100	100
PTmerged215	100	100	99.6633	100	100	100	100	100	100	100	100	97.7778	100	100	100	100	100	100
PTmerged216	100	100	100	100	100	99.7817	100	100	100	100	100	100	100	100	100	100	100	100
PTmerged217	99.0704	99.3377	99.633	99.0926	99.2105	98.9274	99.1393	98.4085	96.6102	94.9153	100	100	98.3871	100	100	100	97.8261	96.6667
PTmerged218	99.0704	99.3377	99.633	99.0926	99.2105	98.9274	99.1389	98.4085	96.6102	94.9153	100	100	98.3871	100	100	100	97.8261	96.6667
PTmerged219	100	100	100	100	100	100	100	100	100	100	100	100	100	100	100	100	100	100
PTmerged220	100	95.4545	100	100	100	100	100	100	100	100	100	100	100	100	100	100	100	99.7881
PTmerged221	99.7543	100	99.8252	100	99.1071	99.3721	99.768	99.5575	99.6855	100	100	99.8596	99.872	99.8596	99.6974	100	99.6357	100
PTmerged222	100	100	100	100	100	100	95.8333	93.75	100	99.7275	100	100	100	100	99.2308	100	100	99.5807
PTmerged223	98.6441	98.2587	98.7929	98.3382	97.8035	98.9943	97.6382	97.6386	99.7266	99.7792	99.8585	99.6346	99.6277	99.5513	99.6566	99.4575	99.2995	99.7079
PTmerged224	90.8046	92.7536	92.9134	96.8586	82.3529	88.8889	83.3333	84.2105									97.3849	98.0645
PTmerged225	100	100	99.9469	99.957	99.8734	99.9423	99.9188	100	99.9816	99.9835	99.9732	99.9807	99.9784	99.9929	99.979	99.9921	99.9826	99.9842
PTmerged226	93.5116	93.763	94.2315	93.9407	91.8773	92.2036	91.9144	92.1443	90.1098	89.8527	90.4863	83.0908	83.2657	83.47	83.521	84.3329	93.9656	93.8743
PTmerged227	98.941	99.3088	98.9679	99.1718	99.3325	99.3156	99.4232	99.1462	99.1736	98.9189	99.5763	98.6364	100	100	97.166	99.6241	99.631	100
PTmerged228	99.5363	99.2974	99.0751	99.5807	99.3902	99.3884	99.6377	99.1444	99.5833	99.4505	100	98.6364	100	100	98.75	99.6198	100	100
PTmerged229	99.4521	99.0698	99.2328	99.2982	97.0042	96.5464	97.016	97.4394	98.6301	99.2126	99.1215	99.4956	99.4589	99.4845	99.7059	99.651	99.729	99.422
PTmerged230	94.591	94.605	95.3632	93.7098	86.1894	84.1637	86.7656	84.2354	92.9054	91.6058	92.8571	87.1094	88.0503	87.7551	87.5	84.1897	89.313	89.5455
PTmerged231	99.2791	100	99.8778	99.6424	99.8708	99.9326	100	99.9386	100	99.7835	100	99.6205	100	99.3453	99.8294	99.8264	99.2381	99.768
PTmerged232	99.4911	99.4261	99.7411	99.4076	99.1684	99.3592	99.7536	99.2472	98.7654	98.8235	100	100	98.3051	98.6111	89.3939	90.5405	98.7952	100
PTmerged233	52.6188	54.5073	51.9575	53.6825	100	100	100	100	62.5	58.8235	50		100				60	52.6316
PTmerged234	100	100	100	97.0588	100	100	94.4444	100	98.7261	98.1707	99.4505	99.435	100	99.4413	99.5434	99.0826	99.422	99.3631
PTmerged235	96.7033	98	94.2857	97.0297	93.985	93.3333	95.3642	95.082	77.1626	81.0219	83.4507	98.3402	98.9547	99.2063	99.262	100	99.6377	98.4127
PTmerged236	99.2	98.2301	98.8506	99.5652	95.098	98.1982	94.3038	98.8764	99.7809	100	99.8358	99.636	99.8367	99.4891	99.8492	99.9287	100	99.9401
PTmerged237	97.3392	95.3488	95.3168	95.302	95.6934	95.8404	96.3873	97.8947	95.2703	98.6395	95.5414	94.152	98.2379	97.3404	97.8947	96.4029	98.6928	99.2701
PTmerged238	99.6412	99.5746	99.6031	99.6973	99.8214	99.8494	99.8267	99.8104	99.7803	99.7676	99.7734	99.6696	99.654	99.6596	99.7686	99.7759	99.7781	99.8076
PTmerged239	98.8764	97.1264	97.7376	98.0645	92.3077	100	100	93.3333	96.4	93.4272	93.1373	97.1014	97.3585	97.2093	96.6825	95.7711	96.4646	96.4286
PTmerged240	95.1899	94.6064	95.6181	94.718								93.2535	93.3861	93.0742	88.6023	88.4923	95.9141	95.7726
PTmerged241	95.9459	93.3934	95.8913	95.7801								95.5232	96.0075	95.8347	96.0043	96.2344	95.9937	95.8498
PTmerged242	78.5714	78.0654	81.7867	81.3899								81.1477	79.3973	78.9399	86.9935	87.8524	84.4237	83.2134
PTmerged243	78.6506	78.4636	82.0139	81.5339								81.1538	79.4096	78.9476	87.0314	87.8868	84.4319	83.2348
PTmerged244	81.448	81.875	82.9439	80.829								69.9647	69.5187	74.1433	45.1271	45.7275	77.7778	80.7339
PTmerged245	96.2085	93.4534	94.3197	96.1104	98.2195	97.5087	97.7273	97.8819	91.2409	94.1667	94.7368	94.9495	96.748	97.9798	96.4912	96.9697	95	92.9412
PTmerged246	99.7807	99.4012	99.7294	100	99.7639	98.8693	99.2408	99.8172	98.6667	97.8022	97.4359	97.3333	100	99.0826	100	100	96.4706	100
PTmerged247	71.7949	73	75.6477	86.4583	97.9167	96.4286	97.8873	93.1373	99.5135	99.7048	99.3569	96.3448	96.7879	95.6928	95.6017	95.3158	99.5984	99.5004
PTmerged248	71.7949	73	75.6477	86.4583	97.9167	96.4706	97.8873	93.3333	99.5135	99.7048	99.3569	96.3448	96.7894	95.6928	95.6017	95.3158	99.5985	99.5004
PTmerged249	26.5533	23.6299	26.3898	24.489	33.1541	32.8749	33.7418	32.0788	80.0505	79.7076	79.7724	49.1575	48.4431	47.9738	83.6518	84.4328	25.3259	24.9015
PTmerged250	33.3333	40.3226	37.013	19.6262	94.5507	93.915	92.9748	94.5274	90.9091	95	95.6522	38	35.8209	47.619	0	0	41.0714	30.4348
PTmerged251	98.622	98.1818	98.0306	99.0446	95.078	95.3165	94.2424	96.4169	96.7742	91.4894	91.6667	100	90.9091	86.3636	96.1538	94.5946	95.4545	96.5517
PTmerged252	96.3563	94.8598	97.1223	95.5357	97.7941	97.6978	98.0024	97.556	100	100	98.913	99.1304	99.6656	99.1304	99.4286	99.4505	97.1591	98.7097
PTmerged253	73.3333	73.7705	79.1557	73.8636	94.9002	96.728	96.6732	96.748	98.4076	98.1132	99.6139	100	99.6479	100	99.2933	98.4615	98.7805	98.9899
PTmerged254	91.6667	76.9231	95.6522	88.8889	82.3529	70	85.7143	69.2308	96.6216	97.9339	99.2	98.7207	98.9565	98.0973	94.4724	98.8571	98.8235	99.115
PTmerged255	100	80	100	91.6667	100	100	100	100	100	99.569	100	99.3197	100	99.5444	98.8889	99.3939	99.5816	99.5392
PTmerged256	99.2647	97.619	98.2533	99.2248	97.8495	97.7887	96.8519	95.1456	98.6111	98.5915	97.4359	97	100	99.1304	100	100	97.5904	100
PTmerged257	100	100	100	100	100	100	83.3333	100	100	99.6923	99.3884	100	100	100	100	100	100	100
PTmerged258	99.1509	99.0084	99.2361	99.2439	99.2983	98.9932	99.1574	99.7148	98.7918	99.3659	99.5169	98.8922	99.115	98.5926	99.1205	98.785	99.0661	99.2661
PTmerged259	62.5	100	66.6667	100	50	65.5172	72.5	61.9048	86.1027	82.3529	85.2292	86.4035	87.4791	86.7784	92.1329	89.4737	83.4943	83.9774
PTmerged260	98.5915	96.4706	96.5909	100	66.6667	55.5556	78.5714	75	50	50	75	99.8597	99.4635	99.5845	100	99.5192	99.8652	99.4444
PTmerged261	81.8182	96.9231	87.6923	96.3415	64.7059	25	66.6667	60	100	100	100	95.9064	98.4802	98.2318	62.1711	66.2835	96	98.1073
PTmerged262	76.9231	94.2029	87.1795	95.4023	60.8696	28.5714	55.5556	53.8462	100	75	100	96.8571	98.5882	98.5549	70.9596	72.8395	97.786	98.7342
PTmerged263	100	99.5122	100	100	95.5414	93.311	94.7222	98.0392	97.6109	98.0695	98.4227	97.9328	96.1538	97.2362	100	100	100	100
PTmerged264	100	100	100	100	100	100	100	100	100	100	100	100	99.881	100	100	100	100	100
PTmerged265	100	100	100	100	100	100	100	100	99.115	97	98.3333	94.3925	98.4733	98.0769	97.9522	98.5765	97.9452	99.0909
PTmerged266	0	0	0	0	12.2642	13.0841	3.9604	4.22535	0.460829	0	0	1.41509	2.8125	2.38095	1.45631	1.07143	0	0
PTmerged267					48.6795	56.0583	54.6928	45.5307				74.1117	69.3182	59.9078	73.2394	82.3529
PTmerged268		0	100	0	94.4444	95.9538	95.6422	94.5455	100	100	100	100			100		100	0
PTmerged270	100	100	100	100	100	100	100	100	100	100	100	99.8435	100	100	100	100	100	100
PTmerged271	40.7407	30.7692	21.8978	35	100	100	100	100	21.6867	20	23.5294	26.5861	22.8022	20.7358	22.0339	16.9903	16	18.8406
PTmerged272	99.6553	99.4266	99.6478	99.6271	99.0126	99.0546	99.0288	99.2181	99.6612	99.6295	99.6636	99.7196	99.7149	99.712	99.7173	99.7103	99.7499	99.7963
PTmerged273	77.5	89.4737	83.0769	88.8889	90.9091	100	100	76.9231	100	100	99.5169	100	100	100	100	99.6587	99.2	98.7879
PTmerged274	71.9512	78.0488	68.4211	72.1154	90.7407	96.2963	91.0256	91.8919	97.4138	98.9583	98.1818	99.0291	97.7273	99.0099	98.75	97.619	71.2644	72.619
PTmerged275	95.3354	97.1865	96.4355	93.7026	98.7367	98.7137	98.9168	97.819	89.5497	90.4343	89.8073	87.7907	88.1403	88.0227	93.2804	92.7367	91.9509	91.5993
PTmerged276	100	100	100	100	100	100	100	100	100	100	100	100	100	100	100	100	100	100
PTmerged277	91.0714	97.8261	91.3043	96.9388	82.0513	71.875	79.4118	68	99.5979	99.5392	99.4573	98.3122	99.0566	99.1573	99.0515	98.7138	98.8718	99.0556
PTmerged278	90.4762	80	97.7273	94.4444	92.9577	95.7447	90.2439	94.1176	97.9592	86.3636	95.8333	99.4819	100	99.5708	99.3151	99.3266	98.9071	100
PTmerged362	99.5316	98.7461	98.9899	99.6732	100	100	100					85.7143	93.3333	75			89.4737	100
PTmerged280	99.9075	99.8619	99.875	99.9023	99.5841	99.6572	99.6076	99.441	99.9153	99.911	99.9146	99.914	99.915	99.9174	99.9034	99.9092	99.9192	99.9248
PTmerged281	99.929	99.8971	99.8903	99.9119	99.5842	99.6576	99.6087	99.4387	99.918	99.9139	99.9177	99.9181	99.9194	99.9207	99.9073	99.9146	99.9233	99.9269
PTmerged282	95.3947	97.0588	98.4946	96.9231	97.6234	97.2603	97.4643	97.4603	97.6247	97.1014	97.4419	98.1891	98.0424	98.5859	97.9452	98.3607	97.5855	99.3039
PTmerged283	88.8199	92.7885	91.844	84.1379	100	100	100	100	100	99.5169	99.1979	99.688	99.8758	99.6875	99.3421	98.9865	99.759	99.6416
PTmerged284	99.8065	99.8598	99.8777	99.86	99.8015	99.8198	99.8797	99.7261	99.8366	99.8126	99.8448	99.8314	99.8288	99.8295	99.8662	99.8696	99.8857	99.897
PTmerged285	100	100	100	100	100	100	100	88.8889	100	100	100	99.8258	99.8729	100	100	100	100	100
PTmerged286	98.9055	98.9676	98.8711	99.3473	98.2688	98.803	99.0063	97.8295	100	100	95.5556	50	71.0526	66.6667	97.6744	100	97.4359	96.5517
PTmerged287	99.9201	99.547	99.8429	99.7009	99.7553	99.6358	99.7172	99.6917	99.3506	98.5294	100	100	100	100	99.3103	99.3197	99.4764	98.5294
PTmerged288	97.9909	97.8533	97.8083	98.6256	96.7065	96.0774	97.3573	96.6625	99.6443	99.577	99.6022	99.4904	99.5086	99.5767	99.6247	99.624	99.0668	99.0115
PTmerged289	86.4757	88.7922	87.4266	85.8744	85.2659	84.5113	85.5666	86.381	84.0353	83.0128	81.8004	83.2328	83.0712	81.888	80.9626	77.9828	85.2827	84.9558
PTmerged290	98.1195	97.4984	97.9658	97.8002	97.8128	98.0543	98.2781	98.1195	99.1935	98.1002	98.5531	98.8439	98.9286	99.2366	98.6328	98.9899	98.3416	98.6667
PTmerged291	98.5185	97.7664	98.1525	98.8988	98.7546	98.3509	98.4926	98.2319	98.0066	99.3333	99.359	98.5	98.4305	98.3287	98.2857	96.5625	98.7603	99.7512
PTmerged292	93.7297	91.5	92.5392	95.4545	50	83.3333	18.1818	83.3333	98.4293	96.988	97.3118	98.4293	97.318	98.6842	98.6928	98.4733	94.4785	90.2655
PTmerged293	98.2558	99.1632	99.308	99.6	99.7549	99.3661	99.6264	99.25	97.0149	100	100	98.0392	98.1651	97.3684	100	100	96.7742	98.5714
PTmerged294	100	100	95.6522	100	86.1111	92	100	100	100	100	97.7778	99.2126	96.3235	97.2222	97.8417	100	100	100
PTmerged295	90	90	88.4058	97.8261	56	62.0253	50.6849	48	72.1925	73.7113	69.9387	78.0749	72.5869	76.3441	100	97.1429	99.2982	99.0431
PTmerged296	18.2648	12.3967	7.80781	10.0719	8.82353	13.7255	19.5918	10.0917	0	0	0	0	33.3333	71.4286	0		16	4.7619
PTmerged297	99.1379	99.0099	99.4709	100	96.1165	98.1651	97.8142	96.2963	99.7214	100	99.5763	99.8844	100	99.8761	99.8054	99.4	100	100
PTmerged298	96.9231	98.0237	97.3228	98.9362	96.8932	96.2529	98.6607	97.1787	99.4921	99.7689	99.4732	99.5301	99.7541	99.5956	99.6312	99.538	99.6105	99.7757
PTmerged299	81.1508	78.836	81.9242	80.5687	87.0674	88.4462	86.1538	85.2843	62.5974	61.4213	64.0387	65.5052	67.0653	66.1878	61.5721	60.4269	61.7936	65.8346
PTmerged300	100	100	99.6289	100	99.7748	99.8162	99.6638	99.8603	100	100	98.4375	100	98.5294	100	100	99.2806	100	100
PTmerged301	26.6667	34.4262	38.8235	50.5376	22.5	10.8434	15.9664	18.6441	97.5791	99.3304	97.8648	96.9484	97.3214	95.3358	97.2327	96.7391	81.3725	81.3514
PTmerged302	91.6667	100	100	100		0			99.5924	99.646	99.7085	100	98.9418	99.3548	100	100	99.2754	98.3607
PTmerged303	100	100	100	100	99.8879	99.7436	100	100	97.619	100	98.0769	100	100	100	100	100	100	100
PTmerged304	100	100	100	100	98.893	99.6732	100	100	100	100	100	98.8166	98.9796	100	100	100	100	100
PTmerged305	98.6555	98.6784	97.5973	99.3122	98.9591	99.2738	98.666	98.8717	99.9917	99.9709	99.9912	100	99.9856	99.966	99.9199	99.9706	99.826	99.9287
PTmerged306	99.6078	99.1957	99.1755	100	96.5928	98.8636	97.9032	97.8462	99.6241	99.3344	99.7175	99.8148	99.9212	99.8152	100	99.6974	99.7135	99.8198
PTmerged307	96.5083	96.6121	96.762	97.5337	92.9397	92.6789	92.1573	92.7438	96.6805	98.0861	95.339	96.7742	94.9091	96.3303	96.8641	98.1413	97.5535	97.2696
PTmerged308	98.0635	98.0114	98.3178	97.9508	99.115	99.0716	98.6965	99.5257	98.9971	99.5074	99.483	98.8773	99.3548	99.2204	99.3766	98.8845	98.9858	99.3939
PTmerged309	100	100	99.6198	100	100	100	100	100	100	100	99.5	100	100	100	100	100	100	100
PTmerged310	99.3789	98.1395	97.5709	99.1903	99.8797	99.6779	99.8761	99.7647	98.8854	99.802	99.8331	100	100	100	99.8331	100	99.631	100
PTmerged311	99.4281	99.2297	99.539	99.5086	99.5086	99.4878	99.4062	99.7152	99.5054	99.5425	99.8692	99.4702	99.2147	99.2915	99.4026	99.4595	99.5581	99.5423
PTmerged312	93.3333	96.2963	95.614	96.9231	96.9697	86.8852	94.5652	95.9184	98.7692	97.2222	97.1545	98.2935	96.3746	97.8571	98.1191	98.8142	98.1132	97.6744
PTmerged313	98.533	98.9324	99.2095	99.6885	99.6186	99.707	99.3777	99.5131	96.4286	96.9697	100	96.7742	100	95.6522	100	93.9394	97.0588	92.8571
PTmerged314	92.9204	93.8144	92.5532	93.6709	76.8421	85.5769	84.5361	83.3333	96.5517	98.4127	98.3193	98.7261	98.5714	98.6577	100	99.5726	98.6842	99.2126
PTmerged315	88.3277	83.1694	87.3364	87.0229	94.6569	95.972	95.8355	93.8497	95.4887	95.7746	95.5224	94.3182	96.748	94.4444	93.1818	96.8085	91.3043	89.8734
PTmerged316	88.3146	83.1602	87.3044	86.9699	94.6513	95.9673	95.8311	93.8262	95.3846	95.5882	95.4545	94.186	96.6102	94.382	93.1818	96.7742	91.0714	89.7436
PTmerged317	66.9725	75.4237	73.9583	78.534	59.1549	63.3333	57.0621	59.0909	93.2773	93.1034	92.9162	67.6012	67.9045	64.375	93.0672	94.1995	95.8549	95.0754
PTmerged318	92.1569	92.1569	97.2727	97.4026	97.1429	88.4615	92.233	75	99.6552	99.5968	98	99.6337	98.7461	100	99.7024	99.3691	97.4763	98.5507
PTmerged319	17.8082	16.2162	13.6364	22		100			95.6522	96.6667	86.6667	100			93.5484	90.9091	79.1667	80
PTmerged320	99.8538	100	99.954	99.5939	100	99.9578	99.9638	100	100	100	100	100	100	100	100	100	100	100
PTmerged321	12.1212	15.3361	16.8657	25.4079	11.0209	8.99032	15.2715	5.98958	57.2373	56.891	57.1652	85.8128	86.4154	85.8726	59.6082	57.5992	53.5176	53.9652
PTmerged322	82.5	92.6829	69.3548	91.25	74.0741	77.1429	92.5373	75	70.5739	67.9803	68.0574	97.5398	97.4099	97.7273	97.0748	97.2973	97.2903	98.2019
PTmerged323	97.7901	94.7368	96.2963	96	96.338	98.0066	96.5174	98.2206	99.7436	99.5862	99.4792	99.4943	99.886	99.8858	99.2274	100	99.4987	99.5989
PTmerged324	89.1473	86.8722	89.8396	90.4255	92.0698	92.8594	89.881	89.8188	97.1429	91.2752	92.4855	91.1111	89.7959	96.7033	92.6316	93.8679	90.7514	94.4882
PTmerged325	93.9136	91.7874	94.0996	92.0354	93.5085	94.6662	91.8465	93.0575	97.4843	93.2836	94.2308	91.0828	93.3735	97.4026	93.9759	95.0276	92.8571	96.2963
PTmerged326	99.4459	99.6416	99.4256	99.6207	98.9705	99.4446	99.0944	99.2812	99.65	99.7047	99.9123	99.9219	99.5603	99.8614	99.7396	99.6963	99.717	99.6589
PTmerged327	99.4466	99.7848	99.4842	99.6203	98.971	99.4465	99.0948	99.2836	99.65	99.7044	99.9123	99.9218	99.5606	99.8613	99.7394	99.6963	99.717	99.6589
PTmerged328	97.3999	97.3594	97.3547	97.6059	98.4064	98.5366	98.9312	98.1862	97.6089	98.4449	98.8196	99.4136	99.2995	99.3542	99.3628	98.9253	98.5754	98.4807
PTmerged329	99.0244	98.8189	99.2366	98.9372	99.2405	98.5238	99.4825	99.3459	99.3197	99.3056	99.2366	99.1525	99.2857	100	100	99.1597	100	99.3151
PTmerged330	98.7342	98.8506	99.3056	98.8764	100	100	100	100	100	98.7179	99.0196	99.84	99.8603	99.4382	100		100	100
PTmerged331	100	100	97.7401	96.8254	99.0127	98.9455	99.3573	99.1597	99.0385	98.524	98.3923	71.1165	68.7631	71.7277	99.2268	98.6607	98.7382	98.3193
PTmerged332	99.7063	96.9365	99.2453	99.5643	93.6931	93.9333	94.018	94.4282	100	98.7578	99.359	100	100	98.7261	99.4318	99.3671	100	98.6486
PTmerged333	50.0697	40.7745	48.6842	45.9184	83.195	87.5556	87.1605	82.1239	77.4566	72.5581	77.4566	84.7716	91.2281	81.7259	93.7143	88.8112	68.3761	63.3663
PTmerged334	99.7895	100	99.8981	99.8991	99.8873	99.8628	99.9448	99.8957	99.9392	100	99.9359	99.8149	99.8451	99.9387	99.6113	99.8265	99.8652	99.9252
PTmerged335	97.1091	97.7556	97.2381	97.1111	98.5532	98.5801	98.8075	98.088	95	93.2773	97.4194	95.0355	95.4545	97.3154	96.8944	98.1013	98.6395	97.3913
PTmerged336	100	100	100	100	100	100	100	100	99.7797	100	100	99.8611	100	100	99.8058	99.7947	99.8363	99.8117
PTmerged337	100	100	100	100	100	100	100	100	100	100	100	100	100	100	100	100	100	100
PTmerged338	100	100	100	100	100	100	100	100	100	100	100	100	100	100	100	100	100	100
PTmerged339	100	100	100	100		100	100	100	99.4924	99.359	97.6744	99.6429	99.2	99.3827	99.7167	99.2453	100	100
PTmerged340	99	97.5	98.1595	100	93.2584	94.5652	95.9596	91.1765	99.5968	100	100	99.705	99.7912	100	100	98.913	100	99.2126
PTmerged341	100	93.3333	86.3636	100	68.4211	45	46.6667	57.1429	100	97.8495	100	100	98.8142	99.5122	100	97.7612	100	100
PTmerged342	92.4316	94.8403	92.9841	91.8715	86.1239	83.3939	84.952	83.8235	78.8462	69.6429	63.2653	91.3043	93.8776	92.4528	54.3011	49.7326	78.125	69.4444
PTmerged343	98.3066	95.9184	97.923	98.044	98.5714	99.3803	98.2339	99.1925	99.187	94.5763	94.9367	96.9697	98.2507	97.4603	98.6726	96.4126	98.3471	97.549
PTmerged344	59.2258	58.5237	55.4329	52.2449	100	100	100	100	57.8947	56.7568	71.4286	57.5758	46.1538	57.8947	23.5294	0	52.6316	55.5556
PTmerged345	99.6661	99.7015	100	99.7712	99.9144	99.9077	99.9219	99.8397	100	100	100	99.8592	99.7561	99.7525	100	100	99.8619	99.8296
PTmerged346	98.8889	99.7067	99.2457	98.5477	97.9224	98.928	98.917	98.6207	99.8073	100	99.2	99.4536	99.6805	99.7611	99.7159	99.8418	99.5529	99.8425
PTmerged347	100	100	100	92.6829	88.8889	94.2857	82.1429	93.3333	98.1366	97.7273	100	95.4545	95.5056	98.7013	99.5516	99.5349	98.2609	98.8889
PTmerged348	16.2791	27.6923	9.2437	13.9344													11.7934	10.2273
PTmerged349	96.875	97.4359	97.2222	97.9592													99.0066	99.2883
PTmerged350	98.7617	98.8518	98.8773	98.71	99.6912	99.7302	99.6999	99.5542	96.9565	99.6212	98.4556	98.6111	98.4375	96.9697	98.5915	99.3243	100	96.7532
PTmerged351	100	100	100	100	100	100	100	100	100	100	100	100	100	100	100	100	100	100
PTmerged352	98.8691	98.0328	98.3815	98.6072	98.191	98.1862	99.0263	98.6464	94.1176	96.7742	95.1613	100	98.4848	90.9091	98.6301	96	98.0392	90.6977
PTmerged353	98.5673	98.2456	98.0905	97.8469	98.5822	98.7448	98.9941	99.1254	95.4545	97.3684	96.3415	100	98.9691	93.75	98.8506	96.8254	100	95
PTmerged354	83.209	84.6154	84.9918	85.1718	86.4163	84.6626	84.3525	84.6829	75	80	77.7778	79.1045	78.8732	80.9524	77.9221	84.2105	78.125	84.6154
PTmerged355	83.1633	84.7619	85.1409	85.7955	86.3293	84.3321	83.9646	84.7548	72.3684	82.2581	78.6667	77.9661	77.4194	80	78.2609	84.3137	81.8182	82.2222
PTmerged356	100	99.7238	99.8237	99.8878	99.4615	99.6683	99.7992	99.6144	100	100	99.7859	100	100	100	99.8355	99.04	99.4242	100
PTmerged357	100	98.1132	100	100	100	91.6667	100	100	100	100	98.8889	100	99.2278	99.7312	100	100	99.5327	100
PTmerged358	99.4741	97.4926	98.2555	98.5782	97.8884	97.1322	97.8345	98.3994	92.3077	95.2381	98.7342	88.2353	90	95.8333	89.7059	93.75	91.1765	98.1481
PTmerged359	94.1176	100	96.2025	97.0874	94.4444	96.3855	98.5507	93.5897	100	99.095	100	99.661	100	100	99.6644	99.1379	99.5536	99.4652
PTmerged360	0	21.0526	25	11.1111	99.1306	99.1457	99.6047	98.9684	11.1111	0	0						23.0769	46.1538
PTmerged361	95.3964	97.5694	95.3459	95.6967	90.4167	96.0317	96.2848	86.7925	99.5045	99.1564	99.5052	99.1889	99.0935	99.4716	99.3506	99.6299	99.2186	99.4974
PTmerged362	71.4286	70.5128	73.8562	70.7865	79.3824	80.4149	80.0532	78.0732	71.345	77.6423	71.9212	57.5916	51.25	61.0577	55.5556	45.0704	93.125	89.0511
PTmerged363	98.2011	98.5829	98.5276	97.9803	95.9453	95.7677	95.9136	95.5786	95.2243	94.9941	95.1232	99.0169	99.0481	98.9985	98.9999	98.9039	98.8991	98.8376
PTmerged364	80.4348	87.5969	92.0455	91.2	51.3889	58.427	52.2124	45.283	68.4932	64.8148	69.5385	75.5459	83.1746	79.2593	64.9215	69.1781	88.254	91.2548
PTmerged365	99.1994	99.1766	99.2638	99.2985	92.6605	92.365	92.425	92.4619	99.3293	99.304	99.3385	99.2884	99.3094	99.3007	99.3185	99.3084	99.4572	99.5159
PTmerged366	85.9375	92.0772	89.4872	94.1673	94.6315	94.664	93.7795	92.0063	97.6307	98.1273	98.3302	98.3817	98.6799	98.7716	95.4344	95.3067	98.1228	98.2004
PTmerged367	98.8584	99.7608	99.2248	99.6403	96.0656	98.7805	98.7152	95.7576	99.6603	99.465	99.6635	99.292	99.3444	99.4773	99.4018	99.093	99.4641	99.6226
PTmerged368	93.3579	97.0046	95.7009	98.1073	89.4231	83.9572	82.2511	84.8	98.8124	99.2488	99.1794	99.7234	99.1659	99.676	98.7879	98.103	99.4226	98.9614
PTmerged369	94.5455	100	94.7368	91.3793	90.625	74.0741	52	42.8571	98.4	97.7143	100	98.2759	98.008	98.6726	100	98.7654	99.1736	98.913
PTmerged370	11.4537	14.5078	11.4286	8.57143	79.863	75.8157	70.798	85.7372	76.3158	89.1304	78.125	15	5	20.6897	27.2727	30	64	26.3158
PTmerged371	99.1818	98.6507	99.1982	98.3851	98.2133	98.8651	98.0947	98.0623	98.4615	96.4286	91.9355	97.2973	94.8718	96.9697	100	100	94	95.5556
PTmerged372	99.1818	98.6507	99.2014	98.3911	98.2153	98.8651	98.0947	98.0607	98.4615	96.5517	91.9355	97.2973	94.8718	97.0588	100	100	94	95.6522
PTmerged373	97.7011	96.5517	97.1831	96.5116	89.759	94.2857	92.9688	84.4156	96.8858	97.7099	97.7987	98.1273	99.3651	98.4	97.9094	98.2699	97.2644	97.9253
PTmerged374	97.5207	98.0769	96.8468	96.5812	95.8716	96.7033	97.2452	97.7528	60	60	50	50	0	33.3333	97.8814	98.6175	98.895	98.7903
PTmerged375	96.8254	97.7273	95.7447	96.25	98.3051	100	100	96.7742	99.7351	99.5115	99.3094	99.8369	99.6481	99.5094	99.0878	99.385	99.1425	99.1214
PTmerged376	95.4545	97.7273	95.7895	96.25	98.3051	98.1818	100	96.7742	99.5466	99.118	99.1864	99.5955	99.1707	99.1115	99.1041	99.399	98.7686	98.8994
PTmerged377	100	98.8571	100	100	100	100	100	100	99.8514	100	99.7365	99.9046	99.9228	100	100	100	99.8957	100
PTmerged378	78.5818	81.8372	79.0553	81.9728	4.16667	4.16667	0	18.1818					0	0			5.40541	3.57143
PTmerged379	93.5484	86.3636	96.2963	82.7586	81.8182	85.1852	86.4865	87.5	94.5525	97.6	97.8102	97.5169	97.6378	96.6316	97.6253	98.615	96.2406	95.9654
PTmerged380	97.5904	97.2826	98.7578	99.4792	97.7032	98.2283	98.3696	96.7655	97.8571	99.1379	98.4375	99.1667	97.0803	99.1736	99.7143	99.6575	100	99.0196
PTmerged381	99.9046	99.7351	99.8007	99.8496	99.4915	99.8987	99.7631	99.9304	100	100	99.115	100	100	100	99.1803	100	100	100
PTmerged382	87.5	100	71.4286	75	99.6764	98.8571	100	99.0868	0	20	0	50	100	0	25	33.3333		50
PTmerged383	100	100	100	99.6441	100	100	99.0783	99.0385	99.3184	98.853	99.0722	99.2141	99.639	99.6764	99.7102	99.6909	99.6055	99.5503
PTmerged384	88.3041	93.9394	92.1053	96.2457	100	100	99.0868	99.0385	99.3224	98.8601	99.0769	99.1509	99.5378	99.2926	99.7104	99.6914	99.3618	99.4961
PTmerged385	99.6433	99.1597	99.0634	99.1803	97.4843	98.4802	98.5366	98.7889	98.7421	100	100	99.2188	99.3464	98.9691	99.0654	100	100	100
PTmerged386	99.6269	99.1166	99.0462	99.1349	97.3829	98.7889	98.4021	98.6486	98.7013	100	100	99.1803	99.3056	98.9362	99.0476	100	100	100
PTmerged387	84.375	72.7273	86.9565	98.0769	50	54.8872	63.522	58.0645	87.2428	89.916	91.4573	100	98.5915	99.0228	100	100	99.4444	99.6516
PTmerged388	83.9828	83.3652	84.8404	83.9125	91.5356	91.9143	92.0943	91.5246	86.1355	86.3801	86.0452	92.4956	92.3536	92.2826	90.0222	90.563	86.0004	86.1034
PTmerged389	78.6517	84.9057	82.1918	81.6327	76.8595	76.3359	75.974	67.1053	89.2327	88.3578	88.417	85.2332	82.7586	84.9515	83.3461	82.7922	86.5811	86.5819
PTmerged390	94.1593	93.6321	95.2381	92.5373	95.2802	91.6049	93.0159	94.4853	95.3158	94.9633	95.407	94.7795	94.5735	94.4986	92.3249	92.5984	94.3805	93.9465
PTmerged391	99.2188	98.6842	98.1595	100	50	88.8889	62.5	100	99.2424	99.7033	99.6169	94.4444	95.2653	95.2428	93.8776	92.3445	99.8652	99.8643
PTmerged392	97.8947	92.3077	94.3089	98.8571	0	20	0	33.3333	100	98.8571	99.2754	99.7854	99.5114	100	100	100	99.7773	99.5381
PTmerged393	98.3871	97.1429	98.6301	100	90.9091	85.7143	100	100	100	100	98.8889	99.8358	100	100	99.4819	100	100	100
PTmerged394	97.5416	96.9003	97.5023	97.9029	95.638	96.4781	96.1596	96.0661	98.2759	98	96.3964	98.9899	96.748	93.8272	97.619	95.0355	92.7083	97.1831
PTmerged395	86.612	86.5306	86.6667	87.9581	92.3885	95.7983	94.2478	89.8048									90.9091	94.1176
PTmerged396	95.8333	82.3529	94.4444	92.5926													99.684	99.8214
PTmerged397	98.7654	100	100	100	100	100	100	100	100	100	100	100	100	100	100	100	100	100
PTmerged398	98.9446	99.2308	99.8392	99.3421	99.6132	99.3952	99.3043	98.951	100	100	100	100	100	99.7727	100	100	100	100
PTmerged399	98.1818	99.1597	98.8636	96.4286	97.5	89.2857	96.5517	100	98.7548	99.075	99.1296	99.4012	99.5146	98.8372	99.4413	98.4293	100	100
PTmerged400	98.9362	99.5261	99.1243	99.375	99.4269	99.2042	99.811	99.422	99.187	99.505	99.5575	98.0989	99.1228	98.0456	99.2481	99.1968	99.115	100
PTmerged401	100	100	100	100	100	100	100	100	100	100	100	100	100	100	100	100	100	100
PTmerged402	99.7101	100	99.6161	100	99.6255	99.8601	99.8883	98.7976	96.7742	100	100	100	100	100	100	100	100	100
PTmerged403	99.1485	99.2918	99.3138	98.7995	86.6812	77.8913	81.4361	80.9979	91.3043	94.8454	95.5556	96.4286	98.9247	97.5	97.0874	96.7742	99.0385	97.5904
PTmerged404	97.7578	98.2249	98.0707	97.8873	80.4444	90.5556	93.5897	82.5	100	99.5192	99.2424	100	100	99.4048	100	99.4012	99.5918	99.4382
PTmerged405	96.5147	97.8142	97.0297	95.7983	98.4076	98.4592	99.4178	98.7302	99.0698	98.7069	100	99.4565	97.8355	98.4925	100	99.2366	100	100
PTmerged406	100	100	100	100	100	100	100	100	100	100	100	100	100	100	100	100	100	100
PTmerged407	99.9057	99.8597	99.9063	99.7438	99.5847	99.7122	99.7372	99.6035	100	100	98.3871	100	99.422	100	100	100	100	100
PTmerged408	95.7983	96.2555	97.0376	96.6011	90.0152	92.4361	93.0798	90.4412	98.5222	97.006	99.1266	96.2963	98.3333	98.524	98.2759	97.6471	98.3529	99.1071
PTmerged409	95.6958	96.1883	96.9821	96.5517	89.8292	92.2613	92.9457	90.2985	98.4925	96.9325	99.1071	96.1722	98.2818	98.4962	98.2222	97.6	98.3213	99.0826
PTmerged410	87.5	86.3636	93.1034	94.8718	95.6522	100	93.0233	100	84.5745	83.6634	88.7755	92.4138	93.6782	90.3974	92.8571	90.6752	92.6724	92
PTmerged411	95.9732	96.6919	96.8974	95.7093	98.8917	99.103	98.8529	98.9083	99.2218	98.6395	98.8372	98.994	99.696	99.6132	99.6454	98.4252	99.3274	99.0741
PTmerged412	99.1858	98.8315	99.0664	99.2836	99.3222	99.4046	99.4498	99.4233	99.4491	99.3607	99.4367	99.2512	99.2634	99.274	99.4669	99.4517	99.5226	99.5395
PTmerged413	99.1912	98.834	99.0687	99.2867	99.3327	99.4154	99.4611	99.4301	99.4503	99.3614	99.4379	99.2521	99.2639	99.275	99.4674	99.4522	99.5228	99.5398
PTmerged414	71.0602	66.1218	68.6151	72.898	23.1481	38.5714	37.6	31.7536	90.9656	89.9847	90.7976	78.1876	78.4997	78.5398	91.0728	91.3702	78.5281	77.545
PTmerged415	100	100	100	100	100	100	100	100	100	100	99.2593	99.5575	99.5261	100	99.5122	100	99.3789	99.3333
PTmerged416	100	100	99.3769	98.8166	100	100	100	100	100	99.2727	99.2857	99.7245	99.7778	99.723	100	100	98.3713	100
PTmerged417	100	100	99.373	98.8166	100	100	100	100	100	99.2727	99.2857	99.7245	99.7758	99.723	100	100	98.3713	100
PTmerged418	85.1852	71.4286	82	97.9167	93	97.6923	94.8052	94.0299	99.0196	99.6805	99.7126	70.0935	72.043	73.8007	67.3295	68.8679	99.0506	99.095
PTmerged419	99.8344	99.7487	100	100	99.6689	99.9046	99.8387	99.6198	97.4138	98.2301	98.9247	99.3377	100	99.3289	99.2063	100	100	99.0741
PTmerged420	96.0784	96.7136	96.5739	94.8413	98.5011	98.8627	99.1105	98.7207	97.4359	95.5556	97.3684	88.5714	89.1892	75	57.8947	72.7273	96.2963	94.1176
PTmerged421	98.0864	97.1678	98.2287	98.5084	92.5714	92.7477	92.5151	90.0922	99.4371	99.4064	99.3099	99.5009	99.7406	99.7952	99.7385	99.688	99.7285	99.6664
PTmerged422	86.3451	89.3358	87.1303	86.6267	92.6742	91.8824	92.4688	92.1598	81.1765	87.8261	85.9375	91.3043	89.3082	85.6164	89.1892	89.1156	90.3448	92.381
PTmerged423	94.3089	86.4198	93.1507	90.2256	100	100	100	100	100	98.0469	99.2	100	100	99.5575	100	100	100	100
PTmerged424	86.0465	95.122	92.6829	94.5946	76.3158	73.9726	74.6667	72.2222	98.7805	97.5709	98.0237	99.1379	100	99.5902	100	100	99.7696	99.7403
PTmerged425	86.0465	95.122	92.6829	94.5946	76.3158	73.2394	74.6667	72.2222	98.7755	97.561	98.0237	99.1379	100	99.5902	100	100	99.7696	99.7396
PTmerged426	85.6061	86.5574	85.6198	83.691	86.783	85.9504	84.8249	88.1785	43.75	0	44.4444	50	100	0	50	33.3333	76.1905	42.8571
PTmerged427	97.8022	98.913	97.4194	98.6842	96.9072	96.25	97.6744	94.8052	99.5413	100	100	99.6721	99.6933	99.6622	100	98.4456	99.5146	100
PTmerged428	96.6786	96.9784	96.6002	97.1704	98.4422	98.3931	98.11	98.5052	94.6372	94.0693	94.9947	94.0411	93.7137	93.4965	95.4502	94.2029	92.9224	95.0536
PTmerged429	100	98.9583	98.75	100	100	100	100	100	100	100	99.7067	99.7475	99.7768	100	100	99.7006	99.7608	100
PTmerged430	92.1397	93.8144	93.2011	97.1264	97.5248	98.7805	96.7532	99.3827	97.3244	96.1832	96.0526	96.3333	96.3145	96.3483	98.4424	97.7099	95.9559	97.1193
PTmerged431	100	100	100	100	100	100	100	100	100	99.7647	99.7872	99.895	100	100	100	99.8895	99.8897	100
PTmerged432	88.4211	94.0741	91.4141	94.6667	44.1176	72	58.6207	47.3684	99.1662	98.8571	99.1567	97.6964	97.2821	97.7186	97.4016	96.8632	97.2844	97.6326
PTmerged433	99.8253	99.5873	99.5939	99.8403	99.3103	99.2618	99.5929	99.6592	99.9512	99.9362	99.9449	99.9098	99.9312	99.9225	99.9302	99.9179	99.9451	99.938
PTmerged434	99.3421	90.5882	93.7173	99.0654	91.4667	92.3497	95.3552	86.1538	97.9798	100	100	98.0296	98.8142	98.5915	99.6337	99.1111	100	100
PTmerged435	98.2684	99.2647	98.8796	100	99.2537	100	99.3174	99.4595	99.3902	100	99.3711	99.6	98.6301	99.6	99.4152	100	99.359	100
PTmerged436	99.8457	100	99.5381	100	99.5248	99.3783	99.2014	100	99.1667	98.4848	98.4252				99.0196	100	96.7742	100
PTmerged437	99.9169	99.938	100	100	100	99.9395	100	99.9704	100	100	100	100	100	100	100	100	99.8195	100
PTmerged438	99.3258	98.75	99.537	99.4398	99.8866	99.5522	99.422	100	99.8333	99.8311	99.68	99.8397	99.7238	99.8428	100	100	100	99.7625
PTmerged439	98.5294	100	97.6562	96.7391	100	98	94.2857	90.9091	98.0301	98.1076	97.6398	98.6096	97.8448	96.878	97.9592	98.01	98.9598	98.4089
PTmerged440	62.7273	76.4706	71.6263	72.8324													21.875	37.5
PTmerged441	96.4286	100	92.9412	100	98.5915	94.9495	99.0909	89.7059	98.9858	99.5327	98.4375	99.6403	99.4595	99.6785	98.8864	99.7382	99.3902	99.6226
PTmerged442	99.1489	98.9796	98.7578	98.3425	98.9213	98.1295	99.7537	98.9761	96.875	96.2963	100	97.9167	96.1538	93.9394	94.1176	92.3077	98.1132	100
PTmerged443	90.3226	93.3333	84	88.8889	85.1064	84.6154	86.4865	95.4545	97.561	95.2381	98.75	99.1453	95.2	98.4375	97.2477	98.5646	98.0392	100
PTmerged444	99.5413	99.631	99.4937	99.4169	99.5468	99.6973	99.5645	99.0964	100	95.5882	100	100	100	100	100	100	100	100
PTmerged445	90.725	89.3386	90.881	92.2407	95.2733	95.7844	95.7151	95.0864	95.4128	96.1487	97.8426	97.4432	97.4359	97.5655	89.3274	90.2941	98.2906	98.3036
PTmerged446	78.8235	75	85.9155	81.1594	61.0403	58.5139	55.1263	60.9053	83.0909	77.087	76.2097	75.431	75.0318	72.4183	92.1182	90.0474	85.0877	86.8132
PTmerged447	86.2903	84.252	91.4163	84.6626	61.7155	58.8326	56.3584	61.7409	83.4545	76.6114	75.3165	75.1092	75.3788	71.7949	93.4272	89.3939	84.7761	87.4101
PTmerged448	99.8483	100	100	100	99.913	100	100	100	98.7879	97.6407	98.0851	99.0172	99.1471	98.1221	100	100	100	100
PTmerged449	99.7396	100	99.4475	100	99.8619	100	99.7778	99.8904	96.7742	100	100	100	100	100	100	100	96.9697	100
PTmerged450	99.7396	100	99.4475	100	99.8619	100	99.7778	99.8904	96.7742	100	100	100	100	100	100	100	96.9697	100
PTmerged451	98.6364	99.5305	99.3856	99.5468	95.9496	97.5269	97.738	96.2547	98.5294	100	98.4615	100	96.6667	92.3077	98.2759	100	98.1481	100
PTmerged452	95.2919	96.1071	95.7617	96.8523	95.114	97.1707	94.9025	94.3253	97.479	95.3846	96.2264	94.9686	94.8837	92.973	93.8272	97.7273	93.2836	91.5385
PTmerged453	16.7558	27.0789	13.7894	14.9626	25.8577	23.2737	20.4329	30.2583	7.69231	33.8983	13.1579	29.5455	39.0244	44.6809	30.303	37.1429	37.931	35.2941
PTmerged454	100	100	100	100	100	99.729	100	100	100	100	100	100	100	100	100	100	100	100
PTmerged455	98.8335	99.0556	99.5459	99.6607	99.6369	99.4173	99.6455	99.537	99.8149	99.805	99.9244	99.7826	99.6824	99.7242	99.7268	99.8178	99.8547	99.8785
PTmerged456	99.8824	100	99.927	100	99.84	100	100	100	100	100	100	99.7475	100	99.7732	99.6885	99.4065	100	99.7512
PTmerged457	57.3529	75.5319	64.5161	75.7895	100	100	81.8182	100	98.1343	96.9072	96.4758	96.7857	97.1429	97.561	97.1014	98.1132	62.8242	71.73
PTmerged458	98.9189	96.7391	98.495	97.2509	100	100	100	100	95.6522	100	97.9592	91.8919	100	100	100	94.1176	100	100
PTmerged459	100	100	100	100		100			100	100	100	100	100	99.3976	100	100	100	100
PTmerged460	45.4545	40.9091	41.6667	43.75	23.0769	32.2581	32	8.69565	78.4173	76.9737	86.9565	73.9316	78.5714	77.3438	72.7941	70.5426	58.2734	61.9048
PTmerged462	97.2973	97.6744	98.4177	98.7654	97.9651	98.4615	98.6166	96.6851	99.4845	99.6303	99.6466	99.7442	99.7101	99.7802	99.3475	99.6403	100	100
PTmerged463	100	100	99.8647	100	100	100	100	100	100	98.75	98.5075	99.0385	100	100	100	100	100	100
PTmerged464	86.5539	91.4392	89.1672	88.9965	83.5455	82.5591	83.5452	87.574	83.1419	82.9433	83.0673	75.4603	75.4924	75.2366	85.4494	84.2826	83.83	83.4246
PTmerged465	100	100	100	100	100	100	100	100	100	99.3976	99.0385	99.5556	99.7151	100	99.4872	99.2754	100	100
PTmerged466	100	100	100	100	75	83.3333	100	100	99.5851	99.6	100	100	99.2857	98.5612	99.0698	99.3631	99.4872	100
PTmerged467	99.365	99.116	99.1537	99.3616	98.4105	98.3384	98.2931	98.2274	99.407	99.3852	99.4193	99.4209	99.4071	99.433	99.1705	99.1726	99.4245	99.4593
PTmerged468	100	100	100	100	100	100	99.7169	100	100	100	100	100	100	100	100	100	100	100
PTmerged469	62.5	96.7742	81.25	90.2439	87.5	81.25	66.6667	0	94.8148	92.5373	91.5888	97.2561	98.6301	97.8022	97.4719	97.7961	97.7716	96.9231
PTmerged470	88.8889	0	85.7143	100	0	0		100	100	99.8252	99.4595	100	50				100
PTmerged471	90.4762	94.5946	90.566	95.8333	93.3333	95.2381	100	100	99.4536	99.8492	99.8442	100	100	99.6948	99.8736	100	99.2888	99.688
PTmerged472	94.5946	96.6667	95.2055	95.6989	72.093	86.5385	89.5833	82.6087	99.9164	99.8099	99.9008	99.5208	99.6499	99.7268	99.8534	99.6769	99.2886	99.639
PTmerged474	100	100	99.9536	100	100	100	100	100	100	100	100	100	100	100	99.7015	100	100	100
PTmerged475	99.5312	98.3193	98.8159	99.6255	99.0521	99.3437	99.0708	99.1453	100	94.8718	100	100	95.7447	100	97.9167	100	100	100
PTmerged476	95.7031	93.6508	94.4812	93.4726	79.061	77.2682	75.6494	75.6241	80.5556	84.8485	80.7453	81.9885	84.3862	83.0137	82.2551	79.1897	79.5764	78.6828
PTmerged477	98.6	96.1039	98.7931	97.4074	97.4326	97.4127	96.6435	97.5664	94.1176	98.7342	95.7746	97.2222	98.0952	96.3855	97.1429	96.5909	97.2973	100
PTmerged478	99.8667	99.7815	99.9048	99.8635	99.9446	99.8955	99.9157	99.9533	99.4413	100	99.375	100	98.7179	100	100	100	98.6667	100
PTmerged479	98.4326	100	98.69	98.7854	97.9849	99.4065	99.6078	98.1221	100	99.3399	99.0712	99.7717	99.6	99.7835	99.7354	99.7151	99.322	99.2157
PTmerged480	99.0683	98.7755	99.4036	98.2818	99.2203	98.4946	99.8233	99.3671	99.5772	100	99.1051	99.5423	100	100	100	100	99.4983	100
PTmerged481	99.1415	99.3354	99.4051	99.4671	99.2916	99.5342	99.63	99.4788	99.6605	99.6557	99.6282	99.7048	99.7025	99.6385	99.6443	99.6379	99.7097	99.7065
PTmerged482	100	99.8824	99.7582	99.8594	99.8736	99.9193	99.7854	99.9454	99.2095	98.4436	99.6154	100	100	100	100	100	100	99.4302
PTmerged483	100	100	99.9393	100	100	100	100	100	99.2095	99.2157	100	100	100	100	100	100	100	100
PTmerged484	97.9684	99.2424	96.5909	97.7778	99.0991	99.341	99.881	99.4832	100	100	100	100	100	98.3051	98.3051	100	97.3684	100
PTmerged485	97.8571	98.1818	98.9051	99.6047	98.4766	98.8281	97.8747	97.5045	91.8129	90.5028	89.5288	99.5098	98.7952	98.5	97.6636	97.5248	97.6744	99.375
PTmerged486	97.8571	98.1818	98.9051	99.6047	98.4783	98.8342	97.8818	97.5	91.8605	90.5028	89.5288	99.5122	98.7952	98.5149	97.6526	97.5124	97.6744	99.375
PTmerged487	99.8693	100	99.8295	99.7963	100	99.8577	100	99.7994	97.7778	100	100	100	100	100	100	100	100	100
PTmerged488	98.1522	97.7477	98.01	98.9937	96.9578	98.1934	97.3952	96.8429	98.8581	99.4872	99.0196	98.6111	99.1783	98.803	98.8077	99.2481	99.4158	99.3348
PTmerged489	99.7988	99.2883	99.7406	99.3902	98.5765	99.1632	98.8669	98.1366	99.1304	99.1597	100	99.0741	100	98.1132	100	97.8947	100	100
PTmerged490	96	97.0223	97.3392	94.577	99.6409	99.8029	99.6218	99.7951	97.4074	97.4026	98.0545	99.1031	97.6744	97.3799	94.8357	96.1165	96.7391	97.076
PTmerged491
PTmerged492
PTmerged493
PTmerged494	98.8304	98.8998	98.9833	99.3464	98.9108	99.2797	99.3796	99.5031	99.1525	98.4	98.3051	100	97.4576	100	97	100	96.9697	100
PTmerged495	98.8313	98.9011	98.9826	99.3464	98.9108	99.2797	99.3796	99.5031	99.1525	98.4	98.3051	100	97.4576	100	97	100	96.9466	100
PTmerged496	99.4163	98.8858	99.3039	99.2958	99.0525	99.2366	98.8481	98.9842	99.6109	99.5798	99.6416	100	99.6689	99.6255	99.5595	100	99.6078	99.0783
PTmerged497	99.4307	98.8981	99.3289	99.3135	99.0832	99.2661	98.8709	99.0077	99.6169	99.5833	99.6491	100	99.6753	99.631	99.569	100	99.6124	99.0909
PTmerged498	95.9858	94.7748	96.0184	95.7704	94.4976	94.1176	94.4125	94.7368	98.9498	97.2376	99.1484	98.5229	98.2533	99.3438	97.5062	97.0238	98.3591	98.9201
PTmerged499	93.2584	96.748	94.1379	93.3824	92.8412	95	95.7447	92.827	98.2578	96.6418	98.4733	93.4177	91.7671	94.5107	99.5098	99.4624	95.8042	95.9559
PTmerged500	66.6667	0	100	100					100	75	66.6667		100		99.1561	97.6303	0	100
PTmerged501	85.8569	85.0902	87.8946	84.6769	55.2381	50.6667	55.814	52.2388	61.5385	30.7692	46.6667	44.4444	62.5	76.9231	25	62.5	28.5714	24.1379
PTmerged502	98.4026	98.5714	99.5316	98.7692	99.2801	98.8798	99.4658	99.3144	99.912	100	100	100	99.9396	100	100	99.8976	99.7636	100
PTmerged503	88.0255	88.0412	85.1618	87.0968	70.2648	72.7575	71.9512	71.5909	86.0465	88.2353	81.5789	93.1818	93.75	88.2353	83.3333	77.2727	84.2105	96.7742
PTmerged504	99.9	100	100	100	100	99.9032	100	100	100	100	100	100	100	100	99.8994	99.7732	100	99.8911
PTmerged505	100	100	99.8307	100	100	99.9513	99.9548	100	100	100	100	100	100	100	100	100	100	100
PTmerged506	82.1396	88.2709	84.9839	84.8453	97.9014	98.4752	98.5931	97.2222	91.2515	91.1573	89.601	91.3282	92.0444	92.5581	89.1941	90.2394	91.3091	90.4953
PTmerged507	99.3691	99.6732	99.3485	99.375	98.2201	99.2188	98.6486	99.1758	100	99.639	100	99.6753	99.7375	100	99.0506	100	99.8267	99.7854
PTmerged508	75.5915	82.5771	78.5491	78.0374	97.4719	96.6777	98.5795	94.0367	70.6122	70	67.1756	73.8983	73.75	72.5322	75.9657	76.2332	76.6467	75.265
PTmerged509	97.9651	99.1111	98.441	99.2565	97.3856	97.9661	98.5714	98.1481	100	99.6032	98.5915	100	100	99.7093	100	99.6032	99.6241	100
PTmerged510	99.8182	99.7436	100	100	100	100	100	100	100	100	100	100	100	100	100	100	100	100
PTmerged511	100	100	100	98.8764	100	99.3902	100	99.1525	100	100	100	100	100	100	100	100	100	100
PTmerged512	100	99.2948	99.7674	99.4055	99.7258	99.7352	99.8111	99.9371	100	100	100	99.3243	100	100	100	99.6124	99.187	99.5392
PTmerged513	99.705	99.5851	100	99.5918	99.5134	99.8555	99.6696	99.6132	94.7368	95.7447	95.8904	100	100	100	100	100	100	100
PTmerged514	96.2963	98.2609	99.6032	98.8439	94.9367	99.3151	97.1193	94.5652	98.1848	98.3368	98.9228	98.289	98.2622	98.8818	99.3243	98.3696	98.0583	99.2366
PTmerged515	96.2963	98.2609	99.6032	98.8439	94.9367	99.3151	97.1193	94.5652	98.1848	98.3368	98.9228	98.2857	98.265	98.8818	99.322	98.3755	98.0583	99.2352
PTmerged516	99.1243	100	98.8387	99.6656													99.6538	99.7519
PTmerged517	26.4706	30.1887	21.3333	25					3.36818	3.1197	3.87965	47.7941	47.093	44.3662	32.5581	32.9545	28.6713	27.7778
PTmerged518	77.1429	82.1782	81.768	77.561	100	74.359	92.8571	76							50.1121	48.0905	85.1538	83.8537
PTmerged519	52.6829	49.1228	50	56.6434	22.0183	31.5217	32.0988	26.0274							31.9678	29.0584	73.0681	72.1799
PTmerged520	50.8197	38.4615	34.5455	29.0323					0	0	0	12.9363	13.9005	13.6683	1.05263	3.0303	34.2574	35.7447
PTmerged521	34.9515	22.5806	21.6981	19.6721					0	0	0	24.0815	25.4413	24.6407	5.05051	8.57143	21.643	22.1326
PTmerged522	100	99.6441	99.6979	99.8175	99.6226	99.179	99.6026	99.5249	99.8885	99.8698	99.9191	99.8572	99.9433	99.9685	99.8748	99.895	99.9446	99.9678
PTmerged523	89.3617	85.1852	83.3333	90.9091	11.1111	0	25	40	97.037	94.7945	92.4	95.0481	95.1445	95.4751	93.0909	94.2584	96.4529	96.3087
PTmerged524	100	98.8764	97.6	100					99.3421	99.2786	99.2376	99.2567	99.2401	99.1556	98.7179	98.9101	99.2316	99.1775
PTmerged525	99.8741	100	99.8988	99.9617	99.9737	99.8816	99.9467	100	99.9789	99.9798	99.9748	99.9809	99.982	99.9854	99.9759	99.9851	99.9777	99.9683
PTmerged526	60	100	84.6154	83.3333	81.25	86.8852	69.8113	82.2222	100	94.4444	91.6667	98.3287	97.7528	96.7442	98.1432	97.4194	98.6441	97.3451
PTmerged527	83.3333	66.6667	90	92.5926	84.6154	82.9787	89.1304	65	91.0448	81.4433	84.0336	84.3284	85.4305	84.4444	89.4309	86.5132	87.6289	86.25
PTmerged528	98.5321	97.1871	98.1441	99.3481	50	27.2727	21.4286	25	100				0		99.2424	100	98.7654	98.4615
PTmerged529	97.6	98.4127	97	98.3607	94.8276	91.25	97.561	91.3043	99.3865	99.3884	100	99.5927	99.844	99.8291	99.7187	99.8179	99.5249	99.7143
PTmerged530	94.9153	95.2381	90.4255	92.4528	88.172	90.566	92.1053	88.0952	98.806	100	99.0654	99.095	100	100	100	99.1632	98.3051	98.9796
PTmerged531	98.5775	99.0476	98.8119	99.0706	98.0328	98.004	98.4962	99.1279	100	99.0291	100	99.0991	100	100	100	100	100	98.6667
PTmerged532	94.2708	91.8239	93.2862	89.404	95.2607	95.2267	93.5955	93.9609	86.2069	87.8788	76.6667	95.4545	96.2264	97.5	93.9394	83.7209	94.7368	95.8904
PTmerged533	95.2632	94.1558	93.5484	92.4658	95.6979	95.4382	94.6224	94.4245	89.2857	90.625	78.5714	95.4545	96.2264	97.4359	92.3077	88.5714	94.5205	95.5224
PTmerged534	98.7654	98.3333	98.2456	96.3636	95.4128	92.7083	92.2481	91.2088	85	92	92.8571	93.75	94.1176	100	91.6667	75	96.1905	95.9839
PTmerged535	3.36391	3.34928	3.7296	4.15755	72.8988	68.8784	71.0291	72.3837	14.0845	12.9252	16.2879	58.5962	60.7707	59.9354	0		1.91642	1.78549
PTmerged536	99.9127	99.7765	99.8718	100	99.7007	99.854	99.8526	99.4595	100	99.7468	100	100	99.7988	99.7722	100	99.7753	100	100
PTmerged537	99.5933	99.5428	99.6715	99.4609	99.5183	99.3554	99.543	99.4661	98.6858	98.8732	98.2517	98.4752	99.1927	99.2472	98.8991	98.9504	98.6858	98.8732
PTmerged538	0	0	0	0	5.26316	0	0	7.14286	2.22222	1.17647	0.584795	12.069	10.8911	9.53947	19.7309	23.4043	4.2735	4.71698
PTmerged539	93.0508	92.5	88.2287	90.7563	91.0737	90.7826	91.2409	92.2481	93.5185	91.5385	95.4955	90.6667	90.8046	89.011	92.0354	94.1176	96.5517	92.1348
PTmerged540	92.953	92.7861	88.4058	90.2692	91.2621	90.8304	91.1576	92.8097	94.5455	92.3664	95.614	89.8734	89.3617	83.871	90.7563	94.4	96.6942	95.6989
PTmerged541	92.0152	92.437	95.171	92.0755	92.8144	95.082	94.9657	96.0976	92.2197	92.7273	94.3946	92.5094	94.3485	94.717	94.4321	95.4424	95.0119	92.3684
PTmerged542	81.3333	87.3362	81.4815	80.6878	97.9592	97.1065	97.5369	97.4138	96.5812	98.9011	100	90.7514	93.3333	91.5152	79.4872	81.25	83.0882	81.9048
PTmerged543	99.8883	99.8069	99.6947	100	100	100	100	100	99.8158	99.768	100	100	100	100	100	100	100	99.8165
PTmerged544	98.5075	94.5946	98.9011	98.2759	88.6076	88.6076	93.9759	92.6829	100	99.4624	100	99.6078	99.7207	100	99.537	99.005	100	99.2754
PTmerged545	98.4615	94.2857	98.8889	98.2456	88.4615	88.1579	93.9024	92.5	100	99.4595	100	99.6078	99.7191	100	99.5327	99.005	100	99.2754
PTmerged546	100	100	99.6581	100	99.4323	99.7696	99.3728	99.5468	98.75	100	100	99.631	99.7481	100	99.5349	100	100	100
PTmerged547	99.0431	98.4252	97.8193	99.5745	99.2593	99.0476	98.4252	98.7654	99.6076	99.4591	99.2822	99.4485	99.5761	99.5337	99.7397	99.7881	99.7172	99.7512
PTmerged548	100	100	100	99.9791	99.8613	99.9476	99.894	99.9599	99.9853	99.9638	99.9771	91.4862	91.1135	91.0117	99.9808	99.9854	99.9914	99.9861
PTmerged549	99.3023	99.639	99.4819	99.1429	99.554	99.2784	99.1694	99.8516	97.7273	100	100	97.561	90	97.6744	92.5	100	97.8723	100
PTmerged550	83.3333	81.5789	87.013	95.3125	92.6829	97.4026	95.9677	94.4444	99.5859	100	98.5887	100	99.2593	99.6616	99.2063	99.7701	99.0506	99
PTmerged551	100	100	99.1453	100	100	100	100	100	100	100	100	100	100	100	99.0338	97.7901	99.5	100
PTmerged552	98.4127	93.2203	88.6792	90.1408	86.5854	86.3014	76.5217	88.7097	96.2963	99.2806	97.6923	98.374	94.6309	97.9167	94.1748	94.1748	94.7917	96.3415
PTmerged553	95.723	93.1759	96.0859	95.7661	89.5038	91.5116	91.4722	90.5808	99.6582	99.7105	99.7363	99.7707	99.8541	99.7104	99.6597	99.878	99.7497	99.8217
PTmerged554
PTmerged555
PTmerged556
PTmerged557	21.118	21.1712	22.6013	23.0769	93.3775	97.0149	95.4545	93.3333	93.4483	89.5954	89.6296	85.1351	82.4	85.4227	24.1611	17.8571	39.1089	41.3174
PTmerged558	48.5149	54.918	56.701	56.5789	86.8421	89.5522	90.2564	84.7826	88.3469	87.1375	90.583	98.9884	98.4468	98.2804	99.1051	98.6807	93.617	93.4783
PTmerged559	99.2593	97.5904	99.0868	98.0198	99.0385	99.6165	99.4427	99.6021	100	100	97.9592	100	100	100	100	100	100	100
PTmerged560	96.9697	98.1203	96.5058	94.7368	91.314	87.9808	93.0754	94.9458	97.6059	96.1089	97.891	96.4215	97.5078	96.2825	95.5793	96.5679	96.8397	98.0822
PTmerged561	91.5595	91.7085	91.5434	92.3152	48.9744	45.6522	48.8372	51.8987	59.1195	58.8235	66.8874	81.7647	75	67.9558	72.7924	73.4513	87.4317	88.5906
PTmerged562	91.5595	91.7085	91.5434	92.3152	48.9744	45.6522	48.8372	51.8987	59.1195	58.8235	66.8874	81.7647	75	67.9558	72.7924	73.4513	87.4317	88.5906
PTmerged563	62.5551	54.3478	58.1281	63.7097	77.0186	77.305	79.1045	76.3636	99.5871	99.6098	99.8456	99.8752	100	99.897	99.0453	98.9119	98.0845	98.0333
PTmerged564	95.9976	95.1389	95.3343	94.9227	99.23	98.6294	99.449	99.0756	97.4602	97.6218	97.8067	97.7401	97.7489	97.9584	97.7431	98.0989	98.0824	97.9191
PTmerged565	95.9976	95.1515	95.3292	94.9227	99.1799	98.4046	99.1324	98.4153	97.4597	97.602	97.8063	97.7396	97.7485	97.9575	97.7424	98.0985	98.0824	97.9183
PTmerged566	90.3078	90.564	91.0176	90.8963	95.7582	96.2404	95.7767	94.8883	94.3038	95.102	95.4198	90.6091	91.5888	90.9091	93.0108	91.4201	92.1429	92.6503
PTmerged567	99.4449	99.4649	99.245	99.5507	99.7092	99.3662	99.6188	99.5018	99.6048	99.5754	99.5864	99.6079	99.5681	99.5702	99.5494	99.5372	99.4911	99.5003
PTmerged568	97.5962	98.8142	99.4602	98.9305	97.8279	97.6143	97.037	97	99.9078	99.8826	100	99.9235	99.8719	99.6995	99.8274	99.7292	99.9257	100
PTmerged569	13.7017	15.8399	15.2579	12.6764	79.6964	80.2723	80.7019	78.7053	91.155	90.8587	91.3558	83.7999	84.0607	84.1189	79.3936	79.7559	12.3262	11.9729
PTmerged570	13.6934	15.8306	15.2417	12.6705	79.7069	80.2844	80.7014	78.7299	91.1586	90.861	91.3583	84.1296	84.4261	84.4674	79.4035	79.7653	12.3222	11.9686
PTmerged571	62.6016	66.3934	65.343	75.3846	86.1538	71.6667	81.0345	91.3043	98.1481	97.3077	97.4074	99.5575	96.2712	98	99.6732	98.9324	91.6667	91.2037
PTmerged572	61.3445	64.2202	63.6719	74.5902	89.6552	76.087	84.4444	94.7368	98.8372	97.992	97.6744	99.5495	96.1806	98.3471	99.6622	99.2647	91.2442	91.0377
PTmerged573	99.8113	99.3355	99.6548	99.6678	99.3188	99.0291	99.1792	98.7069	86.1702	93.6508	85.3659	99.0741	99.2701	99.0566	95.4545	94.898	99.0476	100
PTmerged574	90.625	100	86.4865	93.8776	100	100	100	100	100	100	99.784	99.1228	99.5556	100	98.6047	97.9381	99.4792	99.8062
PTmerged575	99.7007	99.8784	99.7372	99.7955	99.5636	99.4457	99.519	99.5263	99.745	99.7483	99.7371	99.7361	99.7122	99.7044	99.7066	99.7099	99.7127	99.6767
PTmerged576	100	100	100	100	100	97.561	97.9167	100	99.7743	100	99.865	100	99.5413	99.6042	99.7596	99.2063	100	99.8095
PTmerged577	100	100	100	100	100	97.561	97.9167	100	99.7748	100	99.866	100	99.5418	99.6042	99.7602	99.2084	100	99.8095
PTmerged578	94.2611	95.66	94.0708	93.9048	99.7301	99.6808	99.3952	99.6689	90.9091	96	97.8261	93.75	84.8485	100	91.6667	83.3333	98.0392	90.6977
PTmerged579	100	96.8254	99.4012	98.8764	100	100	99.2248	100	98.4127	98.8506	99.3333	100	99.1304	99.095	98.2659	98.8827	100	100
PTmerged580	94.7014	92.376	93.6485	93.9864	99.4001	99.5576	99.3222	99.3881	93.75	93.7143	95.4751	89.8551	90.6404	96.2687	93.3702	91.1392	93.3333	92.2652
PTmerged581	98.9494	99.3187	98.8899	99.2788	99.2962	99.4313	99.4076	99.429	99.5739	99.1004	99.2	99.1407	99.5854	99.0835	99.4914	99.5392	99.6278	99.8534
PTmerged582	92.381	97.2973	94.8454	93.1034	86.2069	88.3117	93.0693	77.5	95.1456	93.1624	94.2308	90.8745	90.1361	89.7436	90.8629	89.4737	88.9447	93.865
PTmerged583	98.4615	98.2533	98.9031	98.9011	98.6852	98.3275	99.04	98.2895	98.4252	100	98.1651	99.1525	98.6301	98.4496	100	100	98.5075	94.0678
PTmerged584	94.5205	94.6578	95.7534	92.8783	83.8294	83.1199	82.1573	83.196	97.7578	98.1337	99.0276	99.3492	97.6492	97.9508	78.1145	87.1886	98.1744	97.9021
PTmerged585	99.0499	97.6834	99.2208	99.3865	99.7727	99.5893	99.6463	99.5851	97.9021	96.9925	99.3711	100	100	99.1736	100	100	99.4012	99.2481
PTmerged586	92.8571	92.5	97.0297	98.0392	89.6552	97.3684	93.75	86.6667	99.2021	98.0469	97.7698	99.6528	99.4056	100	99.8459	99.4475	99.6377	100
PTmerged587	92.1316	90.7332	88.6528	90.3066	57.7778	65.8537	69.0476	46.8085	33.3333	25	0		50	50		100	0	0
PTmerged588	100	100	100	100	100	100	100	100	100	100	100	100	100	100	100	100	100	100
PTmerged589	98.0227	97.7301	97.8951	97.9086	96.3497	97.6045	97.6744	97.4157	97.8998	97.7253	97.7845	97.5658	97.4828	97.6606	98.1743	98.0599	97.8685	97.9265
PTmerged590	98.0769	98.5112	98.8384	99.0835	91.8478	90.0585	93.2715	94.2373	99.424	99.4886	99.5183	99.5372	99.5327	99.5933	99.5162	99.5005	99.6902	99.7809
PTmerged591	99.8989	100	99.8081	99.7319	99.7714	99.8129	99.7941	99.735	98.6784	98.9691	98.4043	99.4975	97.8992	99.7487	99.6403	97.8632	100	99.5708
PTmerged592	100	100	100	100	99.9218	99.954	100	100	100	100	100	100	100	100	100	100	100	100
PTmerged593	94.6352	96.7532	97.0738	96.978	99.8239	100	99.4604	98.7915	95	94.8164	92.2693	93.0636	93.7771	91.5789	92.2912	92.6437	92.915	92.3611
PTmerged594	98.374	98.6301	97.2414	99.0099	100	96.2617	98.6395	100	100	100	99.7135	100	100	100	99.7093	100	99.705	99.6552
PTmerged595	100	100	100	100	99.8853	99.6164	99.5485	100	100	99.0566	100	100	100	100	100	100	100	100
PTmerged596	99.4764	99.4975	99.5979	99.6933	99.484	99.5277	99.7608	99.4872	99.6622	100	98.3957	99.115	100	100	99.0868	100	100	99.6124
PTmerged597	95.8904	93.8462	92.8105	98.6842	98.69	94.5946	96.371	95.2941	100	98.3051	100	99.3333	98.8827	100	99.5098	98.8235	100	98.6667
PTmerged598	99.0582	99.3333	98.8597	99	98.9691	99.0308	98.5889	98.4163	99.5992	100	99.5392	99.8473	99.6381	99.7089	99.1489	98.818	99.3865	99.7191
PTmerged599	100	100	98.7013	97.619	97.2973	100	98.8235	100	100	99.6269	100	100	100	99.6296	100	100	100	100
PTmerged600	98	98.4962	98.3165	97.7011	97.2857	98.1337	98.6667	98.1395	98.8764	99	98.0392	97.8022	99.0476	94.186	98.8764	94.8454	97.9592	98.3051
PTmerged601	66.4751	69.837	69.3122	67.8261	57.037	55.6082	57.2674	60.177	60.4167	71.6667	77.7778	68	78.125	66.6667	75	83.3333	67.7419	82.2222
PTmerged602	64.7059	63.6364	82.1429	77.7778	98.6441	98.3849	99.0167	97.8761	87.5	87.5	100	100	94.1176	100	100	100	100	100
PTmerged603	64.7059	63.6364	82.1429	77.7778	98.6441	98.3849	99.0167	97.8761	87.5	87.5	100	100	94.1176	100	100	100	100	100
PTmerged604	95.0521	97.0203	94.881	96.5228	51.0204	47.0588	62.3037	43.75	98.5021	98.6245	98.2449	98.7569	98.9398	98.9512	97.6296	96.3636	98.6007	99.2799
PTmerged605	99.0931	99.3437	99.2738	99.1324	99.124	99.0621	99.1896	99.3483	99.4475	97.4684	98.2249	95.302	98.3425	99.115	98.8235	97.449	97.0297	99.3976
PTmerged606	99.0931	99.3433	99.2978	99.1319	99.124	99.0621	99.1894	99.3483	99.4475	98.7179	98.2249	95.9459	98.3425	99.115	98.8235	97.449	97.0297	99.3976
PTmerged607	99.8653	99.8964	99.8806	99.927	99.6406	99.7638	99.7383	99.6115	99.983	99.9862	99.9902	99.9549	99.9547	99.9624	99.9658	99.973	99.9737	99.957
PTmerged608	100	100	99.9636	100	99.9057	99.942	99.9533	99.9195	100	100	100	100	99.5575	100	98.6577	100	98.75	100
PTmerged609	100	100	99.9621	100	99.9006	99.9389	99.9507	99.9155	100	100	100	100	99.5434	100	98.5915	100	98.7261	100
PTmerged610	96.6387	98.152	95.6631	94.8052	99.4045	99.4003	99.6553	99.4216	93.9252	93.6275	94.2584	96	97.3684	97.4359	94.2584	92.8571	93.2584	97.1631
PTmerged611	96.8367	97.6909	97.1903	97.9592	97.1846	97.4236	97.7071	97.7437	98.155	96.7611	99.6198	99.6564	98.0337	97.5694	98.9619	99.2308	99.0769	98.6711
PTmerged612	100	99.4318	100	100	99.7361	100	99.5951	99.8084	100	100	100	100	100	100	100	100	100	100
PTmerged613	99.8973	99.8647	100	100	99.8553	99.8774	99.8918	99.8467	100	100	99.0385	97.7273	98.5075	100	100	100	100	100
PTmerged615	99.5619	99.2647	99.4357	99.6073	96.6447	96.2963	96.6006	95.7721	98.0132	98.1013	98.6486	100	100	98.8506	98.8506	100	99.5708	100
PTmerged616	99.4816	99.6939	99.2791	99.513	99.2901	99.6997	99.6224	99.7143	99.9486	99.8198	99.734	100	100	99.8681	100	99.9415	100	99.8464
PTmerged617	100	100	99.8591	100	99.9348	100	99.9688	100	100	100	100	100	100	100	100	100	100	100
PTmerged618	98.8517	98.022	98.3558	98.2759	98.7535	98.5718	98.6925	98.2118	97.5	95.3125	96.6667	98.4615	98.7013	98.5294	97.5	98.7805	100	98.2456
PTmerged619	90.4839	91.206	92.0842	90.6818	92.278	93.9238	94.217	90.1511	83.125	86.755	83.5616	87.6582	88.5942	87.0748	92.723	89.071	85.7143	90.4215
PTmerged620	96.5161	95.6245	96.6819	95.9942	82.2751	81.0133	81.9827	79.2091	96.4467	97.6331	97.3404	97.8495	98.7395	97.7901	99.3377	98.3402	97.9275	94.8864
PTmerged621	60		0	0	4.7619	0	0	6.66667	100		0		0		53.0667	54.6805		100
PTmerged623	100	100	100	100	100	100	100	100	99.3548	99.2958	100	100	100	99.1453	100	100	100	100
PTmerged624	39.4737	46.875	55.5556	75.5102	72.8571	73.913	71.4286	70	85.0649	85.7143	89.4444	88.8158	91.0995	92.233	89.011	84.9673	77.4038	82.381
PTmerged625	91.7526	96.4602	91.6667	93.3962	87.5	89.4737	91.3462	87.234	98.5915	99.2453	99.6479	98.6047	98.5348	99.187	96.6321	96.6216	99.4186	100
PTmerged626	90.566	95	83.5443	95.082	84.375	98.0392	84.2105	90.4762	96.9231	96.9231	96.4912	98.3957	99.0521	99.6923	74.5098	61.5385	98.7745	97.7337
PTmerged627	0	0	1.28205	0	0	0	0	0	1.53846	5.88235	2.22222	2	3.50877	4.93827	14.6341	6.97674	12.1212	8.33333
PTmerged628	100	99.3151	100	100	100	99.8586	99.7567	100	100	100	100	100	100	100	100	100	100	100
PTmerged629	99.887	99.8084	100	99.6678	100	100	100	100	100	100	100	100	100	100	100	100	100	100
PTmerged630	94.2529	95.7346	96.9957	97.973	84.0278	81.7518	90.2041	87.5	99.8023	99.4379	99.4604	99.6548	99.7963	99.5162	98.4424	98.0243	99.5923	99.8715
PTmerged631	58.8235	76.9231	85.7143	90.9091	10.5263	46.1538	60.6061	57.8947	100	97.9899	99.3333	98.3122	100	99.1453	80.4348	80	98.8636	98.6957
PTmerged632	100	99.0476	100	99.3377	97.8947	93.6709	98.5714	92.7273	99.9081	99.8086	100	99.904	99.9194	99.6113	99.7596	99.3228	99.6091	100
PTmerged633	94.3601	95.8838	96.9121	94.3529	97.6619	98.4995	97.8704	96.8852	98.4733	97.546	98.6111	98.6175	98.9583	98.3122	98.0392	97.4194	94.7368	97.351
PTmerged634	100	100	100	100	96.4286	93.75	100	92	100	100	100	100	100	100	99.8553	100	99.8721	99.8532
PTmerged635	98.9096	99.0872	99.4032	99.2418	99.2842	99.6494	99.2625	99.2916	99.4975	99.5536	99.5708	100	99.6032	100	100	98.7342	100	100
PTmerged636	100	100	100	100	99.9358	100	100	100	100	100	100	100	100	100	100	100	100	100
PTmerged638	97.7099	96.4912	97.1591	96.3855	96.2963	91.3043	96.2963	94.2857	98.4227	97.7941	98.3108	97.0297	98.5037	97.543	99.5169	98.6631	98.1735	96
PTmerged639	99.6302	99.7	99.7038	99.7538	99.8483	99.7712	99.8681	99.7436	100	100	100	100	100	100	100	100	99.2126	99.1071
PTmerged640	97.8571	98.2609	97.4359	100	100	100	100	100	100	100	100	100	96.875	88	100	100	100	100
PTmerged641	99.6994	99.0942	99.5181	99.8381	98.0477	98.5915	98.575	97.6996	99.9736	99.9349	99.958	99.9822	99.9574	99.9726	99.9736	99.9729	99.9823	99.972
PTmerged642	96.2687	94.2308	96.9388	98.2659	97.5	96.7711	98.0983	97.2187	99.1736	97.9381	96.9072	97.8947	98.6928	100	97.9021	100	96.0317	99.0385
PTmerged643	85.519	85.8549	86.4157	84.6644	88.2745	87.9539	87.7745	88.1338	89.9468	90.0996	90.0265	87.8447	88.0065	87.9427	85.0942	84.9826	86.9151	86.6848
PTmerged644	97.4271	98.2363	98.2818	97.6773	98.4496	96.8652	96.8553	93.8272	65.4185	66.1328	66.1927	22.787	23.2374	22.6017	7.80826	7.54848	99.0878	98.7536
PTmerged645	98.9605	98.6577	98.8842	99.5037	99.1228	98.8912	98.9714	99.2181	100	97.9592	98.5075	100	100	100	100	98.7805	100	100
PTmerged646	96.875	97.2222	93.1034	94.2857	46.1538	50	57.1429	100	100	99.3056	100	100	99.3994	99.4135	100	99.2126	99.5935	99.5614
PTmerged647	10.5042	6.59187	10.9434	6.55172	7.91757	5.20833	5.39419	7.58929	5.07653	5.34977	5.9465	23.3228	23.4447	23.0163	3.54314	3.35111	5.79375	5.37804
PTmerged648	70.2638	68.2546	71.0946	73.9405	83.3921	83.5118	83.5225	84.0864	75.481	75.4169	75.4884	79.6389	79.5896	79.7313	69.6123	69.5435	77.0676	77.9245
PTmerged649	99.7405	99.4451	99.7335	99.6599	99.7798	99.6129	99.5381	99.6277	99.9397	99.7041	99.7508	99.9599	99.9368	99.9631	99.828	99.9388	99.845	99.8171
PTmerged650	98.0124	98.1991	97.7933	98.0076	99.5257	99.6325	99.7624	99.4062	97.9866	96.0784	97.973	99.1935	97.2973	99.2	95.4545	96.5812	97.5806	98.0952
PTmerged651	97.9836	98.1905	97.7795	98	99.5252	99.6311	99.7615	99.4062	97.9866	96.0784	97.9592	99.1935	97.2973	99.1803	95.4198	96.5517	97.5806	98.0952
PTmerged652	98.8764	98.9899	99.0958	99.6008	98.1481	98.2801	98.5816	98.6792	99.2767	99.6117	99.6269	99.8649	99.887	99.7613	99.7516	100	99.7725	99.8695
PTmerged653	92.9705	94.3152	95.9581	95.585	94.2974	92.4528	95.84	92.4242	94.7421	95.6226	96.3041	97.8601	96.6883	97.308	97.0936	96.5381	97.1816	95.9635
PTmerged654	98.995	100	98.2036	99.2701	99.1049	99.4012	98.939	98.6381	96	98.7654	98.5714	98	100	100	100	98.8235	98.0769	98.0769
PTmerged655	97.7143	98.1132	96.6997	98.4127	98.329	98.6405	98.3936	98.2143	95.9459	98.7013	96.9231	97.9167	100	100	100	97.6744	93.8776	98.0392
PTmerged656	72.7273	95.4545	93.3333	92	97.9592	92.3077	96.4912	95	98.1343	98.5646	99.6016	98.2833	96.2963	98.3806	97.1154	95.8848	97.8102	98.0469
PTmerged657	97.8571	98.7952	93.6364	99.0385	94.1645	90.566	97.3118	96.4824	99.0385	98.7013	98.4848	99.5392	99.6241	98.8048	98.6547	99.005	99.4475	98.6111
PTmerged658	94.9128	95.2941	95.9932	95.6376	94.5441	94.0801	92.8923	95.4738	94.8617	94.5141	94.8127	93.0612	94.4384	93.7881	97.6238	97.5419	97.4757	97.381
PTmerged659	96.0396	95.8763	95.7672	97.2727	87.8261	94.8718	94.3038	83.5052	100	99.7817	99.6139	99.651	99.7114	99.5253	99.845	99.8325	99.6262	99.7821
PTmerged660	97.5332	97.5	97.7299	99.2614	93.3723	95.2562	94.2234	89.4161	98.8915	98.9762	98.8029	98.9889	99.0041	99.0697	99.1683	99.1792	99.1483	99.0703
PTmerged661	99.5699	98.9761	99.1284	99.3506	99.4652	99.4767	99.485	99.6968	100	96.1538	100	100	100	100	96.875	96.2963	100	97.2973
PTmerged662	99.4798	98.647	99.1457	99.4955	99.0138	98.7698	98.8842	98.6018	99.9631	99.9407	99.9411	99.9467	99.9318	99.9411	99.9474	99.9572	99.9676	99.9442
PTmerged663	99.5315	98.8773	99.1981	99.5589	99.1957	99.111	99.0843	98.9518	99.9692	99.9407	99.9441	99.9499	99.9372	99.941	99.9523	99.9571	99.9703	99.9442
PTmerged664	97.3872	96.9444	97.1875	96.4179	98.1567	99.3827	98.7805	97.8495	98.2143	95.6522	97.9167	86.6667	91.8919	100	100	100	100	96.7742
PTmerged665	95.5607	97.3597	98.3003	97.1279	98.7209	97.6839	98.8352	98.3578	79.2079	78.4483	77.5	91.4729	93.8776	96.3636	90.7407	94.6429	91.4286	89.7727
PTmerged666	95.625	96.8839	95.2135	96.0494	99.7986	99.8198	99.942	99.722	94.3396	98.1481	88.8889	100	100	77.7778	75	92.5926	90.9091	97.3684
PTmerged667	71.1538	63.2653	65.586	73.6413	80	33.3333	100	20	85.1852	82.4176	92.8571	66.6667	50	50	0		0	0
PTmerged668	98.8889	98.6667	97.974	99.0798	95.3488	91.8089	94.7619	95.4225	100	99.8102	99.9053	100	100	99.9385	100	99.9164	99.8016	100
PTmerged669	94.6237	93.6508	93.5714	97.5207	94.4444	98.9011	98.4848	97.7778	98.8381	98.7156	99.7722	99.1641	99.651	99.8172	76.016	77.1863	99.1555	98.69
PTmerged670	73.0418	62.8272	73.1356	87.3271	80.9131	85.5535	88.582	78.8546	98.6219	98.1889	98.4559	97.8921	98.089	98.1135	99.3025	99.2763	97.2834	97.364
PTmerged671	96.6746	95.0877	96.4573	96.9014	89.3788	89.5018	91.0891	85.6678	95.9391	94.4816	94.086	95.1957	95.6757	96.9372	94.2815	96.3964	95.1613	96.0417
PTmerged672	96.89	95.0877	96.3875	96.875	89.1837	89.3309	91.0299	85.5263	95.9114	94.4351	94.0325	95.1699	95.6284	96.9136	94.2647	96.5392	95.3252	95.9916
PTmerged673	96.875	97.2973	97.2863	97.6077	97.9899	95.7037	97.4881	97.0561	100	100	100	99.3827	100	100	63.4615	56.7568	99.2593	99
PTmerged674	99.2574	99.6564	99.8454	99.1329	98.7457	98.8732	99.4839	99.1667	99.8305	99.8355	100	100	99.7633	100	99.7925	99.5381	100	99.7917
PTmerged675	99.062	99.4436	99.1957	99.2486	99.0046	98.9285	98.8024	99.194	98.6014	99.2832	100	99.1416	98.6395	98.69	99.2754	99.2424	99.6516	96.8992
PTmerged676	14.2857	80	80	81.8182					60	80.7692	75	47.8992	41.1392	43.3071			69.8113	68.1818
PTmerged677	99.7085	99.4475	98.8581	98.806	96.0199	97.4227	98.5075	96.8872	99.7506	99.774	99.7519	100	99.8236	100	99.8494	99.8325	99.883	100
PTmerged678	98.5025	98.3473	98.7351	98.7871	98.845	99.1924	99.2506	98.6643	94.9347	94.9294	95.3575	95.7481	95.7294	95.8992	98.6339	98.6678	98.6943	98.7058
PTmerged679	87.7729	83.9286	80	81.6901	75.303	72.9941	76.9231	78.9203	78.836	76.2821	74.4186	71.2329	76.8844	73.75	59.322	55.102	91.0112	90.411
PTmerged680	96.8447	96.53	96.9355	96.5409	97.8885	97.5455	97.5071	98.6683	98.5714	98.6486	98.9247	98.6301	98.7013	94.7368	85.7143	95.4545	100	93.2432
PTmerged681	100	100	99.8273	100	99.9113	100	100	99.8733	100	100	100	98.6301	98.6667	97.2603	95.8333	100	100	98.5714
PTmerged682	99.8896	99.8977	99.8828	99.9054	99.8448	99.873	99.8639	99.8916	99.8318	99.8465	99.8478	99.4618	99.476	99.4762	98.7893	98.8211	99.8679	99.877
PTmerged683	95.7486	95.5145	94.2572	96.4623	98.8775	99.7893	99.3186	98.6971	98.1982	95.4128	96.6667	98.3871	99.2248	99.1379	93.913	97.9592	97.3684	96.5517
PTmerged684	99.6241	100	100	100	99.4643	99.811	99.6825	99.3939	99.5763	100	100	100	100	100	100	99.5536	99.6063	100
PTmerged685	100	97.4874	98.6418	99.6454	99.2941	100	100	100	100	99.449	99.5485	99.4024	100	99.064	97.0332	96.9892	99.6558	99.2016
PTmerged686	79.5699	68.6441	83.2685	83.9416	85.6061	88.9908	78.5235	91.4894	91.25	93.6275	94.8357	84.264	78.7234	84.5455	83.0645	82.8452	84.6847	85.8369
PTmerged687	99.5798	99.5708	99.8203	99.8261	100	100	100	100	100	99.8322	98.5714	99.8844	99.6344	99.6933	100	99.754	99.7549	99.7041
PTmerged688	99.7849	98.8889	98.7823	100	98.7775	99.3769	98.6957	100	99.8183	100	99.8282	99.7853	99.9394	99.8624	100	99.9117	99.9103	99.8101
PTmerged689	99.0291	99.8035	99.2143	99.8328	99.3898	99.8192	99.5777	99.431	99.1228	98.1308	100	100	97.3451	98.8235	100	99	97.3451	99.1667
PTmerged690	99.5329	98.7106	99.1961	99.4364	97.7486	96.8285	96.5362	97.0432	94.6309	97.6562	96.4789	94.8148	95.9302	96.9466	99.2647	98.4252	98.4496	100
PTmerged691	97.6744	100	100	100	100	100	100	100	99.8299	99.1471	100	100	99.4118	100	99.4904	99.7159	100	100
PTmerged692	98.3027	96.4523	97.0965	97.4903	99.651	99.8886	99.2883	99.4845	97.2308	97.8571	97.4194	98.8539	97.7324	99.1304	98.7421	99.5833	97.5862	97.5309
PTmerged693	0	0	0	0	89.9606	88.6179	88.9736	89.1479	0	0	0	0		0	0	0		0
PTmerged694	99.7748	100	99.8643	100	99.794	99.8701	99.9071	99.8106	99.8729	99.8594	99.8788	100	99.8976	100	99.9203	100	99.8706	100
PTmerged695	98.8571	98.2301	98.2897	98.1941	99.4872	99.8668	99.6618	100	100	100	100	100	99.7748	100	99.8239	100	100	99.8547
PTmerged696	98.8962	98.1333	98.4795	97.9112	100	99.8613	99.8802	100	100	100	100	100	99.7706	100	99.8217	100	100	99.8523
PTmerged697	99.6504	99.7097	99.6686	99.7879	99.7878	99.8979	99.827	99.7779	99.8043	99.8398	99.8023	99.7432	99.7311	99.7581	99.7725	99.7958	99.8053	99.8205
PTmerged698	97.9722	97.3001	97.7685	98.2397	97.561	97.9068	97.7399	98.0512	99.7319	99.5283	99.7442	99.1706	99.6158	99.5565	99.3947	98.708	99.6696	99.8739
PTmerged699	98.1839	97.5764	98.0527	98.5556	97.6991	98.2157	97.9934	98.2843	99.7308	99.682	99.8715	99.1667	99.6132	99.6637	99.3932	98.7013	99.779	99.8729
PTmerged700	99.5501	99.6377	99.5787	99.2694	99.8896	100	99.6849	99.7061	100	100	99.2366	100	97.8495	96.7742	100	100	100	100
PTmerged701	10.1911	10.3234	10.5292	9.11099	58.4699	61.413	64.9805	59.6386	9.06949	8.79459	8.82914	67.4312	67.5138	68.2882	18.7396	19.978	7.70694	8.13258
PTmerged702	100	100	100	100	100	100	100	100	100	100	100	100	100	100	100	100	100	100
PTmerged703	100	100	100	100	100	99.5798	100	100	99.9468	99.815	99.8952	99.8991	99.9181	99.8682	99.8876	99.9564	99.9653	99.9222
PTmerged704	62.069	41.0256	44.9275	62.069	47.1698	36.3636	54.4118	51.0638	97.1429	100	96.7742	100	100	99.1071	98.3713	98.9933	99.1071	100
PTmerged705	79.8111	82.7368	79.3866	84.4291	87.8131	87.9271	86.0776	87.5688	80.786	83.5498	77.6256	67.8218	67.2932	70.8543	78.3654	74.269	86.3415	90
PTmerged706	99.2032	99.3765	99.3428	99.2258	99.0068	98.9967	99.0624	99.1314	98.6661	98.571	98.606	95.6265	95.5861	95.6146	92.4707	92.7016	98.7088	98.7435
PTmerged707	99.449	99.4318	99.5437	99.3188	99.8547	99.9131	99.9236	99.8326	100	100	98.8506	100	100	100	100	100	100	100
PTmerged708	99.4733	99.4097	99.5161	99.0779	99.7196	99.6906	99.7835	99.6824	100	100	99.0476	100	99.0566	97.7528	98.9691	100	99.2701	100
PTmerged709	100	100	100	100	98.9011	100	100	100	100	100	100	100	100	100	99.7792	100	100	100
PTmerged710	97.9021	99.1304	97.3366	99.2126	99.4716	99.2958	98.8312	99.0431	99.384	98.0477	97.9381	99.3068	99.0028	98.4402	99.7963	99.3802	98.0328	99.6622
PTmerged711	98.5348	100	98.4655	99.5816	100	100	99.726	100	99.5842	98.0435	98.5356	99.3031	99.1392	98.7741	99.7951	99.375	98.3498	100
PTmerged712	85.9178	86.1978	84.2729	88.1165	94.467	94.505	94.8936	95.2231	77.8465	78.2183	77.9415	81.5179	81.6696	81.8511	82.802	83.3525	82.5078	82.7421
PTmerged713	99.5851	99.8397	99.7487	99.7118	99.6582	99.3916	99.5633	99.1991	94.6746	92.7273	92.638	99.4152	99.5968	100	99.3711	98.8235	100	99.3506
PTmerged714	96.1165	98.8889	90.5109	94.898	73.0769	81.6327	87.8049	93.75	98.2118	99.1098	99.3798	97.9516	97.3315	98.4568	98.9189	99.1582	98.7371	99.1736
PTmerged715	98.4981	98.8871	98.7835	98.7768	99.8314	99.9139	99.8442	99.8254	100	100	100	100	97.1154	98.9011	98.5294	100	100	98.5075
PTmerged716	98.4981	98.8871	98.7825	98.7768	99.8313	99.9138	99.8437	99.8254	100	100	100	100	97.1154	98.9011	98.5294	100	100	98.5075
PTmerged717	82.4347	85.0333	83.9803	92.4499	71.2709	74.1449	77.469	50.8974	98.3987	98.4195	98.3215	94.3215	94.4015	94.1788	97.3319	97.2861	98.3825	98.3803
PTmerged718	100	100	100	100	100	100	100	100	100	99.9218	100	100	100	100	99.9227	99.9167	100	100
PTmerged719	91.436	91.5353	91.2218	90.8218	92.4449	93.1833	93.155	92.0417	92.0733	91.8384	91.3893	93.3432	93.4695	93.2458	99.0788	99.2238	91.0476	90.7969
PTmerged720	99.6485	99.1354	99.4995	99.7696	99.5785	99.4062	99.5349	99.8138	99.6454	99.0991	99.6241	100	99.6942	100	99.5745	99.5763	100	100
PTmerged721	87.6812	87.5	84.556	90.099	74.6753	75.3521	77.5	80.7339	90.6542	83.3333	88.0597	95.5882	98.8636	97.9866	83.7629	88.5246	92.8251	91.0995
PTmerged722	25.6831	25.3676	26.2751	26.9795	96.7851	95.4248	96.4238	95.4424	96.5015	97.7011	97.6337	98.3814	98.356	98.4932	92.5062	90.411	29.7082	24.7492
PTmerged723	87.2	89.8551	97.8836	90.1961					98.7234	98.6957	99.0654	95.1754	97.2881	97.3384	99.0099	99.1957	97.9798	97.1831
PTmerged724	99.026	98.5994	99.0323	99.2925	98.8705	98.6014	98.5669	96.7001	99.2089	99.8095	99.7024	99.8195	99.7135	99.6599	99.6753	100	100	99.8656
PTmerged725	100	100	100	100	100	99.7748	100	100	100	100	100	100	100	100	100	100	100	100
PTmerged726	78.6936	84.6207	82.7369	81.7723	51.1364	42.8195	45.4545	61.6993	80.7692	87.5	82.6923	33.3333	40	42.0455	86.5546	87.2093	90.5325	87.9562
PTmerged727	99.0719	98.1053	99.0129	99.1632	95.2381	91.6667	93.3333	94.4444	100	91.6667	85.7143	50	50	66.6667	100	100	99.3289	100
PTmerged728	100	100	99.7361	100	99.8067	100	99.9283	100	100	99.2366	99.3289	100	99.4595	100	100	100	98.3516	98.3471
PTmerged729	99.3276	98.7165	99.1736	99.171	99.2682	98.725	98.7915	99.0864	99.7371	99.8401	99.7696	99.5484	99.7083	99.8091	99.7689	99.8074	99.6303	99.6546
PTmerged730	99.3191	98.715	99.1677	99.1667	99.2659	98.7219	98.7879	99.0833	99.7366	99.8399	99.7693	99.5482	99.7081	99.8089	99.7687	99.8073	99.63	99.6544
PTmerged731	96.4286	97.0588	91.3043	93.75	80.3922	93.4783	90.9836	89.1892	96.0961	96.6877	96.8198	98.4314	97.5691	96.2397	61.1913	58.1699	98.4	97.4874
PTmerged732	79.1667	80.9524	75.8621	87.0968	77.0833	92.5926	83.0769	73.0769	96.8137	96.0674	98.4085	97.0332	98.743	98.8655	97.0149	99.4269	96.3855	98.995
PTmerged733	95.1613	100	95.283	98.3607	100	97.2222	100	93.75	100	100	100	100	100	100	100	100	100	100
PTmerged734	98.7879	100	96.087	95.679	91.0053	96.6667	97.1429	98.9691	100	99.7076	100	98.977	100	100	100	99.1667	99.4118	99.3197
PTmerged735	100	100	100	100	99.9509	100	100	100	100	100	100	100	100	100	100	100	100	100
PTmerged736	99.5486	99.4699	99.5746	99.5923	99.1165	99.0558	98.9391	99.3463	99.6706	99.6177	99.6515	99.632	99.6426	99.6393	99.3346	99.2894	99.6528	99.6579
PTmerged737	90.6566	89.3434	90.6501	89.8012	74.8392	74.6584	75.0671	74.1742	90.3857	90.8852	90.4132	90.6779	90.2521	90.4411	91.3449	91.2286	90.7306	90.8067
PTmerged738	96.6108	97.174	97.0626	97.5888	99.5273	99.4201	99.5323	99.299	99.1006	99.0762	99.2074	97.0379	97.2208	97.1978	98.9321	98.9465	97.9323	97.8956
PTmerged739	100	100	100	99.8	100	100	100	100	100	100	100	100	100	100	100	100	100	100
PTmerged740	96.4539	91.9643	96.8153	94.0476	95.8237	95.0777	94.9367	97.3684	96.8852	97.026	98.4668	96.9584	97.931	97.1102	96.4464	96.2555	97.5749	97.7291
PTmerged741	71.7647	71.6981	71.5328	73.0769	87.7193	90.2439	91.25	85.2941	98.2906	96.5517	98.8722	98.3425	95.671	97.8814	97.037	98.69	99.6047	98.0296
PTmerged742	96.0784	87.0968	91.0714	95.6044	6.66667	0	0	0	97.7273	98.9286	98.338	100	100	97.8723	99.6672	99.389	99.6718	99.8711
PTmerged743	91.2916	90.5512	91.819	91.5756	89.7156	87.5666	87.0199	90.2252	69.9237	64.0367	65.71	73.4536	70.3967	67.5287	49.5859	54.2029	83.1325	79.7279
PTmerged744	91.665	89.9934	91.619	91.5254	88.8258	86.5491	85.9089	89.4766	67.8024	61.3035	63.1667	70.3264	66.4699	63.8017	46.8397	50.2703	81.5857	77.7424
PTmerged745	100	100	100	100	100	100	100	100	100	100	100	100	100	100	100	100	100	100
PTmerged746	92.4242	79.1667	95.0413	84.2105	75	79.7101	69.7368	73.913	95.3405	87.1094	92.4188	91.3183	94.8148	92.8571	93.3993	94.0559	94.1176	93.8776
PTmerged747	98.6631	99.3127	97.9332	98.773	98.835	99.5833	99.4094	100	95.7746	97.8261	96.9811	96.1905	96.99	96.4981	95.3642	95.0549	95.7346	94.8276
PTmerged748	99.4949	100	100	100	99.7118	100	99.729	99.0991	99.4845	100	100	100	100	100	100	100	100	100
PTmerged749	58.3333	33.3333	65.2174	0	38.8889	16.6667	27.5862	15.7895				58.3333	40	75			97.1867	96.9841
PTmerged750	98.5634	98.5459	98.9242	99.4583	99.3514	99.3533	99.0207	99.1637	98.8662	99.1919	99.1579	99.4242	99.6825	99.3377	99.4	98.4946	99.2509	99.505
PTmerged751	98.5496	98.5327	98.9114	99.4505	99.3687	99.4099	99.031	99.1503	98.8426	99.1803	99.1379	99.4071	99.6795	99.3232	99.384	98.4615	99.6161	99.4962
PTmerged752	100	100	98.7654	100	100	100	100	100	97.9592	100	100	100	99.3548	100	99.2537	100	100	100
PTmerged753	100	100	98.6111	100	100	100	100	100	96.9697	100	100	100	100	100	100	100	100	100
PTmerged754	97.619	97.9167	97.8903	100	95.0549	93.1818	97.1545	93.1034	100	99.3528	99.7015	99.6429	99.7312	99.6667	100	100	99.5327	98.9691
PTmerged755	30.2703	23.6515	23.1061	30													0.591716	0.735294
PTmerged756	11.1111	25	12.5		0	0	0	0	0	0	0	78.5121	79.2492	79.1917			33.3333	80
PTmerged757	16.5354	10.4651	15.3439	10.7843	0	0	0	0	0	0	0	0	0	0	65.8383	67.958	13.8943	16.7453
PTmerged758	46.8571	42.3423	57.329	70.3704	0	0	0	0	0	0	0	0	0	0	0	16.6667	76.7001	78.9366
PTmerged759	64	64.9867	65.6303	65.9044													77.5862	83.0645
PTmerged760	84	94.4444	83.7209	95	61.9048	52.9412	72.2222	42.3077	95.8333	81.25	93.75	92.5926	92.1053	96	97.3333	94.1176	98.9324	99.1837
PTmerged761	95.6298	92.4901	94.2308	95	94.5183	93.4211	96.0938	95.7871	97.7273	98.3398	98.1928	98.5987	98.4547	96.778	98.0737	98.1	97.4078	97.8836
PTmerged762	98.9824	98.7554	99.2296	98.8027	99.0572	98.669	98.6597	98.8454	98.9541	98.8532	98.9394				98.4027	98.4182	98.884	98.9839
PTmerged763	99.8095	99.8038	99.8198	99.8891	99.8588	99.871	99.8146	99.8513	99.8914	99.8831	99.8915	99.8962	99.9051	99.908	98.5798	98.6123	99.9088	99.9055
PTmerged764	99.8677	100	99.9803	99.9848	99.9493	100	100	100	99.9768	99.9838	99.9852	99.9847	99.9817	99.985	99.9812	99.9918	99.9803	99.9818
PTmerged765	99.0721	99.3156	99.1872	99.4659	99.4344	99.3257	99.1206	99.0209	99.4689	99.3853	99.4271	99.4291	99.5158	99.5061	99.5517	99.544	99.483	99.3342
PTmerged766	99.9285	99.9106	99.9022	99.9307	99.9227	99.8967	99.9153	99.8848	99.8683	99.8736	99.861	99.8794	99.8748	99.8892	99.9082	99.9038	99.8953	99.9026
PTmerged767	99.9285	99.9106	99.9022	99.9307	99.9227	99.8967	99.9153	99.8848	99.8683	99.8742	99.8612	99.8794	99.8748	99.8892	99.9082	99.9038	99.8953	99.9026
PTmerged768	71.4286	80	77.7778	94.7368	66.6667	85.1852	81.4815	78.5714	93.2367	95.3704	96	98.5294	96.7033	95.9184	100	97.7528	96.4286	95.8904
PTmerged769	99.866	99.8313	99.8404	99.8546	99.7434	99.7909	99.7979	99.7855	99.8058	99.8033	99.8115	99.8098	99.8075	99.8127	99.8203	99.8163	99.8314	99.8371
PTmerged770	100	83.3333	100	100		100			99.8168	99.4208	100	99.8425	99.8826	99.7283	99.823	99.6485	100	100
PTmerged771	83.3333	100	100	100			50		98.7952	97.9592	99.373	98.2405	98.5222	97.861	98.2079	97.7492	97.9424	98.9899
PTmerged772	99.2258	98.5629	99.0804	99.116	96.9038	97.8005	97.8061	96.3812	98.0188	97.861	98.3154	97.939	97.7907	97.8279	97.668	97.7965	97.4368	97.6149
PTmerged773	85.7143	60	90.9091	100	100	100	100	100	97.2973	98.4615	98.4314	98.773	98.0488	96.4824	96.3504	96.7742	99.3711	98.5185
PTmerged774	93.8172	98.7013	95.735	96.1702	100	100	100	100	92.6471	98.5075	94.2029	96.2264	97.8723	97.7273	100	97.5904	94.2308	95.7447
PTmerged775	99.513	99.1199	99.4061	99.4126	99.1789	99.1603	99.2429	99.015	97.931	97.3373	97.856	97.5831	98.4716	98.0966	96.5517	96.1271	98.8764	99.0964
PTmerged776	99.793	99.542	99.4413	99.7468	99.8732	100	100	99.6936	99.2337	100	100	99.2908	100	98.7805	100	99.5816	100	100
PTmerged777	99.791	99.5406	99.4354	99.7419	99.8711	100	100	99.6898	99.2248	100	100	99.2857	100	98.773	100	99.5763	100	100
PTmerged778	97.4425	98.8764	98.7288	99.1914	97.8233	97.5884	98.2368	97.235	99.9241	99.9275	99.8463	99.8625	99.7862	99.7498	99.8599	99.7689	99.9287	99.9148
PTmerged779	100	100	100	100	100	100	100	100	99.6429	100	98.8281	99.5745	99.6198	100	100	98.1061	100	99.5536
PTmerged780	100	100	100	99.2647	100	100	100	100	100	100	100	100	100	100	91.6667	100	100	100
PTmerged781	95.935	91.8605	96.9697	100	96.7742	86.7647	94.7059	92.0455	98.9655	98.8281	99.7059	100	99.5025	99.4681	99.3435	99.7519	99.4764	99.6933
PTmerged782	65.9091	69.2308	50	57.1429	87.5	100	90	90	97.2222	97.5309	98.2456	98.4127	96.9582	98.1982	99.1667	100	95.1923	95.4286
PTmerged783	87.8788	100	66.6667	91.6667	100	100	100	100	98.2353	98.7342	98.7578	98.9305	98.0469	98.6175	99.1667	100	97.0297	97.6331
PTmerged786	100	100	100	97.1429	95.4545	88.8889	100	95.4545	99.3243	100	99.3902	100	97.1014	100	99.5455	99.5327	100	99.1667
PTmerged787	100	100	100	100	100	100	100	100	100	100	100	99.9222	99.9409	100	100	100	99.8418	100
PTmerged788	99.4286	99.3464	99.5606	99.4329	99.8713	99.8363	99.8578	100	100	100	98.5294	100	100	98.7013	98.7013	100	100	98.5294
PTmerged789	100	99.7561	99.895	100	100	100	100	99.5842	100	100	100	100	100	100	100	100	100	100
PTmerged790	100	99.7647	99.9017	100	100	100	100	99.602	100	100	100	100	100	100	100	100	100	100
PTmerged791	55.6122	65.445	59.9424	63.7931	43.6195	36.631	48.1651	47.561	60.5263	77.7778	65	68.5714	60.9756	74.1935	61.5385	81.4815	54.1667	70
PTmerged792	79.4637	77.2208	79.9643	76.8166	93.4164	93.035	93.6926	93.1995	99.4505	99.3827	99.6644	100	100	100	91.9431	89.4231	93.6416	91.7197
PTmerged793	100	100	100	100	100	100	99.6633	100	100	100	100	100	100	100	100	100	100	100
PTmerged794	91.3043	100	88.4615	94.4444	0	0	50		99.403	98.8327	100	99.7326	99.5283	100	99.7727	99.4737	99.7238	100
PTmerged795	100	100	100	100	100	100	100	100	100	100	100	100	100	100	100	100	100	100
PTmerged796	99.7302	99.4595	99.7164	99.6278	99.5037	99.7806	99.5858	99.8775	99.2509	99.6241	100	100	99.569	99.5062	99.5272	100	100	100
PTmerged797	99.8594	99.8948	99.7464	99.8848	99.6515	99.6364	99.1954	99.6333	99.8998	99.8972	99.9085	99.8891	99.8694	99.9162	99.9048	99.9239	99.9183	99.9272
PTmerged798	99.596	98.7952	99.0815	99.2497	99.2537	99.0291	99.3311	100	99.1058	99.1609	99.1017	99.352	99.3183	99.2785	99.2618	99.3586	99.2122	99.3248
PTmerged799	100	100	100	99.8325	99.8675	99.8767	99.9093	100	99.973	99.9704	99.9432	99.9465	99.9578	100	99.9568	99.8976	100	99.8737
PTmerged800	96.6667	100	97.561	100	96.4286	100	90	100	99.1803	100	100	99.2537	100	100	98.5981	100	97.8022	100
PTmerged801	99.5825	98.5714	99.7195	98.2143	99.4975	99.0177	99.5626	98.8266	99.1667	98.4962	98.3471	100	98.8095	100	100	100	100	100
PTmerged802	99.393	99.8152	99.5108	99.6416	99.8926	99.8678	99.9351	99.9107	100	99.4505	99.4382	100	100	98.5185	100	100	100	99.3464
PTmerged803	99.7151	99.691	99.8097	100	99.8657	99.7334	99.8596	99.9485	99.8891	99.8081	99.8849	100	99.9579	99.9526	100	100	100	100
PTmerged804	96.2963	97.619	97.5	100		0			99.6287	99.2447	99.4889	100	99.8557	99.6599	90	88.2353	99.6364	98.8636
PTmerged805	74.4914	70.1835	73.9979	67.7725	78.352	79.4788	79.8176	69.9422	68.75	87.5	75	80	61.1111	100	100	90	63.6364	87.5
PTmerged806	100	99.8605	99.7623	99.6424	99.8189	100	99.9095	99.8841	100	99.8182	99.6344	99.6161	100	99.6416	100	100	100	100
PTmerged807	66.6667	72.7273	90.9091	81.8182	79.5918	81.8182	77.7778	79.4118	99.4261	99.3939	99.509	77.7778	83.3333	90.9091	100	90	70.5882	42.8571
PTmerged808	99.5984	99.4595	99.8935	100	99.6703	99.8845	99.8456	99.3072	100	99.6296	99.631	100	99.5074	100	100	99.7118	100	100
PTmerged809	99.7704	98.7207	99.6729	99.115	98.694	99.2727	97.9112	98.1203	99.7622	99.8684	99.8805	99.6026	99.9016	99.7633	99.8768	99.5798	99.5772	100
PTmerged810	99.4505	97.8541	98.1785	98.8048	97.7956	98.389	98.3366	98.1697	99.4709	99.3197	99.1957	99.6377	99.7159	99.0164	99.5885	99.1031	97.7376	99.4475
PTmerged811	96.4602	92.2078	96.7213	93.3333	87.1795	91.6667	82.8571	85.7143	96.6906	97.6898	96.9231	97.4895	95.874	97.9224	98.665	98.1455	96.4706	97.954
PTmerged812	94.1667	87.6543	90.7692	91.3793	78.3784	80.7692	75.6757	70.5882	94.6853	96.6184	95.6284	96.748	94.9045	96.6398	96.185	96.0219	94.8767	95.3431
PTmerged813	97.1698	96.4912	97.3301	98.4694	97.5169	96.3719	95.9732	96.4912							99.7436	99.2308	98.374	98.9101
PTmerged814	99.5575	97.7778	99.0279	98.6867	98.4874	99.4264	98.812	97.561	99.7676	99.6356	99.6599	99.5581	99.7901	99.474	99.8381	99.7368	99.4599	99.6153
PTmerged815	100	98.0501	99.1453	98.8722	98.5702	99.5202	98.8803	98.0328	99.7669	99.6644	99.6876	99.5889	99.7895	99.472	99.8378	99.736	99.4583	99.6144
PTmerged816	82.2222	84.0909	82.6087	96.875	89.8305	91.9355	88.4956	92.8571	99.8227	99.5624	99.2933	99.3865	99.7506	99.7076	99.375	99.5816	99.7396	99.7151
PTmerged817	99.7585	99.5833	99.6865	100	100	100	99.8054	100	99.2933	100	99.6416	99.654	99.6815	99.6516	100	100	99.5708	100
PTmerged818	88.8952	83.8266	83.8501	87.935	40.7563	37.8981	41.874	34.7411	92.8144	93.4143	93.6982	53.4882	51.0438	51.8413	34.3901	37.9776	82.4512	83.1525
PTmerged819	99.8575	100	100	100	99.8805	100	99.9379	100	99.9479	99.8963	99.9439	99.9622	99.9711	99.9314	99.9531	100	100	100
PTmerged821	96.25	95.8115	94.0211	94.6479	97.8795	96.5969	97.672	97.5482	97.4662	96.7626	96.9748	97.9194	97.1513	98.5525	98.3607	97.7679	98.103	97.3059
PTmerged822	47.6048	48.9011	51.3083	51.8182	89.0885	87.0423	87.7293	85.1204	92	90.2778	89.8438	86.4865	90.9091	89.2405	95.6044	94.0397	90.5512	83.7838
PTmerged823	100	100	100	100	100	100	100	100	100	100	100	100	100	100	100	100	100	100
PTmerged824	98.8166	97.1014	96.6805	98.5294	98.8357	97.1667	97.0199	95.5556	72	72.4138	76.6667	86.9565	82.3529	72.2222	83.7209	94.7368	91.6667	100
PTmerged825	80.4348	67.5676	70.9091	88.2353	65.0794	82.4561	77.0492	67.8571	98.1265	98.1395	98.6014	99.5745	97.4586	98.3607	98.152	96.5517	94.1383	95.1289
PTmerged826	25	50	80	85.7143	100	100	66.6667	100							100	100	98.9011	96.9325
PTmerged827	99.5246	99.2771	99.2063	98.263	98.8545	99.2656	99.3902	99.2661	100	98.3051	97.4359	100	95.4545	100	95	100	100	100
PTmerged828	99.841	99.2788	99.3274	99.2481	99.4253	99.8764	99.4934	99.631	100	98.3051	100	100	95.4545	100	95	100	100	100
PTmerged829	97.3856	96.875	100	99.2308	98.5612	93.9394	100	93.3333	100	100	100	100	99.6785	100	100	100	98.9474	100
PTmerged830	99.1416	100	99.3289	100	98.4615	98.3696	98.5294	99.1736	99.7788	100	99.7403	99.8198	100	100	99.6255	100	100	100
PTmerged831	89.6552	92.5926	89.1304	92.8571	83.3333	69.5652	77.4194	63.6364	91.3043	89.4231	88.2353	89.4118	89.6328	90.5817			93.1507	89.9522
PTmerged832	99.9246	99.928	99.9516	99.9386	99.9442	99.9583	99.9174	99.9251	99.9624	99.96	99.9631	99.9705	99.9797	99.9769	99.9773	99.9746	99.9612	99.9531
PTmerged833	99.9059	99.7554	99.7836	99.8464					99.8596	99.8293	99.8363	99.8653	99.8595	99.8554	99.9293	99.9046	99.9068	99.8881
PTmerged834	100	100	100	100	100	100	100	100	100	100	99.7788	100	99.8487	100	98.4375	100	100	100
PTmerged835	43.9759	46.1538	50.5455	30.597	99.0779	99.0167	98.9297	98.556	99.7484	99.362	99.2669	99.1857	99.177	99.7106	99.3538	99.3139	58.2492	57.3944
PTmerged836	98.0392	86.1111	89.6552	94.8718	100	100	100	94.4444	100	99.0338	99.1379	99.005	99.2278	99.1453	99.3884	98.9691	99.5868	99.5392
PTmerged837	99.9163	100	99.8984	100	100	99.9813	99.984	99.9119	100	100	100	100	100	99.8626	100	100	100	100
PTmerged838	98.8658	97.561	99.8672	99.1453	99.8302	99.596	99.915	99.5979	100	100	99.0566	100	100	100	97.5	100	100	97.4138
PTmerged839	98.7701	99.1925	98.8194	98.9987	99.0331	98.8926	99.0036	98.8274	95.8602	95.0581	95.5128	97.1215	97.4771	96.7991	96.3931	97.2207	96.4807	96.9302
PTmerged840	98.9637	98.5507	97.8659	100	99.7613	99.4595	98.5981	99.4709	96.6667	94.4751	99.4444	75.6614	72.7749	67.5393	100	98.9071	100	100
PTmerged841	99.8024	99.8701	99.8233	99.8918	99.8227	99.7774	99.7932	99.7765	99.6217	99.5924	99.42	99.8953	99.6607	99.623	99.922	100	99.5947	100
PTmerged842	99.8814	99.8701	99.8485	99.8918	99.8404	99.7774	99.812	99.7765	100	100	99.8834	99.8953	100	100	100	100	100	100
PTmerged843	99.735	99.7786	99.8732	99.8552	99.8093	99.817	99.8391	99.8124	99.7617	99.7269	99.7629	99.7294	99.7356	99.7282	99.6743	99.6865	99.6833	99.7273
PTmerged844	92.2486	92.6436	93.2752	93.1306	95.6605	95.1287	95.4926	94.8539	93.4235	93.1921	93.5422	94.7151	94.4746	94.6584	93.8567	93.6168	93.5429	93.9076
PTmerged845	99.3699	99.2019	98.826	99.2994	98.9024	99.2043	98.7821	99.1808	99.0741	99.3744	99.2079	99.2019	98.8312	99.631	99.7033	98.9572	99.8022	99.6725
PTmerged846	99.3722	99.2026	98.8316	99.3007	98.9111	99.2096	98.7912	99.1901	99.0766	99.375	99.2079	99.2032	98.8312	99.631	99.7036	98.9572	99.8026	99.6732
PTmerged847	95.3757	93.6709	94.6541	95.4545	95.843	96.131	95.7865	96.6942	99.04	99.1632	98.7762	99.0679	98.913	98.2188	99.4259	98.7654	98.8593	99.7863
PTmerged848	96.8504	95.7576	94.8081	91.9075	92.1622	93.2722	89.8017	91.4027	96.3504	96.4029	93.5484	94.2857	93.5252	99.0741	97.7143	94.8864	97.6744	96.8085
PTmerged849	42.8571	11.1111	33.3333	0	0	0	0	0	0	0	0	97.1963	97.0874	97.1503	50	0	0	40
PTmerged850	99.8104	99.7157	99.6131	99.6832	99.4351	99.5086	99.5112	99.5159	98.8794	98.9858	98.8299	99.9627	99.8924	99.921	99.9405	99.9278	99.9234	99.9475
PTmerged851	100	100	99.5327	100	99.8039	99.8836	99.4939	99.6616	100	98.5294	98.6667	100	98.8095	100	100	98.3333	100	100
PTmerged852	99.707	99.6904	99.8571	99.7826	99.4742	99.5071	99.7937	99.6855	97.5	98.2759	96.9072	98.9899	97.4138	99.0291	98.2143	91.8033	97.9798	100
PTmerged853	99.2089	99.7647	99.0272	99.5585	98.7247	99.3772	98.9752	98.9704	93.75	93.9394	92.7536	86.5385	83.9286	96.6667	96.4286	98.2759	98.4127	100
PTmerged854	93.617	95.0495	97.6331	91.3043	88.6179	94.1176	92.1147	93.2836	96.7742	97.5524	97.4227	98.1685	96.633	96.6292	98.7076	99.2767	99.5349	99.0148
PTmerged855	95.9098	97.48	95.7066	96.3415	100	100	100	100	98.3471	98.9583	96.5909	97.5	98.9247	96	100	100	94.3662	93.9394
PTmerged856	99.2844	99.4792	99.2161	99.3421	99.0196	99.3814	99.8008	98.1818	100	92	100	100	97.8261	100	97.619	100	100	100
PTmerged857	98.6028	97.8873	98.6301	97.9215	98.6902	98.5942	98.9047	98.1043	99.1317	98.4021	98.5229	99.3113	99.3174	99.3695	99.1441	99.6951	99.0366	99.1471
PTmerged858	97.4359	96.4083	96	97.8659	96.5821	96.4956	96.7652	92.915	98.3721	98.5256	98.9121	99.0897	98.9293	98.4337	98.7226	98.8482	99.2274	98.6053
PTmerged859	97.8038	96.5251	96.173	98.1453	96.9799	97.201	97.0093	94.7699	98.3568	98.5953	99.1475	99.4751	99.137	98.7805	98.894	99.1543	99.2222	98.5755
PTmerged860	96.9365	94.1558	95.6318	95.748													95.7768	95.9027
PTmerged861	10.0877	4.4898	5.85366	8.03109													3.51288	3.08483
PTmerged862	91.5789	83.5443	89.0625	92.3913	91.2664	93.401	90.3382	84.1667	91.7241	89.8039	90.942	93.3333	91.5989	91.411	88	90.625	93.7238	93.8144
PTmerged863	91.3043	82.6667	88.8	92.0455	91.2664	93.401	90.2913	84.1667	91.6667	89.7638	90.8425	93.3333	91.5989	91.3846	87.9562	90.625	93.617	93.75
PTmerged865	99.2032	100	100	100	100	100	100	100	98.5294	99.1632	99.2032	99.7024	99.7543	100	99.639	100	99.6825	100
PTmerged866	87.728	87.4346	87.7508	90.0826	69.8276	72.2353	73.5747	70.6154	76.2712	82.1229	76.7857	80.814	81.6425	77.4566	77.5401	75.6906	77.3684	79.2453
PTmerged867	99.8829	99.9363	99.9482	100	99.9337	99.9647	100	99.9465	100	100	100	99.6441	99.5423	99.6951	99.5238	100	100	100
PTmerged868	92.459	94.5833	94.964	94.3089	95.5128	98.7234	97.6471	97.4729	86.2069	86.4613	86.7791	82.8947	81.8182	82.0555	88.0383	86.2937	83.239	83.685
PTmerged869	37.5	56.6667	46.6667	54.7619	26.1905	34.4444	20.9524	20.5128	99.187	97.4359	97.8448	98.8593	99.3355	98.5612	97.6744	96.3504	97.3978	97.6415
PTmerged870	100	100	100	100	100	100	100	100	100	100	100	100	100	100	100	100	100	100
PTmerged871	85.0962	86.1386	91.4815	88.8372	76.3482	77.4869	74.5775	78.3355	86.9412	84.9003	86.2837	95.778	96.3228	96.663	93.5919	93.321	95.4787	93.9394
PTmerged872	100	100	99.4307	99.5516	99.8185	99.3804	99.8031	99.6558	100	97.7778	100	100	100	100	100	100	98.2143	100
PTmerged873	99.7691	100	99.6672	99.9258	99.8715	99.8514	99.4055	99.6764	99.9449	99.9812	99.928	99.9901	99.9844	99.9732	99.9934	99.958	99.976	99.9905
PTmerged874	99.6771	99.6117	99.7171	99.7168	99.6697	99.6559	99.6675	99.7368	99.618	99.5932	99.6013	99.6648	99.6605	99.6769	99.7447	99.7767	99.7945	99.8107
PTmerged875	89.6552	83.3333	90.625	94.9153	96.1538	97.1429	97.5	100	99.2375	99.3407	99.4613	98.7977	99.0855	98.8312	99.4286	99.5604	98.8837	99.1271
PTmerged876	100	99.7555	99.8658	100	100	100	100	100	100	100	100	100	100	100	100	100	100	100
PTmerged877	96.8293	96.5385	97.2779	95.7198	97.49	97.9167	98.6413	97.8041	98.4496	97.4138	98.1818	100	100	100	99.0476	100	98.2906	100
PTmerged878	96.8293	96.5385	97.2779	95.7198	97.5	97.9192	98.6425	97.8041	98.4615	97.4576	98.2143	100	100	100	99.0476	100	98.2906	100
PTmerged879	100	99.3711	99.8447	99.6764	99.8127	100	99.8111	99.8505	100	100	100	100	100	100	100	100	100	100
PTmerged880	100	100	99.8764	100	100	99.8871	100	100	100	100	100	100	100	100	100	100	100	100
PTmerged881	95.6522	95.2381	96.2963	94.7368	16.6667	75	80	0	100	99.1228	100	100	100	100	100	97.9798	99.5074	99.4792
PTmerged882	98.7357	98.9441	98.7191	98.7381	99.2323	99.2829	99.2775	99.2392	98.4078	98.4472	98.3849	98.4278	98.4465	98.4644	98.2428	98.3237	98.3829	98.3522
PTmerged883	85.2941	81.4815	85.1351	78	81.6667	76.5625	89.0909	75.6098	95.0437	93.932	94.8864	86.6667	89.5833	96.3855	96.0526	94.8718	92.0635	90.1961
PTmerged884	97.4806	98.0645	98.4163	96.6057	96.2617	97.3196	97.005	96.8338	100	100	96.5517	95	100	100	100	100	96.5517	95.2381
PTmerged885	100	100	99.844	100	100	99.7245	99.8353	99.7151	100	100	100	97.076	98.6667	98.8571	100	100	100	100
PTmerged886												0	0	0
PTmerged887												0	0	0
PTmerged888	99.2935	99.2248	99.1667	99.5552	98.8433	99.1488	99.1141	99.1581	98.7654	97.4026	98.7654	99.2701	98.4925	99.6644	98.9209	97.479	99.1968	97.3333
PTmerged889	99.2912	99.2174	99.1621	99.5528	98.8372	99.1446	99.1078	99.1484	98.7578	97.351	98.7654	99.2647	98.4848	99.6622	98.9209	97.479	99.1968	97.3094
PTmerged890	88.9313	83.1579	87.3077	89.823	99.8674	99.6667	99.8681	99.7326	79.0941	84.5588	80.2768	77.3414	79.9517	80.2111	38.3178	43.9516	80.1619	82.4645
PTmerged891	100	100	98.1481	100	97.2222	100	100	100	100	100	100	100	100	100	100	100	100	100
PTmerged892	99.7585	99.8252	99.6491	99.6805	99.2465	99.4045	99.166	99.1672	99.865	99.8397	99.9514	99.9588	100	99.9591	100	99.8242	99.9191	100
PTmerged893	100	99.4334	99.3998	100	99.5092	99.4062	99.7527	99.3304	100	99.3976	99.4681	99.6516	99.6865	100	100	99.3865	99.4949	100
PTmerged894	53.0612	52.6316	48.6111	55.3191								76.3066	73.8268	73.913	42.7164	43.8962	52.5955	49.7947
PTmerged895												13.3144	13.5405	13.7848
PTmerged896												13.3144	13.5405	13.7848
PTmerged897	100	99.0196	99.4093	100	99.2233	99.6863	99.1848	99.5549	98.0769	100	100	97.4026	98.1651	100	100	100	100	100
PTmerged898	98.794	98.913	99.2985	98.9005	98.6737	98.3745	98.4222	98.4825	98.9899	97.4359	98.5149	97.5	99.2701	97.5806	98.3193	98.4375	98.8439	100
PTmerged899	99.1418	99.298	99.616	99.4179	98.932	98.6355	98.7965	99.0328	99.4898	100	99.4737	98.2759	99.2701	98.374	98.3051	99.1935	100	100
PTmerged900	96.7213	96.5909	97.7011	98.6667	98.125	97.479	98.3146	98.9583	99.3719	99.6774	98.4944	98.3269	97.7413	97.1429	98.5862	98.8864	99.0196	98.8044
PTmerged901	98.4483	98.4169	98.2183	99.022	98.5437	98.6938	98.8249	98.3209	98.0716	97.5779	98.6264	97.0724	95.6	97.9203	99.6198	99.568	99.3915	99.7403
PTmerged902	90	96.9697	96.1538	94.186	40	0	25		98.5554	98.8673	99.1098	96.0656	97.711	97.9136	94.4954	97.1154	97.0339	98.1432
PTmerged903	90	96.9697	95.8904	94.8052	40	0	25		98.9992	98.9011	99.0674	96.5458	97.6155	98.4076	94.1748	96.9543	97.5664	98.3471
PTmerged904	99.6169	99.2978	99.398	99.5979	96.995	96.7956	96.27	96.9543	98.9583	98.4772	98.5714	100	99.5556	99.3976	98.6395	99.4505	99.5261	100
PTmerged905	99.8231	99.6454	99.6493	99.8643	97.1547	96.8864	96.4651	97.3366	99.4624	99.4872	99.0244	100	100	100	98.5816	99.4475	99.5146	100
PTmerged906	98.5507	99.0291	99.1469	98.9619	99.828	99.7795	100	99.8462	100	100	100	100	100	100	98.9899	100	100	100
PTmerged907	98.9975	99.6599	99.505	100	99.7413	99.6508	99.6946	99.7574	100	100	100	98.7952	98.7952	100	100	98.5294	100	98.3607
PTmerged908	96.5602	96.2428	97.3244	98.3929	88.8889	90.1754	91.3846	89.3939	99.1918	99.0868	99.1386	99.4649	99.415	99.4444	98.8901	98.8862	99.366	99.4034
PTmerged909	66.6667	50	71.4286		89.1697	87.9781	89.3822	87.4552	0	40	25	50	66.6667	0	62.5	83.3333	40	33.3333
PTmerged910	99.2701	97.992	99.3856	99.3266	96.8491	97.0238	97.7072	96.4516	100	97.2222	100	100	99.0291	100	97.8723	96.5909	98.913	100
