# Supplementary material for: Genetic polymorphisms lead to major, locus-specific, variation in piRNA production in mouse
Source: EMBO J. 2025 Jun 5;44(14):4104–19. doi: 10.1038/s44318-025-00475-4 (PMC12264111; doi:10.1038/s44318-025-00475-4)
Supplement: Supplementary file 26 — Dataset EV21 [file 44318_2025_475_MOESM26_ESM.xlsx]

## Sheet: Dataset_EV21_legend
Dataset EV21. Differential piRNA cluster expression in testis samples from four different inbred strains for 214 previously described piRNA clusters. Reads mapped to regions annotated as repeats by repeatmasker were excluded.

## Sheet: Dataset_EV21
								NOD vs BL6						C3H vs BL6						129 vs BL6						C3H vs NOD						129 vs NOD						C3H vs 129
piCID	Chromosome	Start	End	Strand	ClusterName	baseMean		log2FoldChange	lfcSE	stat	pvalue	padj		log2FoldChange	lfcSE	stat	pvalue	padj		log2FoldChange	lfcSE	stat	pvalue	padj		log2FoldChange	lfcSE	stat	pvalue	padj		log2FoldChange	lfcSE	stat	pvalue	padj		log2FoldChange	lfcSE	stat	pvalue	padj
piC1	1	34813226	34843022	-	pi-Fam168b	493.443		0.338078	0.104356	0	1	1		0.430878	0.0953455	0	1	1		0.226095	0.0967407	0	1	1		0.0927998	0.0919948	0	1	1		-0.111982	0.0934401	0	1	1		0.204782	0.0832565	0	1	1
piC2	1	57348975	57377520	-	1-qC1.3-637	12046.6		0.33286	0.0633108	0	1	1		0.89873	0.0576456	0	1	1		0.846678	0.0576836	0	1	1		0.56587	0.0573599	0	1	1		0.513818	0.0573981	0	1	1		0.0520522	0.0510813	0	1	1
piC3	1	88258855	88277518	-	pi-Hjurp	757.155		0.612518	0.0871414	0	1	1		-0.649339	0.0854389	0	1	1		0.36557	0.0811154	0	1	1		-1.26186	0.0820537	-3.19129	0.00141638	0.0271945		-0.246948	0.0775418	0	1	1		-1.01491	0.0756235	-0.197155	0.843706	1
piC4	1	91403055	91406029	-	1-qD-2017	48363.2		0.00893809	0.0544608	0	1	1		-0.699244	0.0498066	0	1	1		0.510061	0.049681	0	1	1		-0.708182	0.0497956	0	1	1		0.501123	0.04967	0	1	1		-1.2093	0.0445177	-4.70161	2.58114e-06	6.19473e-05
piC5	1	91540015	91559583	+	pi-Asb1	29437.9		-0.0497766	0.0452563	0	1	1		-0.0460746	0.0413121	0	1	1		-0.720569	0.0414817	0	1	1		0.00370201	0.0413086	0	1	1		-0.670792	0.0414782	0	1	1		0.674494	0.0371349	0	1	1
piC6	1	92992344	92997067	-	1-qD-4525	133104		0.0989979	0.0465117	0	1	1		-0.0985414	0.0424687	0	1	1		-0.0488204	0.0424699	0	1	1		-0.197539	0.0424588	0	1	1		-0.147818	0.04246	0	1	1		-0.049721	0.0379882	0	1	1
piC7	1	93803499	93822102	+	pi-Ing5	210.962		-0.0472373	0.158236	0	1	1		-0.149127	0.145216	0	1	1		0.0186197	0.144527	0	1	1		-0.10189	0.145051	0	1	1		0.065857	0.144361	0	1	1		-0.167747	0.129959	0	1	1
piC8	1	118459144	118459266	-	1-qE2.3-2	173.569		-0.345391	0.174308	0	1	1		-0.487073	0.159788	0	1	1		-0.227169	0.158139	0	1	1		-0.141682	0.163192	0	1	1		0.118222	0.161578	0	1	1		-0.259903	0.145795	0	1	1
piC9	1	118627944	118685162	+	pi-Tfcp2l1	341.976		-0.136856	0.136462	0	1	1		0.196922	0.122589	0	1	1		-0.0963284	0.124657	0	1	1		0.333779	0.123268	0	1	1		0.0405278	0.125324	0	1	1		0.293251	0.110056	0	1	1
piC10	1	125174891	125177979	+	1-qE3-706	28217.6		0.640453	0.0578226	0	1	1		-0.256804	0.0529429	0	1	1		0.0418837	0.0529017	0	1	1		-0.897257	0.0527954	0	1	1		-0.598569	0.0527541	0	1	1		-0.298688	0.047355	0	1	1
piC11	1	132007617	132031584	+	pi-Elk4	942.089		0.330807	0.0805834	0	1	1		0.363178	0.0737927	0	1	1		0.17398	0.0746981	0	1	1		0.0323706	0.0716242	0	1	1		-0.156828	0.0725567	0	1	1		0.189198	0.0649319	0	1	1
piC12	1	133131137	133139782	+	pi-Ppp1r15b	376.843		-0.139784	0.119448	0	1	1		0.16083	0.107156	0	1	1		-0.0958873	0.109102	0	1	1		0.300614	0.107885	0	1	1		0.043897	0.109818	0	1	1		0.256717	0.0963046	0	1	1
piC13	1	134754664	134955950	-	pi-Ppp1r12b	248.842		-0.0807837	0.14592	0	1	1		0.131006	0.131555	0	1	1		0.128764	0.132138	0	1	1		0.211789	0.131785	0	1	1		0.209547	0.132367	0	1	1		0.00224187	0.116341	0	1	1
piC14	1	156558072	156649619	+	pi-Abl2	1980.65		-0.448056	0.0591411	0	1	1		-0.112473	0.0530386	0	1	1		-0.729019	0.0547447	0	1	1		0.335583	0.0542718	0	1	1		-0.280962	0.0559403	0	1	1		0.616546	0.0494443	0	1	1
piC15	1	160906383	160974973	+	pi-Rc3h1	3145.1		0.325563	0.0740639	0	1	1		0.573037	0.0674858	0	1	1		-0.145895	0.068401	0	1	1		0.247474	0.0667923	0	1	1		-0.471458	0.0677168	0	1	1		0.718932	0.060452	0	1	1
piC16	1	161002921	161034827	-	pi-Zbtb37	1120.22		2.23016	0.0846871	14.5259	8.3065e-48	2.65808e-46		1.8069	0.0805588	10.0163	1.29277e-23	4.13687e-22		1.51564	0.081508	6.32624	2.51207e-10	6.02897e-09		-0.423256	0.0647866	0	1	1		-0.714516	0.0659632	0	1	1		0.29126	0.0605719	0	1	1
piC17	1	170193430	170215410	-	pi-Uhmk1	1139.29		0.675299	0.0778731	0	1	1		0.809802	0.0713582	0	1	1		0.317182	0.0729757	0	1	1		0.134504	0.0675533	0	1	1		-0.358116	0.0692597	0	1	1		0.49262	0.0618441	0	1	1
piC18	2	28822301	28840341	-	pi-Gtf3c4	1065.49		-0.500045	0.0736627	0	1	1		-0.351906	0.0663963	0	1	1		-0.796331	0.0683667	0	1	1		0.148139	0.0683614	0	1	1		-0.296286	0.0702768	0	1	1		0.444425	0.0626187	0	1	1
piC19	2	37569876	37703370	-	pi-Strbp	3960.93		-0.0303241	0.0521281	0	1	1		0.236693	0.0472702	0	1	1		-0.119766	0.0478195	0	1	1		0.267017	0.047206	0	1	1		-0.0894415	0.0477561	0	1	1		0.356458	0.0424002	0	1	1
piC20	2	92541141	92609144	+	2-qE1-35981	940536		-0.0100533	0.0388384	0	1	1		-0.24774	0.0354561	0	1	1		-0.27665	0.035457	0	1	1		-0.237687	0.0354556	0	1	1		-0.266596	0.0354564	0	1	1		0.0289095	0.0317155	0	1	1
piC21	2	120692588	120715137	+	2-qE5-4	113.807		0.339869	0.223172	0	1	1		0.0302372	0.209199	0	1	1		1.38561	0.196266	1.96474	0.0494449	0.863038		-0.309632	0.20069	0	1	1		1.04574	0.18717	0.244384	0.806933	1		-1.35537	0.170267	-2.08715	0.0368748	0.643633
piC22	2	127691853	127703711	+	2-qF1-2536	53229.6		0.242734	0.0507957	0	1	1		0.595216	0.046346	0	1	1		0.403642	0.0463699	0	1	1		0.352482	0.0462929	0	1	1		0.160908	0.0463168	0	1	1		0.191575	0.0413882	0	1	1
piC23	2	151127447	151158594	+	2-qG3-1029
piC24	2	154436483	154539356	+	pi-Cbfa2t2	1084.34		0.143548	0.0789031	0	1	1		0.406692	0.0714065	0	1	1		0.289382	0.0719749	0	1	1		0.263144	0.0703221	0	1	1		0.145834	0.0708992	0	1	1		0.11731	0.062449	0	1	1
piC25	2	156196657	156309951	+	pi-Phf20	18.0953		-0.00896971	0.552213	0	1	1		0.00549668	0.503788	0	1	1		0.69045	0.488636	0	1	1		0.0144664	0.501331	0	1	1		0.699419	0.486102	0	1	1		-0.684953	0.4303	0	1	1
piC26	3	20402671	20506199	-	3-qA2-617
piC27	3	32334793	32365665	-	pi-Zmat3	3206.24		-0.207592	0.0678729	0	1	1		-0.158984	0.0618437	0	1	1		0.0560384	0.0616799	0	1	1		0.0486079	0.0621128	0	1	1		0.263631	0.0619498	0	1	1		-0.215023	0.0552783	0	1	1
piC28	3	34826630	34879283	+	3-qA3-2052	65146.3		0.241873	0.0438531	0	1	1		0.0566624	0.0400538	0	1	1		-0.113318	0.0400777	0	1	1		-0.185211	0.0400139	0	1	1		-0.355192	0.0400379	0	1	1		0.169981	0.0358364	0	1	1
piC29	3	51224932	51251625	+	pi-Ccrn4l	41.8912		0.700715	0.321948	0	1	1		-3.12161	0.406609	-5.21783	1.81033e-07	4.96547e-06		-2.81202	0.391451	-4.62899	3.67456e-06	7.82352e-05		-3.82233	0.398844	-7.07627	1.48086e-12	3.55407e-11		-3.51274	0.383379	-6.55417	5.59505e-11	1.34281e-09		-0.309593	0.456793	0	1	1
piC30	3	95181761	95217980	-	pi-Gabpb2	463.161		0.365126	0.106712	0	1	1		-0.0434254	0.0998645	0	1	1		0.00559407	0.100042	0	1	1		-0.408551	0.0967342	0	1	1		-0.359532	0.0969173	0	1	1		-0.0490195	0.0893223	0	1	1
piC31	3	124398082	124425991	-	pi-1700006A11Rik	44520.8		0.318297	0.0449812	0	1	1		-0.2174	0.0411373	0	1	1		-0.168594	0.0411415	0	1	1		-0.535697	0.0410715	0	1	1		-0.486891	0.0410757	0	1	1		-0.0488055	0.0368264	0	1	1
piC32	4	45395924	45408922	-	pi-Mcart1	157.083		1.16875	0.177389	0.951288	0.341458	1		-0.0815185	0.172603	0	1	1		-0.9117	0.184834	0	1	1		-1.25027	0.159858	-1.56555	0.117454	1		-2.08045	0.172993	-6.24562	4.22118e-10	9.00518e-09		0.830182	0.168082	0	1	1
piC33	4	56802348	56809597	+	pi-BC026590	648.09		1.96811	0.110849	8.73353	2.46837e-18	6.77038e-17		0.138738	0.111697	0	1	1		2.0282	0.103765	9.90885	3.8101e-23	1.04506e-21		-1.82937	0.096668	-8.57956	9.52341e-18	3.04749e-16		0.0600898	0.0873829	0	1	1		-1.88946	0.0884556	-10.0554	8.69423e-24	3.33858e-22
piC34	4	56867025	56947483	-	pi-D730040F13Rik	416.413		-0.796637	0.138704	0	1	1		0.151897	0.120552	0	1	1		-0.208548	0.122494	0	1	1		0.948535	0.126763	0	1	1		0.588089	0.128611	0	1	1		0.360445	0.108788	0	1	1
piC35	4	57356530	57364266	-	4-qB3-3994	79577.4		0.234866	0.0428568	0	1	1		0.20959	0.0391302	0	1	1		0.201356	0.0391366	0	1	1		-0.025276	0.0390942	0	1	1		-0.0335098	0.0391007	0	1	1		0.0082338	0.0349761	0	1	1
piC36	4	59805649	59904740	+	pi-Snx30	93.6547		-0.069244	0.242391	0	1	1		0.132624	0.21879	0	1	1		0.136247	0.219654	0	1	1		0.201868	0.218938	0	1	1		0.205491	0.219802	0	1	1		-0.00362325	0.193465	0	1	1
piC37	4	62220597	62230936	-	4-qB3-639	137696		2.76705	0.0419827	42.09	0	0		2.48696	0.0384188	38.704	0	0		3.05638	0.0383999	53.5516	0	0		-0.28009	0.03792	0	1	1		0.289324	0.0379008	0	1	1		-0.569414	0.0339107	0	1	1
piC38	4	62231005	62239341	+	4-qB3-277	9229.12		-0.885123	0.0567498	0	1	1		2.13801	0.0493314	23.0687	9.5488e-118	6.11123e-116		-0.31659	0.050817	0	1	1		3.02313	0.0509796	39.6851	0	0		0.568532	0.0524186	0	1	1		2.4546	0.0442804	32.8498	1.14621e-236	7.33576e-235
piC39	4	94280151	94331623	-	4-qC5-17839	301352		0.248794	0.0484225	0	1	1		0.15843	0.0442065	0	1	1		0.368862	0.0442042	0	1	1		-0.0903634	0.0441975	0	1	1		0.120068	0.0441952	0	1	1		-0.210431	0.0395309	0	1	1
piC40	4	108175241	108217922	-	pi-Zyg11a	125.816		-0.143405	0.208917	0	1	1		-0.566291	0.19501	0	1	1		-0.0446348	0.190279	0	1	1		-0.422886	0.196108	0	1	1		0.0987704	0.191404	0	1	1		-0.521656	0.176119	0	1	1
piC41	4	108227754	108301090	-	pi-Zyg11b	585.107		0.287022	0.0977029	0	1	1		0.387178	0.0891653	0	1	1		0.00709505	0.0912548	0	1	1		0.100156	0.0866484	0	1	1		-0.279927	0.0887972	0	1	1		0.380083	0.0793066	0	1	1
piC42	4	123833624	123841966	-	4-qD2.2-2182	56090		0.264313	0.0543838	0	1	1		-0.501368	0.0497206	0	1	1		0.125716	0.0496673	0	1	1		-0.765681	0.0496826	0	1	1		-0.138597	0.0496293	0	1	1		-0.627084	0.0444703	0	1	1
piC43	4	123892082	123896600	-	4-qD2.2-349	8403.27		-0.170362	0.061566	0	1	1		-0.352328	0.0562784	0	1	1		-0.349407	0.0563197	0	1	1		-0.181966	0.0563519	0	1	1		-0.179044	0.056393	0	1	1		-0.0029216	0.0505675	0	1	1
piC44	4	132639087	132724761	+	pi-Eya3	130.952		-0.159763	0.206759	0	1	1		-0.225044	0.189112	0	1	1		0.387381	0.184006	0	1	1		-0.0652811	0.190659	0	1	1		0.547144	0.185597	0	1	1		-0.612425	0.165711	0	1	1
piC45	4	135412307	135433791	-	pi-Rcan3	127.142		-0.118589	0.191859	0	1	1		-0.45941	0.178775	0	1	1		-0.0401062	0.174937	0	1	1		-0.340821	0.179618	0	1	1		0.0784824	0.175797	0	1	1		-0.419303	0.161417	0	1	1
piC46	4	135626795	135630198	+	4-qD3-2082	58216		0.195957	0.0350576	0	1	1		0.334762	0.0319945	0	1	1		0.29082	0.0320093	0	1	1		0.138805	0.0319393	0	1	1		0.0948623	0.0319541	0	1	1		0.0439428	0.0285601	0	1	1
piC47	4	136469763	136554782	+	pi-Luzp1	186.594		-0.200862	0.184644	0	1	1		0.20861	0.164708	0	1	1		0.409192	0.163858	0	1	1		0.409472	0.166656	0	1	1		0.610054	0.165815	0	1	1		-0.200582	0.143284	0	1	1
piC48	5	38200251	38220389	-	pi-Zbtb49	233.002		-0.067009	0.155186	0	1	1		-0.121687	0.141993	0	1	1		0.0179878	0.141564	0	1	1		-0.054678	0.142052	0	1	1		0.0849968	0.141622	0	1	1		-0.139675	0.127029	0	1	1
piC49	5	67392149	67428120	-	pi-Bend4	243.59		-0.129948	0.153161	0	1	1		-0.28364	0.140852	0	1	1		0.367037	0.136836	0	1	1		-0.153691	0.141613	0	1	1		0.496985	0.137619	0	1	1		-0.650677	0.123774	0	1	1
piC50	5	101832959	102069932	-	pi-Wdfy3	21085.4		0.578714	0.0553239	0	1	1		0.188975	0.0506298	0	1	1		0.708032	0.0505323	0	1	1		-0.389739	0.0503912	0	1	1		0.129318	0.0502932	0	1	1		-0.519057	0.0450782	0	1	1
piC51	5	113320454	113340095	-	5-qF-14508	331169		0.175307	0.0443682	0	1	1		0.0153171	0.040506	0	1	1		-0.0190813	0.0405081	0	1	1		-0.15999	0.0404998	0	1	1		-0.194389	0.0405019	0	1	1		0.0343984	0.0362299	0	1	1
piC52	5	113340137	113376874	+	5-qF-14224	388660		-0.0909004	0.0430912	0	1	1		-0.180706	0.039338	0	1	1		0.139605	0.0393342	0	1	1		-0.0898052	0.0393387	0	1	1		0.230506	0.0393349	0	1	1		-0.320311	0.0351832	0	1	1
piC53	5	113937099	113993758	-	pi-Ssh1	51.3325		0.720537	0.337041	0	1	1		0.0425346	0.320162	0	1	1		0.53316	0.313852	0	1	1		-0.678002	0.30252	0	1	1		-0.187377	0.295834	0	1	1		-0.490625	0.27645	0	1	1
piC54	5	114828519	114853587	-	5-qF-4633	131097		-0.288021	0.0442521	0	1	1		-0.427228	0.0404002	0	1	1		-0.559233	0.0404108	0	1	1		-0.139207	0.0404136	0	1	1		-0.271212	0.0404242	0	1	1		0.132005	0.0361669	0	1	1
piC55	5	115142981	115158216	-	pi-Mlec	2092.73		-0.106487	0.0630411	0	1	1		0.538587	0.0562948	0	1	1		-0.0963892	0.05767	0	1	1		0.645074	0.0564499	0	1	1		0.0100977	0.0578214	0	1	1		0.634976	0.050381	0	1	1
piC56	5	130144921	130155114	+	pi-Kctd7	6200.86		0.0814746	0.0560361	0	1	1		-0.0114405	0.05124	0	1	1		-0.209933	0.0514589	0	1	1		-0.0929151	0.0510854	0	1	1		-0.291408	0.051305	0	1	1		0.198493	0.0460185	0	1	1
piC57	5	135149164	135163872	+	pi-Tbl2	20297.5		-0.475292	0.0495968	0	1	1		-0.611028	0.0452878	0	1	1		-0.554785	0.0452941	0	1	1		-0.135736	0.0454299	0	1	1		-0.0794931	0.0454361	0	1	1		-0.0562432	0.0406888	0	1	1
piC58	5	136919145	136937112	+	5-qG2-950	8538.23		0.419025	0.0597611	0	1	1		0.170609	0.0547407	0	1	1		0.451814	0.054638	0	1	1		-0.248416	0.0543466	0	1	1		0.032789	0.0542432	0	1	1		-0.281205	0.0486567	0	1	1
piC59	5	142866945	142895212	-	pi-Fbxl18	184.922		-0.156082	0.165494	0	1	1		-0.237926	0.151536	0	1	1		0.0973605	0.149339	0	1	1		-0.0818434	0.152756	0	1	1		0.253443	0.150577	0	1	1		-0.335286	0.135087	0	1	1
piC60	5	143758378	143768596	+	5-qG2-2301	29686.5		0.222566	0.0447524	0	1	1		-0.0301133	0.0409147	0	1	1		0.170099	0.0408901	0	1	1		-0.252679	0.0408309	0	1	1		-0.0524663	0.0408062	0	1	1		-0.200213	0.0365566	0	1	1
piC61	5	149790071	149831589	-	5-qG3-23659	588768		0.105019	0.0408892	0	1	1		0.202716	0.0373259	0	1	1		0.0890587	0.037328	0	1	1		0.0976974	0.0373231	0	1	1		-0.01596	0.0373251	0	1	1		0.113657	0.0333836	0	1	1
piC62	6	81893817	81911839	-	6-qC3-6258	139804		-0.179008	0.03948	0	1	1		-0.33002	0.0360458	0	1	1		-0.317513	0.0360491	0	1	1		-0.151012	0.0360533	0	1	1		-0.138505	0.0360566	0	1	1		-0.0125072	0.0322601	0	1	1
piC63	6	83362373	83455516	-	pi-Tet3	108.925		-0.0407199	0.225327	0	1	1		-0.3605	0.209535	0	1	1		0.388988	0.202236	0	1	1		-0.319781	0.209196	0	1	1		0.429708	0.201884	0	1	1		-0.749488	0.184092	0	1	1
piC64	6	83575940	83590341	+	6-qC3-100	2123.3		0.987656	0.0730744	0	1	1		-0.300486	0.0688899	0	1	1		-0.308719	0.069082	0	1	1		-1.28814	0.0668268	-4.31177	1.6195e-05	0.000345493		-1.29638	0.0670249	-4.42187	9.78514e-06	0.000187875		0.00823317	0.0624363	0	1	1
piC65	6	85111415	85126094	-	pi-Gm5878	97300.2		-0.139128	0.0512	0	1	1		-0.411224	0.0467522	0	1	1		-0.314753	0.0467511	0	1	1		-0.272095	0.0467575	0	1	1		-0.175625	0.0467564	0	1	1		-0.0964704	0.041839	0	1	1
piC66	6	85469577	85502886	-	pi-Fbxo41	94.2605		-0.210747	0.249305	0	1	1		-0.492421	0.230395	0	1	1		-0.239998	0.228328	0	1	1		-0.281675	0.232619	0	1	1		-0.0292513	0.230572	0	1	1		-0.252423	0.209981	0	1	1
piC67	6	85985214	86003606	-	6-qC3-2394	27114.6		-0.495879	0.0560823	0	1	1		-0.0776566	0.0511049	0	1	1		-0.584062	0.0512109	0	1	1		0.418223	0.0512156	0	1	1		-0.0881824	0.0513213	0	1	1		0.506405	0.0458298	0	1	1
piC68	6	87962455	87994167	-	6-qD1-2831	59875.3		-0.374209	0.0419573	0	1	1		-0.193361	0.0382729	0	1	1		-0.16272	0.0382778	0	1	1		0.180849	0.0383222	0	1	1		0.211489	0.0383271	0	1	1		-0.0306408	0.0342543	0	1	1
piC69	6	88724469	88828357	+	pi-Mgll	2284.14		0.108504	0.0786512	0	1	1		0.55185	0.0712376	0	1	1		0.329755	0.0716404	0	1	1		0.443346	0.0707863	0	1	1		0.221251	0.0711917	0	1	1		0.222095	0.062905	0	1	1
piC70	6	92091401	92173057	+	pi-Nr2c2	13450.2		1.00451	0.0459659	0.0980427	0.921898	1		1.0062	0.0420796	0.147367	0.882842	1		-0.139913	0.0426615	0	1	1		0.00169454	0.0413486	0	1	1		-1.14442	0.0419406	-3.44343	0.000574382	0.00919011		1.14611	0.037641	3.88178	0.000103693	0.00221212
piC71	6	116338021	116409533	+	pi-March08	552.536		-0.116186	0.107426	0	1	1		-1.09147	0.103401	-0.884664	0.376338	1		0.141931	0.0973083	0	1	1		-0.975289	0.103705	0	1	1		0.258116	0.097631	0	1	1		-1.23341	0.0931833	-2.5048	0.0122521	0.23524
piC72	6	120836211	120892841	+	pi-Bcl2l13	1638.19		-0.269278	0.0704788	0	1	1		0.0888054	0.0633593	0	1	1		-0.0519158	0.0638485	0	1	1		0.358083	0.0641239	0	1	1		0.217362	0.0646074	0	1	1		0.140721	0.056756	0	1	1
piC73	6	127776075	127796372	-	6-qF3-8009	195990		0.0460344	0.0390313	0	1	1		0.00915765	0.0356326	0	1	1		0.0913796	0.0356324	0	1	1		-0.0368767	0.0356269	0	1	1		0.0453452	0.0356267	0	1	1		-0.0822219	0.0318669	0	1	1
piC74	6	127796430	127841890	+	6-qF3-28913	601734		-0.0226069	0.0388833	0	1	1		-0.146467	0.0354969	0	1	1		-0.059632	0.0354968	0	1	1		-0.12386	0.0354962	0	1	1		-0.0370252	0.0354961	0	1	1		-0.0868349	0.0317504	0	1	1
piC75	6	128169704	128200582	-	6-qF3-3040	78426		-1.77194	0.035493	-21.7491	7.04429e-105	3.38126e-103		-0.0855317	0.0320888	0	1	1		-0.2839	0.0321124	0	1	1		1.68641	0.0324641	21.1437	3.15489e-99	1.21148e-97		1.48804	0.0324874	15.0225	5.23107e-51	2.51091e-49		0.198368	0.0287292	0	1	1
piC76	6	128438799	128506907	+	6-qF3-1063	37923.2		0.525737	0.0421334	0	1	1		-0.288955	0.0386208	0	1	1		0.36312	0.038517	0	1	1		-0.814692	0.0384844	0	1	1		-0.162617	0.0383802	0	1	1		-0.652075	0.0344874	0	1	1
piC77	7	30121923	30140747	+	pi-Zfp382	96.7536		-0.305382	0.223218	0	1	1		-0.23572	0.202106	0	1	1		-0.371051	0.204877	0	1	1		0.0696628	0.206303	0	1	1		-0.065669	0.209018	0	1	1		0.135332	0.186304	0	1	1
piC78	7	52887606	52913867	+	7-qB5-6255
piC79	7	63886350	63938875	-	pi-Klf13	170.153		-0.495717	0.176946	0	1	1		-0.647619	0.16205	0	1	1		-0.377436	0.160245	0	1	1		-0.151902	0.167135	0	1	1		0.118281	0.165384	0	1	1		-0.270184	0.149339	0	1	1
piC80	7	69874209	69909583	-	7-qD1-9417	175085		0.341923	0.0420732	0	1	1		0.2609	0.0384135	0	1	1		0.0958805	0.0384222	0	1	1		-0.0810239	0.0383916	0	1	1		-0.246043	0.0384003	0	1	1		0.165019	0.0343514	0	1	1
piC81	7	69909763	69966359	+	7-qD1-16444	409383		-0.0975125	0.0385622	0	1	1		-0.136658	0.0352028	0	1	1		-0.0590456	0.0352028	0	1	1		-0.0391456	0.0352036	0	1	1		0.0384669	0.0352036	0	1	1		-0.0776125	0.0314878	0	1	1
piC82	7	73097825	73105273	-	7-qD1-654	19350.7		-0.231112	0.0480251	0	1	1		-0.737041	0.0439839	0	1	1		-0.325092	0.0438757	0	1	1		-0.505929	0.0440447	0	1	1		-0.0939799	0.0439367	0	1	1		-0.411949	0.0394791	0	1	1
piC83	7	73105311	73146779	+	7-qD1-19431	406461		-0.154005	0.0371805	0	1	1		-0.0581734	0.0339389	0	1	1		-0.113231	0.0339412	0	1	1		0.0958319	0.0339413	0	1	1		0.0407739	0.0339436	0	1	1		0.055058	0.0303582	0	1	1
piC84	7	73773916	73816469	-	7-qD2-24830	809605		0.014022	0.0412747	0	1	1		-0.0508685	0.0376791	0	1	1		-0.0362597	0.0376796	0	1	1		-0.0648905	0.0376782	0	1	1		-0.0502818	0.0376787	0	1	1		-0.0146088	0.0337016	0	1	1
piC85	7	73816594	73838894	+	7-qD2-11976	306950		0.134223	0.039414	0	1	1		-0.0499963	0.0359847	0	1	1		0.0754169	0.0359836	0	1	1		-0.184219	0.0359784	0	1	1		-0.0588057	0.0359773	0	1	1		-0.125413	0.0321839	0	1	1
piC86	7	75769041	75782107	-	7-qD2-40	390.808		0.282253	0.124405	0	1	1		-0.0899482	0.115768	0	1	1		-0.123766	0.11642	0	1	1		-0.372201	0.113254	0	1	1		-0.406019	0.113921	0	1	1		0.0338181	0.10442	0	1	1
piC87	7	99920256	99980458	-	pi-Rnf169	1260.99		0.178473	0.078033	0	1	1		0.228596	0.0712559	0	1	1		-0.139877	0.0724711	0	1	1		0.0501231	0.0702968	0	1	1		-0.31835	0.0715283	0	1	1		0.368473	0.0640668	0	1	1
piC88	7	125316892	125349772	-	7-qF3-3125	98718.3		-0.00128554	0.0521999	0	1	1		-0.0649161	0.0476555	0	1	1		-0.0813754	0.0476604	0	1	1		-0.0636305	0.0476508	0	1	1		-0.0800898	0.0476557	0	1	1		0.0164593	0.0426295	0	1	1
piC89	7	125349870	125364820	+	7-qF3-246	2028.21		-0.0987097	0.0921753	0	1	1		0.095994	0.0838481	0	1	1		0.0580119	0.084007	0	1	1		0.194704	0.0839282	0	1	1		0.156722	0.0840869	0	1	1		0.0379821	0.0748655	0	1	1
piC90	7	132712087	132852628	-	pi-Fam53b	2649.07		-0.230623	0.0570038	0	1	1		0.209248	0.0511779	0	1	1		-0.0631578	0.0517715	0	1	1		0.43987	0.0516626	0	1	1		0.167465	0.0522506	0	1	1		0.272405	0.0458245	0	1	1
piC91	8	25154552	25203880	-	pi-Tacc1	2890.55		-0.140856	0.0623821	0	1	1		-0.110837	0.0568634	0	1	1		-0.0272455	0.0568567	0	1	1		0.0300193	0.0570349	0	1	1		0.113611	0.0570283	0	1	1		-0.0835915	0.0509328	0	1	1
piC92	8	27293076	27296288	-	8-qA2-343	10602.7		0.196585	0.0521055	0	1	1		-4.59564	0.0540144	-66.5682	0	0		-15.9929	1.1789	-12.7177	4.7173e-37	1.50954e-35		-4.79223	0.0539468	-70.2957	0	0		-16.1895	1.1789	-12.8845	5.5064e-38	1.76205e-36		11.3973	1.17899	8.81881	1.15678e-18	3.7017e-17
piC93	8	37088934	37094955	-	8-qA4-332	8295.76		-0.0551036	0.0479185	0	1	1		-0.259768	0.0438378	0	1	1		-4.89402	0.0593876	-65.5695	0	0		-0.204664	0.0438325	0	1	1		-4.83892	0.0593837	-64.646	0	0		4.63425	0.0561426	64.7325	0	0
piC94	8	37103897	37105508	-	8-qA4-155
piC95	8	66511737	66519199	+	pi-Tktl2	1589.48		0.162184	0.076082	0	1	1		0.801656	0.0683068	0	1	1		0.229359	0.0696151	0	1	1		0.639472	0.0673873	0	1	1		0.067175	0.0687131	0	1	1		0.572297	0.0599903	0	1	1
piC96	8	69761325	69774895	-	pi-Zfp866
piC97	8	92189459	92194416	+	8-qC5-8200	179999		0.168521	0.0373182	0	1	1		0.172201	0.0340688	0	1	1		0.218114	0.03407	0	1	1		0.00368005	0.0340544	0	1	1		0.0495931	0.0340556	0	1	1		-0.0459131	0.0304601	0	1	1
piC98	8	93409941	93427377	-	8-qC5-2209
piC99	8	104348210	104395808	-	pi-Cmtm4	540.321		-0.285192	0.106054	0	1	1		0.628916	0.092152	0	1	1		0.0254828	0.0951142	0	1	1		0.914108	0.0941573	0	1	1		0.310675	0.0970583	0	1	1		0.603433	0.0816391	0	1	1
piC100	8	109726649	109737749	-	pi-Atxn1l	935.861		0.348698	0.0836733	0	1	1		0.10474	0.0773778	0	1	1		-0.226017	0.0788392	0	1	1		-0.243959	0.075478	0	1	1		-0.574716	0.0769754	0	1	1		0.330757	0.0700808	0	1	1
piC101	8	110117665	110132456	+	8-qE1-3748	49335		-0.343967	0.0472369	0	1	1		-0.381041	0.0431173	0	1	1		-0.173167	0.0431021	0	1	1		-0.0370745	0.0431631	0	1	1		0.1708	0.0431479	0	1	1		-0.207874	0.0385943	0	1	1
piC102	8	111003186	111031723	-	pi-Ddx19b	8320.26		1.12327	0.0463109	2.6617	0.00777468	0.16586		1.47159	0.0423718	11.1298	8.98617e-29	3.45069e-27		1.19618	0.042578	4.60753	4.07475e-06	7.82352e-05		0.348323	0.0405121	0	1	1		0.072914	0.0407278	0	1	1		0.275409	0.036186	0	1	1
piC103	8	117158264	117215995	+	pi-Gan	11049.9		-0.266697	0.0500356	0	1	1		-0.383475	0.0457067	0	1	1		-0.503778	0.0458104	0	1	1		-0.116778	0.0458353	0	1	1		-0.237081	0.0459387	0	1	1		0.120303	0.0411813	0	1	1
piC104	8	122883088	123042254	-	pi-Ankrd11	140.28		0.0789952	0.192001	0	1	1		0.0950356	0.175394	0	1	1		0.402842	0.17328	0	1	1		0.0160405	0.173127	0	1	1		0.323847	0.170985	0	1	1		-0.307806	0.152101	0	1	1
piC105	8	124890299	124897776	-	pi-Exoc8	634.605		0.261824	0.098322	0	1	1		-0.078525	0.0915838	0	1	1		0.536681	0.0893624	0	1	1		-0.340349	0.0894356	0	1	1		0.274858	0.0871594	0	1	1		-0.615206	0.0794804	0	1	1
piC106	9	3181783	3199792	-	9-qA1-178
piC107	9	27299244	27357729	+	pi-Igsf9b	332.413		-1.14557	0.14813	-0.982699	0.325756	1		-0.566179	0.129484	0	1	1		-0.386288	0.128924	0	1	1		0.579388	0.139091	0	1	1		0.75928	0.13857	0	1	1		-0.179892	0.118428	0	1	1
piC108	9	44142978	44233996	-	pi-Cbl
piC109	9	44292438	44305634	-	pi-Hinfp
piC110	9	51765298	51853665	+	pi-Arhgap20	12008		0.175201	0.0694522	0	1	1		-0.0875777	0.0634977	0	1	1		0.0679401	0.0634723	0	1	1		-0.262778	0.0633889	0	1	1		-0.107261	0.0633635	0	1	1		-0.155518	0.056774	0	1	1
piC111	9	54207173	54249823	-	9-qA5.3-24188	542402		0.143566	0.0427098	0	1	1		0.0327251	0.0389902	0	1	1		-0.0849935	0.0389925	0	1	1		-0.110841	0.0389868	0	1	1		-0.22856	0.0389891	0	1	1		0.117719	0.0348749	0	1	1
piC112	9	54249945	54277638	+	9-qA5.3-1495	31375.6		0.0166664	0.0404857	0	1	1		0.0610339	0.0369525	0	1	1		-0.0325898	0.036988	0	1	1		0.0443675	0.0369275	0	1	1		-0.0492562	0.036963	0	1	1		0.0936238	0.0330553	0	1	1
piC113	9	61913285	61914541	-	pi-Rplp1	37.785		-0.741145	0.387446	0	1	1		0.292575	0.326156	0	1	1		0.181247	0.329406	0	1	1		1.03372	0.351738	0.095866	0.923627	1		0.922392	0.354754	0	1	1		0.111328	0.286554	0	1	1
piC114	9	67691251	67733786	-	9-qC-31469	399864		-1.59926	0.0404855	-14.8019	1.42473e-49	5.47096e-48		-1.56028	0.0369518	-15.1624	6.27819e-52	3.01353e-50		-1.71698	0.0369573	-19.4002	7.6824e-84	3.68755e-82		0.0389842	0.0369832	0	1	1		-0.117719	0.0369886	0	1	1		0.156703	0.0330836	0	1	1
piC115	9	67733944	67760929	+	9-qC-10667
piC116	9	106688081	106789172	-	pi-Rad54l2	244.524		0.0767211	0.14515	0	1	1		0.369345	0.130848	0	1	1		-0.453089	0.137873	0	1	1		0.292624	0.1293	0	1	1		-0.52981	0.136405	0	1	1		0.822434	0.121074	0	1	1
piC117	9	107995742	108048780	+	pi-Ip6k1	2263.17		-0.45384	0.0663032	0	1	1		0.111599	0.0592721	0	1	1		-0.119081	0.0597975	0	1	1		0.565439	0.0604283	0	1	1		0.334759	0.0609438	0	1	1		0.23068	0.0532091	0	1	1
piC118	9	114507221	114564369	-	pi-Trim71	157.036		-0.417044	0.179296	0	1	1		-0.421207	0.162695	0	1	1		0.327072	0.156366	0	1	1		-0.0041622	0.168124	0	1	1		0.744116	0.162007	0	1	1		-0.748278	0.143419	0	1	1
piC119	9	119402285	119441914	+	pi-Acvr2b	181.107		-0.250865	0.186238	0	1	1		-0.0710972	0.168038	0	1	1		0.121103	0.167188	0	1	1		0.179768	0.170413	0	1	1		0.371968	0.169574	0	1	1		-0.1922	0.149358	0	1	1
piC120	9	119444964	119465504	+	pi-Exog	102.62		-0.186044	0.216904	0	1	1		-0.0533182	0.19591	0	1	1		-0.0172568	0.196444	0	1	1		0.132726	0.198188	0	1	1		0.168787	0.198716	0	1	1		-0.0360614	0.175559	0	1	1
piC121	9	122780672	122805469	-	9-qF4-150	3022.75		0.164421	0.0564063	0	1	1		0.424741	0.0512016	0	1	1		0.217299	0.0516195	0	1	1		0.26032	0.0506119	0	1	1		0.0528781	0.0510347	0	1	1		0.207442	0.0452157	0	1	1
piC122	10	18796805	18831930	-	10-qA3-2592	65139.9		0.528954	0.05212	0	1	1		0.227862	0.0476102	0	1	1		0.122784	0.0476248	0	1	1		-0.301092	0.0475428	0	1	1		-0.40617	0.0475575	0	1	1		0.105078	0.042567	0	1	1
piC123	10	20310505	20312760	-	10-qA3-143	2151.44		-0.15903	0.0839551	0	1	1		0.0419117	0.076256	0	1	1		0.499157	0.0757413	0	1	1		0.200941	0.0765041	0	1	1		0.658187	0.0759911	0	1	1		-0.457245	0.0673881	0	1	1
piC124	10	42181845	42276755	-	pi-Foxo3	173.268		0.0136933	0.175152	0	1	1		-0.131093	0.161339	0	1	1		0.402478	0.157487	0	1	1		-0.144786	0.160305	0	1	1		0.388785	0.156427	0	1	1		-0.533571	0.14079	0	1	1
piC125	10	61428491	61452798	-	pi-Eif4ebp2	6919.41		-0.239657	0.044007	0	1	1		-0.0339948	0.0399421	0	1	1		0.0054059	0.0399754	0	1	1		0.205662	0.040183	0	1	1		0.245063	0.0402161	0	1	1		-0.0394007	0.0357224	0	1	1
piC126	10	62651692	62706331	+	10-qB4-6488	154514		0.0106951	0.0422831	0	1	1		-0.0163088	0.0386005	0	1	1		-0.317686	0.0386167	0	1	1		-0.0270039	0.0385963	0	1	1		-0.328381	0.0386125	0	1	1		0.301377	0.0345407	0	1	1
piC127	10	66679899	66698136	-	10-qB5.1-5404	212644		-0.0937362	0.0442162	0	1	1		-0.224783	0.040367	0	1	1		-0.163917	0.0403675	0	1	1		-0.131047	0.0403682	0	1	1		-0.0701813	0.0403687	0	1	1		-0.0608653	0.0361117	0	1	1
piC128	10	66698292	66708692	+	10-qB5.1-221	2198.24		0.581369	0.0703698	0	1	1		0.58179	0.0645134	0	1	1		0.0817739	0.0654995	0	1	1		0.000420357	0.0627844	0	1	1		-0.499595	0.0637973	0	1	1		0.500016	0.0572727	0	1	1
piC129	10	71344912	71385881	+	pi-Ipmk	3581.95		0.340386	0.0645194	0	1	1		0.126105	0.0592456	0	1	1		0.365344	0.0590662	0	1	1		-0.21428	0.0585293	0	1	1		0.0249584	0.0583476	0	1	1		-0.239239	0.052457	0	1	1
piC130	10	75837523	75864170	+	10-qC1-12816	360777		0.17246	0.0417593	0	1	1		0.0420695	0.038124	0	1	1		0.0526819	0.0381252	0	1	1		-0.13039	0.0381179	0	1	1		-0.119778	0.0381191	0	1	1		-0.0106124	0.0340978	0	1	1
piC131	10	76032655	76042969	+	pi-Zfp280b	2170.87		0.328078	0.0715914	0	1	1		0.883984	0.0646858	0	1	1		0.480103	0.0654182	0	1	1		0.555906	0.0633978	0	1	1		0.152026	0.0641448	0	1	1		0.403881	0.0563336	0	1	1
piC132	10	83360240	83488082	+	pi-D10Wsu102e	434.368		-0.33203	0.127799	0	1	1		-0.414862	0.116737	0	1	1		-0.424461	0.117195	0	1	1		-0.0828321	0.118462	0	1	1		-0.0924307	0.118913	0	1	1		0.00959866	0.106935	0	1	1
piC133	10	84488293	84504837	+	10-qC1-117	1396.03		-0.423379	0.0898524	0	1	1		0.560486	0.0795283	0	1	1		0.136805	0.0804854	0	1	1		0.983865	0.0810384	0	1	1		0.560183	0.0819778	0	1	1		0.423681	0.07051	0	1	1
piC134	10	85748561	85781750	+	10-qC1-2617	35588.2		-1.19243	0.0437571	-4.39774	1.09382e-05	0.000262517		-1.15974	0.0399073	-4.00269	6.26256e-05	0.00133601		-18.768	1.17862	-15.0752	2.3581e-51	9.0551e-50		0.0326957	0.0400943	0	1	1		-17.5755	1.17863	-14.0634	6.37445e-45	2.44779e-43		17.6082	1.17849	14.0928	4.20678e-45	2.01926e-43
piC135	10	86548678	86591509	-	10-qC1-1527
piC136	10	86617011	86670850	+	10-qC1-875
piC137	10	94673712	94688442	-	10-qC2-545	10769.1		0.219547	0.0609709	0	1	1		0.227889	0.0556827	0	1	1		0.156166	0.0557413	0	1	1		0.00834228	0.0555059	0	1	1		-0.0633808	0.0555648	0	1	1		0.0717231	0.0497047	0	1	1
piC138	10	126978697	126999960	+	pi-Ctdsp2	334.724		-0.465499	0.149048	0	1	1		1.53614	0.12165	4.40719	1.04721e-05	0.00025133		0.488724	0.127058	0	1	1		2.00164	0.128355	7.80364	6.01487e-15	1.64979e-13		0.954223	0.133491	0	1	1		1.04741	0.101998	0.464837	0.642048	1
piC139	10	127667199	127701048	+	pi-Tmem194	124142		-0.0164871	0.0571313	0	1	1		-0.335413	0.0521653	0	1	1		-0.245625	0.0521648	0	1	1		-0.318926	0.052163	0	1	1		-0.229138	0.0521625	0	1	1		-0.0897879	0.0466708	0	1	1
piC140	11	5528889	5542201	-	pi-Ccdc117	4016.41		-0.22215	0.0581203	0	1	1		0.130429	0.0525082	0	1	1		0.71184	0.0519934	0	1	1		0.352579	0.0528579	0	1	1		0.933989	0.0523465	0	1	1		-0.581411	0.0460359	0	1	1
piC141	11	50939595	50943725	-	11-qB1.3-590	10911.6		-0.0456082	0.0570066	0	1	1		-0.125023	0.052072	0	1	1		-0.102411	0.052096	0	1	1		-0.079415	0.0520613	0	1	1		-0.0568027	0.0520852	0	1	1		-0.0226124	0.0466328	0	1	1
piC142	11	60777537	60788285	+	pi-Smcr8	757.386		-0.225795	0.0942098	0	1	1		0.568434	0.0829339	0	1	1		-0.116933	0.0856561	0	1	1		0.794229	0.0840382	0	1	1		0.108862	0.0867257	0	1	1		0.685366	0.074323	0	1	1
piC143	11	69395816	69396674	+	pi-Lsmd1	110.332		0.130525	0.209867	0	1	1		0.241451	0.190894	0	1	1		-0.0559892	0.19516	0	1	1		0.110926	0.187537	0	1	1		-0.186514	0.191878	0	1	1		0.29744	0.17092	0	1	1
piC144	11	75531716	75577567	+	pi-Slc43a2	2066.9		-0.0876581	0.0712864	0	1	1		0.0615637	0.0647812	0	1	1		0.107596	0.0648385	0	1	1		0.149222	0.0648528	0	1	1		0.195255	0.06491	0	1	1		-0.0460328	0.0576902	0	1	1
piC145	11	79591211	79698022	+	pi-Rab11fip4	828.791		-0.740974	0.0891333	0	1	1		-0.570424	0.0800624	0	1	1		-0.506026	0.0801242	0	1	1		0.17055	0.0835096	0	1	1		0.234948	0.0835688	0	1	1		-0.0643977	0.0738172	0	1	1
piC146	11	95712631	95772350	+	pi-Zfp652	8350.09		-0.126333	0.0491276	0	1	1		0.139625	0.0446737	0	1	1		-0.287253	0.0450029	0	1	1		0.265958	0.0447349	0	1	1		-0.16092	0.0450637	0	1	1		0.426878	0.0401616	0	1	1
piC147	11	95957165	96007888	-	pi-Igf2bp1	94.7421		-0.14681	0.242885	0	1	1		-0.274537	0.222885	0	1	1		-0.0955743	0.22173	0	1	1		-0.127727	0.22427	0	1	1		0.0512354	0.223122	0	1	1		-0.178963	0.201167	0	1	1
piC148	11	97362327	97398541	+	pi-Socs7	1073.32		-0.382507	0.09721	0	1	1		0.649469	0.0858066	0	1	1		-0.0968776	0.0877754	0	1	1		1.03198	0.0873746	0.365961	0.714394	1		0.285629	0.0893088	0	1	1		0.746347	0.0767401	0	1	1
piC149	11	97663216	97685443	+	pi-Mllt6	77.9384		0.32077	0.255059	0	1	1		-0.706048	0.248039	0	1	1		0.0967331	0.237135	0	1	1		-1.02682	0.241864	-0.110881	0.911711	1		-0.224037	0.230667	0	1	1		-0.802781	0.222882	0	1	1
piC150	11	98863632	98905578	+	pi-Wipf2	237.606		-0.0251336	0.147926	0	1	1		-0.132472	0.135854	0	1	1		0.0907131	0.134789	0	1	1		-0.107339	0.13545	0	1	1		0.115847	0.134381	0	1	1		-0.223185	0.120965	0	1	1
piC151	11	100457124	100472782	-	pi-Klhl11	5371.19		-0.412829	0.0636886	0	1	1		-0.114721	0.057844	0	1	1		-0.523671	0.0582377	0	1	1		0.298107	0.0582349	0	1	1		-0.110843	0.058626	0	1	1		0.40895	0.0522177	0	1	1
piC152	11	103424326	103453696	+	11-qE1-9443	237412		-0.0375213	0.0410271	0	1	1		-0.0960516	0.037454	0	1	1		-0.0092446	0.0374538	0	1	1		-0.0585302	0.037453	0	1	1		0.0282767	0.0374527	0	1	1		-0.086807	0.0335006	0	1	1
piC153	11	106036878	106059322	+	pi-Dcaf7	1870.45		-0.226473	0.0627424	0	1	1		-0.250401	0.0572277	0	1	1		-0.504656	0.0580373	0	1	1		-0.0239274	0.0577247	0	1	1		-0.278183	0.0585274	0	1	1		0.254256	0.0525724	0	1	1
piC154	11	107994011	107999715	+	11-qE1-3997	28098.4		0.0552842	0.0412088	0	1	1		-0.0826754	0.0376555	0	1	1		0.151466	0.0376198	0	1	1		-0.13796	0.0376148	0	1	1		0.0961816	0.0375792	0	1	1		-0.234141	0.0336446	0	1	1
piC155	11	108417575	108425425	-	11-qE1-252	5128.59		0.259694	0.0536142	0	1	1		0.141112	0.049114	0	1	1		-0.0541097	0.0493822	0	1	1		-0.118582	0.0486645	0	1	1		-0.313804	0.0489352	0	1	1		0.195222	0.0439585	0	1	1
piC156	11	120625127	120633954	-	pi-Mafg	112.16		0.26508	0.218072	0	1	1		-0.165674	0.204344	0	1	1		0.184454	0.201382	0	1	1		-0.430754	0.199365	0	1	1		-0.0806252	0.196328	0	1	1		-0.350128	0.180958	0	1	1
piC157	12	3806979	3914443	+	pi-Dnmt3a	302.755		-0.543345	0.135484	0	1	1		0.616724	0.115551	0	1	1		-0.945682	0.127621	0	1	1		1.16007	0.121142	1.32134	0.186389	1		-0.402337	0.132704	0	1	1		1.56241	0.112279	5.00902	5.47068e-07	1.50053e-05
piC158	12	81714959	81781170	-	pi-Map3k9	155.267		0.373072	0.183791	0	1	1		-0.331024	0.175768	0	1	1		0.603992	0.167589	0	1	1		-0.704096	0.169842	0	1	1		0.23092	0.161362	0	1	1		-0.935016	0.152162	0	1	1
piC159	12	98378944	98420048	-	12-qE-23911	521562		0.179105	0.03942	0	1	1		0.10445	0.035987	0	1	1		0.1362	0.0359876	0	1	1		-0.0746552	0.0359823	0	1	1		-0.0429057	0.0359829	0	1	1		-0.0317495	0.0321853	0	1	1
piC160	12	98420147	98455965	+	12-qE-7089	209946		0.0898784	0.0353528	0	1	1		0.189465	0.0322704	0	1	1		0.193204	0.0322729	0	1	1		0.0995869	0.0322617	0	1	1		0.103326	0.0322642	0	1	1		-0.00373908	0.0288537	0	1	1
piC161	13	21503620	21506524	-	13-qA3.1-213	11856.1		0.140538	0.0770218	0	1	1		0.103417	0.0703342	0	1	1		0.0317837	0.0703773	0	1	1		-0.0371213	0.070246	0	1	1		-0.108755	0.0702891	0	1	1		0.0716333	0.0628896	0	1	1
piC162	13	23763667	23764414	+	pi-Hist1h1a
piC163	13	24905599	24935032	+	13-qA3.1-355	9737.48		-0.171833	0.0760582	0	1	1		-0.392709	0.0695037	0	1	1		-0.042464	0.0694023	0	1	1		-0.220876	0.0695587	0	1	1		0.129369	0.0694574	0	1	1		-0.350245	0.0622113	0	1	1
piC164	13	24987483	25020304	-	pi-Mrs2	1496.37		-4.31586	0.138112	-24.0085	2.26941e-127	1.45243e-125		0.91902	0.0595376	0	1	1		0.239905	0.0610851	0	1	1		5.23488	0.134342	31.5232	4.18001e-218	2.00641e-216		4.55576	0.135035	26.3322	8.20051e-153	7.87249e-151		0.679115	0.0520011	0	1	1
piC165	13	49814721	49895692	+	13-qA5-156
piC166	13	50268024	50317360	+	13-qA5-208
piC167	13	50501553	50595487	-	13-qA5-464
piC168	13	50905639	50934148	-	13-qA5-703
piC169	13	52096734	52124158	+	13-qA5-967	25691.2		-0.0640123	0.0438881	0	1	1		0.0160728	0.0400446	0	1	1		-0.0659692	0.0400819	0	1	1		0.0800851	0.0400448	0	1	1		-0.00195688	0.0400821	0	1	1		0.082042	0.0358327	0	1	1
piC170	13	53393667	53454538	+	13-qB1-1517	56837.5		-0.470222	0.0371661	0	1	1		-0.488971	0.0339176	0	1	1		-0.294775	0.0339023	0	1	1		-0.0187494	0.0339896	0	1	1		0.175447	0.0339743	0	1	1		-0.194196	0.0303865	0	1	1
piC171	13	55105321	55135057	+	pi-Zfp346	682.007		-0.252775	0.1071	0	1	1		0.107346	0.0962371	0	1	1		-0.0537502	0.0970829	0	1	1		0.360121	0.097351	0	1	1		0.199025	0.0981872	0	1	1		0.161096	0.0862082	0	1	1
piC172	13	55212056	55318324	+	pi-Nsd1	223.675		-0.299401	0.155926	0	1	1		0.177743	0.137751	0	1	1		0.268784	0.13768	0	1	1		0.477144	0.141	0	1	1		0.568185	0.140931	0	1	1		-0.0910408	0.120515	0	1	1
piC173	14	19626159	19653410	-	14-qA3-3095
piC174	14	24081993	24130091	+	14-qA3-19970	591753		-0.00548776	0.0441913	0	1	1		0.123567	0.0403398	0	1	1		-0.0309967	0.0403421	0	1	1		0.129054	0.0403389	0	1	1		-0.025509	0.0403412	0	1	1		0.154563	0.036081	0	1	1
piC175	14	24337662	24369814	-	14-qA3-2286
piC176	14	24412816	24429825	-	14-qA3-284
piC177	14	27039032	27107286	+	pi-Il17rd	87.0662		0.0908869	0.244194	0	1	1		-0.113083	0.225806	0	1	1		0.166949	0.223343	0	1	1		-0.203969	0.223012	0	1	1		0.0760618	0.220518	0	1	1		-0.280031	0.199965	0	1	1
piC178	14	44758112	44789939	-	14-qC1-1261
piC179	14	44926822	44950817	+	14-qC1-1010	94996.7		3.29854	0.0506919	45.3432	0	0		-0.551116	0.046725	0	1	1		2.1191	0.0463818	24.128	1.27042e-128	8.13069e-127		-3.84965	0.0463258	-61.5132	0	0		-1.17944	0.0459796	-3.90253	9.51926e-05	0.00166154		-2.67022	0.0415654	-40.1829	0	0
piC180	14	64811601	64949862	-	pi-Hmbox1	1198.12		-0.168635	0.0764599	0	1	1		0.186173	0.0687036	0	1	1		-0.13252	0.0698323	0	1	1		0.354809	0.0691934	0	1	1		0.0361157	0.0703142	0	1	1		0.318693	0.0617914	0	1	1
piC181	15	59247365	59275222	-	15-qD1-17920	628253		-0.0682894	0.0438149	0	1	1		-0.0455331	0.039997	0	1	1		-0.0254023	0.0399976	0	1	1		0.0227563	0.0399971	0	1	1		0.0428871	0.0399976	0	1	1		-0.0201307	0.0357747	0	1	1
piC182	15	59275366	59312014	+	15-qD1-4001	120084		-0.028575	0.0422687	0	1	1		-0.00896415	0.038585	0	1	1		0.0489969	0.038586	0	1	1		0.0196108	0.0385822	0	1	1		0.0775719	0.0385832	0	1	1		-0.057961	0.0345084	0	1	1
piC183	15	73095848	73185186	-	pi-Eif2c2	23717		0.0249391	0.0488773	0	1	1		-0.0142022	0.0446304	0	1	1		-0.249	0.0447046	0	1	1		-0.0391412	0.044602	0	1	1		-0.273939	0.0446762	0	1	1		0.234797	0.0399857	0	1	1
piC184	15	74606028	74636770	-	pi-1700016M24Rik	8041.92		0.0844796	0.073519	0	1	1		0.444853	0.0669885	0	1	1		-0.275966	0.0673513	0	1	1		0.360373	0.0668858	0	1	1		-0.360445	0.0672491	0	1	1		0.720819	0.0600404	0	1	1
piC185	15	74636387	74658911	+	15-qD3-14639	460724		-0.0143419	0.0399026	0	1	1		-0.106705	0.0364273	0	1	1		-0.0651613	0.0364278	0	1	1		-0.0923628	0.0364263	0	1	1		-0.0508194	0.0364268	0	1	1		-0.0415433	0.0325829	0	1	1
piC186	15	78647684	78670532	-	15-qE1-8387	185271		0.079644	0.0433689	0	1	1		-0.0484622	0.039595	0	1	1		-0.207698	0.0396032	0	1	1		-0.128106	0.0395884	0	1	1		-0.287342	0.0395966	0	1	1		0.159236	0.0354231	0	1	1
piC187	15	79928005	79963233	+	15-qE1-1119	23673.1		0.804509	0.0498381	0	1	1		0.712129	0.0455653	0	1	1		0.410684	0.0456479	0	1	1		-0.0923806	0.0452435	0	1	1		-0.393826	0.0453267	0	1	1		0.301445	0.0405816	0	1	1
piC188	15	81802717	81826859	+	pi-Tef	538.57		-0.408768	0.104309	0	1	1		-0.213499	0.0938818	0	1	1		-0.519116	0.0958049	0	1	1		0.195269	0.0961898	0	1	1		-0.110348	0.0980676	0	1	1		0.305617	0.0868953	0	1	1
piC189	15	83353847	83367280	-	15-qE1-3710	158002		-0.0941057	0.0388884	0	1	1		-0.0166027	0.0354963	0	1	1		-0.0480817	0.0355009	0	1	1		0.077503	0.0354983	0	1	1		0.046024	0.0355029	0	1	1		0.031479	0.0317511	0	1	1
piC190	15	88955890	88982677	-	pi-Mlc1	3155.9		-0.0425459	0.0566813	0	1	1		0.297826	0.0512427	0	1	1		0.191171	0.0514999	0	1	1		0.340371	0.0511933	0	1	1		0.233717	0.0514507	0	1	1		0.106654	0.0453897	0	1	1
piC191	15	89499856	89560260	+	pi-Shank3	68.9327		0.940873	0.291731	0	1	1		-0.161256	0.281742	0	1	1		0.180015	0.277901	0	1	1		-1.10213	0.264928	-0.3855	0.699867	1		-0.760858	0.26084	0	1	1		-0.341272	0.249617	0	1	1
piC192	15	100575318	100580234	-	pi-Pou6f1	5869.96		-0.938453	0.0565047	0	1	1		-0.136649	0.0502254	0	1	1		0.930933	0.0495024	0	1	1		0.801805	0.0519251	0	1	1		1.86939	0.0512261	16.9715	1.33375e-64	8.53602e-63		-1.06758	0.0442031	-1.52889	0.126293	1
piC193	15	103191552	103240756	-	pi-Cbx5	1741.07		0.120997	0.06164	0	1	1		0.20151	0.0561849	0	1	1		-0.131657	0.0572059	0	1	1		0.0805127	0.0555118	0	1	1		-0.252654	0.0565449	0	1	1		0.333167	0.0505429	0	1	1
piC194	16	16896456	16927358	+	pi-Ppm1f	141.857		-0.313013	0.190269	0	1	1		-0.45332	0.174511	0	1	1		-0.0393699	0.171138	0	1	1		-0.140307	0.178031	0	1	1		0.273644	0.174726	0	1	1		-0.41395	0.15742	0	1	1
piC195	16	17233586	17263430	+	pi-Hic2	877.419		0.178732	0.0921434	0	1	1		0.139453	0.0844066	0	1	1		0.0363523	0.0849999	0	1	1		-0.0392786	0.0832253	0	1	1		-0.14238	0.083827	0	1	1		0.103101	0.0752398	0	1	1
piC196	16	17451966	17487432	+	pi-Crkl	1343.43		-0.272198	0.0744894	0	1	1		-0.245581	0.0677885	0	1	1		-0.57502	0.0689591	0	1	1		0.026617	0.0685331	0	1	1		-0.302822	0.0696912	0	1	1		0.329439	0.0624777	0	1	1
piC197	16	24393445	24992575	+	pi-Lpp	150.737		-0.536934	0.192679	0	1	1		-0.346125	0.172539	0	1	1		0.105824	0.169157	0	1	1		0.190809	0.179543	0	1	1		0.642758	0.176295	0	1	1		-0.451949	0.154028	0	1	1
piC198	16	43964765	43979755	-	pi-Zdhhc23	1496.11		-0.426498	0.0806743	0	1	1		0.222425	0.0718171	0	1	1		0.170911	0.0720812	0	1	1		0.648923	0.0732735	0	1	1		0.597409	0.0735324	0	1	1		0.0515139	0.0636896	0	1	1
piC199	17	22497401	22522100	+	17-qA3.3-352
piC200	17	24961291	25015587	-	pi-Cramp1l	670.009		-0.00156967	0.0995121	0	1	1		0.668189	0.0882202	0	1	1		0.401442	0.0894531	0	1	1		0.669759	0.087755	0	1	1		0.403012	0.0889944	0	1	1		0.266746	0.0761587	0	1	1
piC201	17	27288275	27325028	-	17-qA3.3-27363	1.09068e+06		-0.533331	0.0491227	0	1	1		-0.441724	0.0448415	0	1	1		0.26453	0.0448384	0	1	1		0.0916064	0.0448453	0	1	1		0.797861	0.0448423	0	1	1		-0.706255	0.0401067	0	1	1
piC202	17	27325196	27367483	+	17-qA3.3-26735	1.2796e+06		-0.796789	0.0595832	0	1	1		-0.556078	0.05439	0	1	1		0.0138517	0.0543883	0	1	1		0.240711	0.0543941	0	1	1		0.81064	0.0543924	0	1	1		-0.569929	0.0486482	0	1	1
piC203	17	27856506	27900040	+	pi-Uhrf1bp1	50.6972		-0.269957	0.315491	0	1	1		-0.436007	0.290251	0	1	1		0.445371	0.276804	0	1	1		-0.16605	0.295795	0	1	1		0.715328	0.282612	0	1	1		-0.881378	0.254127	0	1	1
piC204	17	49112270	49113511	-	17-qC-935	22058.8		0.539703	0.0384765	0	1	1		0.0169292	0.0353425	0	1	1		0.748775	0.0351394	0	1	1		-0.522774	0.0350389	0	1	1		0.209072	0.034834	0	1	1		-0.731846	0.0313378	0	1	1
piC205	17	50237658	50247541	+	17-qC-59	1107.47		0.685562	0.0744012	0	1	1		-0.244651	0.0706342	0	1	1		-0.963516	0.0740605	0	1	1		-0.930212	0.0680388	0	1	1		-1.64908	0.0715894	-9.06667	1.22711e-19	3.3658e-18		0.718865	0.067666	0	1	1
piC206	17	66206811	66231758	+	17-qE1.1-7037	196885		-0.00843051	0.0425721	0	1	1		0.136002	0.0388588	0	1	1		-0.0492935	0.038867	0	1	1		0.144432	0.0388562	0	1	1		-0.040863	0.0388643	0	1	1		0.185295	0.0347571	0	1	1
piC207	17	79333728	79354890	-	pi-Cdc42ep3	4054.72		0.559611	0.0700475	0	1	1		0.350163	0.0642901	0	1	1		0.703187	0.064049	0	1	1		-0.209448	0.0633074	0	1	1		0.143575	0.0630625	0	1	1		-0.353023	0.056599	0	1	1
piC208	17	83574023	83632446	-	pi-Kcng3	70.146		1.04082	0.264329	0.154438	0.877265	1		0.28582	0.253927	0	1	1		0.440265	0.252871	0	1	1		-0.755002	0.230911	0	1	1		-0.600557	0.22975	0	1	1		-0.154445	0.217701	0	1	1
piC209	18	60684494	60748654	-	pi-Ndst1	131.554		0.217818	0.195697	0	1	1		0.0328577	0.181	0	1	1		0.0210756	0.181959	0	1	1		-0.18496	0.176866	0	1	1		-0.196742	0.177846	0	1	1		0.0117822	0.161534	0	1	1
piC210	18	67029446	67066460	-	18-qE1-36451	854803		-0.0468475	0.042892	0	1	1		-0.244205	0.0391563	0	1	1		-0.137241	0.0391561	0	1	1		-0.197358	0.0391561	0	1	1		-0.0903931	0.0391559	0	1	1		-0.106965	0.0350239	0	1	1
piC211	18	67066587	67084379	+	18-qE1-1295	30583.2		0.161099	0.0470164	0	1	1		0.22579	0.0429185	0	1	1		0.231364	0.0429311	0	1	1		0.0646912	0.0428526	0	1	1		0.0702654	0.0428653	0	1	1		-0.00557416	0.0383261	0	1	1
piC212	19	9982703	9985092	+	pi-Fth1	1140.92		-0.472433	0.0960322	0	1	1		0.290761	0.0855223	0	1	1		-0.348754	0.0872326	0	1	1		0.763194	0.0871991	0	1	1		0.123679	0.0888771	0	1	1		0.639515	0.0774017	0	1	1
piC213	19	37254673	37263866	-	19-qC2-1361	30890		0.154153	0.0643016	0	1	1		-0.169132	0.0587462	0	1	1		-0.0659946	0.0587426	0	1	1		-0.323286	0.0587061	0	1	1		-0.220148	0.0587025	0	1	1		-0.103138	0.0525585	0	1	1
piC214	19	44562847	44576272	+	pi-Hif1an	426.407		-0.220614	0.12239	0	1	1		0.0840002	0.110004	0	1	1		-0.292141	0.112335	0	1	1		0.304614	0.111226	0	1	1		-0.0715273	0.113532	0	1	1		0.376141	0.100055	0	1	1
