# Supplementary material for: Genetic polymorphisms lead to major, locus-specific, variation in piRNA production in mouse
Source: EMBO J. 2025 Jun 5;44(14):4104–19. doi: 10.1038/s44318-025-00475-4 (PMC12264111; doi:10.1038/s44318-025-00475-4)
Supplement: Supplementary file 28 — Dataset EV23 [file 44318_2025_475_MOESM28_ESM.xlsx]

## Sheet: Dataset_EV23_Legend
Dataset EV23. Differential predicted piRNA cluster expression in spermatogonia samples from four different inbred strains. Reads mapped to regions annotated as repeats by repeatmasker were excluded.

## Sheet: Dataset_EV23
							CAST vs BL6
piCID	Chromosome	Start	End	Strand	baseMean		log2FoldChange	lfcSE	stat	pvalue	padj
PTmerged1	1	20996311	21001584	-	606.795		-0.216678	0.113576	0	1	1
PTmerged2	1	23780022	23786733	-	15.5204		-7.67574	1.11888	-5.96647	2.42448e-09	3.46887e-08
PTmerged3	1	34598690	34610801	+	55.3967		2.80927	0.404422	4.47371	7.68735e-06	7.62585e-05
PTmerged4	1	34810021	34820338	-	3591.5		0.485495	0.0921995	0	1	1
PTmerged5	1	37415937	37420597	-	193.355		0.707262	0.143185	0	1	1
PTmerged6	1	57347236	57362763	-	941.381		-1.22875	0.22035	-1.03813	0.299209	1
PTmerged7	1	60476748	60481147	+	1400.9		0.364338	0.102132	0	1	1
PTmerged8	1	63049707	63059645	-	1038.06		0.530639	0.123526	0	1	1
PTmerged9	1	64029450	64035758	-	817.468		0.180377	0.122063	0	1	1
PTmerged10	1	67000532	67005700	-	52.0261		-0.205577	0.218875	0	1	1
PTmerged11	1	74565363	74575339	-	1114.44		0.077023	0.154575	0	1	1
PTmerged12	1	75208932	75216885	.	150.013		-0.739651	0.171326	0	1	1
PTmerged13	1	87938961	87946496	+	439.215		-0.390694	0.129302	0	1	1
PTmerged14	1	88256213	88269967	-	3486		-15.4659	1.02962	-14.0498	7.72654e-45	4.79045e-43
PTmerged15	1	88260000	88265925	.
PTmerged16	1	91543143	91562827	+	3296.81		-0.65233	0.185876	0	1	1
PTmerged17	1	92976181	93002015	-	7838.22		-0.676111	0.243904	0	1	1
PTmerged18	1	93363216	93373473	+	743.11		0.276308	0.112853	0	1	1
PTmerged19	1	93579746	93589956	+	719.964		-0.302748	0.115333	0	1	1
PTmerged20	1	93852070	93858940	+
PTmerged21	1	103316075	103327037	+
PTmerged22	1	118295326	118301023	-	96.4461		-0.858373	0.24304	0	1	1
PTmerged23	1	118675139	118686493	+	2420.03		-0.242355	0.0943131	0	1	1
PTmerged24	1	119542537	119551594	-	614.901		-0.070951	0.1275	0	1	1
PTmerged25	1	125174922	125179854	+	1438.08		-0.392079	0.262556	0	1	1
PTmerged26	1	125183791	125188372	+	1.30142		-3.23062	1.68763	-1.32174	0.186254	0.810368
PTmerged27	1	127481596	127488774	+	425.38		-0.438258	0.115079	0	1	1
PTmerged28	1	131930096	131936028	+	467.908		0.0664195	0.143233	0	1	1
PTmerged29	1	132021044	132034556	+	7358.79		0.508793	0.0991289	0	1	1
PTmerged30	1	132461003	132466663	+	605.879		0.52997	0.0965928	0	1	1
PTmerged31	1	132984998	132992958	-	410.348		0.166126	0.105863	0	1	1
PTmerged32	1	133128230	133145319	+	2164.39		0.592987	0.0926301	0	1	1
PTmerged33	1	134752450	134760470	.
PTmerged34	1	134753432	134760936	-	1018.19		-0.0658159	0.114033	0	1	1
PTmerged35	1	136232469	136241002	+	9.5606		-1.90512	0.591725	-1.52963	0.126109	0.575615
PTmerged36	1	139167675	139176425	+	177.461		0.680159	0.134879	0	1	1
PTmerged37	1	155274906	155282767	-	204.915		-0.690242	0.141768	0	1	1
PTmerged38	1	156424211	156434240	-	177.85		-1.52233	0.161601	-3.23221	0.00122838	0.00904866
PTmerged39	1	156639151	156652999	+	10636.9		0.509768	0.0976335	0	1	1
PTmerged40	1	160964969	160977571	+	619.023		-0.497221	0.115051	0	1	1
PTmerged41	1	160967001	160976112	.
PTmerged42	1	161001775	161020981	-	1324.05		0.205295	0.103973	0	1	1
PTmerged43	1	165321458	165327350	+	1176.43		0.294023	0.116133	0	1	1
PTmerged44	1	165863213	165877552	-	3233.88		0.386037	0.0930995	0	1	1
PTmerged45	1	166392107	166399840	.
PTmerged46	1	166392267	166400598	-	887.153		-0.0578882	0.122623	0	1	1
PTmerged47	1	167222139	167227769	-	556.232		1.20845	0.115159	1.81008	0.070284	0.363134
PTmerged48	1	167396292	167401758	-	1.26812		-4.00178	1.81017	-1.65828	0.0972606	0.472953
PTmerged49	1	170192820	170200006	-	2708.75		0.0165076	0.0990857	0	1	1
PTmerged50	1	172374438	172386293	+	332.093		0.0840237	0.123919	0	1	1
PTmerged51	1	178481449	178488298	+	148.97		-0.474378	0.201811	0	1	1
PTmerged52	1	186964248	186973026	.
PTmerged53	1	186967061	186971548	+	662.96		-0.37611	0.14491	0	1	1
PTmerged54	1	189869340	189877699	+	724.332		0.949433	0.116498	0	1	1
PTmerged55	1	191620396	191624448	+	333.391		-0.0985699	0.103816	0	1	1
PTmerged56	1	191778755	191783660	+	397.936		0.878127	0.130071	0	1	1
PTmerged57	1	192891005	192897616	-	698.426		-0.0358054	0.0882695	0	1	1
PTmerged441	2	25981657	25990434	+	45.4334		0.0139107	0.257908	0	1	1
PTmerged442	2	26135619	26142662	-	441.968		1.20798	0.154129	1.3494	0.17721	0.780144
PTmerged443	2	27511822	27516799	.	21.6213		-0.540693	0.341809	0	1	1
PTmerged444	2	28685730	28692958	+	670.175		0.726035	0.129365	0	1	1
PTmerged445	2	28819211	28830653	-	1336.66		0.40851	0.0847689	0	1	1
PTmerged446	2	29108536	29124514	-	35.9667		-3.80658	0.440983	-6.36438	1.96085e-10	3.4735e-09
PTmerged447	2	29110041	29126084	.
PTmerged448	2	29177571	29182478	+	862.16		0.0814705	0.158828	0	1	1
PTmerged449	2	30254201	30259888	.
PTmerged450	2	30254202	30259888	+	740.751		1.18061	0.12152	1.48624	0.137217	0.622495
PTmerged451	2	31796085	31804437	+	648.095		-0.151677	0.15333	0	1	1
PTmerged452	2	32229773	32237509	+	731.73		0.495073	0.0961037	0	1	1
PTmerged453	2	32961155	32967235	+	188.927		1.02741	0.345192	0.0794162	0.936702	1
PTmerged454	2	33408239	33413346	-	257.368		0.260627	0.142596	0	1	1
PTmerged455	2	37566630	37583336	-	1316.44		0.336229	0.174177	0	1	1
PTmerged456	2	38721798	38729638	-	1126.91		0.456561	0.0935986	0	1	1
PTmerged457	2	68543370	68561676	-	29.5759		-4.01767	0.52499	-5.74805	9.02764e-09	1.19939e-07
PTmerged458	2	69108817	69114215	+	521.426		0.732958	0.149807	0	1	1
PTmerged459	2	75958451	75965391	-	5.40992		-6.11365	1.19934	-4.2637	2.01069e-05	0.00019428
PTmerged460	2	75975274	75979990	-	15.1687		-1.81086	0.463779	-1.74838	0.0803982	0.404164
PTmerged462	2	84587830	84600863	-	157.056		0.274334	0.168547	0	1	1
PTmerged463	2	91013357	91018969	+	570.475		0.164288	0.107994	0	1	1
PTmerged464	2	91261791	91283013	+	933.442		-0.554802	0.138302	0	1	1
PTmerged465	2	91934160	91939994	+	92.039		-1.76116	0.25623	-2.9706	0.00297221	0.0193976
PTmerged466	2	92515545	92522497	-	6.13988		-2.24247	0.726492	-1.71023	0.0872233	0.432627
PTmerged467	2	92527705	92617390	+	81021.2		-0.430442	0.235102	0	1	1
PTmerged468	2	92965212	92973415	-	983.303		0.279857	0.138708	0	1	1
PTmerged469	2	93048977	93057940	+	5.8176		-1.81429	0.78442	-1.03808	0.299234	1
PTmerged470	2	93767392	93777238	.	1.35494		-4.16916	2.06425	-1.53526	0.12472	0.57279
PTmerged471	2	93954417	93970864	.
PTmerged472	2	93968000	93986649	+	65.8478		-2.21445	0.236142	-5.14287	2.70574e-07	3.14542e-06
PTmerged474	2	102298777	102305813	-	1259.62		-0.741083	0.097966	0	1	1
PTmerged475	2	118526309	118533479	-	798.186		0.525473	0.10724	0	1	1
PTmerged476	2	119595981	119608973	+	726.968		-0.714509	0.127168	0	1	1
PTmerged477	2	120617073	120622621	.	371.699		0.266203	0.177931	0	1	1
PTmerged478	2	120693998	120707435	+	2413.36		0.0947462	0.110705	0	1	1
PTmerged479	2	120733036	120740842	-	233.354		-0.285469	0.138684	0	1	1
PTmerged480	2	127255000	127263745	+	380.217		-0.0376279	0.0964193	0	1	1
PTmerged481	2	127688048	127708062	+	3288.01		-0.144889	0.236061	0	1	1
PTmerged482	2	129826017	129833992	+	1457.88		0.811065	0.139093	0	1	1
PTmerged483	2	129827790	129832506	.
PTmerged484	2	131025862	131030235	+	434.644		0.0932316	0.110806	0	1	1
PTmerged485	2	131297149	131303566	.
PTmerged486	2	131297184	131303776	-	442.894		0.697802	0.137055	0	1	1
PTmerged487	2	132052020	132057834	-	980.173		0.470096	0.12038	0	1	1
PTmerged488	2	132304150	132312217	+	1237.47		0.521052	0.0729664	0	1	1
PTmerged489	2	134593466	134598803	-	441.773		-0.327725	0.139749	0	1	1
PTmerged490	2	148690705	148699622	.	832.172		0.894243	0.0786799	0	1	1
PTmerged491	2	151136998	151168325	+
PTmerged492	2	151244217	151276209	-
PTmerged493	2	151304645	151350568	+
PTmerged494	2	152307033	152316867	.
PTmerged495	2	152307555	152316982	+	1359.72		0.447375	0.120226	0	1	1
PTmerged496	2	153225027	153236019	-	777.962		0.668108	0.107814	0	1	1
PTmerged497	2	153225098	153236163	.
PTmerged498	2	153264153	153273549	+	418.825		0.0341228	0.0929349	0	1	1
PTmerged499	2	153767026	153775240	+	192.792		0.585877	0.170614	0	1	1
PTmerged500	2	154297874	154303704	-
PTmerged501	2	156196247	156217967	+	461.715		-5.44537	0.213217	-20.8491	1.55381e-96	1.92673e-94
PTmerged502	2	158635309	158647004	+	523.011		1.79392	0.125508	6.32562	2.52211e-10	4.26466e-09
PTmerged503	2	158760199	158767864	+	563.424		-0.625772	0.0979388	0	1	1
PTmerged504	2	160761960	160773222	-	984.398		-0.47253	0.101862	0	1	1
PTmerged505	2	164150753	164156752	+	1084.48		0.841256	0.106155	0	1	1
PTmerged506	2	167471084	167487094	.
PTmerged507	2	167471085	167479872	+	416.636		-0.0550699	0.126773	0	1	1
PTmerged508	2	167478038	167487019	-	463.624		-1.59481	0.0990974	-6.00231	1.9453e-09	2.83786e-08
PTmerged509	2	167511214	167516114	+	297.016		-0.636701	0.121851	0	1	1
PTmerged510	2	168179747	168186610	-	615.241		0.0080644	0.103944	0	1	1
PTmerged511	2	178418152	178424607	+	135.427		0.275597	0.199786	0	1	1
PTmerged512	2	181545989	181555631	+	1517.24		0.656506	0.0963631	0	1	1
PTmerged513	2	181581099	181587798	-	494.061		0.626264	0.104984	0	1	1
PTmerged514	3	9279969	9287138	+	154.556		-0.730313	0.182128	0	1	1
PTmerged515	3	9280030	9287240	.
PTmerged516	3	20450998	20472783	-
PTmerged517	3	21154085	21160678	+
PTmerged518	3	28853010	28872029	-
PTmerged519	3	28853010	28889254	.
PTmerged520	3	31696206	31703939	.
PTmerged521	3	31697273	31710351	+
PTmerged522	3	32333942	32343677	-	499.439		-0.133121	0.176106	0	1	1
PTmerged523	3	32498068	32510504	+	13.9999		-4.34256	0.758945	-4.40422	1.06166e-05	0.000103931
PTmerged524	3	34443247	34458367	-	40.1488		-9.0165	1.09397	-7.32791	2.33763e-13	5.11529e-12
PTmerged525	3	34866834	34882529	+	3826.89		-0.473636	0.229045	0	1	1
PTmerged526	3	49094245	49102967	+	1.4452		0.748559	1.33652	0	1	1
PTmerged527	3	49129411	49134964	+	3.66159		-1.81363	1.13594	-0.716265	0.473828	1
PTmerged528	3	51229106	51237949	+	390.967		-8.3208	0.434636	-16.8435	1.17083e-63	1.24443e-61
PTmerged529	3	69065287	69074090	-	82.8444		-1.38477	0.227501	-1.69129	0.0907816	0.444352
PTmerged530	3	79627139	79642340	.	54.6451		-0.444697	0.221335	0	1	1
PTmerged531	3	88420521	88425106	-	470.431		-1.14364	0.10816	-1.328	0.184177	0.806045
PTmerged532	3	88728076	88735891	.
PTmerged533	3	88728622	88734867	+	222.124		1.49758	0.163964	3.03471	0.00240764	0.0161377
PTmerged534	3	88918821	88923913	-	65.9044		-0.353995	0.263942	0	1	1
PTmerged535	3	93322693	93335971	-	181.111		4.81435	0.275866	13.8268	1.75613e-43	9.33257e-42
PTmerged536	3	94495140	94503605	-	1758.62		0.613528	0.112676	0	1	1
PTmerged537	3	95178675	95192663	-	2891.82		0.545495	0.119026	0	1	1
PTmerged538	3	95415660	95421485	.	0.24625		0.980501	3.33844	0	1	1
PTmerged539	3	95624041	95632983	+	672.847		0.621118	0.141761	0	1	1
PTmerged540	3	95625006	95633934	.
PTmerged541	3	95656490	95666009	+	279.015		-0.49592	0.130952	0	1	1
PTmerged542	3	96857021	96871025	-	649.262		-0.428331	0.114459	0	1	1
PTmerged543	3	97668635	97675193	+	917.532		0.0162156	0.126372	0	1	1
PTmerged544	3	103000049	103006216	+	47.0547		-0.367422	0.2222	0	1	1
PTmerged545	3	103000049	103006102	.
PTmerged546	3	108357328	108363254	+	607.407		0.88799	0.114268	0	1	1
PTmerged547	3	108957614	108969880	+	131.385		-0.450376	0.164016	0	1	1
PTmerged548	3	124395649	124423078	-	3823.18		-0.516661	0.211284	0	1	1
PTmerged549	3	131319015	131323251	-	498.372		0.703256	0.116875	0	1	1
PTmerged550	3	137905862	137916258	+	50.0194		-0.0648702	0.270341	0	1	1
PTmerged551	3	144687250	144692118	-	110.694		-1.51127	0.219975	-2.32423	0.0201134	0.116003
PTmerged552	4	10989528	10991056	-	58.6829		-0.632502	0.233406	0	1	1
PTmerged553	4	41375754	41393394	.	424.775		-0.261593	0.11609	0	1	1
PTmerged554	4	42099797	42109199	-
PTmerged555	4	42597127	42606529	-
PTmerged556	4	42779235	42783578	+
PTmerged557	4	42980530	42987468	-	99.338		0.827162	0.208933	0	1	1
PTmerged558	4	42994521	43003429	-	69.3915		0.610226	0.232305	0	1	1
PTmerged559	4	43414849	43423255	+	275.95		2.17088	0.15103	7.75264	9.0005e-15	2.0292e-13
PTmerged560	4	45370949	45382186	+	276.167		-0.396469	0.115657	0	1	1
PTmerged561	4	45393443	45402393	-	637.057		-4.20493	0.141266	-22.6872	5.99573e-114	1.11521e-111
PTmerged562	4	45393491	45401873	.
PTmerged563	4	46503517	46517638	.	73.9509		-0.320893	0.245525	0	1	1
PTmerged564	4	56803294	56813063	+	193.453		0.207175	0.157983	0	1	1
PTmerged565	4	56803513	56814263	.
PTmerged566	4	56865660	56879954	-	2046.15		-0.6121	0.108921	0	1	1
PTmerged567	4	57352197	57371007	-	4390.36		-0.374141	0.231366	0	1	1
PTmerged568	4	59766089	59779643	-	463.245		0.65854	0.118905	0	1	1
PTmerged569	4	62211841	62246886	.
PTmerged570	4	62215370	62243296	-	8492.98		1.80645	0.210801	3.82563	0.000130436	0.00107827
PTmerged571	4	62442267	62454944	-	51.051		-2.27906	0.270478	-4.72888	2.25757e-06	2.36568e-05
PTmerged572	4	62443789	62453657	.
PTmerged573	4	62504229	62509307	-	435.033		-0.00310392	0.17948	0	1	1
PTmerged574	4	62554603	62560789	.	17.2256		-1.52866	0.522054	-1.01265	0.311226	1
PTmerged575	4	94268412	94341342	-	15963.5		-1.40265	0.248634	-1.61944	0.105353	0.503767
PTmerged576	4	97621919	97633003	-	29.2318		-1.32198	0.459535	-0.700659	0.483516	1
PTmerged577	4	97621984	97633987	.
PTmerged578	4	101462185	101468854	+	759.83		0.550359	0.106509	0	1	1
PTmerged579	4	107135139	107139790	-	51.1211		-0.426339	0.232738	0	1	1
PTmerged580	4	108174106	108184100	-	2983.67		0.370096	0.107138	0	1	1
PTmerged581	4	108225958	108237866	-	1221.04		0.548621	0.0889722	0	1	1
PTmerged582	4	115772282	115778938	+	82.5074		-1.29771	0.220175	-1.35216	0.176325	0.780144
PTmerged583	4	116130346	116139223	-	382.279		1.09233	0.110781	0.833452	0.40459	1
PTmerged584	4	119217992	119227727	-	521.209		-0.581164	0.107888	0	1	1
PTmerged585	4	120890017	120897996	+	626.565		0.808588	0.132918	0	1	1
PTmerged586	4	120905359	120917542	-	27.3055		-2.36543	0.537674	-2.53952	0.0111005	0.0666028
PTmerged587	4	120936159	120950993	-	217.018		-6.21457	0.310697	-16.7834	3.22558e-63	2.99979e-61
PTmerged588	4	123407719	123412006	-	449.21		0.427494	0.148043	0	1	1
PTmerged589	4	123822968	123855814	-	3264		-1.6298	0.260294	-2.41956	0.0155392	0.0917552
PTmerged590	4	123880276	123900136	-	535.207		-1.62789	0.242666	-2.58745	0.00966887	0.0584848
PTmerged591	4	126331828	126341894	-	710.806		0.146486	0.0972562	0	1	1
PTmerged592	4	126432000	126440852	-	1302.55		0.774566	0.101566	0	1	1
PTmerged593	4	128577165	128586771	-	392.49		-0.405239	0.120783	0	1	1
PTmerged594	4	129212636	129219205	+	101.124		-0.432145	0.183613	0	1	1
PTmerged595	4	129642630	129648386	-	488.591		0.735369	0.12972	0	1	1
PTmerged596	4	132719040	132728554	.	1296.63		0.0933315	0.0715401	0	1	1
PTmerged597	4	133066650	133071442	+	94.8805		0.607364	0.187347	0	1	1
PTmerged598	4	133192121	133202948	+	1526.95		0.659623	0.113923	0	1	1
PTmerged599	4	133292494	133297643	-	60.3125		0.0982264	0.282772	0	1	1
PTmerged600	4	133658094	133664205	.	186.568		0.365679	0.164266	0	1	1
PTmerged601	4	135213317	135218673	-	293.35		-0.273365	0.150027	0	1	1
PTmerged602	4	135252404	135258193	-	189.04		6.36812	0.386402	13.8926	7.02552e-44	4.02076e-42
PTmerged603	4	135252404	135258189	.
PTmerged604	4	135293831	135321821	.	349.248		-4.02237	0.26671	-11.332	9.10593e-30	3.3874e-28
PTmerged605	4	135406420	135419513	.
PTmerged606	4	135407941	135419518	-	2166.85		0.0949182	0.110612	0	1	1
PTmerged607	4	135607282	135639714	+	5342.69		-0.521664	0.225937	0	1	1
PTmerged608	4	136542084	136553083	+	1607.05		-0.33737	0.0980364	0	1	1
PTmerged609	4	136542999	136552998	.
PTmerged610	4	138891080	138898126	-	1219.7		1.0477	0.107717	0.442794	0.657915	1
PTmerged611	4	139373729	139379445	+	488.49		0.791264	0.141985	0	1	1
PTmerged612	4	141199497	141203895	+	571.335		-0.190442	0.130145	0	1	1
PTmerged613	4	141469887	141480526	-	1156.74		0.552753	0.156473	0	1	1
PTmerged615	4	148074000	148082329	-	762.082		0.303902	0.100351	0	1	1
PTmerged616	4	149173800	149180763	-	1316.33		-1.25874	0.136116	-1.90088	0.0573177	0.304602
PTmerged617	4	152299675	152308867	+	1574.91		1.12851	0.107968	1.19027	0.233939	1
PTmerged618	4	155618425	155624942	+	946.162		1.5869	0.140238	4.18502	2.85144e-05	0.000268541
PTmerged619	4	155712741	155721822	+	560.544		1.57061	0.139484	4.09089	4.29726e-05	0.000397452
PTmerged620	5	3519361	3533457	+	2950.83		1.00282	0.0996201	0.0282686	0.977448	1
PTmerged621	5	5627379	5630452	-
PTmerged623	5	23961021	23965258	-	203.534		0.416654	0.146337	0	1	1
PTmerged624	5	29780863	29786885	+	32.9219		0.277327	0.340985	0	1	1
PTmerged625	5	31173010	31181998	-	82.0315		-0.977039	0.270889	0	1	1
PTmerged626	5	33237020	33246026	+	31.7367		-1.28989	0.342729	-0.84584	0.397642	1
PTmerged627	5	33323847	33332706	.
PTmerged628	5	34000778	34005613	+	390.837		1.02731	0.15274	0.178782	0.858109	1
PTmerged629	5	34172095	34178893	-	1242.31		0.842985	0.12383	0	1	1
PTmerged630	5	34936017	34964999	.
PTmerged631	5	34936296	34941270	-	12.0215		-1.48379	0.651873	-0.742156	0.457993	1
PTmerged632	5	34949798	34960206	+	93.2943		-0.972856	0.273476	0	1	1
PTmerged633	5	35547782	35557071	-	599.838		0.252559	0.112907	0	1	1
PTmerged634	5	36576031	36582185	-	28.2183		-0.882653	0.311083	0	1	1
PTmerged635	5	38197937	38206702	-	1251.81		-0.88012	0.0963382	0	1	1
PTmerged636	5	38668232	38674882	-	993.963		0.311473	0.104522	0	1	1
PTmerged638	5	52196176	52201872	+	10.665		-0.544051	0.541227	0	1	1
PTmerged639	5	67383223	67401072	-	4620.18		0.261507	0.110596	0	1	1
PTmerged640	5	88548008	88555985	+	152.328		-0.356724	0.189697	0	1	1
PTmerged641	5	101832072	101855709	-	969.725		-0.621315	0.207547	0	1	1
PTmerged642	5	110656069	110662912	+	130.602		0.936237	0.166872	0	1	1
PTmerged643	5	113311107	113380022	.
PTmerged644	5	113359162	113381191	+	312.62		-1.90883	0.231262	-3.92987	8.49921e-05	0.000743931
PTmerged645	5	113936556	113943948	.	723.053		1.0699	0.133926	0.521932	0.601718	1
PTmerged646	5	114063525	114071500	+	12.5894		-3.43655	0.651319	-3.74094	0.000183331	0.00148259
PTmerged647	5	114815355	114825383	-	20.3287		0.0900773	0.439358	0	1	1
PTmerged648	5	114827029	114859016	-	16042.1		0.626739	0.265669	0	1	1
PTmerged649	5	115136901	115151542	-	2379.17		-0.0995149	0.0807812	0	1	1
PTmerged650	5	123451901	123461994	+	1808.95		0.19587	0.111058	0	1	1
PTmerged651	5	123452622	123461353	.
PTmerged652	5	124366093	124376277	-	701.881		-0.222366	0.0943745	0	1	1
PTmerged653	5	124486313	124496955	+	290.634		-0.57497	0.150047	0	1	1
PTmerged654	5	125454376	125461238	+	207.177		1.36929	0.127248	2.90214	0.00370627	0.023978
PTmerged655	5	125455281	125461912	.
PTmerged656	5	125474251	125482110	+	21.1251		0.617913	0.327939	0	1	1
PTmerged657	5	129716261	129722234	+	112.396		0.12911	0.158892	0	1	1
PTmerged658	5	129981066	129989546	+	266.465		-0.0464707	0.114264	0	1	1
PTmerged659	5	130137824	130148227	.	99.1677		-0.590995	0.18187	0	1	1
PTmerged660	5	130150886	130158065	+	505.866		-0.915331	0.189678	0	1	1
PTmerged661	5	134136125	134147109	+	890.732		1.01084	0.136833	0.0792206	0.936857	1
PTmerged662	5	135154325	135168455	+	2482.05		-1.00875	0.163449	-0.0535313	0.957309	1
PTmerged663	5	135155856	135166948	.
PTmerged664	5	135407052	135411919	-	252.425		-2.05043	0.172158	-6.10152	1.05064e-09	1.59526e-08
PTmerged665	5	135642639	135649355	+	670.783		1.4641	0.120489	3.85179	0.000117259	0.000980236
PTmerged666	5	135905711	135915391	-	931.837		1.26835	0.108592	2.47118	0.0134668	0.0801544
PTmerged667	5	136201037	136208982	+	124.039		-8.25223	0.73622	-9.85064	6.81117e-23	2.11146e-21
PTmerged668	5	136264010	136276955	-	371.108		-0.921537	0.143375	0	1	1
PTmerged669	5	136913422	136923425	.	70.7507		-1.02727	0.21661	-0.125884	0.899824	1
PTmerged670	5	136930603	136941767	+	772.908		-0.220372	0.168892	0	1	1
PTmerged671	5	138137011	138150701	-	194.422		-0.275594	0.147477	0	1	1
PTmerged672	5	138137257	138148106	.
PTmerged673	5	142456056	142463673	+	706.638		1.00586	0.139392	0.0420402	0.966467	1
PTmerged674	5	142663035	142672785	+	434.907		0.230419	0.112536	0	1	1
PTmerged675	5	142864451	142874279	-	1747.79		0.728485	0.107911	0	1	1
PTmerged676	5	143181943	143188590	.
PTmerged677	5	143312339	143326237	-	356.765		-0.682495	0.153667	0	1	1
PTmerged678	5	143757101	143783803	+	3010.82		-0.313901	0.23971	0	1	1
PTmerged679	5	146733622	146737850	.	268.953		0.588686	0.165167	0	1	1
PTmerged680	5	148314723	148333988	.
PTmerged681	5	148326197	148333991	-	474.826		0.701106	0.148259	0	1	1
PTmerged682	5	149785317	149835890	-	42267.2		-0.169896	0.234893	0	1	1
PTmerged683	6	29905119	29914735	+	573.345		0.324414	0.0852862	0	1	1
PTmerged684	6	30449509	30456025	+	355.344		0.499207	0.10822	0	1	1
PTmerged685	6	38502369	38512740	+	359.942		-0.246139	0.135217	0	1	1
PTmerged686	6	38608166	38612968	+	74.8155		-1.54779	0.313996	-1.74456	0.0810611	0.404762
PTmerged687	6	38687523	38698588	-	1030.76		0.752601	0.0759694	0	1	1
PTmerged688	6	39600254	39612940	-	362.346		-0.819657	0.12588	0	1	1
PTmerged689	6	40400772	40408333	-	890.36		-0.0974232	0.133617	0	1	1
PTmerged690	6	47864477	47876305	+	982.383		-0.592062	0.111938	0	1	1
PTmerged691	6	48565168	48575438	+	41.6416		-0.524446	0.364092	0	1	1
PTmerged692	6	54640734	54646951	+	702.283		0.0919562	0.108456	0	1	1
PTmerged693	6	61444692	61457355	.	737.258		12.7094	1.02815	11.3888	4.75587e-30	1.96576e-28
PTmerged694	6	72347311	72352026	+	501.738		0.210717	0.0995183	0	1	1
PTmerged695	6	72606014	72614687	-	628.324		-0.120157	0.12025	0	1	1
PTmerged696	6	72608002	72613829	.
PTmerged697	6	81892467	81914856	-	9074.34		-0.176147	0.24593	0	1	1
PTmerged698	6	83335998	83347024	+	1773.95		0.112935	0.103783	0	1	1
PTmerged699	6	83340176	83347024	.
PTmerged700	6	83360839	83370610	-	1733.06		0.0343848	0.129538	0	1	1
PTmerged701	6	83581079	83593115	+	106.496		-0.69971	0.203253	0	1	1
PTmerged702	6	83714155	83719461	+	12.9266		-2.00543	0.447429	-2.24712	0.0246321	0.139895
PTmerged703	6	83767869	83774476	-	281.779		-1.21762	0.181062	-1.20192	0.229395	0.986533
PTmerged704	6	83790741	83797259	.	20.3368		-0.219216	0.379971	0	1	1
PTmerged705	6	83804118	83812180	-	788.57		0.344624	0.115402	0	1	1
PTmerged706	6	85104738	85126252	-	6304.3		-1.20913	0.255053	-0.819967	0.412235	1
PTmerged707	6	85466006	85475957	.
PTmerged708	6	85466651	85481598	-	1964.37		0.848237	0.138186	0	1	1
PTmerged709	6	85512049	85519142	+	42.5305		1.1573	0.350597	0.448676	0.653666	1
PTmerged710	6	85938785	85950071	-	302.924		0.361338	0.123154	0	1	1
PTmerged711	6	85941004	85949656	.
PTmerged712	6	85979030	86004529	-	1492.21		-1.11882	0.236001	-0.503473	0.614631	1
PTmerged713	6	86995804	87004491	+	941.188		-0.0405405	0.0976654	0	1	1
PTmerged714	6	87029746	87045642	-	44.1881		-1.47953	0.281075	-1.70604	0.0880008	0.433593
PTmerged715	6	87785341	87795286	-	1305.64		1.1022	0.115753	0.882945	0.377266	1
PTmerged716	6	87786238	87794796	.
PTmerged717	6	87941014	88003419	-	7356.56		-0.434899	0.243256	0	1	1
PTmerged718	6	88823189	88828346	+	393.664		0.585378	0.110593	0	1	1
PTmerged719	6	92164022	92175823	+	3131.41		0.295134	0.140239	0	1	1
PTmerged720	6	92185160	92191337	-	621.089		0.10477	0.10969	0	1	1
PTmerged721	6	95129527	95145431	+	61.7161		-0.670614	0.241701	0	1	1
PTmerged722	6	100228311	100234115	-	499.345		2.87387	0.121998	15.3599	3.04113e-53	2.514e-51
PTmerged723	6	112614644	112621559	-
PTmerged724	6	113626379	113631983	+	458.564		0.242659	0.100876	0	1	1
PTmerged725	6	113714011	113720008	+	213.411		1.06216	0.138327	0.449356	0.653175	1
PTmerged726	6	115801317	115822804	.
PTmerged727	6	115814043	115822003	+	338.755		-5.69063	0.224886	-20.8578	1.29498e-96	1.92673e-94
PTmerged728	6	119568408	119576206	-	957.776		0.206254	0.11379	0	1	1
PTmerged729	6	120883984	120895830	+	1094.2		0.112399	0.0999209	0	1	1
PTmerged730	6	120885484	120895685	.
PTmerged731	6	122486746	122491283	+	37.9915		0.139013	0.389716	0	1	1
PTmerged732	6	122496760	122506601	+	12.2952		0.151142	0.521353	0	1	1
PTmerged733	6	124818452	124824736	+	50.5826		-1.79203	0.249145	-3.17899	0.00147789	0.0106753
PTmerged734	6	124955718	124964346	-	159.545		-0.844689	0.175826	0	1	1
PTmerged735	6	127125786	127131189	-	840.237		1.99036	0.142827	6.93402	4.09055e-12	8.22533e-11
PTmerged736	6	127770717	127854115	.	54006.3		-0.438013	0.230993	0	1	1
PTmerged737	6	128165551	128207767	-	8117.8		-0.358986	0.176179	0	1	1
PTmerged738	6	128438400	128453991	+	4054.57		1.05127	0.205125	0.249958	0.80262	1
PTmerged739	6	134446568	134450953	-	475.458		-1.08522	0.121677	-0.700415	0.483668	1
PTmerged740	6	136603956	136613940	+	250.382		0.651727	0.154073	0	1	1
PTmerged741	6	140592019	140599232	+	45.8015		-1.36747	0.260505	-1.41059	0.158365	0.709781
PTmerged742	6	148647998	148659755	-	18.869		-7.9294	1.13292	-6.11643	9.56968e-10	1.4833e-08
PTmerged743	7	6582194	6656010	-	2735.93		0.445464	0.131142	0	1	1
PTmerged744	7	6607808	6656010	.
PTmerged745	7	16561491	16565314	-	443.993		0.581395	0.132343	0	1	1
PTmerged746	7	24217791	24228967	-	1.07179		-0.78728	1.51673	0	1	1
PTmerged747	7	24533016	24540792	+	212.593		-0.33315	0.179958	0	1	1
PTmerged748	7	25619390	25628225	+	224.822		0.161242	0.165243	0	1	1
PTmerged749	7	27675055	27687904	+
PTmerged750	7	28187994	28200511	+	1344.76		0.788095	0.112709	0	1	1
PTmerged751	7	28188775	28197788	.
PTmerged752	7	30130078	30134307	+	22.6838		-0.415824	0.364533	0	1	1
PTmerged753	7	30133341	30134307	.
PTmerged754	7	35045852	35053483	-	140.386		-0.283644	0.151883	0	1	1
PTmerged755	7	38446033	38454850	+
PTmerged756	7	41120911	41124791	-	0.241251		-1.86939	3.31711	-0.262093	0.79325	1
PTmerged757	7	41151081	41178539	-	6.95152		-6.50276	1.15058	-4.7826	1.73039e-06	1.86581e-05
PTmerged758	7	41276063	41295925	-	60.017		-9.60505	1.09493	-7.85899	3.87228e-15	9.00306e-14
PTmerged759	7	43189494	43202016	+
PTmerged760	7	45779056	45784013	-	8.10658		-1.3123	0.587217	-0.53183	0.594844	1
PTmerged761	7	45832026	45842314	+	168.931		0.17765	0.135204	0	1	1
PTmerged762	7	52885256	52922199	+
PTmerged763	7	69870739	69959943	.
PTmerged764	7	69884535	69891424	-	1709.06		-1.53696	0.255663	-2.10028	0.0357046	0.195697
PTmerged765	7	69925155	69938614	+	3411.95		-0.548866	0.244208	0	1	1
PTmerged766	7	73092928	73165265	+	28332.9		-0.421154	0.239039	0	1	1
PTmerged767	7	73093062	73165705	.
PTmerged768	7	73623821	73629713	+	9.61329		-0.103986	0.646807	0	1	1
PTmerged769	7	73745380	73853974	.
PTmerged770	7	73746390	73755971	-	2.85902		-3.66429	1.22518	-2.17461	0.0296597	0.167173
PTmerged771	7	73759043	73765120	-	2.85766		-5.20905	1.32727	-3.1712	0.00151811	0.0108603
PTmerged772	7	73832295	73842085	+	1827.05		-2.90195	0.312396	-6.08828	1.14131e-09	1.69827e-08
PTmerged773	7	73864804	73869612	+	2.37081		-0.719461	0.975704	0	1	1
PTmerged774	7	75747678	75755195	+	783.504		0.138031	0.145756	0	1	1
PTmerged775	7	75765753	75785008	-	4813.29		-0.108929	0.120081	0	1	1
PTmerged776	7	79358085	79367047	+	1048.79		0.000796129	0.0920974	0	1	1
PTmerged777	7	79359970	79367047	.
PTmerged778	7	79874388	79883031	-	403.635		-0.0711362	0.137212	0	1	1
PTmerged779	7	81208035	81215025	-	28.4144		-0.923982	0.328573	0	1	1
PTmerged780	7	81604329	81611344	-	398.89		1.67468	0.150521	4.48229	7.38456e-06	7.42448e-05
PTmerged781	7	81885567	81895043	-	78.1947		-0.606916	0.198675	0	1	1
PTmerged782	7	82165417	82176002	.
PTmerged783	7	82170034	82177067	-	11.1883		-1.86777	0.539437	-1.60866	0.107692	0.510196
PTmerged786	7	97722288	97728200	.	21.1408		-0.328908	0.390717	0	1	1
PTmerged787	7	99917175	99928848	-	1806.82		-0.37133	0.0875479	0	1	1
PTmerged788	7	100835349	100843018	+	720.71		0.395723	0.1156	0	1	1
PTmerged789	7	109027816	109035425	+	892.688		0.566549	0.111416	0	1	1
PTmerged790	7	109029037	109037004	.
PTmerged791	7	116328503	116336882	-	41.5797		1.02513	0.239239	0.105041	0.916343	1
PTmerged792	7	118841273	118846061	-	399.03		0.164684	0.131807	0	1	1
PTmerged793	7	119852078	119858047	-	205.527		-0.222267	0.153156	0	1	1
PTmerged794	7	121557039	121564954	-	3.82115		-5.63785	1.19928	-3.86718	0.0001101	0.000941542
PTmerged795	7	121641500	121649356	-	707.861		0.625351	0.113017	0	1	1
PTmerged796	7	122076033	122086004	+	1638.14		0.714062	0.0990732	0	1	1
PTmerged797	7	125319733	125338917	-	4128.54		-1.24604	0.235215	-1.04604	0.295545	1
PTmerged798	7	125340659	125369453	.	283.329		-1.9947	0.316216	-3.14563	0.00165732	0.0117433
PTmerged799	7	127021001	127026622	-	640.009		-0.629934	0.20088	0	1	1
PTmerged800	7	127421717	127426609	+	20.6551		-0.610283	0.397137	0	1	1
PTmerged801	7	127659871	127667045	-	416.811		0.76627	0.167068	0	1	1
PTmerged802	7	127875830	127885676	+	988.943		0.614021	0.128555	0	1	1
PTmerged803	7	132708023	132718642	-	1868.68		0.432401	0.101804	0	1	1
PTmerged804	7	135243653	135256270	-	18.807		-7.90749	1.09968	-6.28135	3.35645e-10	5.54933e-09
PTmerged805	7	135694581	135699926	-	463.957		-0.220228	0.13666	0	1	1
PTmerged806	7	141878889	141884726	-	1188.55		-0.0305163	0.107779	0	1	1
PTmerged807	8	4228328	4240154	-	22.6954		0.59011	0.45508	0	1	1
PTmerged808	8	4283722	4291300	-	619.826		0.180485	0.155132	0	1	1
PTmerged809	8	13776562	13786251	-	504.689		-1.50534	0.176852	-2.85744	0.00427078	0.0271578
PTmerged810	8	22067925	22073277	+	202.258		0.784758	0.162431	0	1	1
PTmerged811	8	22591508	22600821	+	25.4864		-2.04489	0.3801	-2.74899	0.00597784	0.0370626
PTmerged812	8	22593841	22604593	.
PTmerged813	8	23219032	23227317	-
PTmerged814	8	25151422	25163268	-	630.506		0.3995	0.129812	0	1	1
PTmerged815	8	25151422	25159817	.
PTmerged816	8	33903528	33915299	-	33.6816		0.681002	0.284611	0	1	1
PTmerged817	8	34824865	34831660	-	353.185		-0.578927	0.154787	0	1	1
PTmerged818	8	37087087	37107728	-	1130.12		-2.86981	0.293267	-6.37578	1.82039e-10	3.30335e-09
PTmerged819	8	66511218	66522776	+	788.631		-0.788417	0.257998	0	1	1
PTmerged821	8	69823178	69834226	+	407.251		0.108479	0.161234	0	1	1
PTmerged822	8	70005998	70019903	-	617.346		0.186327	0.102691	0	1	1
PTmerged823	8	70382379	70388150	-	690.712		1.05837	0.121935	0.478733	0.632128	1
PTmerged824	8	70746248	70754166	.	288.304		1.53685	0.193874	2.76908	0.00562157	0.0351466
PTmerged825	8	70942099	70961751	-	30.1936		-0.360641	0.339836	0	1	1
PTmerged826	8	71016003	71021794	-
PTmerged827	8	79671301	79677700	.
PTmerged828	8	79672223	79678002	+	655.865		-0.0136606	0.114843	0	1	1
PTmerged829	8	84687815	84691873	+	128.654		-1.04821	0.162527	-0.296603	0.76677	1
PTmerged830	8	84693603	84700919	+	200.594		-0.923061	0.15041	0	1	1
PTmerged831	8	85848160	85855677	-
PTmerged832	8	92185130	92205307	+	14224.9		-0.943979	0.229944	0	1	1
PTmerged833	8	93407450	93428135	-
PTmerged834	8	93811671	93820711	+	47.9396		-2.3631	0.43638	-3.12365	0.00178621	0.0125371
PTmerged835	8	94013095	94023628	-	250.848		2.78592	0.203686	8.76804	1.81798e-18	4.83063e-17
PTmerged836	8	95807650	95814402	+	23.6605		-1.60728	0.345546	-1.75744	0.0788437	0.399046
PTmerged837	8	104347099	104357874	-	3494.04		0.663783	0.085769	0	1	1
PTmerged838	8	105764798	105773159	-	486.541		0.619418	0.129049	0	1	1
PTmerged839	8	107010844	107022107	+	1132.65		0.964437	0.0965558	0	1	1
PTmerged840	8	107182816	107187203	+	202.298		0.3239	0.146592	0	1	1
PTmerged841	8	109723452	109735497	-	3001.71		0.424804	0.102844	0	1	1
PTmerged842	8	109723541	109735505	.
PTmerged843	8	110114552	110134839	+	3278.07		0.114372	0.245055	0	1	1
PTmerged844	8	110999179	111014415	-	2672.95		-0.424816	0.161569	0	1	1
PTmerged845	8	111131321	111142887	+	2235.61		0.043852	0.106995	0	1	1
PTmerged846	8	111131911	111143503	.
PTmerged847	8	111860282	111869729	-	117.037		-0.0915524	0.170969	0	1	1
PTmerged848	8	116963655	116970077	-	100.2		-0.269052	0.176845	0	1	1
PTmerged849	8	117013215	117019685	+	0.241251		-1.86939	3.31711	-0.262093	0.79325	1
PTmerged850	8	117202968	117219380	+	7403.97		0.870064	0.0781281	0	1	1
PTmerged851	8	120652632	120659058	-	252.36		0.797195	0.18611	0	1	1
PTmerged852	8	120668267	120676499	+	1503.15		0.00644331	0.157691	0	1	1
PTmerged853	8	121597052	121603979	-	799.773		0.332997	0.118862	0	1	1
PTmerged854	8	121907603	121920759	+	88.2914		-0.0941985	0.190206	0	1	1
PTmerged855	8	122887057	122897682	-	1889.32		1.0018	0.133115	0.01355	0.989189	1
PTmerged856	8	124733057	124738031	+	381.047		-0.516053	0.114214	0	1	1
PTmerged857	8	124835076	124841839	-	804.536		1.12631	0.114271	1.10538	0.268994	1
PTmerged858	8	124888534	124899509	.
PTmerged859	8	124889231	124899076	-	631.534		-0.37925	0.100246	0	1	1
PTmerged860	9	3178777	3191060	-
PTmerged861	9	3211021	3216031	+
PTmerged862	9	3385059	3391141	+	7.79884		-1.15397	0.579003	-0.265931	0.790293	1
PTmerged863	9	3385727	3391145	.
PTmerged865	9	14325673	14333483	+	232.872		-0.502383	0.132525	0	1	1
PTmerged866	9	21589881	21597648	+	456.67		-0.0586959	0.113184	0	1	1
PTmerged867	9	27344469	27357946	+	2379.68		-0.226224	0.0995546	0	1	1
PTmerged868	9	31066272	31076757	+	357.571		0.0372194	0.16941	0	1	1
PTmerged869	9	31274049	31281661	.	18.256		-0.490352	0.390763	0	1	1
PTmerged870	9	32257209	32265027	+	679.926		0.563085	0.105996	0	1	1
PTmerged871	9	37267177	37279712	-	138.178		1.28099	0.180903	1.55326	0.120362	0.559684
PTmerged872	9	50889647	50895449	-	472.7		0.908963	0.126872	0	1	1
PTmerged873	9	51844557	51857651	+	890.256		-0.945351	0.243561	0	1	1
PTmerged874	9	54197169	54297919	.
PTmerged875	9	54272870	54298306	+	32.3564		-1.94136	0.479027	-1.96514	0.0493975	0.264401
PTmerged876	9	56202018	56206981	-	498.293		-0.763626	0.12961	0	1	1
PTmerged877	9	62790562	62796935	-	562.198		0.720566	0.132056	0	1	1
PTmerged878	9	62790562	62797031	.
PTmerged879	9	65692000	65698126	-	635.184		0.640104	0.124509	0	1	1
PTmerged880	9	66040513	66044919	+	650.671		0.315004	0.107225	0	1	1
PTmerged881	9	66114024	66118934	-	6.45117		-5.61805	1.23922	-3.72659	0.00019409	0.00155272
PTmerged882	9	67679231	67773055	.	99626.1		-0.203293	0.247087	0	1	1
PTmerged883	9	75414527	75423362	+	19.2165		-0.23719	0.426517	0	1	1
PTmerged884	9	75567045	75571991	-	389.248		-0.426925	0.121707	0	1	1
PTmerged885	9	83597296	83601690	+	566.566		0.847772	0.142151	0	1	1
PTmerged886	9	88600082	88632341	+
PTmerged887	9	89027808	89066346	-
PTmerged888	9	106685008	106694862	-	1813.45		0.211817	0.0983712	0	1	1
PTmerged889	9	106686304	106694862	.
PTmerged890	9	106878916	106886009	.	385.605		0.785318	0.124657	0	1	1
PTmerged891	9	107545978	107552653	+	47.2815		-0.732773	0.363884	0	1	1
PTmerged892	9	108040203	108052857	+	1927.59		-0.061378	0.0909696	0	1	1
PTmerged893	9	110546152	110553077	+	609.822		0.220045	0.155543	0	1	1
PTmerged894	9	114348565	114369342	.
PTmerged895	9	114375265	114375268	+
PTmerged896	9	114375265	114375268	.
PTmerged897	9	114403452	114411193	+	970.087		0.704052	0.131381	0	1	1
PTmerged898	9	114499138	114514591	.
PTmerged899	9	114505427	114514617	-	3089.63		0.824813	0.0931568	0	1	1
PTmerged900	9	114728316	114738834	+	113.96		-0.335052	0.19276	0	1	1
PTmerged901	9	114743585	114752314	+	453.456		-0.271339	0.114835	0	1	1
PTmerged902	9	118331610	118343614	+	21.4148		-6.6756	1.04651	-5.42336	5.84883e-08	7.13365e-07
PTmerged903	9	118333090	118341792	.
PTmerged904	9	119428874	119447020	.
PTmerged905	9	119432495	119443861	+	3356.66		0.300036	0.0862674	0	1	1
PTmerged906	9	119460841	119468108	+	569.015		0.0651226	0.117424	0	1	1
PTmerged907	9	121679016	121686615	-	1229.84		2.14765	0.116012	9.89244	4.48935e-23	1.45221e-21
PTmerged908	9	122772672	122808829	-	210.761		-1.68787	0.2533	-2.71563	0.00661507	0.0406745
PTmerged909	9	122872971	122877235	-	50.5576		7.45179	0.976788	6.60511	3.97225e-11	7.38838e-10
PTmerged910	9	123063316	123069773	-	340.17		-0.061611	0.117865	0	1	1
PTmerged58	10	18788568	18835184	-	3311.25		-1.46793	0.256041	-1.82757	0.067614	0.356772
PTmerged59	10	23459317	23464947	+	4.0119		-5.7136	1.1919	-3.95469	7.66344e-05	0.000678761
PTmerged60	10	34296821	34302141	+	56.8383		-0.482893	0.297703	0	1	1
PTmerged61	10	39648200	39656341	-	102.793		-2.75382	0.204147	-8.59094	8.62613e-18	2.21305e-16
PTmerged62	10	40476203	40486611	+	289.245		-0.380144	0.125766	0	1	1
PTmerged63	10	42050667	42056850	-
PTmerged64	10	45376104	45380910	-	551.259		-0.378146	0.142343	0	1	1
PTmerged65	10	45378480	45381899	.
PTmerged66	10	60076480	60086931	.
PTmerged67	10	60077450	60085413	+	270.13		9.85875	0.972032	9.11364	7.96604e-20	2.27951e-18
PTmerged68	10	61425657	61439918	-	3521.11		-0.00169436	0.0919042	0	1	1
PTmerged69	10	61426837	61437881	.
PTmerged70	10	62506928	62517182	+	9.08888		-6.85038	1.1603	-5.04211	4.60427e-07	5.19027e-06
PTmerged71	10	62649942	62709355	+	10002.3		-1.0468	0.227693	-0.205561	0.837134	1
PTmerged72	10	63338535	63345366	+	25.3422		-0.392205	0.312019	0	1	1
PTmerged73	10	66676043	66712447	-	10725.4		-1.11416	0.247771	-0.460759	0.644971	1
PTmerged74	10	66678614	66712490	.
PTmerged75	10	67006543	67013771	-	211.327		2.00497	0.192466	5.22153	1.77446e-07	2.09556e-06
PTmerged76	10	74857431	74864498	.	483.858		-2.14289	0.213143	-5.36207	8.22729e-08	9.87275e-07
PTmerged77	10	75770746	75777123	-	143.28		-1.38615	0.215965	-1.78804	0.0737699	0.375923
PTmerged78	10	75830710	75901341	+	32303.7		-0.462168	0.243423	0	1	1
PTmerged79	10	76036081	76046204	+	558.886		-1.41207	0.106501	-3.86919	0.000109198	0.000941542
PTmerged80	10	77288827	77295829	-	568.338		0.350568	0.130569	0	1	1
PTmerged81	10	78186064	78194584	-	464.678		-1.44955	0.110933	-4.05246	5.06819e-05	0.000454305
PTmerged82	10	78265131	78274264	-	132.171		-0.591256	0.151658	0	1	1
PTmerged83	10	78435977	78442614	-	780.927		0.0101488	0.0935267	0	1	1
PTmerged84	10	79849956	79854669	-	119.951		-0.466199	0.162309	0	1	1
PTmerged85	10	80047998	80056422	.	71.4788		2.67356	0.300042	5.57776	2.43636e-08	3.1801e-07
PTmerged86	10	80404947	80411955	+	58.8386		-1.48451	0.295158	-1.64153	0.100687	0.486438
PTmerged87	10	80585614	80592566	.
PTmerged88	10	80586527	80591360	-	405.758		0.252913	0.119365	0	1	1
PTmerged89	10	80798008	80807021	+	229.28		-0.461558	0.118438	0	1	1
PTmerged90	10	81264819	81271746	+	355.681		-0.56155	0.14198	0	1	1
PTmerged91	10	81264822	81271756	.
PTmerged92	10	81369123	81398609	.
PTmerged93	10	81370197	81383425	-	167.106		-2.23814	0.208655	-5.9339	2.95819e-09	4.07573e-08
PTmerged94	10	81402724	81438784	+	293.621		-2.07315	0.277752	-3.86369	0.000111687	0.000944262
PTmerged95	10	83364131	83490009	+	8286.66		1.30252	0.101505	2.98031	0.00287961	0.0189596
PTmerged96	10	84483883	84514630	+	369.357		-4.35427	0.290639	-11.541	8.1938e-31	3.81012e-29
PTmerged97	10	85735020	85785979	+	4003.55		-10.7589	0.390725	-24.9765	1.10096e-137	4.09558e-135
PTmerged98	10	85735711	85766453	.
PTmerged99	10	85807092	85814017	+	1.04978		-3.83016	1.82721	-1.5489	0.121405	0.561026
PTmerged100	10	85834571	85871957	-	165.858		-0.466285	0.219018	0	1	1
PTmerged101	10	85837097	85842709	+	17.8568		-7.87183	1.08576	-6.32903	2.46708e-10	4.26466e-09
PTmerged102	10	85862003	85867024	.
PTmerged103	10	86533999	86543927	-
PTmerged104	10	86639562	86642952	.
PTmerged105	10	86701323	86705474	-	496.516		-2.27061	0.176589	-7.19532	6.23155e-13	1.32465e-11
PTmerged106	10	86833401	86839202	+	493.996		-0.310736	0.101752	0	1	1
PTmerged107	10	86906413	86915892	+	424.748		-0.4586	0.137986	0	1	1
PTmerged108	10	94670976	94678549	-	759.758		-1.68168	0.212958	-3.20098	0.00136959	0.00998998
PTmerged109	10	99260393	99266660	+	325.678		2.12092	0.201507	5.56267	2.65672e-08	3.40793e-07
PTmerged110	10	112925266	112930911	-	328.694		-0.249124	0.116506	0	1	1
PTmerged111	10	127684618	127701265	+	7547.78		-0.834606	0.223083	0	1	1
PTmerged112	10	128435520	128446031	+	211.464		0.0154352	0.159502	0	1	1
PTmerged113	11	3307651	3318414	+	599.229		0.527046	0.145996	0	1	1
PTmerged114	11	5095470	5107534	+	108		-0.871028	0.201435	0	1	1
PTmerged115	11	5274797	5284318	-	791.45		0.709699	0.123045	0	1	1
PTmerged116	11	5525007	5536012	-	449.739		-0.40726	0.113269	0	1	1
PTmerged117	11	5689151	5705544	+	101.266		-0.174969	0.196038	0	1	1
PTmerged118	11	6467956	6474702	-	317.169		0.0422177	0.126983	0	1	1
PTmerged119	11	8991875	8998755	-	491.292		1.32435	0.112423	2.88505	0.00391346	0.0251001
PTmerged120	11	20647006	20654077	+	753.267		0.123409	0.10674	0	1	1
PTmerged121	11	28335121	28340161	-	542.006		5.99607	0.214961	23.2417	1.72556e-119	4.27939e-117
PTmerged122	11	29544322	29551952	-	162.254		1.60349	0.181627	3.3227	0.000891507	0.00676817
PTmerged123	11	33244095	33256706	-	2.30416		1.02423	1.1162	0.0217087	0.98268	1
PTmerged124	11	35785117	35791176	+	478.403		-0.0984427	0.153513	0	1	1
PTmerged125	11	45833288	45837832	-
PTmerged126	11	45928142	45934501	-	479.271		1.21263	0.104096	2.04264	0.0410884	0.223137
PTmerged127	11	50300726	50312357	-	857.589		-1.9897	0.181027	-5.46713	4.57381e-08	5.76766e-07
PTmerged128	11	53413053	53423931	+	1010.42		0.331233	0.155333	0	1	1
PTmerged129	11	55499496	55505854	+	76.2186		-0.718433	0.185784	0	1	1
PTmerged130	11	57527850	57534852	+	265.765		0.369653	0.118711	0	1	1
PTmerged131	11	58056240	58064921	+	594.623		0.772656	0.14453	0	1	1
PTmerged132	11	58950682	58956129	.	2198.64		-1.23994	0.213766	-1.12244	0.261677	1
PTmerged133	11	59776315	59793239	.	236.698		-0.139846	0.124706	0	1	1
PTmerged134	11	60736092	60742113	-	272.127		-0.0896062	0.125652	0	1	1
PTmerged135	11	60773393	60791202	.
PTmerged136	11	60774648	60791202	+	1992.17		0.259595	0.0747263	0	1	1
PTmerged137	11	60899614	60909466	-	632.962		1.03106	0.135734	0.228807	0.819019	1
PTmerged138	11	61864205	61874680	-	457.002		-10.5447	0.83979	-11.3656	6.20202e-30	2.42858e-28
PTmerged139	11	62218872	62223458	+	560.969		0.33337	0.114626	0	1	1
PTmerged140	11	68971390	68977666	-	220.219		3.66621	0.242273	11.005	3.61586e-28	1.28105e-26
PTmerged141	11	69388034	69400932	.	1447.8		-0.321433	0.150601	0	1	1
PTmerged142	11	72767530	72778881	.
PTmerged143	11	72769617	72780984	-	424.41		0.330428	0.125434	0	1	1
PTmerged144	11	73078943	73089835	+	231.05		-0.177206	0.153517	0	1	1
PTmerged145	11	74816913	74827643	+	658.639		1.58356	0.119114	4.89916	9.62487e-07	1.05307e-05
PTmerged146	11	74835166	74849221	+	831.297		0.416131	0.148319	0	1	1
PTmerged147	11	74881199	74889021	+	13.2085		-4.14329	0.670014	-4.69139	2.71358e-06	2.80403e-05
PTmerged148	11	75570571	75580832	+	1019.25		0.0506837	0.089585	0	1	1
PTmerged149	11	75691989	75697281	+	159.846		0.468276	0.154267	0	1	1
PTmerged150	11	75728427	75733087	-	82.5016		-0.429388	0.182986	0	1	1
PTmerged151	11	76209233	76215246	-	543.034		0.409556	0.107496	0	1	1
PTmerged152	11	77453454	77462675	+	465.464		-0.557863	0.0957827	0	1	1
PTmerged153	11	77529268	77538236	-	373.705		-0.346914	0.133775	0	1	1
PTmerged154	11	78538584	78544539	.	71.2612		-1.33736	0.208485	-1.61816	0.105629	0.503767
PTmerged155	11	78837129	78845390	+	91.1794		-0.912958	0.207646	0	1	1
PTmerged156	11	79686519	79701991	+	7361.48		0.461053	0.0968444	0	1	1
PTmerged157	11	82874013	82883966	-	130.314		-1.45147	0.248788	-1.81468	0.0695731	0.363134
PTmerged158	11	84040860	84044097	+	78.8632		0.709669	0.235276	0	1	1
PTmerged159	11	85186437	85193695	.
PTmerged160	11	85186442	85193211	-	542.123		0.196359	0.12933	0	1	1
PTmerged161	11	89031521	89042286	.
PTmerged162	11	89032372	89042286	-	934.906		0.612594	0.0962718	0	1	1
PTmerged163	11	90476555	90480710	-	246.393		-0.205901	0.148213	0	1	1
PTmerged164	11	95271216	95277607	-	191.817		-0.337627	0.135422	0	1	1
PTmerged165	11	95761409	95774562	+	2238.61		0.382051	0.0745632	0	1	1
PTmerged166	11	95956154	95965000	-	1286.53		0.209906	0.0950737	0	1	1
PTmerged167	11	97390023	97400427	+	3148.73		0.149864	0.0848	0	1	1
PTmerged168	11	97390754	97401985	.
PTmerged169	11	98062998	98076865	+	240.271		-0.925183	0.153106	0	1	1
PTmerged170	11	98080194	98089033	-	1015.05		0.909455	0.108698	0	1	1
PTmerged171	11	98799138	98807865	.	274.543		-0.0797895	0.116802	0	1	1
PTmerged172	11	98895778	98908637	+	2843.98		0.643261	0.118813	0	1	1
PTmerged173	11	98943091	98952011	+	57.4195		-0.0679836	0.231141	0	1	1
PTmerged174	11	100453572	100468999	-	1360.57		-0.525729	0.126139	0	1	1
PTmerged175	11	101252095	101261185	+	113.324		-1.02157	0.18832	-0.114514	0.90883	1
PTmerged176	11	101604847	101617859	+	48.9278		0.239381	0.307656	0	1	1
PTmerged177	11	101606411	101621140	.
PTmerged178	11	102475978	102483199	-	571.381		0.562243	0.128773	0	1	1
PTmerged179	11	103065105	103071687	.	516.651		0.954273	0.104898	0	1	1
PTmerged180	11	103418391	103454336	+	18181.6		-0.332774	0.234877	0	1	1
PTmerged181	11	103673037	103679816	-	317.853		0.0769257	0.123123	0	1	1
PTmerged182	11	105921796	105929329	+	705.957		0.0516978	0.120256	0	1	1
PTmerged183	11	106051681	106063021	+	2807.08		0.226691	0.0849108	0	1	1
PTmerged184	11	107990020	108000841	.	2228.41		-0.383204	0.237295	0	1	1
PTmerged185	11	108414540	108428452	-	267.751		-1.32372	0.236571	-1.36837	0.171195	0.762689
PTmerged186	11	109394710	109402698	+	1559.24		0.555251	0.0932013	0	1	1
PTmerged187	11	113725333	113730718	.	317.681		1.54668	0.159254	3.43272	0.000597556	0.00463106
PTmerged188	11	115963406	115969912	+	411.864		0.698673	0.168047	0	1	1
PTmerged189	11	117722288	117734221	+	1022.29		-0.0859287	0.10539	0	1	1
PTmerged190	11	118406484	118411176	-	90.815		-0.637636	0.212883	0	1	1
PTmerged191	11	120585018	120598844	-	202.046		-0.838148	0.145326	0	1	1
PTmerged192	11	120621452	120634057	-	3755.78		1.61886	0.113768	5.43966	5.33833e-08	6.61952e-07
PTmerged193	11	121609676	121617826	-	551.452		-2.53552	0.154092	-9.96496	2.16957e-23	7.33708e-22
PTmerged194	12	3500643	3507961	+	427.514		0.57941	0.16118	0	1	1
PTmerged195	12	3907821	3914149	+	2011.28		0.329966	0.0701732	0	1	1
PTmerged196	12	3961169	3967874	-	516.247		-0.712302	0.13868	0	1	1
PTmerged197	12	4103626	4113636	+	1975.12		0.64959	0.068889	0	1	1
PTmerged198	12	7879275	7883874	-	15.9419		-1.46903	0.461147	-1.01709	0.309112	1
PTmerged199	12	22983365	22991022	-
PTmerged200	12	51302101	51318496	.
PTmerged201	12	54656490	54662211	.	0.802518		1.78454	1.80295	0.435145	0.663457	1
PTmerged202	12	76342600	76348765	-	263.327		0.493266	0.163834	0	1	1
PTmerged203	12	80453880	80462998	-	13.0122		0.0055161	0.434389	0	1	1
PTmerged204	12	80876109	80882678	+	852.04		0.0155349	0.116942	0	1	1
PTmerged205	12	81711322	81724920	-	5069.66		0.340888	0.093412	0	1	1
PTmerged206	12	84135532	84147259	+	288.372		0.177775	0.135946	0	1	1
PTmerged207	12	87163723	87174888	-	1910.97		0.877704	0.11867	0	1	1
PTmerged208	12	98365769	98458781	.
PTmerged209	12	98369180	98377168	-	18.2484		0.210367	0.405605	0	1	1
PTmerged210	12	98433349	98452053	+	7137.26		-0.761534	0.242825	0	1	1
PTmerged211	12	99190274	99196760	-	848.675		0.326246	0.125198	0	1	1
PTmerged212	12	100889032	100911817	-	37.1601		-0.820975	0.335238	0	1	1
PTmerged213	12	102780456	102786421	-	344.549		-0.538993	0.130401	0	1	1
PTmerged214	12	108202552	108207905	.
PTmerged215	12	108202807	108207891	-	390.279		1.31219	0.157723	1.97934	0.0477772	0.257581
PTmerged216	12	110796273	110801023	+	252.189		1.40846	0.125226	3.26176	0.00110724	0.00823784
PTmerged217	12	110966424	110975754	+	963.724		0.667415	0.0975277	0	1	1
PTmerged218	12	110966424	110975659	.
PTmerged219	12	111259576	111268603	+	1971.28		0.886959	0.107093	0	1	1
PTmerged220	13	21981465	21987966	+	22.1371		-1.82756	0.461952	-1.79145	0.0732209	0.375699
PTmerged221	13	37971488	37979806	-	351.119		0.139297	0.13323	0	1	1
PTmerged222	13	38190997	38200397	-	38.2679		-1.11921	0.270012	-0.441489	0.658859	1
PTmerged223	13	41634241	41644897	+	1200.5		-0.211443	0.0974954	0	1	1
PTmerged224	13	49784081	49804609	+
PTmerged225	13	52114149	52124128	+	1576.36		-0.52572	0.251069	0	1	1
PTmerged226	13	53389376	53407736	+	7881.76		-0.362474	0.234552	0	1	1
PTmerged227	13	54659003	54666826	.
PTmerged228	13	54660448	54665640	+	735.364		0.580828	0.111885	0	1	1
PTmerged229	13	55129450	55137184	+	3239.34		0.847506	0.0907545	0	1	1
PTmerged230	13	55310402	55325029	+	2088.08		-0.545586	0.102333	0	1	1
PTmerged231	13	56735863	56742305	+	1601.61		0.889271	0.0898414	0	1	1
PTmerged232	13	64190917	64198329	-	1526.04		0.597091	0.107415	0	1	1
PTmerged233	13	65294409	65305011	+	247.897		-7.33039	0.413948	-15.2927	8.55181e-53	6.36255e-51
PTmerged234	13	95024725	95030670	+	15.7681		-1.71081	0.490906	-1.44796	0.147629	0.665674
PTmerged235	13	100696584	100705030	-	49.2826		-0.878455	0.233293	0	1	1
PTmerged236	14	8366079	8380027	+	113.661		-0.826324	0.302316	0	1	1
PTmerged237	14	21792426	21798603	+	667.891		1.05777	0.131851	0.438175	0.66126	1
PTmerged238	14	24070417	24131248	+	65708.6		-0.294509	0.252487	0	1	1
PTmerged239	14	24139467	24149123	+	68.8293		-4.08309	0.452954	-6.80661	9.99222e-12	1.90621e-10
PTmerged240	14	24334150	24370748	-
PTmerged241	14	24345399	24355971	.
PTmerged242	14	24406760	24436245	-
PTmerged243	14	24408943	24433807	.
PTmerged244	14	24438557	24448912	-
PTmerged245	14	27100954	27108727	+	817.082		0.627032	0.139442	0	1	1
PTmerged246	14	31504446	31510196	+	572.283		0.290142	0.115798	0	1	1
PTmerged247	14	32501098	32513620	-	88.1855		-0.916066	0.344468	0	1	1
PTmerged248	14	32501106	32513816	.
PTmerged249	14	44924134	44959046	+	1324.26		-1.65617	0.235436	-2.78705	0.0053191	0.0335374
PTmerged250	14	47318876	47322894	+	225.564		2.59172	0.259313	6.13822	8.34509e-10	1.32101e-08
PTmerged251	14	54563201	54571811	-	566.404		0.237277	0.163115	0	1	1
PTmerged252	14	57577314	57582327	-	389.679		0.820791	0.114354	0	1	1
PTmerged253	14	57801999	57808679	.	175.518		0.859769	0.165582	0	1	1
PTmerged254	14	61524781	61534116	.
PTmerged255	14	61525886	61531024	+	6.025		-1.20309	0.709768	-0.286135	0.774775	1
PTmerged256	14	63517953	63523969	.	184.078		0.741726	0.167567	0	1	1
PTmerged257	14	63848281	63855428	+	25.7479		-1.93237	0.396143	-2.35363	0.0185913	0.108913
PTmerged258	14	64809337	64823682	-	2646.94		0.42213	0.10213	0	1	1
PTmerged259	14	65619105	65632618	-	8.03537		1.50796	0.634851	0.800129	0.423636	1
PTmerged260	14	76553859	76564607	-	40.8322		-3.53736	0.427543	-5.93474	2.94307e-09	4.07573e-08
PTmerged261	14	76568931	76577593	-	12.3785		-3.59117	0.834322	-3.10572	0.00189819	0.0131986
PTmerged262	14	76570726	76583944	.
PTmerged263	14	78490869	78495822	-	274.451		-0.751219	0.121353	0	1	1
PTmerged264	14	78563028	78570118	-	114.521		0.129311	0.193354	0	1	1
PTmerged265	14	79712436	79719469	+	6.68018		-1.04848	0.672812	-0.0720551	0.942558	1
PTmerged266	14	91820838	91827593	+	3.42563		4.9681	1.29944	3.0537	0.00226037	0.0154286
PTmerged267	15	6000786	6001344	-	223.899		10.9929	1.0356	9.64931	4.94887e-22	1.47279e-20
PTmerged268	15	10706962	10711712	.	121.199		9.3848	1.02962	8.14362	3.83641e-16	9.51431e-15
PTmerged270	15	33682285	33689781	-	132.067		-0.799685	0.227014	0	1	1
PTmerged271	15	58909042	58913617	+	14.9942		-3.34716	0.520158	-4.51241	6.40959e-06	6.53251e-05
PTmerged272	15	59241451	59312698	.	52341.8		-0.577255	0.219363	0	1	1
PTmerged273	15	68361841	68375151	+	23.7709		-1.96083	0.359919	-2.66956	0.00759509	0.0463176
PTmerged274	15	73082998	73090821	-	68.6412		-1.92321	0.262979	-3.51059	0.000447108	0.00353881
PTmerged275	15	73092296	73110254	-	2984.32		-0.19884	0.17779	0	1	1
PTmerged276	15	73151106	73156844	-	9.83291		-0.841277	0.604853	0	1	1
PTmerged277	15	73165004	73184797	-	38.8151		-2.05239	0.352351	-2.98678	0.00281935	0.0187286
PTmerged278	15	73717940	73726794	-	35.4628		0.0834469	0.36641	0	1	1
PTmerged279	15	74367740	74372015	-	246.091		-7.6498	0.44002	-15.1125	1.33974e-51	9.0615e-50
PTmerged280	15	74616099	74674192	+	49645.2		-0.402521	0.256538	0	1	1
PTmerged281	15	74625146	74666860	.
PTmerged282	15	75621429	75631223	+	259.073		0.0595735	0.121209	0	1	1
PTmerged283	15	76057404	76069382	-	162.831		-0.710421	0.238576	0	1	1
PTmerged284	15	78635567	78696379	-	14848.3		-0.791994	0.238973	0	1	1
PTmerged285	15	78681228	78686910	+	67.4109		-3.00659	0.423227	-4.74115	2.12505e-06	2.25863e-05
PTmerged286	15	78966030	78974195	+	636.093		-0.793462	0.0956913	0	1	1
PTmerged287	15	79130494	79140285	+	1847.67		0.68444	0.0827703	0	1	1
PTmerged288	15	79923235	79966636	+	2309.13		-0.293413	0.221277	0	1	1
PTmerged289	15	80243704	80257389	+	1315.57		0.123304	0.103965	0	1	1
PTmerged290	15	81448725	81461544	+	1481.45		0.326372	0.110218	0	1	1
PTmerged291	15	81818975	81834189	+	3216.38		0.529885	0.102002	0	1	1
PTmerged292	15	82355191	82367013	+	282.055		-8.60892	0.571592	-13.3118	1.97672e-40	9.80455e-39
PTmerged293	15	82851519	82856334	-	455.448		0.459766	0.114125	0	1	1
PTmerged294	15	85635401	85638915	+	10.7679		0.165572	0.445852	0	1	1
PTmerged295	15	88744958	88751414	-	24.2442		-1.51438	0.457157	-1.12518	0.260512	1
PTmerged296	15	88779430	88784705	+	24.3926		-0.388789	0.416011	0	1	1
PTmerged297	15	88952990	88968854	-	113.768		-0.872737	0.222559	0	1	1
PTmerged298	15	88974478	88986337	-	310.13		-0.530546	0.185611	0	1	1
PTmerged299	15	89360352	89374901	+	342.206		-0.413828	0.131788	0	1	1
PTmerged300	15	89549055	89560658	+	1054.74		0.862199	0.120724	0	1	1
PTmerged301	15	89766015	89775548	+	19.5705		-1.27982	0.465961	-0.600526	0.548156	1
PTmerged302	15	90066687	90075161	-	5.30871		-6.1247	1.2532	-4.08928	4.3271e-05	0.000397452
PTmerged303	15	93239506	93244319	-	421.57		1.38079	0.101297	3.75918	0.000170473	0.00139376
PTmerged304	15	100478300	100482671	-	269.006		-0.50137	0.154695	0	1	1
PTmerged305	15	100571391	100584072	-	796.481		0.571568	0.170107	0	1	1
PTmerged306	15	100815142	100825832	+	263.955		-0.726933	0.119586	0	1	1
PTmerged307	15	102279107	102297982	+	1183.43		-0.27785	0.10216	0	1	1
PTmerged308	15	102428217	102440028	+	1700.9		-0.10616	0.105012	0	1	1
PTmerged309	15	102528916	102534355	-	347.32		0.0334754	0.127503	0	1	1
PTmerged310	15	103153337	103159890	-	222.228		0.292393	0.179359	0	1	1
PTmerged311	15	103188045	103202889	-	3104.28		0.373607	0.0984544	0	1	1
PTmerged312	16	4469134	4475108	-	43.2794		-0.334433	0.257549	0	1	1
PTmerged313	16	4476737	4484989	-	761.365		1.26709	0.11683	2.28611	0.0222477	0.127325
PTmerged314	16	4963638	4969130	+	86.1812		-1.08475	0.199362	-0.425103	0.670762	1
PTmerged315	16	8654479	8668749	.
PTmerged316	16	8655556	8667018	-	1710.99		-0.855708	0.11622	0	1	1
PTmerged317	16	10793006	10805478	.	56.4086		-1.51421	0.244919	-2.0995	0.0357726	0.195697
PTmerged318	16	11172102	11179612	.	45.333		-0.80728	0.325398	0	1	1
PTmerged319	16	13104786	13108528	-	3.96833		-4.91428	1.19952	-3.26321	0.00110157	0.00823784
PTmerged320	16	13411094	13419273	+	1717.85		0.344319	0.0953548	0	1	1
PTmerged321	16	13750893	13761250	+	67.4813		-0.794778	0.303611	0	1	1
PTmerged322	16	16741152	16757105	-	34.0492		-1.63548	0.51183	-1.24158	0.214393	0.927372
PTmerged323	16	17230627	17241331	+	157.583		0.246366	0.148313	0	1	1
PTmerged324	16	17250613	17266469	.
PTmerged325	16	17256076	17267016	+	1970.81		0.482658	0.115482	0	1	1
PTmerged326	16	17480097	17489733	+	2364.6		0.246574	0.0968071	0	1	1
PTmerged327	16	17480857	17490766	.
PTmerged328	16	18496691	18512821	+	1326.46		0.633019	0.10732	0	1	1
PTmerged329	16	24981153	24993511	+	1448.01		0.199355	0.0966088	0	1	1
PTmerged330	16	30956751	30967817	-	66.8385		-1.70679	0.22959	-3.07847	0.00208069	0.0143336
PTmerged331	16	31959323	31964317	-	168.423		2.08649	0.176123	6.1689	6.87662e-10	1.11222e-08
PTmerged332	16	32386047	32394530	.	737.392		0.443257	0.114841	0	1	1
PTmerged333	16	37882099	37888782	+	395.799		0.979759	0.125799	0	1	1
PTmerged334	16	43963290	43971661	-	1268.32		-0.21288	0.128346	0	1	1
PTmerged335	16	44733633	44741465	+	640.519		-0.00239526	0.157619	0	1	1
PTmerged336	16	46386378	46396144	-	102.248		-1.41282	0.260388	-1.58539	0.112878	0.528184
PTmerged337	16	59554120	59559766	-	510.848		0.43032	0.136739	0	1	1
PTmerged338	16	59554539	59559933	.
PTmerged339	16	69903320	69908391	+	2.70041		-3.66011	1.24391	-2.1385	0.0324763	0.181672
PTmerged340	16	90246209	90252443	-	86.0827		-1.03162	0.193588	-0.163337	0.870253	1
PTmerged341	16	91316081	91321727	-	11.0193		-2.19697	0.661055	-1.8107	0.0701875	0.363134
PTmerged342	16	91504466	91512915	+	380.732		-0.252955	0.120195	0	1	1
PTmerged343	16	91654676	91660576	+	1097.64		-0.344516	0.105766	0	1	1
PTmerged344	16	91924498	91928996	-	612.475		0.602314	0.215424	0	1	1
PTmerged345	16	92078627	92087635	+	653.891		0.41478	0.114039	0	1	1
PTmerged346	16	95991351	96001539	-	514.237		-0.358064	0.11812	0	1	1
PTmerged347	17	3200382	3207018	+	29.9981		-0.814295	0.367118	0	1	1
PTmerged348	17	13376982	13384654	+
PTmerged349	17	13486526	13494006	-
PTmerged350	17	23813672	23824312	+	3483.46		0.505998	0.124189	0	1	1
PTmerged351	17	24073043	24080410	-	930.588		0.0312399	0.106751	0	1	1
PTmerged352	17	24172619	24178364	.
PTmerged353	17	24173075	24181018	-	267.529		-0.163038	0.180641	0	1	1
PTmerged354	17	24937079	24946571	-	566.963		0.839161	0.151174	0	1	1
PTmerged355	17	24937948	24944512	.
PTmerged356	17	26280029	26287955	.	514.644		-0.376252	0.0926134	0	1	1
PTmerged357	17	26370739	26379819	-	18.9514		-3.44332	0.580337	-4.21017	2.55176e-05	0.000243399
PTmerged358	17	26439077	26447791	+	1186.11		0.17353	0.129387	0	1	1
PTmerged359	17	26769587	26777324	+	103.186		-0.861762	0.197152	0	1	1
PTmerged360	17	26908432	26920726	-
PTmerged361	17	27122578	27171039	.	312.933		-1.71693	0.213378	-3.3599	0.000779698	0.00598036
PTmerged362	17	27203352	27264933	+	13209.2		9.10174	0.296176	27.3545	9.5531e-165	7.10751e-162
PTmerged363	17	27262317	27374844	.
PTmerged364	17	27270796	27275307	-	63.2514		-1.45898	0.405548	-1.13174	0.257743	1
PTmerged365	17	27279392	27314752	-	127332		1.17878	0.276205	0.647261	0.517463	1
PTmerged366	17	27542859	27583638	.
PTmerged367	17	27550017	27554986	-	341.928		-1.59794	0.282729	-2.11487	0.0344409	0.191224
PTmerged368	17	27567459	27583439	+	242.894		-1.70214	0.230295	-3.04886	0.00229709	0.0155367
PTmerged369	17	27584759	27589593	+	22.8685		-2.27824	0.545564	-2.34296	0.0191314	0.111201
PTmerged370	17	27627442	27635875	-	222.538		4.03652	0.335191	9.05906	1.31576e-19	3.62565e-18
PTmerged371	17	27893732	27902053	.
PTmerged372	17	27894161	27902950	+	1245.14		0.144379	0.101639	0	1	1
PTmerged373	17	28894137	28902967	.	43.2138		-0.654066	0.290967	0	1	1
PTmerged374	17	30574303	30583559	+	102.486		-0.343516	0.284826	0	1	1
PTmerged375	17	33423348	33437736	.
PTmerged376	17	33423518	33441027	+	48.8087		-0.80449	0.242198	0	1	1
PTmerged377	17	33637746	33652321	-	161.801		-1.61728	0.177169	-3.48414	0.000493713	0.00386656
PTmerged378	17	36000011	36015007	+
PTmerged379	17	45443032	45453063	-	12.8482		-0.483214	0.422565	0	1	1
PTmerged380	17	46170128	46174794	-	264.717		0.259641	0.140549	0	1	1
PTmerged381	17	47679122	47688022	.	1306.38		0.554452	0.137659	0	1	1
PTmerged382	17	50196495	50201358	-	136.999		6.19392	0.452625	11.4751	1.75984e-30	7.70187e-29
PTmerged383	17	50234978	50245508	+	131.476		-1.17353	0.276113	-0.628485	0.529686	1
PTmerged384	17	50235163	50250830	.
PTmerged385	17	56067011	56074907	+	620.04		-0.664641	0.134826	0	1	1
PTmerged386	17	56067643	56073493	.
PTmerged387	17	65772434	65781010	-	42.1753		0.847143	0.277655	0	1	1
PTmerged388	17	66148673	66238888	.
PTmerged389	17	66163530	66171978	-	25.6408		-4.1034	0.537624	-5.77244	7.81297e-09	1.05688e-07
PTmerged390	17	66174999	66182029	-	117.094		-1.22148	0.323167	-0.685341	0.493129	1
PTmerged391	17	66709923	66728995	.
PTmerged392	17	66719949	66729975	+	52.6024		-7.3766	0.899546	-7.08868	1.35395e-12	2.79816e-11
PTmerged393	17	78882519	78890205	+	26.5061		-3.23245	0.45282	-4.9301	8.21855e-07	9.12628e-06
PTmerged394	17	83574221	83588299	-	1255.72		1.08452	0.127856	0.661043	0.508585	1
PTmerged395	17	84183956	84187999	-
PTmerged396	18	3255125	3264995	-
PTmerged397	18	9312369	9317083	-	74.1958		-0.910849	0.193525	0	1	1
PTmerged398	18	10811995	10818535	+	364.539		-0.283271	0.110634	0	1	1
PTmerged399	18	14759859	14770681	+	29.1665		-2.99586	0.388855	-5.13265	2.85695e-07	3.27011e-06
PTmerged400	18	23959879	23966462	+	308.824		-0.532935	0.198335	0	1	1
PTmerged401	18	33198141	33204668	-	672.564		0.0589894	0.140649	0	1	1
PTmerged402	18	34313670	34318622	+	489.432		0.618175	0.0917348	0	1	1
PTmerged403	18	34764007	34774289	.	1208.95		0.210476	0.0959002	0	1	1
PTmerged404	18	34902167	34908189	-	185.489		-0.825344	0.152374	0	1	1
PTmerged405	18	44418980	44423922	+	362.916		0.271801	0.164868	0	1	1
PTmerged406	18	54948926	54959017	.	7.10903		-1.95837	0.596872	-1.60566	0.108348	0.510196
PTmerged407	18	60683765	60692015	-	2300.18		0.783396	0.089764	0	1	1
PTmerged408	18	61191019	61199968	-	640.152		-0.0121031	0.110738	0	1	1
PTmerged409	18	61191320	61199342	.
PTmerged410	18	64489261	64498305	+	23.8645		0.52685	0.417588	0	1	1
PTmerged411	18	65626044	65637053	+	1264.92		0.530306	0.0895593	0	1	1
PTmerged412	18	67025081	67101091	.
PTmerged413	18	67025085	67096012	-	53815.6		-0.644002	0.245447	0	1	1
PTmerged414	18	67075265	67105951	+	300.843		-3.53173	0.322099	-7.8601	3.83818e-15	9.00306e-14
PTmerged415	18	76306439	76311367	+	147.849		0.295819	0.208046	0	1	1
PTmerged416	18	76968708	76976894	+	231.422		0.0258483	0.134821	0	1	1
PTmerged417	18	76969361	76976896	.
PTmerged418	18	77714207	77718954	+	37.0202		0.970412	0.316824	0	1	1
PTmerged419	18	80125010	80133135	-	763.126		0.418279	0.115592	0	1	1
PTmerged420	18	80221904	80225944	+	448.685		1.52785	0.129372	4.08007	4.50228e-05	0.0004085
PTmerged421	19	4772000	4806869	-	1471.61		-0.338929	0.0820141	0	1	1
PTmerged422	19	5568048	5581936	+	890.147		-0.386255	0.129908	0	1	1
PTmerged423	19	5840434	5846493	-	102.856		-1.12386	0.185036	-0.669401	0.50324	1
PTmerged424	19	6299030	6306416	-	42.6231		-0.449547	0.235834	0	1	1
PTmerged425	19	6299042	6306394	.
PTmerged426	19	7211075	7218306	-	530.086		1.13568	0.201697	0.672685	0.501148	1
PTmerged427	19	7273399	7278090	-	88.8306		-0.765733	0.223495	0	1	1
PTmerged428	19	9982714	9989661	+	25282.9		-0.650148	0.170173	0	1	1
PTmerged429	19	10567524	10578638	.	116.698		-0.741565	0.222666	0	1	1
PTmerged430	19	12765353	12771095	-	221.89		-0.480792	0.160642	0	1	1
PTmerged431	19	23717006	23728613	+	123.875		0.353991	0.266551	0	1	1
PTmerged432	19	31905100	31934747	-	67.4977		-3.91912	0.422002	-6.9173	4.60325e-12	9.01268e-11
PTmerged433	19	37246878	37270038	-	2217.04		-1.08483	0.466991	-0.181663	0.855847	1
PTmerged434	19	40592227	40597527	-	120.765		0.992713	0.196906	0	1	1
PTmerged435	19	41858519	41863232	-	160.513		-0.436001	0.143862	0	1	1
PTmerged436	19	44301221	44307041	+
PTmerged437	19	44568006	44580032	+	3272.81		0.563476	0.0876579	0	1	1
PTmerged438	19	56786146	56793501	-	471.079		0.298112	0.1145	0	1	1
PTmerged439	19	58871054	58887787	+	53.4374		-1.30118	0.314068	-0.958969	0.337574	1
PTmerged440	19	61169999	61179005	-
